# Supplementary material for: Astrocyte-derived SerpinA3N promotes neuroinflammation and epileptic seizures by activating the NF-κB signaling pathway in mice with temporal lobe epilepsy
Source: J Neuroinflammation. 2023 Jul 8;20:161. doi: 10.1186/s12974-023-02840-8 (PMC10329806; doi:10.1186/s12974-023-02840-8)
Supplement: Supplementary file 2 — Additional file 2: Table S1. Differential expression genes of hippocampus in temporal lobe epilepsy mice. [file 12974_2023_2840_MOESM2_ESM.xlsx]

## Sheet: Sheet1
Table. S1: Differential expression genes of hippocampus in temporal lobe epilepsy mice.
Transcriptomic analysis of the hippocampus in the mice with spontaneous recurrent seizures at 35 days after kainic acid injection
TLE	temporal lobe epilepsy
Con	control
compare	TLE VS Con
foldchange	the ratio ( not logarithm) of normalized intensities between two conditions ; Formula : foldchange=average(power(2,signal(TLE)))/average(power(2,signal(Con))).
Probe ID	T test p-value	Fold Change	Normalized signal (log2) of TLE				Normalized signal (log2) of Con				Genome structure characteristics and?annotation information
ProbeName	pvalues	foldchange	TLE1	TLE2	TLE3	TLE4	Con1	Con2	Con3	Con4	Chromosome	Strand	Start	End	GeneSymbol	Gene_ID	Description	GO
A_51_P320125	0.303168	0.936246	7.92388	7.99298	8.10722	7.87054	7.94871	8.10692	8.23212	7.98036	chr5	+	146000000	146000000	Wasf3	245880	Mus musculus WAS protein family, member 3 (Wasf3), mRNA [NM_145155]	GO:0003674|GO:0005737|GO:0030036|GO:0014003|GO:0008360|GO:0030032|GO:0007010|GO:0003779|GO:0005856|GO:0030027|GO:0031643
A_51_P484764	0.025769	0.863389	9.29124	9.29737	9.27714	9.35891	9.59615	9.41656	9.426	9.62259	chrX	-	74384719	74393274	Fam3a	66294	Mus musculus family with sequence similarity 3, member A (Fam3a), mRNA [NM_025473]	GO:0008150|GO:0003674|GO:0005576|GO:0005575
CUST_57268_PI435794180	0.103182	0.546849	2.34792	1.98996	1.95576	2.13598	3.23677	3.49326	2.83856	1.95007	chr11	-	98982179	98983016	Gjd3	353155	Mus musculus gap junction protein, delta 3 (Gjd3), mRNA [NM_178596]	GO:0005243|GO:0030054|GO:0005886|GO:0009986|GO:0016264|GO:0055085|GO:0009749|GO:0007154|GO:0034220|GO:0016020|GO:0005921|GO:0005922|GO:0016021|GO:0005216
A_52_P348256	0.827935	1.11837	2.49749	1.79129	2.57443	3.7792	1.65023	2.24592	3.46835	2.7647	chr4	-	60135912	60139856	Mup2	17841	Mus musculus major urinary protein 2 (Mup2), transcript variant 3, mRNA [NM_001286096]	GO:0008150|GO:0003674|GO:0005615
CUST_65399_PI435794180	0.248446	1.03101	12.7065	12.7543	12.7924	12.7301	12.6921	12.7845	12.6531	12.6753	chr17	-	70973962	70990516	Myl12b	67938	Mus musculus myosin, light chain 12B, regulatory (Myl12b), mRNA [NM_023402]	GO:0043234|GO:0030018|GO:0001725|GO:0008360|GO:0005509|GO:0045177|GO:0016459|GO:0016460|GO:0046872|GO:0070062
CUST_57913_PI435794180	0.383134	2.33462	6.59662	6.55661	6.77699	9.3046	6.41064	6.50025	7.00016	6.58491	chr11	-	29822394	29825668	4931440F15Rik	216622	Mus musculus RIKEN cDNA 4931440F15 gene (4931440F15Rik), mRNA [NM_176829]	GO:0008150|GO:0003674|GO:0005737|GO:0005575
A_52_P635976	0.881917	1.05168	4.16901	3.24878	4.31109	4.11656	4.11472	3.99873	4.12944	3.4195	chr3	+	40799950	40816883	Plk4	20873	Mus musculus polo-like kinase 4 (Plk4), transcript variant 1, mRNA [NM_011495]	GO:0005515|GO:0005813|GO:0007099|GO:0005814|GO:0060707|GO:0005730|GO:0005634|GO:0005524|GO:0046601|GO:0042802|GO:0016310|GO:0005737|GO:0004672|GO:0000166|GO:0016301|GO:0004674|GO:0006468|GO:0004713|GO:0005856|GO:0016740|GO:0016772
A_51_P205326	0.33709	0.910964	4.83955	4.66551	4.72552	5.04907	5.17734	4.73491	5.02072	4.87758	chr9	+	122000000	122000000	Fam198a	245050	Mus musculus family with sequence similarity 198, member A (Fam198a), transcript variant 1, mRNA [NM_177743]	GO:0008150|GO:0003674|GO:0005576|GO:0005575
A_51_P165475	0.030554	0.826906	6.77548	6.65282	6.92009	6.95406	7.0566	7.01207	7.02757	7.30287	chr6	+	7845223	7872042	C1galt1	94192	Mus musculus core 1 synthase, glycoprotein-N-acetylgalactosamine 3-beta-galactosyltransferase, 1 (C1galt1), mRNA [NM_052993]	GO:0016020|GO:0016757|GO:0001822|GO:0016263|GO:0007275|GO:0016021|GO:0001525|GO:0008378|GO:0046872|GO:0030154|GO:0016740|GO:0016267
CUST_65873_PI435794180	0.6831	0.977962	13.1113	13.2225	13.0611	13.4053	13.3118	13.2791	13.15	13.207	chr12	-	112000000	112000000	Ckb	12709	Mus musculus creatine kinase, brain (Ckb), mRNA [NM_021273]	GO:0004111|GO:0005515|GO:0003824|GO:0005524|GO:0005739|GO:0016310|GO:0005737|GO:0000166|GO:0030644|GO:0016301|GO:0016740|GO:0016772|GO:0070062
A_52_P89884	0.701155	0.917098	2.14561	1.97279	2.11533	2.07493	1.82459	2.71327	2.15839	1.94833	chrX	-	106000000	106000000	Fndc3c1	333564	Mus musculus fibronectin type III domain containing 3C1 (Fndc3c1), mRNA [NM_001007580]	GO:0008150|GO:0003674|GO:0016020|GO:0016021|GO:0005575
A_51_P308298	0.721443	0.875984	11.7341	11.2676	11.577	12.2176	11.282	12.1389	11.3794	12.542	chr2	+	157000000	157000000	Myl9	98932	Mus musculus myosin, light polypeptide 9, regulatory (Myl9), mRNA [NM_172118]	GO:0030018|GO:0001725|GO:0005509|GO:0016459|GO:0016460|GO:0046872
CUST_74906_PI435794180	0.10353	0.597117	7.40822	7.37291	7.28854	7.37074	7.29679	8.30189	7.87054	8.62283	chr8	-	94902868	94918098	Ccdc102a	234582	Mus musculus coiled-coil domain containing 102A (Ccdc102a), mRNA [NM_001033533]	GO:0008150|GO:0003674|GO:0005575
A_52_P520495	0.952887	0.923866	6.37924	6.31467	5.92197	6.12389	5.53721	6.49133	5.8493	6.94622	chr3	-	116000000	116000000	Vcam1	22329	Mus musculus vascular cell adhesion molecule 1 (Vcam1), mRNA [NM_011693]	GO:0060710|GO:0005886|GO:0005783|GO:0002102|GO:0030175|GO:0031225|GO:0005615|GO:0071944|GO:0060669|GO:0007507|GO:0016337|GO:0042102|GO:0007159|GO:0016032|GO:0071333|GO:0007155|GO:0050839|GO:0007157|GO:0005794|GO:0009986|GO:0045177|GO:0042383|GO:0005902|GO:0008131|GO:0005178|GO:0071065|GO:0016020|GO:0060326|GO:0009308|GO:0016021|GO:0061032|GO:0005769|GO:0009897|GO:0055114
CUST_69689_PI435794180	0.691923	0.90269	1.76218	1.72834	2.17035	1.78621	2.62782	1.70626	1.75835	1.76922	chr7	-	101000000	101000000	P2ry2	18442	Mus musculus purinergic receptor P2Y, G-protein coupled 2 (P2ry2), mRNA [NM_008773]	GO:0005886|GO:0060406|GO:0007200|GO:0007204|GO:0005764|GO:0070257|GO:0014911|GO:0005739|GO:0016323|GO:0042312|GO:0016324|GO:0030279|GO:0004871|GO:0004930|GO:0031686|GO:0032722|GO:0005524|GO:0045030|GO:0019233|GO:0007165|GO:0007186|GO:0016020|GO:0045028|GO:0010976|GO:0032308|GO:0016021|GO:0005769
CUST_60009_PI435794180	0.002103	1.04272	1.811	1.76897	1.78778	1.79216	1.72986	1.7161	1.73829	1.73443	chr7	+	84853570	84857318	Olfr291	258410	Mus musculus olfactory receptor 291 (Olfr291), mRNA [NM_146415]	GO:0050911|GO:0007608|GO:0007165|GO:0004984|GO:0016020|GO:0007186|GO:0005886|GO:0004930|GO:0016021|GO:0004871|GO:0050896
A_52_P165575	0.161784	0.620634	5.30806	6.66093	7.70778	5.69691	7.47136	7.398	7.33801	7.123	chr2	+	37068306	37069260	Olfr360	258615	Mus musculus olfactory receptor 360 (Olfr360), mRNA [NM_146622]	GO:0050911|GO:0007608|GO:0007165|GO:0004984|GO:0016020|GO:0007186|GO:0005886|GO:0004930|GO:0016021|GO:0004871|GO:0050896
A_51_P210708	0.881202	1.01168	5.26194	5.08069	5.29274	4.80189	4.56843	5.18719	5.24492	5.30798	chr9	-	14541966	14615000	Amotl1	75723	Mus musculus angiomotin-like 1 (Amotl1), mRNA [NM_001081395]	GO:0005515|GO:0003365|GO:0030054|GO:0031410|GO:0035329|GO:0030027|GO:0042802|GO:0043536|GO:0005737|GO:0016324|GO:0008180|GO:0005923|GO:0016055
A_51_P134923	0.571087	1.05223	5.58378	5.79095	6.01889	5.92675	5.85564	5.58846	5.76093	5.84264	chr6	-	23653894	23655136	Rnf148	71300	Mus musculus ring finger protein 148 (Rnf148), mRNA [NM_027754]	GO:0008150|GO:0003674|GO:0016020|GO:0008270|GO:0016021|GO:0005575|GO:0046872
A_51_P388325	0.564498	1.0483	7.3505	7.75077	7.63025	7.46206	7.34935	7.54679	7.53178	7.51745	chr8	+	83389841	83428552	Clgn	12745	Mus musculus calmegin (Clgn), mRNA [NM_009904]	GO:0005515|GO:0005783|GO:0005509|GO:0007275|GO:0005635|GO:0007283|GO:0007339|GO:0030154|GO:0007338|GO:0006461|GO:0007126|GO:0016020|GO:0044183|GO:0006457|GO:0051082|GO:0016021
A_51_P111952	0.000742	0.882741	12.9886	12.9003	12.9559	12.9843	13.1663	13.1497	13.1548	13.0781	chr7	-	35547184	35555928	Nudt19	110959	Mus musculus nudix (nucleoside diphosphate linked moiety X)-type motif 19 (Nudt19), mRNA [NM_033080]	GO:0005739|GO:0016787|GO:0005102|GO:0046872|GO:0005777
CUST_60045_PI435794180	0.688195	0.932035	1.67969	2.37002	1.74016	1.70206	2.46822	1.92226	1.78594	1.71665	chr9	-	38672503	38673481	Olfr918	258372	Mus musculus olfactory receptor 918 (Olfr918), mRNA [NM_146375]	GO:0050911|GO:0007608|GO:0007165|GO:0004984|GO:0016020|GO:0007186|GO:0005886|GO:0004930|GO:0016021|GO:0004871|GO:0050896
A_52_P678393	0.144363	1.59877	3.16737	2.23251	1.81294	2.07375	1.74077	1.72045	1.78127	1.72894	chr9	-	119000000	119000000	Slc22a14	382113	Mus musculus solute carrier family 22 (organic cation transporter), member 14 (Slc22a14), mRNA [NM_001037749]	GO:0008150|GO:0003674|GO:0016020|GO:0016021|GO:0005575
CUST_74805_PI435794180	0.913323	1.02039	1.90126	1.77404	2.28321	4.01919	2.04872	3.83162	2.40979	1.99432	chr17	+	36042960	36058645	Gm6034	547347	Mus musculus predicted gene 6034 (Gm6034), mRNA.	.
CUST_69627_PI435794180	0.720808	0.979726	13.7894	13.8723	13.9877	13.9475	13.8326	13.8514	13.9301	14.0939	chr8	+	83972977	83996442	Prkaca	18747	Mus musculus protein kinase, cAMP dependent, catalytic, alpha (Prkaca), transcript variant 1, mRNA [NM_008854]	GO:0005515|GO:2000810|GO:0031594|GO:0042995|GO:0043457|GO:0032403|GO:0071158|GO:0046777|GO:0018105|GO:0000166|GO:0016301|GO:0018107|GO:0051447|GO:0031625|GO:0016772|GO:0051966|GO:0017137|GO:0005813|GO:0001707|GO:0005794|GO:0019901|GO:0031588|GO:0001843|GO:0050804|GO:0016310|GO:0005929|GO:0043234|GO:0004691|GO:0048240|GO:0034237|GO:0043005|GO:0048471|GO:0005886|GO:0097225|GO:0070613|GO:0005634|GO:…
A_52_P318532	0.504298	0.946511	7.42673	7.26157	7.20766	7.41198	7.49623	7.49272	7.13694	7.48053	chr11	+	85832614	85841948	Tbx2	21385	Mus musculus T-box 2 (Tbx2), mRNA [NM_009324]	GO:0005515|GO:0060045|GO:0008284|GO:0060596|GO:0003700|GO:0005634|GO:0048596|GO:0060021|GO:0005667|GO:0006355|GO:0007569|GO:0035909|GO:0003203|GO:0007275|GO:0000122|GO:0007521|GO:0060560|GO:0003677|GO:0006351|GO:0003151|GO:0043565|GO:0048738|GO:0003007|GO:0060465|GO:0003148|GO:0045892|GO:0042733|GO:0090398|GO:0003256
CUST_69178_PI435794180	0.311894	0.936424	11.8684	11.9489	11.9186	11.8641	11.7717	12.0451	12.0576	12.0849	chr10	-	31332379	31445921	Tpd52l1	21987	Mus musculus tumor protein D52-like 1 (Tpd52l1), mRNA [NM_009413]	GO:0048471|GO:0005737|GO:0043281|GO:0046982|GO:0043406|GO:0000086|GO:2001235|GO:0046330|GO:0042803|GO:0005769|GO:0042802
A_51_P144551	0.062235	0.923577	1.71436	1.74317	1.76585	1.77534	1.96175	1.8888	1.8269	1.77399	chr10	+	79886311	79888216	Elane	50701	Mus musculus elastase, neutrophil expressed (Elane), mRNA [NM_015779]	GO:0006909|GO:0002438|GO:0006366|GO:0004252|GO:0050832|GO:0050900|GO:0003824|GO:0002020|GO:0001878|GO:0005737|GO:0017053|GO:0045079|GO:0006508|GO:0032496|GO:0030141|GO:0044130|GO:0008201|GO:0009411|GO:0070947|GO:0042742|GO:0070062|GO:0045415|GO:0009986|GO:0001106|GO:0045416|GO:0000122|GO:0048661|GO:0019955|GO:0004175|GO:0016787|GO:0050778|GO:0008236|GO:0008233
CUST_65072_PI435794180	0.016879	1.17723	8.5332	8.54675	8.51051	8.41591	8.34957	8.3469	8.25182	8.10676	chr13	+	90089666	90114921	Tmem167	66074	Mus musculus transmembrane protein 167 (Tmem167), mRNA [NM_025335]	GO:0008150|GO:0003674|GO:0005794|GO:0016020|GO:0016021|GO:0005575
CUST_62046_PI435794180	0.079125	1.42539	5.88157	5.07225	5.12703	5.53215	4.87594	5.08665	4.69624	5.03019	chr16	-	4544660	4559720	Tfap4	83383	Mus musculus transcription factor AP4 (Tfap4), mRNA [NM_031182]	GO:0005515|GO:0071157|GO:0008285|GO:0006366|GO:0042826|GO:0044212|GO:0003705|GO:0045736|GO:0005634|GO:0042803|GO:0017053|GO:0045944|GO:0006978|GO:0043065|GO:0006357|GO:0070888|GO:2001269|GO:0000978|GO:0003677|GO:0043923|GO:0043392|GO:0043922|GO:0043565|GO:0001077|GO:0006461|GO:0010629|GO:0045893|GO:0045892|GO:0071549
CUST_66257_PI435794180	0.295892	0.95076	12.5498	12.6881	12.5649	12.6	12.6027	12.8216	12.6639	12.5986	chr11	-	104000000	104000000	Gosr2	56494	Mus musculus golgi SNAP receptor complex member 2 (Gosr2), mRNA [NM_019650]	GO:0005794|GO:0016020|GO:0005795|GO:0000139|GO:0006810|GO:0005789|GO:0016021|GO:0016192|GO:0015031
A_51_P415688	0.863416	1.00915	8.81956	8.81377	8.62208	8.82749	8.82346	8.83689	8.85342	8.49751	chr6	+	66896396	67021361	Gng12	14701	Mus musculus guanine nucleotide binding protein (G protein), gamma 12 (Gng12), transcript variant 2, mRNA [NM_025278]	GO:0007165|GO:0016020|GO:0007186|GO:0005886|GO:0005884|GO:0042301|GO:0005834|GO:0004871|GO:0030165|GO:0070062
A_51_P147721	0.796123	1.01259	8.99952	9.01537	9.05872	9.1836	9.1782	9.11145	8.9759	8.91124	chr8	+	70234225	70263105	Sugp2	234373	Mus musculus SURP and G patch domain containing 2 (Sugp2), transcript variant 2, mRNA [NM_172755]	GO:0008380|GO:0006397|GO:0008150|GO:0006396|GO:0003674|GO:0003723|GO:0005634|GO:0005575|GO:0003676
CUST_59421_PI435794180	0.582999	1.08394	5.18774	4.69353	4.71574	4.66369	4.87381	5.14787	4.49936	4.14822	chr7	+	104000000	104000000	Olfr646	259058	Mus musculus olfactory receptor 646 (Olfr646), mRNA [NM_147056]	GO:0050911|GO:0007608|GO:0007165|GO:0004984|GO:0016020|GO:0007186|GO:0005886|GO:0004930|GO:0016021|GO:0004871|GO:0050896
CUST_60131_PI435794180	0.033764	0.782209	1.81503	1.77575	1.74875	1.77676	2.1129	1.99758	2.39409	1.99188	chr10	-	130000000	130000000	Olfr801	258282	Mus musculus olfactory receptor 801 (Olfr801), mRNA [NM_146285]	GO:0050911|GO:0007608|GO:0007165|GO:0004984|GO:0016020|GO:0007186|GO:0005886|GO:0004930|GO:0016021|GO:0004871|GO:0050896
CUST_59709_PI435794180	0.41564	1.17921	4.0749	4.30509	4.20815	4.23475	2.69331	4.00039	4.18563	4.46114	chr7	+	105000000	105000000	Olfr661	258743	Mus musculus olfactory receptor 661 (Olfr661), mRNA [NM_146748]	GO:0050911|GO:0007608|GO:0007165|GO:0004984|GO:0016020|GO:0007186|GO:0005886|GO:0004930|GO:0016021|GO:0004871|GO:0050896
CUST_58863_PI435794180	0.554518	0.889093	4.70295	4.22051	4.09751	4.19762	4.05076	4.70384	4.19822	4.86608	chr3	-	53451995	53463258	Nhlrc3	212114	Mus musculus NHL repeat containing 3 (Nhlrc3), mRNA [NM_172501]	GO:0008150|GO:0003674|GO:0005575
CUST_58455_PI435794180	0.93012	1.00524	5.64427	5.27657	5.26699	5.49146	5.1868	5.3645	5.33572	5.73786	chr16	-	25960322	26105784	P3h2	210530	Mus musculus leprecan-like 1 (Leprel1), mRNA [NM_173379]	GO:0005794|GO:0008285|GO:0031418|GO:0005506|GO:0005783|GO:0051213|GO:0019511|GO:0046872|GO:0005604|GO:0019797|GO:0016491|GO:0016706|GO:0032963|GO:0016705|GO:0055114
A_51_P268754	0.368034	0.909217	1.90015	1.79427	4.99132	1.83158	2.99034	3.59676	3.18894	4.14193	chr10	+	28668359	28883818	Themis	210757	Mus musculus thymocyte selection associated (Themis), mRNA [NM_178666]	GO:0005515|GO:0050852|GO:0005737|GO:0043383|GO:0008180|GO:0005911|GO:0007275|GO:0005634|GO:0043368|GO:0002376
CUST_59771_PI435794180	0.023407	1.94611	3.25629	3.14918	3.88816	4.14546	3.14184	2.28403	2.71822	2.55899	chr19	-	12035807	12036740	Olfr1423	258675	Mus musculus olfactory receptor 1423 (Olfr1423), mRNA [NM_146680]	GO:0050911|GO:0007608|GO:0007165|GO:0004984|GO:0016020|GO:0007186|GO:0005886|GO:0004930|GO:0016021|GO:0004871|GO:0050896
A_51_P503696	0.153374	0.858993	8.1805	8.18228	8.28724	8.06147	8.16635	8.26663	8.44913	8.66473	chr4	-	141000000	141000000	Szrd1	213491	Mus musculus SUZ RNA binding domain containing 1 (Szrd1), transcript variant 1, mRNA [NM_001025608]	GO:0008150|GO:0003674|GO:0005575
A_52_P600851	0.047497	0.823431	8.21003	8.26953	8.11585	8.14881	8.72495	8.38723	8.36621	8.35764	chr7	+	110000000	110000000	Ipo7	233726	Mus musculus importin 7 (Ipo7), mRNA [NM_181517]	GO:0005622|GO:0005515|GO:0042393|GO:0005737|GO:0045087|GO:0008536|GO:0006810|GO:0005623|GO:0005634|GO:0015031|GO:0006606|GO:0006886
A_51_P418901	0.624032	1.18551	3.18174	3.21906	2.31507	1.97608	3.02362	2.0649	2.60487	2.20961	chr6	+	41521775	41525079	Prss2	22072	Mus musculus protease, serine 2 (Prss2), mRNA [NM_009430]	GO:0004252|GO:0005509|GO:0007586|GO:0005576|GO:0003824|GO:0005615|GO:0046872|GO:0031000|GO:0016787|GO:0030574|GO:0006508|GO:0008236|GO:0008233|GO:0035094
A_51_P151902	0.103915	0.904998	9.88858	9.72868	9.92099	9.64986	9.95239	9.94027	9.97018	9.91808	chr7	+	114000000	114000000	Spon1	233744	Mus musculus spondin 1, (f-spondin) extracellular matrix protein (Spon1), mRNA [NM_145584]	GO:0031012|GO:0005578|GO:0005576|GO:0007155|GO:0005615
A_52_P128283	0.675179	0.974164	9.72208	9.79079	9.82241	9.81847	9.77737	9.94831	9.91632	9.6451	chr1	-	39551295	39577347	Rnf149	67702	Mus musculus ring finger protein 149 (Rnf149), mRNA [NM_001033135]	GO:0043409|GO:0005515|GO:0004842|GO:0031647|GO:0016567|GO:0016020|GO:0016874|GO:0008270|GO:0016021|GO:0005575|GO:0035690|GO:0046872
CUST_72141_PI435794180	0.066632	0.862148	11.3794	11.4119	11.3406	11.4181	11.7316	11.452	11.4791	11.721	chr1	-	67000516	67038872	Lancl1	14768	Mus musculus LanC (bacterial lantibiotic synthetase component C)-like 1 (Lancl1), transcript variant 1, mRNA.	.
CUST_71025_PI435794180	0.39636	0.912847	3.8668	3.75246	4.22063	4.11801	4.1002	4.17975	3.87013	4.34304	chr8	-	24584132	24595666	Ido1	15930	Mus musculus indoleamine 2,3-dioxygenase 1 (Ido1), transcript variant 2, mRNA.	.
CUST_75426_PI435794180	0.799363	1.00904	11.8771	11.7828	11.7814	11.8037	11.9368	11.7951	11.7595	11.6927	chr11	+	69901815	69913824	Neurl4	216860	Mus musculus neuralized homolog 4 (Drosophila) (Neurl4), transcript variant 1, mRNA [NM_001013414]	GO:0008150|GO:0003674|GO:0005737|GO:0005575|GO:0005856
CUST_64514_PI435794180	0.346769	1.14041	8.20884	7.93604	8.01339	7.98229	7.61734	7.349	8.02054	8.24532	chr8	+	4493404	4526079	Cers4	67260	Mus musculus ceramide synthase 4 (Cers4), mRNA [NM_026058]	GO:0043565|GO:0006629|GO:0006355|GO:0003700|GO:0016020|GO:0005783|GO:0030148|GO:0005634|GO:0050291|GO:0016021|GO:0046513|GO:0003677
A_51_P102518	0.433552	1.22138	4.90879	4.37365	4.82872	4.38514	5.04223	1.96363	4.66796	4.29795	chr9	+	40148121	40150878	Tmem225	75667	Mus musculus transmembrane protein 225 (Tmem225), mRNA [NM_029379]	GO:0003674|GO:0016020|GO:0010923|GO:0016021|GO:0005575
CUST_61987_PI435794180	0.089596	0.853389	10.2178	10.0188	10.2517	10.2862	10.2153	10.3198	10.5855	10.5502	chrX	+	73342619	73359080	Zfp275	27081	Mus musculus zinc finger protein 275 (Zfp275), transcript variant 1, mRNA [NM_031494]	GO:0046872
A_52_P26086	0.923057	0.974582	2.09965	2.67722	2.73748	1.80061	2.86949	2.58701	1.78096	2.20955	chr16	-	19624156	19625101	Olfr171	258960	Mus musculus olfactory receptor 171 (Olfr171), mRNA [NM_146958]	GO:0050911|GO:0007608|GO:0007165|GO:0004984|GO:0016020|GO:0007186|GO:0005886|GO:0004930|GO:0016021|GO:0004871|GO:0050896
CUST_59639_PI435794180	0.048726	2.00227	4.273	3.68707	3.69955	3.20271	2.26537	1.88932	3.52638	2.83597	chr7	-	104000000	104000000	Olfr640	258819	Mus musculus olfactory receptor 640 (Olfr640), mRNA [NM_146822]	GO:0050911|GO:0007608|GO:0007165|GO:0004984|GO:0016020|GO:0007186|GO:0005886|GO:0004930|GO:0016021|GO:0004871|GO:0050896
A_51_P283473	0.240624	1.34727	9.23834	8.40347	8.52965	9.36124	7.94415	8.61689	8.5089	8.84213	chr2	-	110000000	110000000	Fibin	67606	Mus musculus fin bud initiation factor homolog (zebrafish) (Fibin), mRNA [NM_026271]	GO:0008150|GO:0003674|GO:0005794|GO:0005783|GO:0005576
CUST_58640_PI435794180	0.145389	0.902355	6.653	6.73512	6.81755	6.74129	7.04312	6.77422	6.96445	6.74042	chr12	-	74897216	75177332	Kcnh5	238271	Mus musculus potassium voltage-gated channel, subfamily H (eag-related), member 5 (Kcnh5), mRNA [NM_172805]	GO:0005516|GO:0005244|GO:0009986|GO:0010389|GO:0005267|GO:0055085|GO:0000155|GO:0005622|GO:0007165|GO:0000160|GO:0016020|GO:0005887|GO:0005249|GO:0042391|GO:0006810|GO:0034765|GO:0016021|GO:0004871|GO:0005216|GO:0006813|GO:0071805|GO:0006811
A_52_P35384	0.210637	1.17793	8.66397	8.86926	8.98301	8.37556	8.51109	8.26471	8.65254	8.56249	chr5	+	38319508	38322523	Drd5	13492	Mus musculus dopamine receptor D5 (Drd5), mRNA [NM_013503]	GO:0030424|GO:0005886|GO:0030819|GO:0007268|GO:0060292|GO:0045776|GO:0031526|GO:0042220|GO:0019226|GO:0030425|GO:0001992|GO:0007191|GO:0001965|GO:0043197|GO:0008144|GO:0048169|GO:0001963|GO:0043025|GO:0033861|GO:0004871|GO:0045924|GO:0008306|GO:0001588|GO:0030336|GO:0004930|GO:0007617|GO:0072593|GO:0004952|GO:0046960|GO:0035240|GO:0010579|GO:0045762|GO:0007212|GO:0007165|GO:0001975|GO:0001994|GO:…
A_51_P393598	0.168896	0.940732	14.3675	14.4313	14.4375	14.3616	14.4652	14.6245	14.4143	14.4388	chr12	-	78842981	78861638	Atp6v1d	73834	Mus musculus ATPase, H+ transporting, lysosomal V1 subunit D (Atp6v1d), mRNA [NM_023721]	GO:0042384|GO:0005929|GO:0005813|GO:0016020|GO:0030030|GO:0006810|GO:0042626|GO:0005765|GO:0016471|GO:0070062|GO:0015992|GO:0006811
A_52_P686785	0.00263	2.70612	6.30932	5.62209	5.58695	5.84505	3.71735	4.66094	4.51653	4.65362	chr7	-	111000000	111000000	Lyve1	114332	Mus musculus lymphatic vessel endothelial hyaluronan receptor 1 (Lyve1), mRNA [NM_053247]	GO:0007165|GO:0016020|GO:0005886|GO:0005540|GO:0006810|GO:0006027|GO:0016021|GO:0007155|GO:0071944|GO:0004888
CUST_62995_PI435794180	0.000215	0.116337	4.75316	3.90054	3.90504	4.20003	7.51064	7.19324	7.30188	7.32586	chr19	-	5344704	5349574	Cst6	73720	Mus musculus cystatin E/M (Cst6), mRNA [NM_028623]	GO:0004869|GO:0008544|GO:0010466|GO:0030414|GO:0001533
CUST_64168_PI435794180	0.590614	0.9617	8.83308	8.60429	8.68494	8.65151	8.58249	8.80399	8.93342	8.66456	chr3	-	97560747	97610190	Chd1l	68058	Mus musculus chromodomain helicase DNA binding protein 1-like (Chd1l), mRNA [NM_026539]	GO:0005886|GO:0006200|GO:0004386|GO:0005634|GO:0003676|GO:0003677|GO:0005524|GO:0006974|GO:0005737|GO:0006281|GO:0000166|GO:0016787|GO:0006338|GO:0016887
A_52_P197215	0.485066	0.973603	8.92985	8.9728	9.08624	8.90532	8.92505	9.00121	9.03918	9.08517	chr11	+	117000000	117000000	Sec14l1	74136	Mus musculus SEC14-like 1 (S. cerevisiae) (Sec14l1), transcript variant 1, mRNA [NM_028777]	GO:0008150|GO:0003674|GO:0005575
A_52_P428345	0.052117	1.25201	8.54089	8.55244	8.89426	8.9307	8.31238	8.47108	8.49163	8.38574	chr5	+	35278565	35281763	Adra2c	11553	Mus musculus adrenergic receptor, alpha 2c (Adra2c), mRNA [NM_007418]	GO:0030424|GO:0005886|GO:0051379|GO:0006940|GO:0031694|GO:0042803|GO:0019229|GO:0005737|GO:0045907|GO:0070473|GO:0032148|GO:0043679|GO:0071883|GO:0004871|GO:0004935|GO:0007565|GO:0046982|GO:0004930|GO:0035625|GO:0030168|GO:0004938|GO:0007165|GO:0016020|GO:0007186|GO:0005887|GO:0045666|GO:0071875|GO:0016021|GO:0051930
A_51_P349878	0.366546	0.94427	12.8532	12.7745	12.7787	12.7539	12.7732	13.0781	12.8431	12.7766	chr11	+	72207553	72210487	Txndc17	52700	Mus musculus thioredoxin domain containing 17 (Txndc17), mRNA [NM_026559]	GO:0005737|GO:0004601|GO:0009055|GO:0047134|GO:0033209|GO:0070062|GO:0055114|GO:0005829
CUST_69585_PI435794180	0.353865	0.908705	9.17679	9.04183	9.21993	9.21001	9.28614	9.02835	9.26222	9.57804	chr1	-	171000000	171000000	Ppox	19044	Mus musculus protoporphyrinogen oxidase (Ppox), mRNA [NM_008911]	GO:0005739|GO:0004729|GO:0031966|GO:0016020|GO:0006779|GO:0031304|GO:0016491|GO:0005743|GO:0031305|GO:0046501|GO:0055114|GO:0006783
CUST_58291_PI435794180	0.068481	1.2132	10.3739	10.1777	10.2825	9.95698	9.82805	9.96473	10.1438	9.73944	chr4	+	99193933	99259787	Atg4c	242557	Mus musculus autophagy related 4C, cysteine peptidase (Atg4c), transcript variant 1, mRNA [NM_175029]	GO:0004197|GO:0005737|GO:0016787|GO:0006914|GO:0006810|GO:0006508|GO:0008233|GO:0005576|GO:0008234|GO:0015031|GO:0000045
A_52_P362277	0.510374	1.06949	7.52763	7.47079	7.24212	7.26208	7.58422	7.32709	7.2289	6.91873	chr16	-	11193036	11203292	Rsl1d1	66409	Mus musculus ribosomal L1 domain containing 1 (Rsl1d1), mRNA [NM_025546]	GO:0032880|GO:0005515|GO:0016020|GO:0005730|GO:0001649
A_51_P481978	0.429176	0.85719	9.57307	9.44245	9.36987	9.48282	10.0068	9.98337	9.31921	9.29222	chr13	-	110000000	110000000	Rab3c	67295	Mus musculus RAB3C, member RAS oncogene family (Rab3c), mRNA [NM_023852]	GO:0005515|GO:0048471|GO:0005886|GO:0007264|GO:0005525|GO:0015031|GO:0031982|GO:0005829|GO:0008021|GO:0000166|GO:0016020|GO:0019882|GO:0017157|GO:0006810
A_51_P448784	0.975353	1.00391	14.5476	14.2396	14.6076	14.4868	14.3986	14.3192	14.5814	14.5691	chr13	-	25252038	25269996	Nrsn1	22360	Mus musculus neurensin 1 (Nrsn1), mRNA [NM_009513]	GO:0030133|GO:0043005|GO:0008150|GO:0003674|GO:0016020|GO:0043025|GO:0016023|GO:0016021|GO:0030426
A_51_P101146	0.561669	0.892422	1.86953	1.77999	1.75751	1.80539	1.69948	2.4955	1.77669	1.73755	chr1	+	108000000	108000000	Serpinb2	18788	Mus musculus serine (or cysteine) peptidase inhibitor, clade B, member 2 (Serpinb2), transcript variant 1, mRNA [NM_011111]	GO:0030162|GO:0010951|GO:0043066|GO:0005737|GO:0004867|GO:0010466|GO:0042060|GO:0005576|GO:0030414|GO:0005615
A_52_P62303	0.601608	0.919808	8.13621	7.84254	7.86387	7.98412	7.77823	8.06	8.49949	7.88047	chr1	+	60180598	60334705	Nbeal1	269198	Mus musculus neurobeachin like 1 (Nbeal1), mRNA [NM_173444]	GO:0008150|GO:0003674|GO:0005575
CUST_66443_PI435794180	0.152914	1.27149	7.48803	7.12354	6.66546	7.15692	6.75246	6.77951	6.93627	6.68348	chr5	-	136000000	136000000	Sh2b2	23921	Mus musculus SH2B adaptor protein 2 (Sh2b2), mRNA [NM_018825]	GO:0008286|GO:0005515|GO:0030036|GO:0005886|GO:0005884|GO:0019221|GO:0019222|GO:0046578|GO:0050851|GO:0042802|GO:0035556|GO:0008269|GO:0005737|GO:0046325|GO:0005068|GO:0004871|GO:0001922|GO:0001725|GO:0046425|GO:0009967|GO:0042593|GO:0001726|GO:0007399|GO:0016020|GO:0050873|GO:0005070|GO:0050776
A_51_P117109	0.005483	0.869941	7.9472	7.84177	7.7985	7.88153	7.99407	8.15972	8.04029	8.07799	chr10	+	78574499	78584502	Ilvbl	216136	Mus musculus ilvB (bacterial acetolactate synthase)-like (Ilvbl), mRNA [NM_173751]	GO:0008150|GO:0000287|GO:0016020|GO:0016021|GO:0005575|GO:0030976|GO:0003824|GO:0046872|GO:0016740
A_51_P361150	0.009747	0.641757	11.2438	11.4876	11.4507	11.5103	11.7155	12.1178	12.035	12.3322	chr1	-	171000000	171000000	Pcp4l1	66425	Mus musculus Purkinje cell protein 4-like 1 (Pcp4l1), mRNA [NM_025557]	GO:0008150|GO:0003674|GO:0005575
CUST_72083_PI435794180	0.246886	0.781097	3.64988	3.991	3.2414	3.25472	3.39264	4.34947	3.7573	4.03065	chr10	-	25527942	25536272	Smlr1	101000000	Mus musculus small leucine-rich protein 1 (Smlr1), mRNA [NM_001195596]	GO:0008150|GO:0003674|GO:0005575
CUST_68189_PI435794180	0.397056	0.944907	6.15378	5.96182	6.18565	6.04155	6.07558	6.04273	6.19196	6.35017	chr15	-	74762055	74763567	Ly6d	17068	Mus musculus lymphocyte antigen 6 complex, locus D (Ly6d), mRNA [NM_010742]	GO:0016020|GO:0009986|GO:0005886|GO:0031225
A_51_P504478	0.046531	0.892948	11.5782	11.5505	11.6204	11.6058	11.8863	11.6512	11.6955	11.7653	chr2	-	25996957	26021760	Ubac1	98766	Mus musculus ubiquitin associated domain containing 1 (Ubac1), mRNA [NM_133835]	GO:0008150|GO:0003674|GO:0005737|GO:0005794|GO:0005886|GO:0070062
CUST_62734_PI435794180	0.232755	1.09688	11.0176	10.8469	11.1068	10.9253	10.9862	10.9749	10.6503	10.7348	chr10	-	82650432	82690650	Glt8d2	74782	Mus musculus glycosyltransferase 8 domain containing 2 (Glt8d2), mRNA [NM_029102]	GO:0008150|GO:0003674|GO:0016020|GO:0016757|GO:0016021|GO:0005575|GO:0016740
A_51_P428873	0.002376	1.23583	6.70901	6.7381	6.57403	6.57161	6.23862	6.34708	6.44287	6.34306	chr5	+	4192366	4197651	Mterf1b	208595	Mus musculus mitochondrial transcription termination factor 1b (Mterf1b), mRNA [NM_001042670]	GO:0043565|GO:0042645|GO:0005739|GO:0003690|GO:0006391
CUST_70175_PI435794180	0.170064	1.19719	7.87185	7.71053	7.63529	7.77379	7.11037	7.52058	7.36383	7.86407	chr5	-	114000000	114000000	Cmklr1	14747	Mus musculus chemokine-like receptor 1 (Cmklr1), mRNA [NM_008153]	GO:0050848|GO:0005886|GO:0004930|GO:0032088|GO:0007165|GO:0006935|GO:0007186|GO:0016020|GO:0032695|GO:0004950|GO:0010759|GO:0045600|GO:0004871|GO:0016021
CUST_62723_PI435794180	0.229277	0.838223	8.04831	8.24741	7.9832	7.58709	8.10554	8.22448	8.58426	7.97312	chr1	-	90042131	90153401	Iqca	74918	Mus musculus IQ motif containing with AAA domain (Iqca), mRNA [NM_029122]	GO:0008150|GO:0003674|GO:0017111|GO:0000166|GO:0005575|GO:0005524
A_51_P121447	0.094987	0.886513	11.0952	11.1154	11.2426	11.0573	11.4005	11.4395	11.1897	11.1616	chr15	+	76948543	76950731	1110038F14Rik	117171	Mus musculus RIKEN cDNA 1110038F14 gene (1110038F14Rik), mRNA [NM_054099]	GO:0008150|GO:0003674|GO:0005575
A_52_P324866	0.676573	1.02448	8.52843	8.50306	8.65583	8.68153	8.34515	8.64375	8.6742	8.55217	chr3	+	95434389	95497239	Arnt	11863	Mus musculus aryl hydrocarbon receptor nuclear translocator (Arnt), transcript variant 1, mRNA [NM_001037737]	GO:0005515|GO:0003700|GO:0003705|GO:0005634|GO:0000989|GO:0030154|GO:0005737|GO:0046886|GO:0045944|GO:0046983|GO:0004874|GO:0033235|GO:0004871|GO:2001141|GO:0005667|GO:0001666|GO:0006355|GO:0046982|GO:0003713|GO:0001892|GO:0009636|GO:0043619|GO:0003677|GO:0010575|GO:0006351|GO:0035326|GO:0043565|GO:0007165|GO:0017162|GO:0045893|GO:0030522|GO:0008134
CUST_74634_PI435794180	0.438516	0.966121	15.3857	15.3537	15.3916	15.4034	15.431	15.3013	15.4329	15.5573	chr2	+	25054378	25062881	Nsmf	56876	Mus musculus NMDA receptor synaptonuclear signaling and neuronal migration factor (Nsmf), transcript variant 1, mRNA [NM_001039386]	GO:0043005|GO:0030054|GO:0005886|GO:0045202|GO:0005634|GO:0005635|GO:0042995|GO:0030425|GO:0016363|GO:0043523|GO:0005737|GO:0071257|GO:0071371|GO:0048168|GO:0071230|GO:0045211|GO:0043204|GO:0005856|GO:0031965|GO:2001224|GO:0005719|GO:0035307|GO:0014069|GO:0048814|GO:0016020|GO:0030863|GO:0048306
A_51_P246133	0.933814	1.00253	5.01842	4.99822	5.45038	5.32416	5.15018	4.73672	5.33713	5.49787	chr16	-	63545217	63864157	Epha3	13837	Mus musculus Eph receptor A3 (Epha3), mRNA [NM_010140]	GO:0005886|GO:0071300|GO:0010717|GO:0051893|GO:0005004|GO:0005003|GO:0000166|GO:0016301|GO:0032956|GO:0032319|GO:0097156|GO:0097155|GO:0016772|GO:0048013|GO:0003197|GO:0005576|GO:0018108|GO:0005524|GO:0070507|GO:0016310|GO:0008045|GO:0004672|GO:0016020|GO:0016477|GO:0005887|GO:0010976|GO:0006468|GO:0004713|GO:0016021|GO:0004714|GO:0007169|GO:0005769|GO:0016740
A_51_P366986	0.854441	0.987215	5.3581	5.34188	5.30634	5.2343	4.36153	5.54465	5.52757	5.56924	chr16	+	4594712	4615957	Glis2	83396	Mus musculus GLIS family zinc finger 2 (Glis2), mRNA [NM_031184]	GO:0005515|GO:0005667|GO:0006355|GO:0003700|GO:0044212|GO:0006357|GO:0006366|GO:0045879|GO:0007275|GO:0005634|GO:0000122|GO:0003676|GO:0003677|GO:0046872|GO:0043433|GO:0030154|GO:0006351|GO:0007399|GO:0001077|GO:0005737|GO:0016607|GO:0045944|GO:0045893|GO:0045892
A_52_P609220	0.028852	0.7303	9.23775	9.42954	9.38659	9.49083	10.1343	9.91042	9.6001	9.66226	chr2	-	135000000	135000000	Tmx4	52837	Mus musculus thioredoxin-related transmembrane protein 4 (Tmx4), mRNA [NM_029148]	GO:0034976|GO:0016020|GO:0006457|GO:0005783|GO:0006810|GO:0003756|GO:0045454|GO:0016021|GO:0055114
A_51_P418207	0.613862	0.914753	2.75529	1.78531	1.75766	2.54518	2.12005	2.07748	2.50761	2.80158	chr17	+	34325674	34341410	H2-Eb2	381091	Mus musculus histocompatibility 2, class II antigen E beta2 (H2-Eb2), mRNA [NM_001033978]	GO:0016020|GO:0002504|GO:0042613|GO:0016021|GO:0002376
A_52_P208416	0.502028	0.827018	5.10808	5.11644	5.05148	4.88176	5.87928	5.44945	4.96257	4.68126	chr19	+	12209567	12210506	Olfr1431	258409	Mus musculus olfactory receptor 1431 (Olfr1431), mRNA [NM_146414]	GO:0050911|GO:0007608|GO:0007165|GO:0004984|GO:0016020|GO:0007186|GO:0005886|GO:0004930|GO:0016021|GO:0004871|GO:0050896
CUST_57155_PI435794180	0.013492	1.30112	11.2488	11.3758	11.4619	11.3393	10.7922	10.8573	11.0803	11.1539	chr5	-	21662902	21701345	Napepld	242864	Mus musculus N-acyl phosphatidylethanolamine phospholipase D (Napepld), mRNA [NM_178728]	GO:0016042|GO:0006629|GO:0016787|GO:0016020|GO:0070290|GO:0008270|GO:0004620|GO:0009395|GO:0046872|GO:0070062
CUST_70359_PI435794180	0.463819	0.8381	7.40654	6.95593	7.08768	6.99879	6.60386	7.5247	7.63957	7.52863	chr14	+	79481193	79582491	Elf1	13709	Mus musculus E74-like factor 1 (Elf1), transcript variant 1, mRNA [NM_007920]	GO:0006355|GO:0003700|GO:0006357|GO:0006366|GO:0000981|GO:0005634|GO:0001817|GO:0003677|GO:0050860|GO:0006351|GO:0030154|GO:0043565|GO:0045944|GO:0045893
A_51_P195843	0.155454	0.88221	4.75577	4.93031	4.76188	4.58982	4.71753	4.90102	5.1013	5.0321	chr2	-	168000000	169000000	Nfatc2	18019	Mus musculus nuclear factor of activated T cells, cytoplasmic, calcineurin dependent 2 (Nfatc2), transcript variant 1, mRNA [NM_010899]	GO:0005515|GO:0050853|GO:0003700|GO:0005886|GO:0044212|GO:0030890|GO:0005634|GO:0001816|GO:0015629|GO:0005829|GO:0005737|GO:0045944|GO:0005667|GO:0006355|GO:0042493|GO:0000978|GO:0003677|GO:0006351|GO:0006974|GO:0010628|GO:0043565|GO:0001077|GO:0016477|GO:0030529|GO:0045893
A_51_P409452	0.064857	1.2713	12.6141	12.9613	12.8178	12.5345	12.286	12.3694	12.7142	12.1502	chr3	+	31149919	31164326	Cldn11	18417	Mus musculus claudin 11 (Cldn11), mRNA [NM_008770]	GO:0005515|GO:0030054|GO:0016020|GO:0005886|GO:0005887|GO:0005198|GO:0045178|GO:0016021|GO:0007283|GO:0005923|GO:0008366|GO:0007155
CUST_66842_PI435794180	0.001291	1.61833	6.61564	6.29566	6.47554	6.20366	5.5228	5.80351	5.64963	5.84902	chr11	+	99873388	99874000	Krtap9-1	16705	Mus musculus keratin associated protein 9-1 (Krtap9-1), mRNA [NM_015741]	GO:0005882|GO:0008150|GO:0003674|GO:0005575
A_52_P672399	0.063927	0.825823	5.00073	5.28876	5.37048	5.24033	5.62995	5.57043	5.23098	5.56608	chr10	+	60002804	60099990	Ascc1	69090	Mus musculus activating signal cointegrator 1 complex subunit 1 (Ascc1), transcript variant 2, mRNA [NM_026937]	GO:0005667|GO:0006355|GO:0005737|GO:0003723|GO:0003713|GO:0003824|GO:0006351
A_51_P304200	0.751015	0.896115	1.91995	1.84232	1.85565	3.31164	2.78097	3.25663	1.83452	1.74238	chr11	-	100000000	100000000	Krt31	16660	Mus musculus keratin 31 (Krt31), mRNA [NM_010659]	GO:0005882|GO:0005198|GO:0005615
CUST_58460_PI435794180	0.219697	1.11464	2.38004	2.01061	1.99274	2.19335	1.8961	2.15962	1.99775	1.91661	chr11	+	50850684	50866208	Grm6	108072	Mus musculus glutamate receptor, metabotropic 6 (Grm6), mRNA [NM_173372]	GO:0060041|GO:0005886|GO:0005783|GO:0001640|GO:0007196|GO:0042995|GO:0090280|GO:0042803|GO:0050908|GO:0035841|GO:0045211|GO:0007626|GO:0004871|GO:0051966|GO:0005794|GO:0004930|GO:0001642|GO:0007216|GO:0007165|GO:0042734|GO:0007186|GO:0000139|GO:0016020|GO:0005887|GO:0008066|GO:0005789|GO:0016021|GO:0007601|GO:0050953|GO:0050896
A_51_P222510	0.000244	0.338176	3.53941	3.98917	3.9249	3.71451	5.11594	5.09223	5.70824	5.45941	chr11	+	46235556	46239871	Fndc9	320116	Mus musculus fibronectin type III domain containing 9 (Fndc9), mRNA [NM_177075]	GO:0008150|GO:0003674|GO:0016020|GO:0016021|GO:0005575
A_52_P393120	0.818931	1.03834	6.68581	6.09735	6.70882	6.5667	6.51282	6.51062	6.31985	6.56596	chr11	+	78826594	78843899	Lyrm9	66274	Mus musculus LYR motif containing 9 (Lyrm9), mRNA [NM_001076681]	GO:0008150|GO:0003674|GO:0005575
A_51_P327828	0.407558	1.04628	12.2538	12.3368	12.416	12.3174	12.0896	12.2527	12.2903	12.4163	chr9	+	66060168	66066629	Ppib	19035	Mus musculus peptidylprolyl isomerase B (Ppib), mRNA [NM_011149]	GO:0060348|GO:0042277|GO:0006457|GO:0005783|GO:0050821|GO:0003755|GO:0005634|GO:0040018|GO:0016853|GO:0070062|GO:0005790
A_52_P350596	0.244376	0.783963	5.80441	6.74498	7.25836	6.39281	6.86172	6.96457	7.14534	6.99798	chr9	-	119000000	120000000	Scn5a	20271	Mus musculus sodium channel, voltage-gated, type V, alpha (Scn5a), transcript variant 1, mRNA [NM_021544]	GO:0005515|GO:0014070|GO:0005516|GO:0086010|GO:0086070|GO:0060307|GO:0060048|GO:0019228|GO:0086067|GO:0060371|GO:0086069|GO:0060373|GO:0060372|GO:0010765|GO:0006810|GO:0086002|GO:0001518|GO:0045760|GO:0086006|GO:0031625|GO:0086004|GO:0086005|GO:0050679|GO:0009986|GO:0017134|GO:0030506|GO:0014894|GO:0086063|GO:0044325|GO:0002027|GO:0086012|GO:0010460|GO:0019899|GO:0005216|GO:0086015|GO:0003231|GO:…
A_52_P490788	0.002902	0.443727	4.87202	4.61395	4.46104	3.97916	5.55832	5.70264	5.99079	5.44501	chr1	-	195000000	195000000	Cr2	12902	Mus musculus complement receptor 2 (Cr2), mRNA [NM_007758]	GO:0005515|GO:0001848|GO:0003677|GO:0042803|GO:0043235|GO:0042113|GO:0016020|GO:0042100|GO:0045087|GO:0006958|GO:0030183|GO:0004872|GO:0016021|GO:0002430|GO:0009897|GO:0070062|GO:0002376|GO:0004875
A_52_P507305	0.772155	0.920433	7.10691	7.0194	6.86153	6.73251	6.49212	7.29213	7.46471	6.77066	chr12	+	21316391	21323607	Iah1	67732	Mus musculus isoamyl acetate-hydrolyzing esterase 1 homolog (S. cerevisiae) (Iah1), mRNA [NM_026347]	GO:0016042|GO:0006629|GO:0008150|GO:0003674|GO:0016787|GO:0016788|GO:0005575
A_52_P623738	0.725116	1.02605	8.98603	8.87114	8.97909	8.78552	8.57702	8.84197	9.21591	8.77154	chr3	+	96104526	96161129	Otud7b	229603	Mus musculus OTU domain containing 7B (Otud7b), transcript variant 1, mRNA [NM_001025613]	GO:0071108|GO:0005515|GO:0016579|GO:0004843|GO:0005634|GO:0003677|GO:0046872|GO:0035871|GO:0002385|GO:0005737|GO:0070536|GO:0016787|GO:0006508|GO:0008233|GO:0008270|GO:0004221|GO:0008234|GO:0070530|GO:0043124|GO:0002376
A_51_P494122	0.393276	1.03178	8.46619	8.41673	8.45754	8.48473	8.48408	8.41359	8.27704	8.46196	chr16	+	20611600	20618869	Ece2	107522	Mus musculus endothelin converting enzyme 2 (Ece2), transcript variant 3, mRNA [NM_025462]	GO:0005802|GO:0005794|GO:0008168|GO:0003824|GO:0032259|GO:0046872|GO:0016787|GO:0016020|GO:0016486|GO:0008152|GO:0006508|GO:0008233|GO:0016021|GO:0004222|GO:0030659|GO:0008237|GO:0016740
A_51_P467853	0.157707	0.83389	7.79212	8.12667	8.28361	8.04831	8.23646	8.15927	8.20326	8.67912	chr6	-	84618485	85069513	Exoc6b	75914	Mus musculus exocyst complex component 6B (Exoc6b), mRNA [NM_177077]	GO:0008150|GO:0003674|GO:0000145|GO:0005575|GO:0006904
A_52_P270164	0.021124	1.14541	10.9091	10.816	10.8233	10.9305	10.5819	10.6809	10.8112	10.6141	chr12	+	16810964	16826752	E2f6	50496	Mus musculus E2F transcription factor 6 (E2f6), transcript variant 1, mRNA [NM_033270]	GO:0005667|GO:0007049|GO:0006355|GO:0003700|GO:0000083|GO:0071339|GO:0005634|GO:0005662|GO:0003677|GO:0006351
A_51_P196596	0.003923	1.20501	13.3472	13.5075	13.5027	13.3976	13.0901	13.135	13.2933	13.1588	chr3	-	84160438	84220877	Trim2	80890	Mus musculus tripartite motif-containing 2 (Trim2), transcript variant 4, mRNA [NM_030706]	GO:0005622|GO:0005515|GO:0043523|GO:0005737|GO:0004842|GO:0016567|GO:0016874|GO:0017022|GO:0008270|GO:0046872
A_51_P321972	0.254294	0.856671	5.99441	6.6372	6.26137	6.45641	6.32715	6.48689	6.56554	6.88227	chr14	+	70890106	70979840	Gfra2	14586	Mus musculus glial cell line derived neurotrophic factor family receptor alpha 2 (Gfra2), mRNA [NM_008115]	GO:0031953|GO:0016167|GO:0016020|GO:0005886|GO:0019221|GO:0035860|GO:0004872|GO:0031225|GO:0007169|GO:0007399
A_51_P350513	0.257514	1.10908	12.9954	12.8981	12.8528	12.6941	12.9506	12.7983	12.5755	12.4887	chr18	+	32377216	32435740	Bin1	30948	Mus musculus bridging integrator 1 (Bin1), transcript variant 1, mRNA [NM_009668]	GO:0071156|GO:0005515|GO:0030424|GO:0030018|GO:0005634|GO:0032403|GO:0030154|GO:0042802|GO:0042692|GO:0045807|GO:0043194|GO:0005737|GO:0030100|GO:0043196|GO:0043679|GO:0043065|GO:0046982|GO:0044300|GO:0048156|GO:0030315|GO:0007275|GO:0008021|GO:0006897|GO:0043547|GO:0060988|GO:0060987|GO:0051020|GO:0048711|GO:0033268|GO:0045664|GO:0031674
A_52_P891775	0.166305	0.862773	10.4763	10.6172	10.6897	10.5134	10.551	10.6287	10.922	11.006	chr11	+	115000000	115000000	Cdr2l	237988	Mus musculus cerebellar degeneration-related protein 2-like (Cdr2l), mRNA [NM_001080929]	GO:0008150|GO:0003674|GO:0005575
A_51_P242918	0.780593	0.974424	8.02111	8.00653	8.01331	7.96072	7.99298	8.23073	8.10251	7.78996	chr9	+	50768237	50772670	Fdxacb1	382137	Mus musculus ferredoxin-fold anticodon binding domain containing 1 (Fdxacb1), mRNA [NM_198675]	GO:0008150|GO:0003674|GO:0000287|GO:0000049|GO:0006432|GO:0004826|GO:0005575|GO:0005524|GO:0008033
CUST_61365_PI435794180	0.63625	1.02849	14.8759	15.0085	15.0842	14.849	14.7769	14.8429	15.0174	15.0159	chr16	+	20695056	20703036	Fam131a	78408	Mus musculus family with sequence similarity 131, member A (Fam131a), mRNA [NM_133778]	GO:0008150|GO:0003674|GO:0005576|GO:0005575
CUST_68704_PI435794180	0.003708	0.738782	8.43081	8.27671	8.55051	8.45531	8.77116	8.79739	9.07823	8.80461	chr2	-	71543407	71546754	Dlx2	13392	Mus musculus distal-less homeobox 2 (Dlx2), mRNA [NM_010054]	GO:0005515|GO:0003727|GO:0003700|GO:0051216|GO:0048706|GO:0009954|GO:0005634|GO:0048701|GO:0030154|GO:0021772|GO:0045944|GO:0042475|GO:0021893|GO:0021892|GO:0045746|GO:0006355|GO:0000976|GO:0006357|GO:0021544|GO:0021879|GO:0007275|GO:0000122|GO:0003677|GO:0043565|GO:0021766|GO:0003682|GO:0048715|GO:0048755|GO:0021882
CUST_68085_PI435794180	0.032008	1.25671	9.58594	9.51317	9.64148	9.53977	9.24006	9.47492	9.01745	9.19541	chr11	+	79339891	79581609	Nf1	18015	Mus musculus neurofibromatosis 1 (Nf1), mRNA [NM_010897]	GO:0008017|GO:0001656|GO:0005515|GO:0042992|GO:0007406|GO:0007507|GO:0005622|GO:0046580|GO:0043525|GO:0000165|GO:0030198|GO:0042127|GO:0030199|GO:0021897|GO:0032318|GO:0030336|GO:0031235|GO:0045685|GO:0014069|GO:0014065|GO:0046929|GO:0001649|GO:0043535|GO:0001889|GO:0043234|GO:0032320|GO:0007519|GO:0007420|GO:0032228|GO:0008542|GO:0042060|GO:0007422|GO:0001952|GO:0045545|GO:0001953|GO:0008625|GO:…
CUST_67418_PI435794180	0.982943	0.98123	8.34359	7.85382	8.16727	8.61491	7.64945	8.38078	8.27517	8.6985	chr10	-	129000000	129000000	Esyt1	23943	Mus musculus extended synaptotagmin-like protein 1 (Esyt1), mRNA [NM_011843]	GO:0016020|GO:0016021
CUST_71976_PI435794180	0.963341	0.944341	1.75449	2.16633	2.56336	1.71245	3.07677	1.71279	1.67798	1.65117	chr7	-	134000000	134000000	D7Ertd443e	71007	Mus musculus DNA segment, Chr 7, ERATO Doi 443, expressed (D7Ertd443e), transcript variant 1, mRNA [NM_001199941]	GO:0007095|GO:0030308|GO:0005813|GO:0005737|GO:0042826|GO:0010212|GO:0050821|GO:0015629|GO:0005856|GO:0009411|GO:0006974
CUST_67488_PI435794180	0.769543	0.981337	8.52609	8.28067	8.60347	8.4514	8.57532	8.31623	8.57365	8.50949	chr11	-	58888152	58904225	Zfp39	22698	Mus musculus zinc finger protein 39 (Zfp39), mRNA [NM_011758]	GO:0005622|GO:0008150|GO:0006355|GO:0007275|GO:0005634|GO:0007283|GO:0003676|GO:0003677|GO:0046872|GO:0030154|GO:0006351
CUST_70413_PI435794180	0.011867	1.20147	7.97727	7.93354	7.90771	7.93849	7.55555	7.71273	7.62118	7.79754	chr18	-	37843600	37935476	Diaph1	13367	Mus musculus diaphanous homolog 1 (Drosophila) (Diap1), mRNA [NM_007858]	GO:0005515|GO:0072686|GO:0043005|GO:0030036|GO:0005886|GO:0008360|GO:0007605|GO:0051279|GO:0035372|GO:0042995|GO:0031175|GO:0042802|GO:0005737|GO:0007010|GO:0030041|GO:0007015|GO:0005856|GO:0005522|GO:0030335|GO:0032886|GO:0003779|GO:0032587|GO:0044325|GO:0016020|GO:0017048|GO:0071420|GO:0016043
CUST_61187_PI435794180	0.201913	1.16039	9.77117	9.43334	9.45823	9.23597	9.15107	9.36519	9.48103	9.0554	chr12	-	54645373	54656572	Sptssa	104725	Mus musculus serine palmitoyltransferase, small subunit A (Sptssa), mRNA [NM_134054]	GO:0006665|GO:0006629|GO:0008150|GO:0004758|GO:0016020|GO:0005783|GO:0016021|GO:0017059
A_51_P107547	0.923708	1.0039	11.6233	11.8243	11.6976	11.6979	11.687	11.751	11.5592	11.8183	chr7	-	103000000	103000000	Olfr571	259089	Mus musculus olfactory receptor 571 (Olfr571), mRNA [NM_147085]	GO:0050911|GO:0007608|GO:0007165|GO:0004984|GO:0016020|GO:0007186|GO:0005886|GO:0004930|GO:0016021|GO:0004871|GO:0050896
A_51_P268903	0.366072	0.924752	10.2356	10.462	10.5217	10.503	10.7623	10.3601	10.4407	10.5952	chr9	+	108000000	108000000	Mon1a	72825	Mus musculus MON1 homolog A (yeast) (Mon1a), mRNA [NM_028369]	GO:0006879|GO:0003674|GO:0009306|GO:0005623|GO:0015031
CUST_69877_PI435794180	0.058672	1.32907	11.0263	10.7797	10.8365	11.3192	10.2419	10.5485	10.6807	10.8457	chr15	+	75268420	75272234	Ly6f	17071	Mus musculus lymphocyte antigen 6 complex, locus F (Ly6f), mRNA [NM_008530]	GO:0008150|GO:0003674|GO:0016020|GO:0005886|GO:0031225|GO:0005575
A_51_P365482	0.113803	0.911306	11.986	12.1373	12.1798	12.0627	12.3122	12.1108	12.1434	12.3297	chr4	-	118000000	118000000	Ipo13	230673	Mus musculus importin 13 (Ipo13), mRNA [NM_146152]	GO:0005737|GO:0008536|GO:0006810|GO:0005634|GO:0035259|GO:0015031|GO:0006606|GO:0006886|GO:0002147
CUST_64627_PI435794180	0.954122	0.989409	9.19393	9.51888	9.03698	9.34319	9.51623	9.61991	9.17472	8.7271	chr13	-	17986639	17993351	Yae1d1	67008	Mus musculus Yae1 domain containing 1 (Yae1d1), mRNA [NM_025904]	GO:0008150|GO:0003674|GO:0005575
A_52_P584236	0.224203	1.04605	7.71298	7.71532	7.62232	7.66266	7.5716	7.73239	7.54504	7.59919	chr7	-	79875324	79920640	Ap3s2	11778	Mus musculus adaptor-related protein complex 3, sigma 2 subunit (Ap3s2), mRNA [NM_009682]	GO:0005802|GO:0048490|GO:0005794|GO:0030123|GO:0005623|GO:0031410|GO:0015031|GO:0006886|GO:0030117|GO:0005622|GO:0016020|GO:0008565|GO:0006810|GO:0008089|GO:0016192
A_51_P135075	0.095221	0.462606	5.40107	7.25426	8.08382	5.80836	8.22976	8.2944	7.9644	8.05029	chr9	+	98864766	98866580	Prr23a3	71979	Mus musculus RIKEN cDNA 2410012M07 gene (2410012M07Rik), mRNA [NM_028033]	GO:0008150|GO:0003674|GO:0005575
A_52_P67794	0.110991	1.18721	8.19783	7.97929	8.13131	7.79713	7.98005	7.88885	7.70472	7.5336	chr12	+	4593007	4713952	Itsn2	20403	Mus musculus intersectin 2 (Itsn2), transcript variant 2, mRNA [NM_011365]	GO:0005515|GO:0005737|GO:0035023|GO:0005509|GO:0005089|GO:0046872|GO:0070062|GO:0006897
A_51_P329291	0.110945	0.833391	11.2758	11.474	11.5477	11.5427	11.6626	11.535	11.6135	12.0422	chr11	-	117000000	117000000	Cygb	114886	Mus musculus cytoglobin (Cygb), mRNA [NM_030206]	GO:0043005|GO:0005506|GO:0046872|GO:0015671|GO:0005737|GO:0004601|GO:0019825|GO:0005344|GO:0006810|GO:0043025|GO:0006979|GO:0020037|GO:0055114
CUST_62252_PI435794180	0.059013	0.743556	7.43707	7.21063	7.20748	7.24926	7.34956	7.58779	7.77327	8.03017	chr1	+	191000000	191000000	Batf3	381319	Mus musculus basic leucine zipper transcription factor, ATF-like 3 (Batf3), mRNA [NM_030060]	GO:0043565|GO:0006355|GO:0003700|GO:0005634|GO:0043011|GO:0097028|GO:0009615|GO:0003677|GO:0030154|GO:0006351
CUST_66235_PI435794180	0.086721	1.15592	13.0658	13.4627	13.2951	13.3001	13.0905	12.9535	13.0532	13.2062	chr11	+	103000000	103000000	Fmnl1	57778	Mus musculus formin-like 1 (Fmnl1), transcript variant 1, mRNA.	.
A_51_P265338	0.229824	0.839641	4.09756	3.42409	3.47437	3.32556	4.119	3.65949	3.78479	3.86346	chr4	+	134000000	134000000	Nr0b2	23957	Mus musculus nuclear receptor subfamily 0, group B, member 2 (Nr0b2), mRNA [NM_011850]	GO:0005515|GO:0006355|GO:0003700|GO:0003714|GO:0019904|GO:0003707|GO:0005634|GO:0000122|GO:0042974|GO:0042975|GO:0032403|GO:0003677|GO:0043433|GO:0042803|GO:0006351|GO:0009749|GO:0046966|GO:0046965|GO:0043234|GO:0005737|GO:0043401|GO:0032024|GO:0045892|GO:0008134
A_52_P219840	0.542204	0.951768	7.96575	7.8659	8.10218	8.11998	8.0057	8.0306	7.95698	8.32999	chrX	+	71050255	71154717	Mamld1	333639	Mus musculus mastermind-like domain containing 1 (Mamld1), transcript variant 2, mRNA [NM_001256048]	GO:0003674|GO:0006355|GO:0006357|GO:0005634|GO:0005575|GO:0006351
A_52_P213932	0.005743	0.614341	5.63664	5.78133	5.47619	5.35497	5.97136	6.33144	6.15351	6.57179	chr16	-	85793827	85803113	Adamts1	11504	Mus musculus a disintegrin-like and metallopeptidase (reprolysin type) with thrombospondin type 1 motif, 1 (Adamts1), mRNA [NM_009621]	GO:0005515|GO:0001822|GO:0005578|GO:0001542|GO:0005576|GO:0031410|GO:0046872|GO:0005604|GO:0060347|GO:0031012|GO:0005737|GO:0016787|GO:0016525|GO:0006508|GO:0008233|GO:0008270|GO:0004222|GO:0008201|GO:0008237
CUST_67311_PI435794180	0.425159	1.05593	12.4723	12.3675	12.1878	12.2514	12.4134	12.284	12.1327	12.1322	chr7	+	30095075	30107614	Zfp260	26466	Mus musculus zinc finger protein 260 (Zfp260), mRNA [NM_011981]	GO:0006355|GO:0005737|GO:0003700|GO:0007275|GO:0005634|GO:0003676|GO:0003677|GO:0046872|GO:0006351
CUST_72833_PI435794180	0.411349	0.804052	5.11161	5.06252	5.34634	5.00068	5.44935	5.4278	5.96247	4.69369	chr2	+	181000000	181000000	Birc7	329581	Mus musculus baculoviral IAP repeat-containing 7 (livin) (Birc7), mRNA.	.
A_51_P450052	0.538055	1.02188	11.6927	11.7685	11.7277	11.6676	11.7992	11.6276	11.6027	11.6959	chr19	+	26748402	26778321	Smarca2	67155	Mus musculus SWI/SNF related, matrix associated, actin dependent regulator of chromatin, subfamily a, member 2 (Smarca2), transcript variant 2, mRNA [NM_026003]	GO:0005515|GO:0071565|GO:0000790|GO:0030308|GO:0008285|GO:0016817|GO:0006366|GO:0044212|GO:0006325|GO:0005634|GO:0071778|GO:0016818|GO:0035887|GO:0071564|GO:0043231|GO:0000166|GO:0016514|GO:0045944|GO:0045111|GO:0006355|GO:0001105|GO:0006334|GO:0004386|GO:0003676|GO:0005524|GO:0003677|GO:0006351|GO:0007399|GO:0016787|GO:0045893|GO:0045892
CUST_71769_PI435794180	0.000171	1.2207	13.6483	13.6657	13.6925	13.6135	13.3673	13.3393	13.3238	13.4374	chr11	-	46193848	46312358	Cyfip2	76884	Mus musculus cytoplasmic FMR1 interacting protein 2 (Cyfip2), transcript variant 3, mRNA.	.
A_52_P653937	0.64595	1.02911	8.05011	7.83734	8.04467	7.99967	7.86524	7.98438	8.13195	7.76908	chr5	+	147000000	147000000	Rpl21	19933	Mus musculus ribosomal protein L21 (Rpl21), mRNA [NM_019647]	GO:0005622|GO:0005737|GO:0003735|GO:0030529|GO:0005730|GO:0005840|GO:0022625|GO:0006412
A_52_P628997	0.977512	0.970545	5.1586	5.44314	5.20362	5.79427	5.69372	5.92244	4.98941	5.02689	chr16	-	45959260	46010413	Plcxd2	433022	Mus musculus phosphatidylinositol-specific phospholipase C, X domain containing 2 (Plcxd2), mRNA [NM_001134480]	GO:0008150|GO:0003674|GO:0005575
CUST_62132_PI435794180	0.874636	1.03672	1.63933	2.32642	1.73151	1.66994	1.92728	1.99967	1.66243	1.6541	chr13	+	4434342	4457530	Akr1c6	83702	Mus musculus aldo-keto reductase family 1, member C6 (Akr1c6), mRNA [NM_030611]	GO:0006629|GO:0044598|GO:0004303|GO:0006694|GO:0043627|GO:0044597|GO:0001758|GO:0042493|GO:0047006|GO:0005634|GO:0005737|GO:0016655|GO:0071395|GO:0047023|GO:0016491|GO:0047045|GO:0008202|GO:0055114
CUST_67181_PI435794180	0.583604	1.19148	6.74852	5.65841	5.20787	5.91495	4.60176	5.84905	5.3815	6.50278	chr10	+	51490897	51496611	Lilrb4a	14728	Mus musculus leukocyte immunoglobulin-like receptor, subfamily B, member 4 (Lilrb4), transcript variant 1, mRNA [NM_013532]	GO:0016020|GO:0005886|GO:0016021|GO:0002376
A_52_P555149	0.404159	1.2788	2.08906	3.01992	3.26904	3.3492	1.92779	3.36074	2.72357	2.16827	chr1	+	65311256	65389244	Pth2r	213527	Mus musculus parathyroid hormone 2 receptor (Pth2r), mRNA [NM_139270]	GO:0007165|GO:0016020|GO:0007186|GO:0005886|GO:0004991|GO:0004930|GO:0016021|GO:0004871|GO:0007166|GO:0004888
A_52_P112704	0.012127	2.00059	8.15281	8.08128	8.16127	8.24555	7.50088	7.17855	6.56873	7.24338	chr6	-	87788852	87811779	Rab43	69834	Mus musculus RAB43, member RAS oncogene family (Rab43), transcript variant 1, mRNA [NM_001039394]	GO:0005794|GO:0007264|GO:0003924|GO:0031410|GO:0005525|GO:0015031|GO:0006184|GO:0045335|GO:0035526|GO:0000166|GO:0016020|GO:0007030|GO:0090382|GO:0070062
A_51_P222815	0.599162	0.969276	11.2185	11.2874	11.4017	11.4001	11.362	11.2831	11.2851	11.5492	chr17	+	28177417	28205886	Zfp523	224656	Mus musculus zinc finger protein 523 (Zfp523), mRNA [NM_172617]	GO:0005515|GO:0008150|GO:0006355|GO:0005634|GO:0003676|GO:0003677|GO:0046872|GO:0006351
A_51_P374900	0.639635	0.950488	8.2624	8.02845	8.66461	8.20372	8.42964	8.28653	8.15699	8.61617	chr3	-	59207893	59210882	P2ry13	74191	Mus musculus purinergic receptor P2Y, G-protein coupled 13 (P2ry13), mRNA [NM_028808]	GO:0007165|GO:0016020|GO:0007186|GO:0005886|GO:0045028|GO:0005783|GO:0004930|GO:0035589|GO:0016021|GO:0004871|GO:0007194
A_51_P365854	0.206587	1.37962	7.9998	7.35448	7.43509	8.07136	6.34537	7.47523	7.71837	7.27343	chr16	+	30599722	30602797	Fam43a	224093	Mus musculus family with sequence similarity 43, member A (Fam43a), mRNA [NM_177632]	GO:0008150|GO:0003674|GO:0005575
A_52_P272811	0.478598	0.937756	8.87765	8.78347	8.77171	9.05459	9.15714	9.08774	8.79633	8.79762	chr15	-	76595807	76607591	Cpsf1	94230	Mus musculus cleavage and polyadenylation specific factor 1 (Cpsf1), transcript variant 2, mRNA [NM_053193]	GO:0006397|GO:0006379|GO:0006378|GO:0003723|GO:0005847|GO:0005634|GO:0003730|GO:0003676
A_51_P442501	0.287986	0.895476	5.40537	5.5153	5.53243	5.58082	5.96399	5.57632	5.65151	5.43088	chr10	-	88948993	89257790	Ano4	320091	Mus musculus anoctamin 4 (Ano4), transcript variant 1, mRNA [NM_001277188]	GO:0005622|GO:0006821|GO:0016020|GO:0015914|GO:0005886|GO:0017128|GO:0005229|GO:0016021
A_52_P525107	0.655604	1.05718	9.38937	8.11643	8.86628	9.42984	6.99995	9.18216	8.43973	9.86817	chr11	+	94936223	94953042	Col1a1	12842	Mus musculus collagen, type I, alpha 1 (Col1a1), mRNA [NM_007742]	GO:0005515|GO:0005581|GO:0034504|GO:0034505|GO:0005783|GO:0007605|GO:0090263|GO:0048706|GO:0010718|GO:0010812|GO:0048705|GO:0015031|GO:0005615|GO:0046872|GO:0042802|GO:0005584|GO:0070208|GO:0044431|GO:0005737|GO:0071230|GO:0060351|GO:0030199|GO:0030141|GO:0001568|GO:0030335|GO:0048407|GO:0005578|GO:0005576|GO:0031012|GO:0001958|GO:0001501|GO:0060346|GO:0001957|GO:0060325|GO:0042060|GO:0043588|GO:…
A_52_P21659	0.304147	0.915823	10.2647	10.1217	10.1974	10.4321	10.625	10.3066	10.224	10.354	chr14	+	55540265	55550017	Pck2	74551	Mus musculus phosphoenolpyruvate carboxykinase 2 (mitochondrial) (Pck2), mRNA [NM_028994]	GO:0006094|GO:0006107|GO:0005525|GO:0046872|GO:0016829|GO:0005739|GO:0000166|GO:0004611|GO:0006090|GO:0004613|GO:0006116|GO:0016831|GO:0017076|GO:0032024
CUST_73283_PI435794180	0.014976	1.33561	9.14829	9.05281	9.07394	8.89663	8.34221	8.68924	8.80671	8.6356	chr11	-	106000000	106000000	Smarcd2	83796	Mus musculus SWI/SNF related, matrix associated, actin dependent variant 1, mRNA.	.
A_51_P247799	0.346285	0.746705	6.30061	6.0949	6.26807	6.32226	5.83075	6.56082	6.64184	7.28811	chr1	+	58795373	58847503	Casp8	12370	Mus musculus caspase 8 (Casp8), transcript variant 1, mRNA [NM_009812]	GO:0005515|GO:0031265|GO:0031264|GO:0097284|GO:0097202|GO:0002020|GO:0007507|GO:0051603|GO:0006508|GO:0043123|GO:0031625|GO:0060546|GO:0043124|GO:0005164|GO:0005815|GO:0046982|GO:0030690|GO:0070243|GO:0045651|GO:0001841|GO:0048738|GO:0043234|GO:0004175|GO:0008233|GO:0045121|GO:0008234|GO:0008625|GO:0043005|GO:2001238|GO:2001233|GO:0045471|GO:0005634|GO:0051291|GO:0005829|GO:0005739|GO:0005737|GO:…
A_52_P543274	0.334711	1.38169	1.67437	3.13845	2.97429	2.91284	1.96287	3.19054	1.8111	1.71572	chr7	-	141000000	141000000	Pidd1	57913	Mus musculus p53 induced death domain protein 1 (Pidd1), mRNA [NM_022654]	GO:0005515|GO:0007165|GO:2001238|GO:0043066|GO:0005737|GO:0005794|GO:0006919|GO:2001235|GO:0006915|GO:0005634|GO:0006974|GO:0006977
CUST_72372_PI435794180	0.032354	1.08418	12.9257	12.8382	12.7766	12.8462	12.7313	12.7279	12.7328	12.7322	chr6	+	87009835	87028461	Nfu1	56748	Mus musculus NFU1 iron-sulfur cluster scaffold (Nfu1), transcript variant 1, mRNA.	.
CUST_69164_PI435794180	0.799017	0.98132	10.0525	10.1371	10.2693	9.92931	10.0784	9.95514	10.164	10.299	chrX	-	144000000	145000000	Trpc5	22067	Mus musculus transient receptor potential cation channel, subfamily C, member 5 (Trpc5), mRNA [NM_009428]	GO:0005515|GO:0005262|GO:0005886|GO:0034704|GO:0055085|GO:0070679|GO:0016020|GO:0006810|GO:0070588|GO:0006816|GO:0016021|GO:0005216|GO:0006811
A_51_P243418	0.104371	1.13378	1.90771	1.86902	1.80987	2.15731	1.7455	1.75255	1.79961	1.74594	chr6	+	129000000	129000000	Clec2g	70809	Mus musculus C-type lectin domain family 2, member g (Clec2g), transcript variant 1, mRNA [NM_027562]	GO:0016020|GO:0005886|GO:0046703|GO:0030246|GO:0045671|GO:0016021|GO:0005615
A_52_P21353	0.110665	0.900626	10.299	10.5803	10.4201	10.4947	10.7104	10.6099	10.4492	10.6311	chr16	-	18621810	18629938	2022-09-05	18951	Mus musculus septin 5 (Sept5), mRNA [NM_213614]	GO:0031105|GO:0005515|GO:0019905|GO:0001725|GO:0005886|GO:0045202|GO:0005525|GO:0032154|GO:0042803|GO:0008021|GO:0045921|GO:0005737|GO:0007049|GO:0000166|GO:0043195|GO:0017157|GO:0043679|GO:0035091|GO:0005856|GO:0019003|GO:0005938|GO:0051301
CUST_59161_PI435794180	0.055187	1.19738	10.9453	11.0523	11.1715	11.0682	10.5496	10.7526	10.9229	10.9472	chr9	+	106000000	106000000	Dusp7	235584	Mus musculus dual specificity phosphatase 7 (Dusp7), mRNA [NM_153459]	GO:0035335|GO:0005829|GO:0000188|GO:0016791|GO:0005737|GO:0006470|GO:0016787|GO:0016311|GO:0043407|GO:0004721|GO:0008138|GO:0004725|GO:0017017
CUST_74610_PI435794180	0.000575	3.17611	6.39612	6.29326	6.26203	6.28065	4.54687	4.66388	4.34103	4.94768	chr4	-	62083475	62087312	Mup3	17842	Mus musculus major urinary protein 3 (Mup3), mRNA [NM_001039544]	GO:0005550|GO:0005215|GO:0036094|GO:0006810|GO:0005576|GO:0005615
A_52_P169507	0.170239	1.08591	10.1843	10.0216	10.2215	10.0514	10.0377	9.98644	10.1283	9.84629	chr10	+	112000000	112000000	Krr1	52705	Mus musculus KRR1, small subunit (SSU) processome component, homolog (yeast) (Krr1), mRNA [NM_178610]	GO:0008150|GO:0042254|GO:0030529|GO:0006364|GO:0003723|GO:0005730|GO:0005634|GO:0045171
CUST_72737_PI435794180	0.930295	1.00793	7.02064	7.10749	6.77291	7.14654	6.97757	7.09375	6.79311	7.14146	chr7	-	45492673	45510408	Nucb1	18220	Mus musculus nucleobindin 1 (Nucb1), transcript variant 1, mRNA.	.
CUST_68138_PI435794180	0.712318	0.931663	1.95804	1.87936	3.39056	2.47768	2.54693	3.07785	1.87043	2.88956	chr15	+	80623482	80652854	Grap2	17444	Mus musculus GRB2-related adaptor protein 2 (Grap2), transcript variant 1, mRNA [NM_010815]	GO:0005515|GO:0005737|GO:0005634|GO:0005768
A_51_P461275	0.171974	0.913743	6.11107	6.31344	6.0517	6.22756	6.33268	6.4546	6.16884	6.26755	chr16	-	20233308	20241358	Map6d1	208158	Mus musculus MAP6 domain containing 1 (Map6d1), mRNA [NM_198599]	GO:0008017|GO:0018009|GO:0005801|GO:0005516|GO:0005737|GO:0005794|GO:0005874|GO:0005798|GO:0007026|GO:0000226|GO:0005856
CUST_58111_PI435794180	0.727394	0.986467	10.0143	9.86208	10.0455	9.90075	10.0407	9.9005	10.0273	9.93602	chr19	+	37550417	37683249	Exoc6	107371	Mus musculus exocyst complex component 6 (Exoc6), mRNA [NM_175353]	GO:0000145|GO:0030218|GO:0006810|GO:0015031|GO:0006887|GO:0006904
A_51_P226567	0.152295	0.335392	1.89045	1.87132	1.85032	1.96485	2.11665	2.12027	3.31833	4.68333	chr3	-	98711106	98724543	Hsd3b2	15493	Mus musculus hydroxy-delta-5-steroid dehydrogenase, 3 beta- and steroid delta-isomerase 2 (Hsd3b2), mRNA [NM_153193]	GO:0004769|GO:0006694|GO:0005783|GO:0005743|GO:0003824|GO:0003854|GO:0016616|GO:0005739|GO:0005758|GO:0016020|GO:0008152|GO:0016491|GO:0016021|GO:0016853|GO:0055114
A_51_P443686	0.119981	0.881971	8.63363	8.93684	8.83764	8.55514	9.00273	8.88259	8.86996	8.96107	chr10	-	80948623	81001365	Gng7	14708	Mus musculus guanine nucleotide binding protein (G protein), gamma 7 (Gng7), transcript variant 1, mRNA [NM_001038655]	GO:0007165|GO:0016020|GO:0007186|GO:0005886|GO:0005834|GO:0007626|GO:0001662|GO:0045761|GO:0004871|GO:0007168|GO:0070062
A_51_P410387	0.453507	1.23104	4.09114	4.04665	2.73591	4.4235	1.87853	4.77415	2.3485	3.80518	chr15	-	77584157	77596125	Apol10b	328561	Mus musculus apolipoprotein L 10B (Apol10b), mRNA [NM_177820]	GO:0008150|GO:0003674|GO:0005575
A_51_P427926	0.273797	0.713061	5.25446	5.01851	5.64607	5.46873	5.07044	5.76052	5.68086	6.52686	chr9	-	63953075	64022059	Smad6	17130	Mus musculus SMAD family member 6 (Smad6), mRNA [NM_008542]	GO:0005515|GO:0008285|GO:0003700|GO:0010991|GO:0030617|GO:0044212|GO:0005634|GO:0060394|GO:0046872|GO:0060977|GO:0005622|GO:0030514|GO:0035556|GO:0070698|GO:0006955|GO:0045907|GO:0045908|GO:0007179|GO:0030512|GO:0031625|GO:0005667|GO:0006355|GO:0043066|GO:0031589|GO:0070410|GO:0070411|GO:0070412|GO:0007352|GO:0003677|GO:0006351|GO:0043234|GO:0060948|GO:0034713|GO:0003682
A_51_P121652	0.906504	1.00981	8.54078	8.43297	8.55592	8.77512	8.6494	8.60224	8.50018	8.51309	chr11	+	121000000	121000000	Aspscr1	68938	Mus musculus alveolar soft part sarcoma chromosome region, candidate 1 (human) (Aspscr1), transcript variant 1, mRNA [NM_026877]	GO:0012506|GO:0005515|GO:0048471|GO:0005737|GO:0046324|GO:0016020|GO:0009898|GO:0005634|GO:0042593|GO:0006886|GO:0019898|GO:0005829
CUST_63879_PI435794180	0.058229	0.858864	11.3689	11.2157	11.0797	11.3597	11.388	11.3452	11.5593	11.6113	chr14	-	21845860	21848910	Comtd1	69156	Mus musculus catechol-O-methyltransferase domain containing 1 (Comtd1), mRNA [NM_026965]	GO:0005739|GO:0016020|GO:0008168|GO:0016021|GO:0032259|GO:0008171|GO:0016740
A_52_P487007	0.619701	0.960668	9.67648	9.63388	9.93577	9.75279	9.84419	9.56418	9.87574	9.93767	chr5	+	76974700	76999935	Srp72	66661	Mus musculus signal recognition particle 72 (Srp72), mRNA [NM_025691]	GO:0005786|GO:0005737|GO:0005783|GO:0042493|GO:0030529|GO:0006614|GO:0005730|GO:0005047
A_52_P516972	0.266977	1.47915	5.53186	5.23611	5.72018	5.20998	5.15061	5.24861	2.78054	5.20991	chr7	-	108000000	108000000	Olfr486	258489	Mus musculus olfactory receptor 486 (Olfr486), mRNA [NM_146496]	GO:0050911|GO:0007608|GO:0007165|GO:0004984|GO:0016020|GO:0007186|GO:0005886|GO:0004930|GO:0016021|GO:0004871|GO:0050896
CUST_69904_PI435794180	0.729413	0.885073	3.60408	4.64227	4.08614	4.72238	4.82692	3.87648	3.88983	5.04777	chr7	+	28864385	28866284	Lgals7	16858	Mus musculus lectin, galactose binding, soluble 7 (Lgals7), mRNA [NM_008496]	GO:0008150|GO:0003674|GO:0005737|GO:0030246|GO:0006915|GO:0005634|GO:0005576|GO:0070062
CUST_65070_PI435794180	0.019352	1.29726	6.25334	6.16928	6.49769	6.26596	5.9062	5.70491	5.89897	6.15902	chr4	+	139000000	139000000	Akr7a5	110198	Mus musculus aldo-keto reductase family 7, member A5 (aflatoxin aldehyde reductase) (Akr7a5), mRNA [NM_025337]	GO:0044598|GO:0019119|GO:0005739|GO:0004032|GO:0005737|GO:0044597|GO:0005794|GO:0016491|GO:0070062|GO:0055114
A_51_P235775	0.025238	1.08644	1.98338	1.89785	1.91477	1.9176	1.77816	1.74065	1.89208	1.82138	chr2	-	23116543	23156024	Mastl	67121	Mus musculus microtubule associated serine/threonine kinase-like (Mastl), mRNA [NM_025979]	GO:0005813|GO:0005634|GO:0032154|GO:0005524|GO:0034048|GO:0016310|GO:0005737|GO:0007049|GO:0007067|GO:0004672|GO:0000166|GO:0004674|GO:0016301|GO:0000086|GO:0051726|GO:0006468|GO:0005856|GO:0016740|GO:0051301|GO:0016772
A_51_P368591	0.134481	0.867205	8.05254	7.72801	7.88415	8.21391	8.24607	8.12771	8.07151	8.29059	chr10	-	81590904	81600900	Tle6	114606	Mus musculus transducin-like enhancer of split 6, homolog of Drosophila E(spl) (Tle6), mRNA [NM_053254]	GO:0005515|GO:0043234|GO:0005737|GO:0005938
CUST_65830_PI435794180	0.832054	0.920682	4.43784	4.521	4.05266	4.32985	4.14238	4.76259	5.20706	2.72286	chr17	+	30901866	30936510	Glp1r	14652	Mus musculus glucagon-like peptide 1 receptor (Glp1r), mRNA [NM_021332]	GO:0007631|GO:0008284|GO:0005886|GO:0001653|GO:0045597|GO:0008016|GO:0008528|GO:0045777|GO:0007204|GO:0004967|GO:0005622|GO:0043524|GO:0007218|GO:0045944|GO:0051924|GO:0007611|GO:0032024|GO:0004872|GO:0007613|GO:0004871|GO:0045823|GO:0008306|GO:0043066|GO:0051209|GO:0004930|GO:0006950|GO:0009749|GO:0046879|GO:0007165|GO:0007186|GO:0016020|GO:0005887|GO:0019933|GO:0016021|GO:0007189|GO:0017046|GO:…
A_51_P210410	0.416701	1.11089	6.24489	6.04562	6.68137	6.40447	6.3267	6.33352	5.97748	6.17907	chrX	-	112000000	112000000	Hdx	245596	Mus musculus highly divergent homeobox (Hdx), transcript variant 1, mRNA [NM_001080549]	GO:0043565|GO:0008150|GO:0006355|GO:0003700|GO:0005634|GO:0005575|GO:0003677
CUST_71867_PI435794180	0.316167	5.31117	6.29436	6.14379	6.19067	10.221	5.28076	5.98859	6.39321	6.32432	chr17	+	57249450	57263697	Trip10	106628	Mus musculus thyroid hormone receptor interactor 10 (Trip10), transcript variant 1, mRNA.	.
A_51_P501396	0.051644	1.21626	10.2529	10.1489	10.3268	10.1634	9.65597	9.93404	10.0801	10.0608	chr2	-	127000000	127000000	Trpm7	58800	Mus musculus transient receptor potential cation channel, subfamily M, member 7 (Trpm7), transcript variant 1, mRNA [NM_021450]	GO:0005515|GO:0043005|GO:0005886|GO:0031032|GO:0016340|GO:0046872|GO:0005737|GO:0046777|GO:0000166|GO:0010961|GO:0016301|GO:0043196|GO:0043025|GO:0006810|GO:0030672|GO:0006816|GO:0007613|GO:0016772|GO:0006811|GO:0005262|GO:0070266|GO:0043065|GO:0005261|GO:0003779|GO:0012501|GO:0055085|GO:0005524|GO:0001726|GO:0016310|GO:0004672|GO:0016020|GO:0004674|GO:0070588|GO:0017022|GO:0006468|GO:0016021|GO:…
A_52_P257300	0.148091	1.27721	2.73511	2.04471	2.0092	2.26553	1.91919	1.90024	1.99689	1.94626	chr6	-	7997807	8192617	Col28a1	213945	Mus musculus collagen, type XXVIII, alpha 1 (Col28a1), mRNA [NM_001037865]	GO:0008150|GO:0003674|GO:0005581|GO:0004867|GO:0010466|GO:0005578|GO:0005576|GO:0030414|GO:0007155|GO:0005604
CUST_69302_PI435794180	0.001035	3.35077	3.64516	3.3997	4.21922	3.96177	2.00629	2.17598	2.23303	1.94663	chr3	-	92483953	92485881	Sprr1a	20753	Mus musculus small proline-rich protein 1A (Sprr1a), mRNA [NM_009264]	GO:0005737|GO:0018149|GO:0030216|GO:0005198|GO:0031424|GO:0030674|GO:0001533|GO:0071944
CUST_56635_PI435794180	5.34e-05	0.576442	6.69946	6.72919	6.5348	6.71231	7.38523	7.34519	7.53183	7.58695	chr8	+	111000000	111000000	Pdpr	319518	Mus musculus pyruvate dehydrogenase phosphatase regulatory subunit (Pdpr), mRNA [NM_198308]	GO:0005739|GO:0003674|GO:0005737|GO:0016491|GO:0006546|GO:0004047|GO:0055114
CUST_60818_PI435794180	0.381032	1.11547	7.923	7.69509	7.82201	7.96688	7.39185	7.33634	7.87153	8.05942	chr6	-	121000000	121000000	Cecr5	214932	Mus musculus cat eye syndrome chromosome region, candidate 5 (Cecr5), mRNA [NM_144815]	GO:0005739|GO:0008150|GO:0003674
A_52_P642662	0.650207	1.04294	6.00243	6.24768	6.11087	6.23502	6.21933	6.16614	6.27182	5.6214	chr1	+	87264363	87310791	Efhd1	98363	Mus musculus EF hand domain containing 1 (Efhd1), mRNA [NM_028889]	GO:0005739|GO:0005509|GO:0005743|GO:0046872|GO:0031175
CUST_58384_PI435794180	0.333978	0.931625	12.2593	12.2575	12.2422	12.1851	12.3928	12.1611	12.2394	12.5324	chr11	-	70238122	70239852	Rnasek	52898	Mus musculus ribonuclease, RNase K (Rnasek), mRNA [NM_173742]	GO:0009303|GO:0005575|GO:0004521
A_52_P445387	0.708596	0.976785	11.6631	11.5313	11.4884	11.5895	11.585	11.6702	11.7244	11.4155	chr11	+	51263113	51281770	Clk4	12750	Mus musculus CDC like kinase 4 (Clk4), mRNA [NM_007714]	GO:0005634|GO:0018108|GO:0005524|GO:0016310|GO:0046777|GO:0004672|GO:0000166|GO:0004674|GO:0016301|GO:0043484|GO:0004712|GO:0006468|GO:0004713|GO:0016740|GO:0016772
CUST_66477_PI435794180	0.452085	1.17568	6.50565	6.37836	5.52997	6.06565	6.17776	5.96186	5.75683	5.79505	chr2	-	53138475	53191187	Prpf40a	56194	Mus musculus PRP40 pre-mRNA processing factor 40 homolog A (yeast) (Prpf40a), mRNA [NM_018785]	GO:0008380|GO:0006397|GO:0005515|GO:0005737|GO:0032465|GO:0016477|GO:0008360|GO:0007010|GO:0005634|GO:0070064|GO:0016363
A_51_P407193	0.033522	1.32523	7.44581	7.50687	7.36383	7.4843	6.78137	7.05966	7.3398	6.94031	chr2	-	84723121	84727268	Clp1	98985	Mus musculus CLP1, cleavage and polyadenylation factor I subunit (Clp1), mRNA [NM_133840]	GO:0006388|GO:0006397|GO:0030423|GO:0021695|GO:0031124|GO:0005634|GO:0000214|GO:0005524|GO:0035087|GO:0008033|GO:0046404|GO:0016310|GO:0000166|GO:0016301|GO:0005849|GO:0051736|GO:0051733|GO:0016740
CUST_67623_PI435794180	0.153307	1.08585	8.68855	8.83152	8.72596	8.69491	8.7045	8.6936	8.62325	8.43285	chr11	-	121000000	121000000	Alyref	21681	Mus musculus Aly/REF export factor (Alyref), mRNA [NM_011568]	GO:0008380|GO:0006397|GO:0005737|GO:0003697|GO:0000166|GO:0003723|GO:0006810|GO:0005681|GO:0005634|GO:0051028|GO:0003676
CUST_72117_PI435794180	0.157918	0.632304	9.09173	8.92301	8.90513	9.10794	8.73043	9.73156	9.66302	10.1995	chr10	-	13207716	13474396	Phactr2	215789	Mus musculus phosphatase and actin regulator 2 (Phactr2), transcript variant A, mRNA.	.
CUST_59977_PI435794180	0.035053	0.768605	1.8275	1.78583	1.75941	1.79723	2.15442	2.02626	2.45177	2.01239	chr7	-	107000000	107000000	Olfr694	258444	Mus musculus olfactory receptor 694 (Olfr694), mRNA.	.
A_52_P82362	0.973141	0.990516	9.43761	9.53167	9.40317	9.45344	9.68254	9.57912	9.25909	9.32035	chr16	+	3909008	3941147	Cluap1	76779	Mus musculus clusterin associated protein 1 (Cluap1), mRNA [NM_029738]	GO:0005813|GO:0035082|GO:0005930|GO:0005623|GO:0001843|GO:0021508|GO:0005634|GO:0042995|GO:0043231|GO:0007224|GO:0001947|GO:0005622|GO:0042384|GO:0003674|GO:0005929|GO:0042073|GO:0060972|GO:0030030|GO:0030992
A_52_P547456	0.038127	2.02557	3.07949	2.2398	3.42224	2.51709	1.89867	1.82817	1.91083	1.84143	chr3	-	92718695	92720350	Lce1f	67828	Mus musculus late cornified envelope 1F (Lce1f), mRNA [NM_026394]	GO:0005515|GO:0008150|GO:0005575
CUST_63527_PI435794180	0.002342	0.939168	1.6894	1.67064	1.66582	1.69046	1.7768	1.73408	1.7952	1.7719	chr5	+	17476121	17480936	Speer4f1	70935	Mus musculus spermatogenesis associated glutamate (E)-rich protein 4f (Speer4f), mRNA [NM_027609]	GO:0008150|GO:0003674|GO:0005575
A_52_P190394	0.481405	0.73441	2.09679	1.9129	1.8759	1.96919	1.83032	1.85699	3.33773	1.9972	chr2	+	174000000	174000000	Gnas	14683	Mus musculus GNAS (guanine nucleotide binding protein, alpha stimulating) complex locus (Gnas), transcript variant 6, mRNA [NM_201617]	GO:0005515|GO:0051216|GO:0005159|GO:0007606|GO:0031224|GO:0031698|GO:0042995|GO:0009791|GO:0048701|GO:0048589|GO:0000166|GO:0001894|GO:0010765|GO:0070062|GO:0071107|GO:0031681|GO:0019904|GO:0031683|GO:0031234|GO:0006184|GO:0060348|GO:0001501|GO:0001958|GO:0007186|GO:0032320|GO:0035814|GO:0045121|GO:0043588|GO:0007189|GO:0048471|GO:0005886|GO:0031852|GO:0030819|GO:0003924|GO:0005634|GO:0045776|GO:…
A_52_P572808	0.706855	0.95047	7.69857	7.07239	7.311	7.90249	7.20876	7.71464	7.6	7.8263	chr5	+	101000000	101000000	Agpat9	231510	Mus musculus 1-acylglycerol-3-phosphate O-acyltransferase 9 (Agpat9), mRNA [NM_172715]	GO:0006629|GO:0032006|GO:0016746|GO:0005783|GO:0004366|GO:0008654|GO:0003841|GO:0016020|GO:0008152|GO:0005789|GO:0019432|GO:0016021|GO:0016740
A_51_P105078	0.446198	1.05634	9.7494	9.51643	9.47247	9.43572	9.60032	9.30872	9.53644	9.41625	chr3	+	90603769	90606045	S100a4	20198	Mus musculus S100 calcium binding protein A4 (S100a4), mRNA [NM_011311]	GO:0005515|GO:0043005|GO:0048471|GO:0005509|GO:0003779|GO:0005634|GO:0005615|GO:0046872|GO:0042802|GO:0050786|GO:0043123|GO:0048306|GO:0070062
CUST_57721_PI435794180	0.344782	1.06375	8.46776	8.31476	8.4714	8.46826	8.14763	8.32434	8.53988	8.33291	chr4	-	19608299	19709004	Wwp1	107568	Mus musculus WW domain containing E3 ubiquitin protein ligase 1 (Wwp1), transcript variant 1, mRNA [NM_177327]	GO:0005515|GO:0004842|GO:0016567|GO:0005886|GO:0030324|GO:0016874|GO:0005634|GO:0005737|GO:0016020|GO:0030217|GO:0042787|GO:0043161|GO:0045892
CUST_59024_PI435794180	0.683522	0.984236	13.6783	13.8294	13.7327	13.6525	13.6483	13.7515	13.7564	13.829	chr8	-	124000000	124000000	Pgbd5	209966	Mus musculus piggyBac transposable element derived 5 (Pgbd5), mRNA [NM_171824]	GO:0008150|GO:0003674|GO:0005575
CUST_61667_PI435794180	0.44489	0.906427	6.83171	6.48399	6.69764	6.7854	6.45268	7.02403	7.0277	6.81258	chr15	+	84167815	84189521	Pnpla3	116939	Mus musculus patatin-like phospholipase domain containing 3 (Pnpla3), mRNA [NM_054088]	GO:0051265|GO:0006629|GO:0051264|GO:0004806|GO:0016746|GO:0016042|GO:0016020|GO:0016787|GO:0004623|GO:0008152|GO:0019432|GO:0016021|GO:0019433|GO:0016740
A_51_P206037	0.002882	0.85444	9.91344	9.90471	9.94046	10.0315	10.0931	10.1371	10.2428	10.2233	chr7	-	6705959	6730419	Peg3	18616	Mus musculus paternally expressed 3 (Peg3), mRNA [NM_008817]	GO:0010468|GO:0005737|GO:0035264|GO:0071514|GO:0006915|GO:0005634|GO:0003676|GO:0001701|GO:0046872
A_51_P169445	0.128185	0.844638	5.4331	5.46398	5.49836	5.85786	5.98917	5.83402	5.87512	5.53389	chr7	+	90426311	90428664	Ccdc89	70054	Mus musculus coiled-coil domain containing 89 (Ccdc89), mRNA [NM_027298]	GO:0005622|GO:0005515|GO:0008150|GO:0005737|GO:0005634
A_52_P684642	0.044232	0.865525	6.6208	6.58429	6.41109	6.54253	6.9109	6.75791	6.5993	6.71523	chr12	+	36157123	36197291	Ankmy2	217473	Mus musculus ankyrin repeat and MYND domain containing 2 (Ankmy2), mRNA [NM_146033]	GO:0008150|GO:0005929|GO:0003674|GO:0042995|GO:0005575|GO:0046872
CUST_58435_PI435794180	0.189184	0.603195	6.06654	5.42236	6.18948	5.72143	5.96263	6.24633	7.50995	6.13171	chr5	+	73006903	73012955	Slc10a4	231290	Mus musculus solute carrier family 10 (sodium/bile acid cotransporter family), member 4 (Slc10a4), mRNA [NM_173403]	GO:0003674|GO:0016020|GO:0042493|GO:0008508|GO:0006810|GO:0030534|GO:0016021|GO:0005575|GO:0006814|GO:0015293|GO:0006811
CUST_75493_PI435794180	0.178747	1.6369	3.79197	3.65036	3.59151	2.29784	2.09511	3.43764	2.761	2.20626	chr1	+	13668770	13701723	Xkr9	381246	Mus musculus X-linked Kx blood group related 9 (Xkr9), mRNA.	.
A_51_P416074	0.096115	0.676667	6.92553	8.14512	7.84265	7.37655	7.99219	8.26113	8.3499	8.20527	chr7	-	29003339	29125151	Ryr1	20190	Mus musculus ryanodine receptor 1, skeletal muscle (Ryr1), mRNA [NM_009109]	GO:0005515|GO:0005516|GO:0043931|GO:0005886|GO:0070296|GO:0002020|GO:0005622|GO:0005737|GO:0006937|GO:0031000|GO:0006936|GO:0006810|GO:0034765|GO:0006816|GO:0005938|GO:0070062|GO:0006811|GO:0001666|GO:0005262|GO:0051209|GO:0005245|GO:0051480|GO:0030314|GO:0005509|GO:0005623|GO:0006874|GO:0071313|GO:0048741|GO:0033017|GO:0030315|GO:0007275|GO:0014808|GO:0055085|GO:0003151|GO:0031234|GO:0042383|GO:…
CUST_68728_PI435794180	0.091455	0.766174	6.34567	6.01689	5.93378	5.91761	6.07967	6.62662	6.27485	6.72063	chr1	-	130000000	130000000	Cd55	13136	Mus musculus CD55 antigen (Cd55), mRNA [NM_010016]	GO:0004857|GO:0005886|GO:0009986|GO:0031225|GO:0030450|GO:0008289|GO:0016324|GO:0016020|GO:0001618|GO:0045087|GO:0006958|GO:0045121|GO:0009897|GO:0070062|GO:0002376
A_51_P122867	0.523439	0.956557	11.0162	10.894	10.9594	10.9724	10.9908	11.1042	11.1703	10.8101	chr12	+	73997760	74267916	Syt16	238266	Mus musculus synaptotagmin XVI (Syt16), mRNA [NM_172804]	GO:0005544|GO:0005515|GO:0008150|GO:0005543|GO:0046982|GO:0016021|GO:0006887|GO:0042803
CUST_71128_PI435794180	0.002158	1.6608	6.20954	6.06816	5.81489	5.95116	5.02297	5.5531	5.29582	5.22345	chrX	-	167000000	167000000	Tlr7	170743	Mus musculus toll-like receptor 7 (Tlr7), transcript variant 1, mRNA.	.
A_51_P256323	0.366457	1.29725	12.3045	11.9441	12.2624	12.2216	9.6796	12.0206	12.2624	12.1414	chr17	+	71204653	71249818	Lpin2	64898	Mus musculus lipin 2 (Lpin2), transcript variant 1, mRNA [NM_001164885]	GO:0006629|GO:0006355|GO:0005783|GO:0003713|GO:0005634|GO:0008195|GO:0006351|GO:0005829|GO:0005737|GO:0016787|GO:0016020|GO:0045944|GO:0016311|GO:0005789|GO:0006631
A_52_P240659	0.408629	0.934075	7.75476	7.73777	7.94596	8.12959	7.87274	7.91038	8.01803	8.17679	chr9	-	107000000	107000000	Dock3	208869	Mus musculus dedicator of cyto-kinesis 3 (Dock3), mRNA [NM_153413]	GO:0005515|GO:0005085|GO:0017124|GO:0005737|GO:0007264
A_51_P497594	0.97005	1.01074	8.09871	7.34554	8.04797	7.80897	7.3957	7.79821	8.02155	8.04987	chr9	+	72532239	72622949	Rfx7	319758	Mus musculus regulatory factor X, 7 (Rfx7), mRNA [NM_001033536]	GO:0008150|GO:0003674|GO:0005575
CUST_60522_PI435794180	0.30883	0.893278	7.58189	7.10325	7.00985	7.31095	7.3875	7.58256	7.52728	7.19812	chr2	+	152000000	152000000	Sdcbp2	228765	Mus musculus syndecan binding protein (syntenin) 2 (Sdcbp2), mRNA [NM_145535]	GO:0008150|GO:0005737|GO:0046982|GO:0008022|GO:0042803|GO:0070062
A_51_P445532	0.001666	3.44393	3.69162	3.87213	4.20932	3.1547	1.85784	2.27662	1.94349	1.86565	chr11	-	55514238	55608198	Glra1	14654	Mus musculus glycine receptor, alpha 1 subunit (Glra1), transcript variant 2, mRNA [NM_020492]	GO:0006820|GO:0006821|GO:0005230|GO:0030054|GO:0022824|GO:0005886|GO:0045202|GO:0007268|GO:0051970|GO:0051291|GO:0005254|GO:0016933|GO:0043231|GO:0016934|GO:0050905|GO:0005622|GO:0001964|GO:0043576|GO:0002087|GO:0034220|GO:0006936|GO:0007218|GO:0045211|GO:0050884|GO:0042391|GO:0006810|GO:0007628|GO:0051260|GO:0006811|GO:0034707|GO:0005623|GO:0060077|GO:2000344|GO:0030977|GO:0060080|GO:0016020|GO:…
A_52_P21	0.290712	0.916223	7.03801	6.97277	6.95989	7.01168	6.9528	7.35176	7.16098	6.98762	chr12	+	81631248	81667557	Ttc9	69480	Mus musculus tetratricopeptide repeat domain 9 (Ttc9), mRNA [NM_001033149]	GO:0016020|GO:0018208|GO:0003755|GO:0005528
CUST_74370_PI435794180	0.933693	0.994203	1.8467	1.94555	2.42244	1.82442	1.88466	1.85516	2.35481	2.00738	chr7	-	13554865	13571067	Bsph2	77684	Mus musculus binder of sperm protein homolog 2 (Bsph2), mRNA.	.
A_51_P260167	0.370841	0.939293	6.45254	6.58515	6.53315	6.48289	6.72928	6.62122	6.67121	6.37199	chr6	+	99692678	99693818	Gpr27	14761	Mus musculus G protein-coupled receptor 27 (Gpr27), mRNA [NM_008158]	GO:0007165|GO:0016020|GO:0007186|GO:0005886|GO:0004930|GO:0016021|GO:0004871
A_52_P611798	0.382644	1.04327	13.7831	13.7901	13.7437	13.7354	13.8734	13.705	13.6234	13.5899	chr11	-	107000000	107000000	Ddx5	13207	Mus musculus DEAD (Asp-Glu-Ala-Asp) box polypeptide 5 (Ddx5), mRNA [NM_007840]	GO:0005515|GO:0008380|GO:0005516|GO:0003724|GO:0006200|GO:0003723|GO:0045069|GO:0005634|GO:0050681|GO:0071013|GO:0016818|GO:0004004|GO:0000166|GO:0000381|GO:0045944|GO:0005681|GO:2001014|GO:0036002|GO:0070062|GO:0003712|GO:0006397|GO:0008026|GO:0006355|GO:0030331|GO:0003713|GO:0060765|GO:0004386|GO:0000122|GO:0003676|GO:0001701|GO:0005524|GO:0006351|GO:0045667|GO:0072332|GO:0016787|GO:0030529|GO:…
A_51_P354132	0.109162	0.95132	12.3806	12.4353	12.3474	12.3852	12.4523	12.5356	12.464	12.3819	chr12	+	76765572	76783178	Churc1	211151	Mus musculus churchill domain containing 1 (Churc1), mRNA [NM_206534]	GO:0006355|GO:0045944|GO:0008270|GO:0007498|GO:0007275|GO:0005634|GO:0045893|GO:0003677|GO:0046872|GO:0006351
A_51_P116940	0.012683	0.886572	11.0407	11.0343	11.0662	11.1962	11.209	11.2554	11.2238	11.3462	chr14	-	66084371	66124522	Ephx2	13850	Mus musculus epoxide hydrolase 2, cytoplasmic (Ephx2), transcript variant 1, mRNA [NM_007940]	GO:0006629|GO:0090181|GO:0003824|GO:0045777|GO:0046872|GO:0042803|GO:0005829|GO:0002539|GO:0016791|GO:0005737|GO:0042577|GO:0006954|GO:0033885|GO:0070062|GO:0005777|GO:0042632|GO:0019439|GO:0000287|GO:0005102|GO:0009636|GO:0019233|GO:0043651|GO:0010628|GO:0016787|GO:0046839|GO:0016311|GO:0046272|GO:0008152|GO:0015643|GO:0004301
A_51_P115326	0.444647	0.914131	11.5775	11.6296	11.5173	11.5056	11.2921	11.8219	11.7343	11.8383	chr2	-	26920040	26933511	Surf4	20932	Mus musculus surfeit gene 4 (Surf4), mRNA [NM_011512]	GO:0010638|GO:0005793|GO:0005794|GO:0016020|GO:0005783|GO:0007030|GO:0016021
A_51_P456957	0.044262	0.851798	10.909	11.048	10.9502	11.1027	11.0433	11.3344	11.1882	11.3562	chr7	-	79737263	79743025	Pex11a	18631	Mus musculus peroxisomal biogenesis factor 11 alpha (Pex11a), mRNA [NM_011068]	GO:0042803|GO:0044375|GO:0007165|GO:0043234|GO:0016020|GO:0050873|GO:0007031|GO:0016021|GO:0005779|GO:0016557|GO:0005778|GO:0005777|GO:0016559
A_52_P488305	0.042931	1.16949	8.2049	8.29423	8.16878	8.2638	7.89385	8.10142	8.15119	7.86321	chr11	-	68821445	68853131	Ndel1	83431	Mus musculus nuclear distribution gene E-like homolog 1 (A. nidulans) (Ndel1), mRNA [NM_023668]	GO:0005515|GO:0008017|GO:0030424|GO:0008090|GO:0007100|GO:0001833|GO:0045773|GO:0005635|GO:0032403|GO:0031175|GO:0030154|GO:0051642|GO:0005737|GO:0007059|GO:0048680|GO:0047496|GO:0021799|GO:0043203|GO:0006508|GO:0006810|GO:0005856|GO:0060070|GO:0031252|GO:0060053|GO:0060052|GO:0005813|GO:0005871|GO:0005815|GO:0043014|GO:0005694|GO:0005875|GO:0021955|GO:0005874|GO:0048487|GO:0005730|GO:0000226|GO:…
A_51_P148290	0.072244	0.832493	6.6687	6.56535	6.73824	6.93286	7.19101	7.09119	6.80683	6.86469	chr4	-	129000000	129000000	Azin2	242669	Mus musculus arginine decarboxylase (Adc), mRNA [NM_172875]	GO:0042978|GO:0005739|GO:0005515|GO:0006596|GO:0004586|GO:0008792|GO:0006591|GO:0043085|GO:0003824
CUST_74632_PI435794180	0.535464	0.935973	4.34375	4.38201	4.29172	3.94497	4.39534	4.33438	4.55323	4.05793	chr6	-	87788852	87811779	Rab43	69834	Mus musculus RAB43, member RAS oncogene family (Rab43), transcript variant 1, mRNA [NM_001039394]	GO:0005794|GO:0007264|GO:0003924|GO:0031410|GO:0005525|GO:0015031|GO:0006184|GO:0045335|GO:0035526|GO:0000166|GO:0016020|GO:0007030|GO:0090382|GO:0070062
A_51_P509746	0.102835	0.890319	10.1558	10.2106	10.2968	10.3053	10.4394	10.2388	10.365	10.5798	chrX	-	8193845	8206525	Porcn	53627	Mus musculus porcupine homolog (Drosophila) (Porcn), transcript variant Mporc-d, mRNA [NM_023638]	GO:0005515|GO:0009100|GO:0016746|GO:0016020|GO:0005783|GO:0032281|GO:0030176|GO:0016021|GO:0016055|GO:0016740
A_52_P14456	0.043775	1.25059	11.0904	10.7794	10.8444	10.9436	10.2768	10.6824	10.7178	10.667	chr5	-	116000000	117000000	Srrm4	68955	Mus musculus serine/arginine repetitive matrix 4 (Srrm4), mRNA [NM_026886]	GO:0008380|GO:0006397|GO:0000381|GO:0007605|GO:0003723|GO:0043484|GO:0005634|GO:0003729|GO:0030154|GO:0007399
A_52_P11402	0.051243	0.780758	9.41808	9.27198	9.30649	9.756	10.0122	9.71368	9.56849	9.89917	chr15	-	76715275	76722173	Lrrc24	378937	Mus musculus leucine rich repeat containing 24 (Lrrc24), mRNA [NM_198119]	GO:0008150|GO:0003674|GO:0016020|GO:0016021|GO:0005575
CUST_65319_PI435794180	0.47981	1.28665	4.12155	4.05532	4.15519	5.41265	3.69054	4.01816	4.88105	3.88973	chr6	-	49085217	49214954	Igf2bp3	140488	Mus musculus insulin-like growth factor 2 mRNA binding protein 3 (Igf2bp3), mRNA [NM_023670]	GO:0048027|GO:0005737|GO:0000166|GO:0003723|GO:0006810|GO:0005634|GO:0051028|GO:0003730|GO:0003676|GO:0006417
A_51_P208922	0.717742	0.8627	3.44005	4.24269	3.27295	3.58898	2.77032	4.02209	4.32403	4.0513	chr11	-	31359440	31370061	Stc2	20856	Mus musculus stanniocalcin 2 (Stc2), mRNA [NM_011491]	GO:0005515|GO:0034976|GO:0005794|GO:2000118|GO:0005783|GO:0006874|GO:0005576|GO:2001256|GO:0030968|GO:0055074|GO:0005179|GO:0040015|GO:0006979
A_52_P383105	0.869749	0.972616	6.04334	5.78967	5.66051	6.04292	6.0363	5.83928	6.21704	5.56082	chrX	-	105000000	105000000	Magee2	272790	Mus musculus melanoma antigen, family E, 2 (Magee2), mRNA [NM_053206]	GO:0008150|GO:0003674|GO:0005575
A_51_P189959	0.602448	0.950135	9.04941	9.00219	8.98038	8.89568	8.85923	9.25492	9.20041	8.8659	chr9	-	119000000	119000000	Oxsr1	108737	Mus musculus oxidative-stress responsive 1 (Oxsr1), transcript variant 1, mRNA [NM_133985]	GO:0023014|GO:0005515|GO:0000287|GO:0005524|GO:0046872|GO:0035556|GO:0005622|GO:0016310|GO:0005737|GO:0004672|GO:0000166|GO:0004702|GO:0004674|GO:0016301|GO:0006468|GO:0006979|GO:0016740|GO:0070062|GO:0016772
CUST_60673_PI435794180	0.766226	1.04803	1.66879	1.67372	1.6832	2.24091	1.8508	1.82431	1.72952	1.67259	chr5	-	121000000	121000000	Oas1e	231699	Mus musculus 2'-5' oligoadenylate synthetase 1E (Oas1e), mRNA [NM_145210]	GO:0003725|GO:0008150|GO:0001730|GO:0005575
A_51_P293926	0.09518	0.916362	10.1894	10.1633	10.2559	10.1854	10.4285	10.2869	10.1917	10.3812	chr11	-	69673109	69681970	Senp3	80886	Mus musculus SUMO/sentrin specific peptidase 3 (Senp3), transcript variant 1, mRNA [NM_030702]	GO:0005515|GO:0005737|GO:0004843|GO:0016787|GO:0071339|GO:0006508|GO:0005730|GO:0008233|GO:0005634|GO:0008234|GO:0019538
A_52_P101221	0.141328	0.925043	8.98046	9.06073	9.18091	9.00387	9.0293	9.22551	9.17518	9.24437	chr15	-	73101624	73184947	Ago2	239528	Mus musculus argonaute RISC catalytic subunit 2 (Ago2), mRNA [NM_153178]	GO:0005515|GO:0003723|GO:0005634|GO:0031047|GO:0003729|GO:0009791|GO:0035279|GO:0046872|GO:0030154|GO:0035068|GO:0016442|GO:0070551|GO:0005737|GO:0000932|GO:0031054|GO:0045947|GO:0000340|GO:0006379|GO:0006355|GO:0060213|GO:0007275|GO:0004521|GO:0003676|GO:0006351|GO:0006417|GO:0035278|GO:0004518|GO:0004519|GO:0035197|GO:0016787|GO:1900153|GO:0030529|GO:0005844|GO:0005845
CUST_72928_PI435794180	0.833655	0.831065	3.18948	1.71009	2.19011	1.72111	1.81682	3.75392	1.9124	1.84553	chrX	-	26672779	26702638	Gm14525	100000000	Mus musculus predicted gene 14525 (Gm14525), mRNA.	.
CUST_57499_PI435794180	0.716602	1.02107	11.097	11.1059	11.1984	11.2751	10.96	11.0457	11.3069	11.2245	chr9	-	110000000	110000000	Klhl18	270201	Mus musculus kelch-like 18 (Klhl18), mRNA [NM_177771]	GO:0008150|GO:0003674|GO:0005575
A_51_P429366	0.002729	0.829217	9.04359	8.96979	9.04709	9.09998	9.24582	9.3882	9.22847	9.37437	chr1	-	91411482	91413222	Hes6	55927	Mus musculus hairy and enhancer of split 6 (Hes6), mRNA [NM_019479]	GO:0003712|GO:0005667|GO:0006355|GO:0003700|GO:0006357|GO:0005634|GO:0007275|GO:0003677|GO:0006351|GO:0030154|GO:0007399|GO:0046983|GO:0008134
A_51_P201532	0.306373	1.05118	11.9244	11.99	11.7934	11.8864	11.8261	11.9076	11.8852	11.6839	chr11	+	116000000	116000000	Nup85	445007	Mus musculus nucleoporin 85 (Nup85), mRNA [NM_001002929]	GO:0005886|GO:0005694|GO:0030032|GO:0019221|GO:0005634|GO:0015031|GO:0005737|GO:0006935|GO:0016020|GO:0005643|GO:0031727|GO:0031080|GO:0006810|GO:0000776|GO:0051028|GO:0048246|GO:0005856|GO:0000775
CUST_66562_PI435794180	0.927931	0.982085	8.85705	8.61188	8.70794	8.80851	9.09865	8.56123	8.59621	8.78098	chr6	+	121000000	121000000	Tuba8	53857	Mus musculus tubulin, alpha 8 (Tuba8), mRNA [NM_017379]	GO:0006184|GO:0043234|GO:0051258|GO:0005737|GO:0000166|GO:0005874|GO:0005200|GO:0003924|GO:0000226|GO:0007017|GO:0005856|GO:0005525
CUST_71070_PI435794180	0.013065	0.904717	7.69775	7.71046	7.82393	7.68391	7.88031	7.91223	7.84017	7.86458	chr2	-	167000000	167000000	Stau1	20853	Mus musculus staufen (RNA binding protein) homolog 1 (Drosophila) (Stau1), transcript variant 4, mRNA.	.
CUST_57629_PI435794180	0.85018	2.9175	6.23065	11.0489	6.08087	6.19356	7.82301	7.55296	7.54704	7.63624	chr15	-	79258194	79285509	Baiap2l2	207495	Mus musculus BAI1-associated protein 2-like 2 (Baiap2l2), mRNA [NM_177580]	GO:0012506|GO:0017124|GO:0030054|GO:0005886|GO:0044291|GO:0031410|GO:0008289|GO:0007165|GO:0005543|GO:0016020|GO:0071439|GO:0032956|GO:0061024|GO:0046847|GO:0008093
A_51_P115829	0.089406	1.04668	12.657	12.7263	12.6699	12.7512	12.6007	12.5892	12.6694	12.6816	chr7	-	30224130	30232029	Tbcb	66411	Mus musculus tubulin folding cofactor B (Tbcb), mRNA [NM_025548]	GO:0005515|GO:0005737|GO:0005874|GO:0007275|GO:0005634|GO:0005856|GO:0030154|GO:0007399
A_52_P542013	0.755871	0.910374	6.5298	5.98677	6.24983	6.62667	6.01118	6.58366	6.10336	7.06746	chr9	-	21800179	21852635	Dock6	319899	Mus musculus dedicator of cytokinesis 6 (Dock6), mRNA [NM_177030]	GO:0005085|GO:0008150|GO:0003674|GO:0005737|GO:0007264|GO:0005575
CUST_64469_PI435794180	0.605479	1.02194	11.3496	11.5041	11.4359	11.3725	11.2638	11.4752	11.4442	11.3493	chr8	-	25764538	25785209	Bag4	67384	Mus musculus BCL2-associated athanogene 4 (Bag4), mRNA [NM_026121]	GO:0005515|GO:0051897|GO:0005886|GO:2001145|GO:0051087|GO:0006915|GO:0005634|GO:0042981|GO:0072659|GO:0051291|GO:0005829|GO:0045785|GO:0005737|GO:0033138|GO:0010763|GO:0030838|GO:0071364|GO:0090367|GO:0071356|GO:0051496|GO:0097178
CUST_62498_PI435794180	0.446459	0.973211	10.534	10.4918	10.6821	10.4835	10.6297	10.5696	10.5694	10.5876	chr16	-	11074910	11134532	Txndc11	106200	Mus musculus thioredoxin domain containing 11 (Txndc11), transcript variant 1, mRNA [NM_029582]	GO:0034976|GO:0016020|GO:0006457|GO:0005783|GO:0003756|GO:0045454|GO:0016021
CUST_67309_PI435794180	0.092181	1.35854	7.48413	7.32372	7.35448	7.26706	6.39258	6.71361	7.24531	7.15841	chr4	-	156000000	156000000	Mmp23	26561	Mus musculus matrix metallopeptidase 23 (Mmp23), mRNA [NM_011985]	GO:0031012|GO:0016787|GO:0016020|GO:0005783|GO:0006508|GO:0008270|GO:0008233|GO:0016021|GO:0004222|GO:0046872|GO:0008237
CUST_74407_PI435794180	0.170491	0.776042	1.79059	1.98453	1.78811	1.85978	2.0229	1.97029	2.01217	2.73731	chr2	-	168000000	168000000	Fam65c	69553	Mus musculus family with sequence similarity 65, member C (Fam65c), mRNA [NM_001080708]	GO:0008150|GO:0003674|GO:0005575
A_52_P361081	0.088333	0.51648	3.46274	5.35048	3.68753	3.4855	4.92711	4.69047	4.95223	5.90141	chr4	-	154000000	154000000	Arhgef16	230972	Mus musculus Rho guanine nucleotide exchange factor (GEF) 16 (Arhgef16), mRNA [NM_001112744]	GO:0005085|GO:0030971|GO:0005737|GO:0060326|GO:0035023|GO:0017048|GO:0032863|GO:0030165|GO:0005089|GO:0032864|GO:0090004
A_51_P468173	0.270878	0.919853	12.4382	12.504	12.5059	12.3916	12.3924	12.48	12.7566	12.667	chr16	-	96121587	96127725	Hmgn1	15312	Mus musculus high mobility group nucleosomal binding domain 1 (Hmgn1), mRNA [NM_008251]	GO:0050678|GO:0006357|GO:0006325|GO:0031492|GO:0005634|GO:0003677|GO:0048597|GO:0000720|GO:0005737|GO:0010225|GO:0040034|GO:0006283|GO:0010224|GO:0003682|GO:0000785
CUST_72645_PI435794180	0.137069	0.975965	1.71709	1.69516	1.70139	1.71145	1.72934	1.70006	1.78192	1.753	chr14	+	32833961	32836788	Fam170b	105511	Mus musculus family with sequence similarity 170, member B (Fam170b), mRNA [NM_001164485]	GO:0008150|GO:0003674|GO:0005575
A_52_P75034	0.580488	0.856538	4.1543	4.18876	4.06965	3.97872	4.21036	3.92306	4.97245	3.90826	chr14	-	70154404	70159502	9930012K11Rik	268759	Mus musculus RIKEN cDNA 9930012K11 gene (9930012K11Rik), transcript variant 1, mRNA [NM_001004155]	GO:0008150|GO:0003674
A_51_P323174	0.302693	1.11712	7.76152	7.67788	7.68442	7.62915	7.1525	7.64945	7.81744	7.41177	chr8	+	74993649	75031978	Hmgxb4	70823	Mus musculus HMG box domain containing 4 (Hmgxb4), mRNA [NM_178017]	GO:0008150|GO:0003674|GO:0016589
CUST_57785_PI435794180	0.008843	0.890792	1.69083	1.66355	1.67052	1.67043	1.91255	1.82025	1.85128	1.77529	chr5	+	95456805	95485589	D5Ertd577e	320549	Mus musculus DNA segment, Chr 5, ERATO Doi 577, expressed (D5Ertd577e), mRNA [NM_177187]	GO:0008150|GO:0003674|GO:0005575
A_52_P15229	0.467649	0.941011	11.4332	11.3081	11.5052	11.3304	11.3004	11.3368	11.6075	11.6572	chr7	-	28314895	28338719	Supt5	20924	Mus musculus suppressor of Ty 5 (Supt5), mRNA [NM_013676]	GO:0006355|GO:0006368|GO:0006354|GO:0032044|GO:0046982|GO:0006357|GO:0005634|GO:0000122|GO:0006351|GO:0032786|GO:0032785|GO:0032784|GO:0045944|GO:0003682|GO:0019899|GO:0016239
A_51_P487555	0.532076	1.1138	5.49886	5.52203	5.31884	6.0131	5.84448	5.262	4.80491	5.69744	chr11	-	121000000	121000000	Cd7	12516	Mus musculus CD7 antigen (Cd7), mRNA [NM_009854]	GO:0048873|GO:0016020|GO:0016021|GO:0002376
CUST_63574_PI435794180	0.077543	1.20595	9.03454	8.69213	8.84528	8.92695	8.39457	8.64236	8.87052	8.48643	chr18	-	6435950	6490857	Epc1	13831	Mus musculus enhancer of polycomb homolog 1 (Drosophila) (Epc1), transcript variant 2, mRNA [NM_027497]	GO:0006355|GO:0031965|GO:0005634|GO:0000122|GO:0006351|GO:0032777|GO:0043967|GO:0045944|GO:0045814|GO:0043968|GO:0035267|GO:0051155|GO:0005654|GO:0045892|GO:0004402|GO:0040008|GO:0016568
A_52_P451378	0.832211	1.01443	9.69649	9.36834	9.56464	9.54131	9.44378	9.44954	9.56194	9.64205	chr17	-	65923064	65951187	Twsg1	65960	Mus musculus twisted gastrulation homolog 1 (Drosophila) (Twsg1), mRNA [NM_023053]	GO:0005515|GO:0030097|GO:0001707|GO:0005576|GO:0007275|GO:0009790|GO:0030509|GO:0005615|GO:0030154|GO:0030514|GO:0030513|GO:0045668|GO:0001503|GO:0009888|GO:0043010|GO:0030900|GO:0007435
CUST_59660_PI435794180	0.06625	0.351517	1.94596	3.01863	5.28055	1.87	5.41829	5.25042	5.16164	5.26178	chr9	+	37918547	37919612	Olfr878	258794	Mus musculus olfactory receptor 878 (Olfr878), mRNA [NM_146798]	GO:0050911|GO:0007608|GO:0007165|GO:0004984|GO:0016020|GO:0007186|GO:0005886|GO:0004930|GO:0016021|GO:0004871|GO:0050896
A_51_P521307	0.090392	0.524508	1.99696	1.8624	1.92636	1.90975	2.95347	1.80432	3.38911	2.8555	chr14	-	52372109	52373051	Olfr1512	258424	Mus musculus olfactory receptor 1512 (Olfr1512), mRNA [NM_146432]	GO:0050911|GO:0007608|GO:0007165|GO:0004984|GO:0016020|GO:0007186|GO:0005886|GO:0004930|GO:0016021|GO:0004871|GO:0050896
A_52_P264790	0.676075	0.84105	5.13892	5.19304	5.07048	5.25907	4.50317	5.57621	5.1632	6.01466	chr9	+	6168611	6377519	Pdgfd	71785	Mus musculus platelet-derived growth factor, D polypeptide (Pdgfd), mRNA [NM_027924]	GO:0071230|GO:0016020|GO:0009987|GO:0050730|GO:0051781|GO:0007275|GO:0005576|GO:0048008|GO:0005161|GO:0008083|GO:0005615
CUST_65880_PI435794180	0.617136	0.600575	5.61958	5.41212	5.82416	5.49172	4.70811	6.34482	5.20227	7.47401	chrX	+	164000000	164000000	Tmem27	57394	Mus musculus transmembrane protein 27 (Tmem27), mRNA [NM_020626]	GO:0005515|GO:0035774|GO:0031526|GO:0035543|GO:0005737|GO:0016020|GO:0045956|GO:0006508|GO:0008241|GO:0016021|GO:0008237|GO:0051957|GO:0070062
A_51_P340200	0.382054	0.95527	12.2325	12.4236	12.2872	12.41	12.4746	12.4864	12.3913	12.2634	chr5	-	92052144	92083744	G3bp2	23881	Mus musculus GTPase activating protein (SH3 domain) binding protein 2 (G3bp2), transcript variant 1, mRNA [NM_011816]	GO:0005622|GO:0005737|GO:0000166|GO:0007264|GO:0003723|GO:0006810|GO:0051028|GO:0003676
A_51_P519592	0.190627	1.11599	6.97293	7.07964	7.07874	7.04526	6.65147	6.80036	7.12164	6.9308	chr4	+	136000000	136000000	Srsf10	14105	Mus musculus serine/arginine-rich splicing factor 10 (Srsf10), transcript variant 1, mRNA [NM_010178]	GO:0008380|GO:0006397|GO:0006355|GO:0048025|GO:0003723|GO:0006376|GO:0005623|GO:0005634|GO:0003676|GO:0005622|GO:0006406|GO:0000166|GO:0000398|GO:0000375|GO:0016482|GO:0005654|GO:0051082
A_51_P501858	0.787808	1.06551	7.42888	6.45693	6.70463	7.50797	6.03513	6.98317	7.09597	7.52346	chr7	+	45526329	45554229	Plekha4	69217	Mus musculus pleckstrin homology domain containing, family A (phosphoinositide binding specific) member 4 (Plekha4), mRNA [NM_148927]	GO:0008150|GO:0003674|GO:0005737|GO:0016020|GO:0005575|GO:0008289
CUST_75124_PI435794180	0.32472	1.9246	3.10805	1.80509	2.21157	4.26582	2.06969	1.9784	2.65733	2.08763	chr9	+	92309376	92357876	1700057G04Rik	78459	Mus musculus RIKEN cDNA 1700057G04 gene (1700057G04Rik), mRNA [NM_001033184]	GO:0008150|GO:0003674|GO:0005575
A_52_P1687	0.823843	0.984186	15.0695	15.1967	15.09	15.2028	14.9492	15.1983	15.2064	15.2809	chr6	-	125000000	125000000	Gapdh	14433	Mus musculus glyceraldehyde-3-phosphate dehydrogenase (Gapdh), transcript variant 2, mRNA [NM_008084]	GO:0008017|GO:0017148|GO:0005886|GO:0006094|GO:0005634|GO:0051402|GO:0006096|GO:0005829|GO:0042802|GO:0005739|GO:0005737|GO:0015630|GO:0060359|GO:0070062|GO:0005811|GO:0035605|GO:0005975|GO:0050821|GO:0006915|GO:0000226|GO:0007275|GO:0004365|GO:0018119|GO:0035606|GO:0071346|GO:0030529|GO:0055114
CUST_59772_PI435794180	0.018598	0.874073	1.72535	1.72721	1.74033	1.74077	2.03281	1.91545	1.92557	1.82935	chr19	-	12098701	12099637	Olfr1427	258674	Mus musculus olfactory receptor 1427 (Olfr1427), mRNA [NM_146679]	GO:0050911|GO:0007608|GO:0007165|GO:0004984|GO:0016020|GO:0007186|GO:0005886|GO:0004930|GO:0016021|GO:0004871|GO:0050896
A_52_P499499	0.000736	2.27658	3.70245	3.25235	3.49107	3.05643	2.19887	2.06395	2.48806	2.04068	chr2	-	165000000	165000000	Ocstamp	74614	Mus musculus osteoclast stimulatory transmembrane protein (Ocstamp), mRNA [NM_029021]	GO:0003674|GO:0072674|GO:0016020|GO:0071356|GO:0045672|GO:0090290|GO:0071391|GO:0016021|GO:0005575|GO:0030154|GO:0034241
A_51_P439612	0.076115	1.11636	11.1093	11.1309	11.0982	11.1777	10.7927	10.99	11.0908	10.9927	chr1	+	75236422	75245692	Dnajb2	56812	Mus musculus DnaJ (Hsp40) homolog, subfamily B, member 2 (Dnajb2), transcript variant 1, mRNA [NM_020266]	GO:0090084|GO:0000502|GO:0030308|GO:0008285|GO:0016234|GO:0090086|GO:0051087|GO:0032436|GO:0005634|GO:0030433|GO:0005829|GO:0042026|GO:0070628|GO:0031398|GO:0030544|GO:0051082|GO:0031593
A_52_P136275	0.410231	0.902531	9.26821	9.55575	9.58605	9.53881	9.48169	9.5671	9.43596	10.0038	chr4	+	3574878	3616623	Tgs1	116940	Mus musculus trimethylguanosine synthase homolog (S. cerevisiae) (Tgs1), mRNA [NM_054089]	GO:0005515|GO:0006355|GO:0005737|GO:0001510|GO:0008168|GO:0071164|GO:0005634|GO:0009452|GO:0032259|GO:0005615|GO:0016740|GO:0006351
CUST_62502_PI435794180	0.028703	1.11442	13.2001	13.3145	13.219	13.1791	13.1268	13.1606	13.0205	12.9756	chr9	+	54586510	54604662	Idh3a	67834	Mus musculus isocitrate dehydrogenase 3 (NAD+) alpha (Idh3a), mRNA [NM_029573]	GO:0000287|GO:0006099|GO:0005634|GO:0046872|GO:0006734|GO:0016616|GO:0005739|GO:0006102|GO:0051287|GO:0004449|GO:0006103|GO:0016491|GO:0055114
A_51_P484691	0.807552	0.973579	10.1921	10.0098	10.2331	10.1101	10.1483	9.94542	10.1244	10.4459	chr19	-	10500511	10525209	Sdhaf2	66072	Mus musculus succinate dehydrogenase complex assembly factor 2 (Sdhaf2), mRNA [NM_025333]	GO:0005739|GO:0003674|GO:0006121|GO:0018293
A_51_P433870	0.094361	0.859951	7.98602	7.58089	7.88194	7.66111	7.86919	8.10312	8.03537	8.00001	chr8	+	54077531	54186454	Vegfc	22341	Mus musculus vascular endothelial growth factor C (Vegfc), mRNA [NM_009506]	GO:0005515|GO:0008284|GO:0008285|GO:0030947|GO:0050714|GO:0050731|GO:0060754|GO:0045776|GO:0005615|GO:0030154|GO:0009887|GO:0051781|GO:0031954|GO:0050679|GO:0048010|GO:0002052|GO:0007275|GO:0005576|GO:0001525|GO:0042056|GO:0050918|GO:0050930|GO:0043536|GO:0016331|GO:0016020|GO:0043185|GO:0008083|GO:0001954
A_51_P484020	0.39714	1.15017	8.46598	8.16316	7.64736	8.25343	7.79146	7.95406	8.07502	8.00622	chr11	-	115000000	115000000	Cd300c2	140497	Mus musculus cDNA sequence AF251705 (AF251705), mRNA [NM_134158]	GO:0005515|GO:0016020|GO:0005886|GO:0050715|GO:0016021|GO:0002376
A_51_P411225	0.708625	0.97387	8.10956	8.0718	8.12829	7.93295	7.8892	8.07971	8.21688	8.19471	chr2	-	73429609	73529487	Wipf1	215280	Mus musculus WAS/WASL interacting protein family, member 1 (Wipf1), transcript variant 2, mRNA [NM_153138]	GO:0046827|GO:0030048|GO:0005515|GO:0005737|GO:0030036|GO:0005884|GO:0003779|GO:0042995|GO:0031410|GO:0015629|GO:0005856|GO:0051707
A_52_P241819	0.149518	0.905692	7.0092	7.29998	7.14952	7.07239	7.38072	7.29459	7.10445	7.32486	chr5	-	74000037	74068411	Usp46	69727	Mus musculus ubiquitin specific peptidase 46 (Usp46), mRNA [NM_177561]	GO:0008343|GO:0006511|GO:0016579|GO:0004843|GO:0005575|GO:0016787|GO:0048149|GO:0032228|GO:0006508|GO:0007610|GO:0001662|GO:0008233|GO:0004221|GO:0008234|GO:0060013
A_51_P257684	0.403829	1.09434	9.10448	8.98728	9.25852	9.13059	8.57961	8.91792	9.27229	9.11374	chr2	-	167000000	167000000	Stau1	20853	Mus musculus staufen (RNA binding protein) homolog 1 (Drosophila) (Stau1), transcript variant 3, mRNA [NM_011490]	GO:0005515|GO:0003725|GO:0043005|GO:0005737|GO:0008298|GO:0010494|GO:0005783|GO:0030529|GO:0003723|GO:0043025|GO:0008157|GO:0070062
A_52_P657286	0.013094	1.20799	7.41699	7.26066	7.46705	7.38046	7.00587	7.09358	7.2835	7.04361	chr17	-	36258872	36272004	Trim39	79263	Mus musculus tripartite motif-containing 39 (Trim39), transcript variant 1, mRNA [NM_024468]	GO:0005739|GO:0005622|GO:0005737|GO:0016874|GO:2001235|GO:0006915|GO:0008270|GO:2000059|GO:0046872|GO:0042802|GO:0005829
CUST_56137_PI435794180	0.67284	0.933193	9.07464	8.8724	9.16927	9.15921	8.87793	9.05476	9.05376	9.59976	chr2	+	174000000	174000000	Npepl1	228961	Mus musculus aminopeptidase-like 1 (Npepl1), mRNA [NM_213733]	GO:0005622|GO:0008150|GO:0005737|GO:0030145|GO:0016787|GO:0004177|GO:0008235|GO:0006508|GO:0008233|GO:0005634|GO:0046872|GO:0019538
A_51_P306689	0.004673	0.776118	9.65289	9.88555	9.80233	9.71606	10.0444	10.2976	10.1521	10.0191	chr19	+	7267393	7275225	Rcor2	104383	Mus musculus REST corepressor 2 (Rcor2), mRNA [NM_054048]	GO:0005515|GO:0005667|GO:0006355|GO:0003700|GO:0003714|GO:0003682|GO:0005634|GO:0045892|GO:0003677|GO:0000785|GO:0006351
CUST_60364_PI435794180	0.079643	1.18714	7.85417	7.85274	7.81254	7.84891	7.57205	7.55443	7.84625	7.36466	chr4	-	15997120	16013877	Osgin2	209212	Mus musculus oxidative stress induced growth inhibitor family member 2 (Osgin2), mRNA [NM_145950]	GO:0008150|GO:0003674|GO:0005575
A_51_P434171	0.965775	0.996715	8.15692	7.78279	8.11726	8.03298	7.6675	7.93025	8.2772	8.18596	chr11	+	84880219	84911131	Myo19	66196	Mus musculus myosin XIX (Myo19), mRNA [NM_025414]	GO:0005739|GO:0008150|GO:0003674|GO:0005737|GO:0003774|GO:0016020|GO:0000166|GO:0005741|GO:0003779|GO:0016459|GO:0005856|GO:0005524
CUST_65126_PI435794180	0.082016	0.84997	10.3575	10.2774	10.2694	10.2122	10.7085	10.5991	10.4078	10.3089	chr5	+	65391496	65410423	Lias	79464	Mus musculus lipoic acid synthetase (Lias), mRNA [NM_024471]	GO:0005739|GO:0051539|GO:0006954|GO:0051536|GO:0032496|GO:0009107|GO:0001843|GO:0016992|GO:0003824|GO:0006979|GO:0046872|GO:0016740
A_51_P160744	0.370706	1.05512	13.3844	13.3535	13.2435	13.1711	13.0605	13.3268	13.3077	13.1407	chr1	+	58586396	58595964	Ndufb3	66495	Mus musculus NADH dehydrogenase (ubiquinone) 1 beta subcomplex 3 (Ndufb3), mRNA [NM_025597]	GO:0005739|GO:0008150|GO:0003674|GO:0005747|GO:0016020|GO:0070469|GO:0006810|GO:0005743|GO:0016021|GO:0022900|GO:0055114
A_51_P170463	0.081123	1.24157	12.3865	12.3103	12.2433	12.4022	11.7808	11.9996	12.3725	11.8733	chr18	-	31942998	31949636	Gpr17	574402	Mus musculus G protein-coupled receptor 17 (Gpr17), mRNA [NM_001025381]	GO:0007165|GO:0016020|GO:0007186|GO:0005886|GO:0004930|GO:0016021|GO:0004871
A_52_P553885	0.266727	0.767036	1.81886	1.77048	1.75967	1.79684	1.70066	2.38407	2.6406	1.7161	chr15	-	66526211	66561046	Tmem71	213068	Mus musculus transmembrane protein 71 (Tmem71), mRNA [NM_172514]	GO:0008150|GO:0003674|GO:0016020|GO:0016021|GO:0005575
A_52_P377750	0.008082	0.800513	5.53992	5.79319	5.5429	5.52757	6.05194	5.93662	5.82758	5.87935	chr19	+	47090765	47131145	Pdcd11	18572	Mus musculus programmed cell death 11 (Pdcd11), mRNA [NM_011053]	GO:0006397|GO:0005622|GO:0006396|GO:0006355|GO:0006364|GO:0003723|GO:0006915|GO:0005634|GO:0043123|GO:0008134|GO:0005829
A_51_P504065	0.64144	0.906031	7.00436	7.04911	6.73085	6.62061	6.36572	7.15464	7.07489	7.26623	chr9	-	37603293	37613720	Spa17	20686	Mus musculus sperm autoantigenic protein 17 (Spa17), mRNA [NM_011449]	GO:0005737|GO:0016020|GO:0031514|GO:0072372|GO:0007339
A_52_P496341	0.66224	0.971232	10.4685	10.3318	10.5368	10.5764	10.4756	10.381	10.5103	10.7071	chr7	+	25282178	25294159	Cic	71722	Mus musculus capicua homolog (Drosophila) (Cic), transcript variant 1, mRNA [NM_027882]	GO:0006355|GO:0005634|GO:0003677|GO:0006351
A_51_P237775	0.014333	1.38223	6.74295	6.63588	6.94158	6.83673	6.2017	6.13342	6.29047	6.62914	chr3	-	57644348	57651684	Commd2	52245	Mus musculus COMM domain containing 2 (Commd2), mRNA [NM_175095]	GO:0008150|GO:0003674|GO:0005575
A_51_P153982	0.114254	1.1202	12.7332	12.4955	12.7039	12.6294	12.3348	12.3907	12.6544	12.5175	chr11	+	62077023	62223013	Specc1	432572	Mus musculus sperm antigen with calponin homology and coiled-coil domains 1 (Specc1), transcript variant 2, mRNA [NM_001029936]	GO:0008150|GO:0003674|GO:0005634
A_52_P207449	0.542665	1.04057	7.49683	7.76392	7.58567	7.67356	7.43177	7.64642	7.47178	7.73297	chr3	-	89999588	90052475	Ubap2l	74383	Mus musculus ubiquitin-associated protein 2-like (Ubap2l), transcript variant 2, mRNA [NM_153489]	GO:0008150|GO:0003674|GO:0005575
CUST_65682_PI435794180	0.53038	1.07818	6.94777	6.46767	6.53222	6.38968	6.48446	6.60808	6.56585	6.29214	chr15	+	101000000	101000000	Slc4a8	59033	Mus musculus solute carrier family 4 (anion exchanger), member 8 (Slc4a8), mRNA [NM_021530]	GO:0006820|GO:0043005|GO:0005215|GO:0008509|GO:0005886|GO:0009790|GO:0032809|GO:0015297|GO:0005452|GO:0016020|GO:0015301|GO:0006810|GO:0016021|GO:0006814|GO:0006811
CUST_58776_PI435794180	0.118539	1.11133	8.22016	8.01849	8.02495	7.98196	7.77693	7.918	7.85565	8.08064	chr17	+	44188571	44280168	Clic5	224796	Mus musculus chloride intracellular channel 5 (Clic5), mRNA [NM_172621]	GO:0006821|GO:0005244|GO:0005794|GO:0005247|GO:0007605|GO:0060088|GO:0034707|GO:0002024|GO:0032420|GO:0032421|GO:0015629|GO:0002021|GO:0005254|GO:0005737|GO:0008104|GO:0016020|GO:0050885|GO:0006810|GO:0034765|GO:0016021|GO:0005856|GO:0070062|GO:0006811
CUST_63441_PI435794180	0.061307	1.20662	6.10503	5.88326	6.01302	5.99597	5.52648	5.62987	5.99364	5.72929	chr3	-	128000000	128000000	Alpk1	71481	Mus musculus alpha-kinase 1 (Alpk1), mRNA [NM_027808]	GO:0016310|GO:0008150|GO:0003674|GO:0016301|GO:0004674|GO:0006468|GO:0005575|GO:0005524|GO:0016740|GO:0016772
CUST_69335_PI435794180	0.26277	0.924593	7.45129	7.52167	7.73681	7.38502	7.70944	7.61183	7.50226	7.73678	chr2	+	148000000	148000000	Sstr4	20608	Mus musculus somatostatin receptor 4 (Sstr4), mRNA [NM_009219]	GO:0019369|GO:0005515|GO:0005886|GO:0004930|GO:0007268|GO:0004994|GO:0007165|GO:0005737|GO:0007186|GO:0016020|GO:0016477|GO:0007218|GO:0030815|GO:0004871|GO:0016021|GO:0043410
CUST_72440_PI435794180	0.252049	1.0634	9.87446	9.84974	9.7599	9.78242	9.85937	9.58529	9.80011	9.65335	chr5	+	30105195	30118380	Garem2	242915	Mus musculus GRB2 associated regulator of MAPK1 subtype 2 (Garem2), mRNA.	.
A_51_P279955	0.104652	1.64802	6.82524	6.57235	6.9384	6.74963	6.43196	6.40638	6.03909	4.87532	chr16	-	58635261	58638403	E330017A01Rik	224247	Mus musculus RIKEN cDNA E330017A01 gene (E330017A01Rik), mRNA [NM_175011]	GO:0008150|GO:0003674|GO:0005575
A_52_P547486	0.179954	1.08158	11.2013	10.9583	11.103	10.9736	10.9717	10.8455	11.059	10.9127	chr2	-	104000000	104000000	Caprin1	53872	Mus musculus cell cycle associated protein 1 (Caprin1), transcript variant 1, mRNA [NM_016739]	GO:0017148|GO:0005737|GO:0010494|GO:0000932|GO:0050775|GO:0003723|GO:0042995|GO:0061003|GO:0030154
A_51_P389156	0.003566	1.03928	1.8229	1.78104	1.79902	1.80725	1.74786	1.73594	1.74774	1.75657	chr16	+	19760233	19772753	B3gnt5	108105	Mus musculus UDP-GlcNAc:betaGal beta-1,3-N-acetylglucosaminyltransferase 5 (B3gnt5), transcript variant 2, mRNA [NM_054052]	GO:0005794|GO:0016757|GO:0047256|GO:0030148|GO:0007275|GO:0008457|GO:0007417|GO:0008378|GO:0005622|GO:0016020|GO:0006486|GO:0016021|GO:0008917|GO:0016740
A_51_P462249	0.564704	1.0509	7.74749	7.77517	7.80897	7.55969	7.47558	7.62609	7.99304	7.45574	chr13	+	51645231	51650662	Cks2	66197	Mus musculus CDC28 protein kinase regulatory subunit 2 (Cks2), mRNA [NM_025415]	GO:0016310|GO:0007127|GO:0007049|GO:0016301|GO:0016538|GO:0016740|GO:0051301
CUST_59256_PI435794180	6.83e-06	0.254399	2.00938	1.88156	2.33872	1.96309	3.98828	3.86033	3.98439	4.27042	chr9	+	111000000	111000000	Prss42	235628	Mus musculus protease, serine 42 (Prss42), mRNA [NM_153099]	GO:0005737|GO:0016787|GO:0004252|GO:0006508|GO:0008236|GO:0008233|GO:0005576|GO:0007283|GO:0003824|GO:0046658|GO:0007281
A_52_P67666	0.42984	0.922852	1.71627	1.69252	1.69224	1.71435	2.14088	1.66802	1.69383	1.72127	chr3	+	81996921	82021233	Asic5	58170	Mus musculus acid-sensing (proton-gated) ion channel family member 5 (Asic5), mRNA [NM_021370]	GO:0015280|GO:0016020|GO:0005886|GO:0005272|GO:0006810|GO:0015252|GO:0035725|GO:0016021|GO:0006814|GO:0015992|GO:0006811
A_51_P303018	0.002858	0.928332	1.68813	1.63275	1.62303	1.67781	1.80156	1.73338	1.77027	1.74579	chr6	+	57258148	57259048	Vmn1r15	113863	Mus musculus vomeronasal 1 receptor 15 (Vmn1r15), mRNA [NM_053236]	GO:0007606|GO:0004872|GO:0005575
A_52_P531662	0.178672	1.16032	9.22435	8.90497	9.19459	8.96937	8.58612	8.74682	9.13964	8.92971	chr19	-	8809074	8819294	Ttc9c	70387	Mus musculus tetratricopeptide repeat domain 9C (Ttc9c), mRNA [NM_027412]	GO:0016020|GO:0018208|GO:0003755|GO:0005528
A_51_P495212	0.046731	0.941429	8.42554	8.44214	8.3821	8.51394	8.56067	8.55969	8.47329	8.51974	chr19	-	12466335	12501996	Dtx4	207521	Mus musculus deltex 4 homolog (Drosophila) (Dtx4), mRNA [NM_172442]	GO:0008150|GO:0005737|GO:0007219|GO:0016874|GO:0008270|GO:0005575|GO:0046872
CUST_56823_PI435794180	0.477309	0.62187	1.76234	1.96679	1.73833	1.76769	1.69912	1.69509	3.66852	1.75765	chr13	+	33324076	33335366	Serpinb9f	20709	Mus musculus serine (or cysteine) peptidase inhibitor, clade B, member 9f (Serpinb9f), mRNA [NM_183197]	GO:0030162|GO:0010951|GO:0005737|GO:0004867|GO:0002244
A_51_P519837	0.62619	1.01363	11.3611	11.3126	11.3671	11.3306	11.246	11.3498	11.4123	11.2801	chr8	-	72460482	72475233	Cherp	27967	Mus musculus calcium homeostasis endoplasmic reticulum protein (Cherp), mRNA [NM_138585]	GO:0006396|GO:0048471|GO:0005737|GO:0051209|GO:0008285|GO:0005783|GO:0003723|GO:0006874|GO:0051533|GO:0033017|GO:0003676|GO:0044325
A_52_P275649	0.313715	0.406722	1.68921	3.01064	1.80937	1.68764	2.76642	2.21735	4.87623	1.78977	chrX	-	7924275	7928607	Eras	353283	Mus musculus ES cell-expressed Ras (Eras), mRNA [NM_181548]	GO:0006184|GO:0008150|GO:0007165|GO:0016020|GO:0005886|GO:0000166|GO:0007264|GO:0005575|GO:0005525
A_52_P109109	0.576326	1.02157	13.529	13.4599	13.5991	13.5794	13.3946	13.5013	13.6	13.5444	chr18	+	75000476	75003381	Rpl17	319195	Mus musculus ribosomal protein L17 (Rpl17), mRNA [NM_001002239]	GO:0005622|GO:0003735|GO:0030529|GO:0015934|GO:0005840|GO:0005634|GO:0022625|GO:0006412
A_51_P166044	0.055892	0.921439	10.6238	10.5699	10.4283	10.5444	10.6548	10.6294	10.7042	10.6562	chr5	+	138000000	138000000	Zscan21	22697	Mus musculus zinc finger and SCAN domain containing 21 (Zscan21), transcript variant 1, mRNA [NM_011757]	GO:0006355|GO:0003700|GO:0048477|GO:0007275|GO:0005634|GO:0007283|GO:0045893|GO:0003676|GO:0003677|GO:0046872|GO:0030154|GO:0006351
A_52_P685422	0.007726	0.726571	9.98971	9.82635	9.80907	9.73559	10.0577	10.2617	10.3989	10.4648	chr15	+	25622549	25813671	Myo10	17909	Mus musculus myosin X (Myo10), mRNA [NM_019472]	GO:0005515|GO:0005516|GO:0043005|GO:0005886|GO:0008360|GO:0016459|GO:0030175|GO:0042995|GO:0051489|GO:0005737|GO:0003774|GO:0051015|GO:0000166|GO:0048870|GO:0006810|GO:0043025|GO:0005856|GO:0022409|GO:0005730|GO:0030507|GO:0003779|GO:0005524|GO:0001726|GO:0030027|GO:0016020
A_51_P415029	0.317763	1.08752	8.50224	8.36955	8.59253	8.44521	8.13859	8.34751	8.63406	8.26757	chr14	-	62676324	62761112	Ints6	18130	Mus musculus integrator complex subunit 6 (Ints6), mRNA [NM_008715]	GO:0032039|GO:0005634|GO:0015629|GO:0016180
CUST_73992_PI435794180	0.14123	0.754235	11.2781	11.5912	11.3925	11.6883	11.4921	11.8989	11.6952	12.3738	chr17	+	47505050	47599688	Ccnd3	12445	Mus musculus cyclin D3 (Ccnd3), transcript variant 3, mRNA.	.
CUST_63961_PI435794180	0.360557	0.92391	10.7656	10.8896	11.0667	10.8029	11.1768	10.8406	10.8395	11.111	chr1	+	75168734	75171626	Zfand2b	68818	Mus musculus zinc finger, AN1 type domain 2B (Zfand2b), transcript variant 1, mRNA [NM_026846]	GO:0008150|GO:0003674|GO:0005783|GO:0008270|GO:0005575|GO:0046872
CUST_67377_PI435794180	0.558264	0.945346	5.22651	5.00001	4.88051	4.86793	5.01079	5.00644	4.91986	5.35221	chr4	-	34663256	34687438	Slc35a1	24060	Mus musculus solute carrier family 35 (CMP-sialic acid transporter), member 1 (Slc35a1), mRNA [NM_011895]	GO:0015780|GO:0005794|GO:0016020|GO:0005338|GO:0000139|GO:0006810|GO:0008643|GO:0005351|GO:0016021
A_51_P192979	0.936705	0.993902	9.5141	9.3549	9.35702	9.28038	8.96039	9.4458	9.72112	9.32281	chr7	-	120000000	120000000	Dcun1d3	233805	Mus musculus DCN1, defective in cullin neddylation 1, domain containing 3 (S. cerevisiae) (Dcun1d3), transcript variant 1, mRNA [NM_173408]	GO:0003674|GO:0048471|GO:0030308|GO:0010225|GO:0043065|GO:0010332
CUST_72289_PI435794180	0.001692	2.30096	5.41355	4.68381	4.97969	5.25947	3.58263	4.03644	4.24073	3.67343	chr7	-	97309379	97325964	Usp35	244144	Mus musculus ubiquitin specific peptidase 35 (Usp35), mRNA.	.
A_52_P240447	0.76475	0.960944	5.16926	5.80719	5.21295	5.84598	5.87549	5.25694	5.45517	5.73752	chr6	+	85587530	85702751	Alms1	236266	Mus musculus Alstrom syndrome 1 (Alms1), mRNA [NM_145223]	GO:0006629|GO:0001736|GO:0019722|GO:0060122|GO:0001678|GO:0007605|GO:0045598|GO:0007286|GO:0051492|GO:0036064|GO:0005622|GO:0005737|GO:0040015|GO:0016197|GO:0045444|GO:0042632|GO:0005813|GO:0043066|GO:0005814|GO:0046548|GO:0042593|GO:0050673|GO:0042384|GO:0051393|GO:0030728
CUST_60298_PI435794180	0.108074	0.611965	2.95722	3.61608	3.35299	1.94143	3.96479	3.93034	3.70731	3.558	chr14	-	8348947	8378763	Oit1	18300	Mus musculus oncoprotein induced transcript 1 (Oit1), mRNA [NM_146050]	GO:0003674|GO:0005576|GO:0046676
CUST_64812_PI435794180	0.040479	0.768554	4.70684	5.2157	4.95589	4.93611	5.25419	5.2888	5.16139	5.62943	chr17	+	5841379	5930711	Snx9	66616	Mus musculus sorting nexin 9 (Snx9), mRNA [NM_025664]	GO:0005802|GO:0005515|GO:0005886|GO:0030136|GO:0042995|GO:0015031|GO:0006886|GO:0042803|GO:0036089|GO:0008289|GO:0005622|GO:0005545|GO:0005737|GO:0016197|GO:0006810|GO:0032461|GO:0031625|GO:0030659|GO:0070062|GO:0005794|GO:0000281|GO:0005623|GO:0031410|GO:0006898|GO:0006897|GO:0031234|GO:0043547|GO:0060988|GO:0007049|GO:0007067|GO:0016020|GO:0016023|GO:0035091|GO:0051301|GO:0005768
A_51_P293784	0.894355	1.00632	9.14005	9.07908	9.11412	8.81144	9.27648	9.06017	9.09006	8.63035	chr12	-	4833173	4841595	Fkbp1b	14226	Mus musculus FK506 binding protein 1b (Fkbp1b), mRNA [NM_016863]	GO:0005515|GO:0000413|GO:0030018|GO:0007204|GO:0019227|GO:0043231|GO:0051284|GO:0006939|GO:0005622|GO:0005737|GO:0030551|GO:0042098|GO:0048680|GO:0006457|GO:0010880|GO:0060314|GO:0060315|GO:0051280|GO:0010459|GO:0051209|GO:0051480|GO:0005623|GO:0005102|GO:0003755|GO:0033017|GO:0005528|GO:0010881|GO:0014808|GO:0034704|GO:0044325|GO:0009749|GO:0016529|GO:0002027|GO:0016020|GO:0019855|GO:0032513|GO:…
CUST_64905_PI435794180	0.035267	0.870427	8.55781	8.72447	8.58286	8.70169	8.97517	8.85681	8.83601	8.69305	chr4	-	40682077	40702916	Aptx	66408	Mus musculus aprataxin (Aptx), transcript variant 1, mRNA [NM_025545]	GO:0051219|GO:0003725|GO:0000012|GO:0042542|GO:0000790|GO:0005634|GO:0003824|GO:0046872|GO:0006302|GO:0003690|GO:0031647|GO:0000785|GO:0008967|GO:0033699|GO:0005730|GO:0003677|GO:0006974|GO:0003684|GO:0047485|GO:0006281|GO:0016787|GO:0003682|GO:0016311|GO:0046403|GO:0005654|GO:0000738|GO:0006266
A_51_P365964	0.016867	0.894503	11.4643	11.616	11.4677	11.5194	11.756	11.6659	11.5925	11.6967	chr2	-	30960560	30967918	Tor1a	30931	Mus musculus torsin family 1, member A (torsin A) (Tor1a), mRNA [NM_144884]	GO:0044319|GO:0005515|GO:0008092|GO:0043005|GO:0000338|GO:0034504|GO:0006200|GO:0005783|GO:0045104|GO:0005634|GO:1900244|GO:0005635|GO:2000008|GO:0031175|GO:0043231|GO:0030426|GO:0051787|GO:0051584|GO:0005737|GO:0000166|GO:0051260|GO:0006998|GO:0072321|GO:0007155|GO:0030141|GO:0071712|GO:0006979|GO:0016887|GO:0030659|GO:0070062|GO:0031965|GO:0006996|GO:0048489|GO:0071763|GO:0005524|GO:0008021|GO:…
CUST_56228_PI435794180	0.120318	0.863363	2.04074	1.90515	1.88895	1.95697	2.30504	2.11921	1.8935	2.28952	chr7	-	48168016	48168985	Mrgprb5	404239	Mus musculus MAS-related GPR, member B5 (Mrgprb5), mRNA [NM_207538]	GO:0008150|GO:0007165|GO:0003674|GO:0016020|GO:0007186|GO:0004930|GO:0016021|GO:0005575|GO:0004871
CUST_57995_PI435794180	0.088005	1.15724	5.56254	5.3813	5.47594	5.20882	5.3185	5.31468	5.10459	5.05148	chr7	-	109000000	109000000	Nlrp10	244202	Mus musculus NLR family, pyrin domain containing 10 (Nlrp10), mRNA [NM_175532]	GO:2000318|GO:0017111|GO:0005886|GO:0050832|GO:0006952|GO:0035397|GO:0005524|GO:0050829|GO:0005737|GO:0000166|GO:0016020|GO:2000778|GO:0002827|GO:0045087|GO:2000484|GO:0019897|GO:0002376
A_52_P550932	0.575368	1.08282	6.52824	6.12477	6.38661	6.40617	6.7272	6.42775	6.19173	5.32707	chr15	+	79028211	79030500	H1f0	14958	Mus musculus H1 histone family, member 0 (H1f0), mRNA [NM_008197]	GO:0000790|GO:0005794|GO:0005719|GO:0005694|GO:0006334|GO:0005730|GO:0005634|GO:0015629|GO:0000786|GO:0003677|GO:0031490
A_52_P310261	0.194694	1.06211	2.1038	1.90797	1.87542	1.96717	1.85725	1.85276	1.93555	1.87026	chr6	+	133000000	133000000	Tas2r110	387344	Mus musculus taste receptor, type 2, member 110 (Tas2r110), mRNA [NM_199155]	GO:0007165|GO:0003674|GO:0050909|GO:0016020|GO:0007186|GO:0004930|GO:0016021|GO:0005575|GO:0004871|GO:0050896|GO:0001580
A_51_P134228	0.492749	1.04278	11.5294	11.5334	11.4272	11.6896	11.3315	11.4628	11.4918	11.6466	chr11	-	90336534	90390917	Hlf	217082	Mus musculus hepatic leukemia factor (Hlf), mRNA [NM_172563]	GO:0043565|GO:0006355|GO:0003700|GO:0005634|GO:0048511|GO:0035914|GO:0003677|GO:0006351
CUST_70234_PI435794180	0.023572	0.909736	15.3626	15.4259	15.2659	15.3829	15.5175	15.5044	15.4113	15.5511	chr6	-	125000000	125000000	Gapdh	14433	Mus musculus glyceraldehyde-3-phosphate dehydrogenase (Gapdh), transcript variant 2, mRNA [NM_008084]	GO:0008017|GO:0017148|GO:0005886|GO:0006094|GO:0005634|GO:0051402|GO:0006096|GO:0005829|GO:0042802|GO:0005739|GO:0005737|GO:0015630|GO:0060359|GO:0070062|GO:0005811|GO:0035605|GO:0005975|GO:0050821|GO:0006915|GO:0000226|GO:0007275|GO:0004365|GO:0018119|GO:0035606|GO:0071346|GO:0030529|GO:0055114
CUST_61947_PI435794180	0.644015	1.02412	11.3864	11.362	11.4302	11.535	11.2213	11.4833	11.3573	11.503	chr7	-	27356382	27446589	Sptbn4	80297	Mus musculus spectrin beta, non-erythrocytic 4 (Sptbn4), transcript variant sigma1, mRNA [NM_032610]	GO:0005515|GO:0008091|GO:0030424|GO:0022414|GO:0005886|GO:0007605|GO:0007409|GO:0019226|GO:0016363|GO:0070852|GO:0043194|GO:0005737|GO:0005912|GO:0033135|GO:0043203|GO:0043025|GO:0007628|GO:0030534|GO:0040018|GO:0061337|GO:0010459|GO:0019902|GO:0030506|GO:0033270|GO:0030507|GO:0003779|GO:0021952|GO:0009566|GO:0033268|GO:0045162|GO:0016020|GO:0016605|GO:0002028|GO:0034613|GO:0090002
A_51_P171200	0.491782	1.05049	12.7043	12.7998	12.9144	12.5722	12.585	12.5633	12.8042	12.7604	chr13	-	59634995	59675784	Golm1	105348	Mus musculus golgi membrane protein 1 (Golm1), transcript variant 1, mRNA [NM_027307]	GO:0003674|GO:0006997|GO:0005794|GO:0016020|GO:0016021|GO:0019216
A_51_P256919	0.315714	0.92206	9.54773	9.26352	9.50105	9.39605	9.33836	9.50794	9.58501	9.73365	chr15	+	102000000	102000000	Sp1	20683	Mus musculus trans-acting transcription factor 1 (Sp1), mRNA [NM_013672]	GO:0000987|GO:0005515|GO:0000790|GO:0003700|GO:0044212|GO:0042826|GO:0006366|GO:0030324|GO:0048706|GO:0005634|GO:0043353|GO:0048596|GO:0046872|GO:0042803|GO:0005737|GO:0003690|GO:0032993|GO:0045944|GO:0035035|GO:0001103|GO:0006355|GO:0006357|GO:0060136|GO:0043425|GO:0001892|GO:0060216|GO:0003676|GO:0001829|GO:0000978|GO:0008022|GO:0003677|GO:0001701|GO:0000979|GO:0043923|GO:0035326|GO:0006351|GO:…
A_51_P485405	0.063766	2.25457	4.78074	4.63523	4.48112	4.30311	2.95635	1.8855	4.13771	3.68004	chr15	-	103000000	103000000	Gtsf1	74174	Mus musculus gametocyte specific factor 1 (Gtsf1), mRNA [NM_028797]	GO:0005737|GO:0046872
CUST_63939_PI435794180	0.124359	0.917832	13.5678	13.3869	13.3352	13.5528	13.6431	13.4991	13.5652	13.6395	chr4	-	138000000	138000000	Pink1	68943	Mus musculus PTEN induced putative kinase 1 (Pink1), mRNA [NM_026880]	GO:0010857|GO:0016567|GO:0005743|GO:0005741|GO:0046872|GO:0005829|GO:0035556|GO:0005739|GO:0043523|GO:0043524|GO:0005737|GO:0000166|GO:0018105|GO:0016301|GO:0090200|GO:0031396|GO:0055131|GO:0043123|GO:0031625|GO:0016772|GO:0000287|GO:0000422|GO:0097237|GO:0006914|GO:0006950|GO:0005524|GO:0033605|GO:0016310|GO:0004672|GO:0032226|GO:0016020|GO:0004674|GO:0043254|GO:0006468|GO:0016021|GO:0016740|GO:…
CUST_64854_PI435794180	0.853225	0.991333	10.0568	9.67497	9.67981	9.97706	9.81605	9.91436	9.7864	9.95643	chr17	+	46650337	46664364	Cul7	66515	Mus musculus cullin 7 (Cul7), mRNA [NM_025611]	GO:0005515|GO:0006511|GO:0031461|GO:0048471|GO:0005794|GO:0006915|GO:0005634|GO:0042981|GO:0005622|GO:0005737|GO:0050775|GO:0007030|GO:0031467|GO:0001570|GO:0031625|GO:0045601
CUST_65955_PI435794180	0.058986	1.23405	8.91564	8.86954	8.97187	8.93393	8.36676	8.53587	8.88231	8.64536	chr11	+	116000000	116000000	Sap30bp	57230	Mus musculus SAP30 binding protein (Sap30bp), mRNA [NM_020483]	GO:0006355|GO:0006915|GO:0005634|GO:0010942|GO:0006351
CUST_74877_PI435794180	0.336086	0.735718	4.75635	4.06502	4.14007	3.04333	3.60412	4.87503	4.76021	4.70327	chr4	+	100000000	101000000	Ube2u	381534	Mus musculus ubiquitin-conjugating enzyme E2U (putative) (Ube2u), mRNA [NM_001033773]	GO:0008150|GO:0003674|GO:0005575
CUST_60063_PI435794180	0.03502	0.702993	4.35981	4.01174	3.85388	4.4889	4.75264	4.63507	4.70827	4.73947	chr16	-	19529979	19530918	Olfr168	258354	Mus musculus olfactory receptor 168 (Olfr168), mRNA.	.
A_52_P238953	0.799204	0.984753	6.59825	6.43621	6.31153	6.17624	6.39591	6.46981	6.49961	6.26835	chr1	+	139000000	139000000	Dennd1b	329260	Mus musculus DENN/MADD domain containing 1B (Dennd1b), transcript variant 2, mRNA [NM_181347]	GO:0005085|GO:0017112|GO:0032313|GO:0005737|GO:0006810|GO:0031410|GO:0005575|GO:0015031
A_52_P78123	0.388586	0.954613	9.8727	9.77455	9.98544	9.78738	10.053	9.79995	9.94027	9.89327	chr4	-	41291299	41314901	Dcaf12	68970	Mus musculus DDB1 and CUL4 associated factor 12 (Dcaf12), mRNA [NM_026893]	GO:0008150|GO:0003674|GO:0005813|GO:0005737|GO:0080008|GO:0005856
A_52_P226929	0.314953	1.87614	7.36183	9.37474	7.39932	7.2496	6.54849	7.2781	7.35162	7.64722	chr1	+	58713285	58759209	Cflar	12633	Mus musculus CASP8 and FADD-like apoptosis regulator (Cflar), transcript variant 1, mRNA [NM_207653]	GO:2001237|GO:0043066|GO:0046982|GO:0031265|GO:0031264|GO:0006915|GO:0002020|GO:0043085|GO:0004197|GO:0016504|GO:0010952|GO:0005737|GO:0035877|GO:0006508|GO:0060544|GO:0043154|GO:0008047|GO:0060546
CUST_71079_PI435794180	0.519753	1.15806	14.474	13.6672	13.6219	14.34	13.9029	13.8386	13.5521	14.1114	chr2	+	158000000	158000000	Nnat	18111	Mus musculus neuronatin (Nnat), transcript variant 3, mRNA.	.
CUST_67628_PI435794180	0.073581	1.35534	5.88007	5.3146	5.56717	5.58359	4.63834	5.3664	5.27447	5.25995	chr17	+	7324659	7345860	Tcp10a	21461	Mus musculus t-complex protein 10a (Tcp10a), transcript variant 1, mRNA.	.
A_51_P283806	0.49697	0.952783	6.14327	6.12119	6.5131	6.28879	6.2402	6.30142	6.35329	6.47475	chr17	-	28589591	28622454	Srpk1	20815	Mus musculus serine/arginine-rich protein specific kinase 1 (Srpk1), mRNA [NM_016795]	GO:0005515|GO:0008380|GO:0005886|GO:0005783|GO:0005634|GO:0050684|GO:0030154|GO:0043231|GO:0005622|GO:0035556|GO:0005737|GO:0007059|GO:0000166|GO:0016301|GO:0045070|GO:0016772|GO:0045071|GO:0006397|GO:0000287|GO:0005524|GO:0016310|GO:0004672|GO:0004674|GO:0006468|GO:0016740
A_52_P46020	0.206305	0.780658	8.14101	8.44599	8.25823	8.118	9.11145	8.57505	8.2251	8.33397	chr11	-	77529161	77607815	Taok1	216965	Mus musculus TAO kinase 1 (Taok1), mRNA [NM_144825]	GO:0031572|GO:0046330|GO:0032874|GO:0035556|GO:0005737|GO:0000186|GO:0000166|GO:0000165|GO:0016301|GO:0045860|GO:0004709|GO:0070062|GO:0016772|GO:0019901|GO:0006950|GO:0097194|GO:0006915|GO:0030295|GO:0005524|GO:0006974|GO:0016310|GO:0006281|GO:0004672|GO:0051493|GO:0004674|GO:0006468|GO:0016740
CUST_72930_PI435794180	0.107846	1.53482	13.1631	13.0663	12.2064	12.9238	11.5736	12.1243	12.8455	12.2391	chr10	+	21882183	21999902	Sgk1	20393	Mus musculus serum/glucocorticoid regulated kinase 1 (Sgk1), transcript variant 1, mRNA.	.
CUST_70086_PI435794180	0.13217	0.795848	3.60515	3.79972	4.06228	3.82002	4.49745	4.22742	3.79648	4.02793	chr2	+	164000000	164000000	Hnf4a	15378	Mus musculus hepatic nuclear factor 4, alpha (Hnf4a), mRNA [NM_008261]	GO:0005515|GO:2000189|GO:0030308|GO:0006805|GO:0003700|GO:0006366|GO:0044212|GO:0003705|GO:0050732|GO:0003707|GO:0030154|GO:0042803|GO:0010470|GO:0033159|GO:0007548|GO:0006591|GO:0004879|GO:0000062|GO:0006637|GO:0001102|GO:0005504|GO:0023019|GO:0016290|GO:0045216|GO:0019216|GO:0045930|GO:0055091|GO:0008270|GO:0045893|GO:0008134|GO:0006629|GO:0008285|GO:0032534|GO:0042524|GO:0070328|GO:0005634|GO:…
CUST_70643_PI435794180	0.750804	0.701292	8.8941	8.68797	8.51635	9.15392	7.44306	9.47622	8.9084	10.2693	chr2	-	173000000	173000000	Bmp7	12162	Mus musculus bone morphogenetic protein 7 (Bmp7), mRNA [NM_007557]	GO:0005515|GO:0001657|GO:0007389|GO:0034504|GO:0051216|GO:0001654|GO:0045597|GO:0048593|GO:0005615|GO:0048596|GO:0030154|GO:0009880|GO:0048646|GO:0007411|GO:0060548|GO:0072040|GO:0009887|GO:0034116|GO:0010942|GO:0010800|GO:0045746|GO:0030501|GO:0001707|GO:0007275|GO:0030509|GO:0045786|GO:0005125|GO:0060686|GO:0060687|GO:0045839|GO:0001503|GO:0070700|GO:0060272|GO:0035239|GO:0070487|GO:0060485|GO:…
CUST_58551_PI435794180	0.19424	0.625791	6.29602	6.239	5.86552	5.79383	5.66454	6.88259	7.29474	6.67735	chr8	+	110000000	111000000	Hydin	244653	Mus musculus HYDIN, axonemal central pair apparatus protein (Hydin), mRNA [NM_172916]	GO:0042384|GO:0003674|GO:0007420|GO:0005198|GO:0021591|GO:0002064|GO:0060438|GO:0007275|GO:0003341|GO:0042995|GO:0005575
A_51_P219465	0.199465	1.04391	12.1835	12.2005	12.1538	12.1555	12.1737	12.1128	12.1524	12.0006	chr11	-	60864451	60879038	Tmem11	216821	Mus musculus transmembrane protein 11 (Tmem11), transcript variant 1, mRNA [NM_173453]	GO:0005739|GO:0003674|GO:0016020|GO:0005743|GO:0031305|GO:0016021|GO:0007005
A_52_P536481	0.05456	0.895158	11.6959	11.5492	11.5005	11.6767	11.7127	11.8849	11.7923	11.6718	chr6	+	83115505	83118898	Mogs	57377	Mus musculus mannosyl-oligosaccharide glucosidase (Mogs), mRNA [NM_020619]	GO:0003674|GO:0009311|GO:0016787|GO:0016020|GO:0005783|GO:0004573|GO:0016798|GO:0008152|GO:0016021|GO:0003824|GO:0070062
A_52_P613808	0.191965	1.17071	7.78161	8.36451	8.11635	8.01533	7.91237	8.05158	7.66728	7.76831	chr10	+	81136270	81151657	Zbtb7a	16969	Mus musculus zinc finger and BTB domain containing 7a (Zbtb7a), mRNA [NM_010731]	GO:0005515|GO:0035035|GO:0006355|GO:0003700|GO:0051216|GO:0005634|GO:0007275|GO:0000122|GO:0045670|GO:0003676|GO:0003677|GO:0046872|GO:0006351|GO:0030154|GO:0045892
A_52_P584405	0.487304	1.03694	5.55932	5.40996	5.43436	5.42054	5.30359	5.32271	5.38849	5.58725	chr10	+	81257298	81262981	Matk	17179	Mus musculus megakaryocyte-associated tyrosine kinase (Matk), transcript variant 1, mRNA [NM_010768]	GO:0016310|GO:0005737|GO:0004672|GO:0016020|GO:0000166|GO:0016301|GO:0006468|GO:0004713|GO:0005524|GO:0004715|GO:0016740|GO:0016772
CUST_58901_PI435794180	0.460999	1.13925	4.54586	4.05437	4.0995	3.93973	3.35095	4.68411	4.02643	3.51065	chr9	-	63138163	63146980	Skor1	207667	Mus musculus SKI family transcriptional corepressor 1 (Skor1), transcript variant 1, mRNA [NM_172446]	GO:0005515|GO:0005667|GO:0006355|GO:0003714|GO:0005634|GO:0046332|GO:0000122|GO:0003677|GO:0006351|GO:0030514|GO:0005737|GO:0045892|GO:0030512
A_52_P18236	0.716271	1.03431	1.77668	2.48119	2.40096	1.97509	1.6879	1.67343	1.7342	2.97819	chr7	+	4274142	4282645	Pira6	18729	Mus musculus paired-Ig-like receptor A6 (Pira6), transcript variant 2, mRNA [NM_011093]	GO:0008150|GO:0003674|GO:0005575
CUST_56589_PI435794180	0.461599	0.769427	7.12861	6.8532	6.91183	6.78335	6.25202	7.34447	7.41482	7.79708	chr11	+	75999911	76003569	1700016K19Rik	74230	Mus musculus RIKEN cDNA 1700016K19 gene (1700016K19Rik), mRNA [NM_198637]	GO:0008150|GO:0003674|GO:0005575
A_52_P138967	0.040084	0.772776	5.68119	5.35391	5.74936	5.91955	6.17613	5.93338	6.03134	6.09654	chr7	-	45303154	45333780	Trpm4	68667	Mus musculus transient receptor potential cation channel, subfamily M, member 4 (Trpm4), mRNA [NM_175130]	GO:0005516|GO:0008284|GO:0005886|GO:0005783|GO:0090263|GO:0034220|GO:0000166|GO:0042391|GO:0006810|GO:0006816|GO:0034765|GO:0005227|GO:0006812|GO:0006811|GO:0005262|GO:0005794|GO:0005244|GO:0016925|GO:0002407|GO:0002724|GO:0005524|GO:0055085|GO:0016020|GO:0070588|GO:0016021|GO:0005216|GO:0002376
CUST_70549_PI435794180	0.133659	0.757553	3.85328	3.36937	3.67101	3.36605	4.29183	4.06674	3.44332	3.99293	chr1	+	34535647	34544311	Cfc1	12627	Mus musculus cripto, FRL-1, cryptic family 1 (Cfc1), mRNA [NM_007685]	GO:0007368|GO:0007369|GO:0005886|GO:0060413|GO:0005576|GO:0007275|GO:0031225|GO:0030509|GO:0048536|GO:0009791|GO:0009952|GO:0048856|GO:0048546|GO:0060460|GO:0001889|GO:0001947|GO:0070697|GO:0003007|GO:0060541|GO:0007492|GO:0016020|GO:0038092|GO:0038100|GO:0060070
A_52_P636410	0.326463	1.16631	4.81461	4.39291	4.70384	5.00485	4.54126	4.11495	4.32602	4.97029	chr1	+	190000000	190000000	Ptpn14	19250	Mus musculus protein tyrosine phosphatase, non-receptor type 14 (Ptpn14), mRNA [NM_008976]	GO:0003712|GO:0030971|GO:0006355|GO:0008285|GO:0005634|GO:0035335|GO:0006351|GO:0016791|GO:0001946|GO:0005737|GO:0006470|GO:0016787|GO:0016311|GO:0004721|GO:0005856|GO:2001141|GO:0046825|GO:0004725
A_52_P294261	0.885843	1.06479	1.72086	2.79723	2.03743	1.7798	1.97155	1.89173	1.84798	2.45192	chr4	-	73939370	73950846	2310002L09Rik	71886	Mus musculus RIKEN cDNA 2310002L09 gene (2310002L09Rik), transcript variant 2, mRNA [NM_027104]	GO:0005739|GO:0008150|GO:0003674
CUST_69494_PI435794180	0.085305	0.839351	7.37427	7.85388	7.74038	7.73928	8.06571	7.95061	7.78047	7.95098	chr8	-	13567217	13677587	Rasa3	19414	Mus musculus RAS p21 protein activator 3 (Rasa3), mRNA [NM_009025]	GO:0051056|GO:0031235|GO:0046872|GO:0005099|GO:0005622|GO:0035556|GO:0007165|GO:0046580|GO:0005737|GO:0032320|GO:0070588|GO:0015278|GO:0005096
A_52_P537050	0.199013	1.18944	10.9543	10.8211	10.7019	10.6005	10.4654	10.653	10.8125	10.0667	chr14	+	102000000	102000000	Uchl3	50933	Mus musculus ubiquitin carboxyl-terminal esterase L3 (ubiquitin thiolesterase) (Uchl3), mRNA [NM_016723]	GO:0043130|GO:0006511|GO:0016579|GO:0032869|GO:0004843|GO:0060041|GO:0005634|GO:0005622|GO:0030163|GO:0005737|GO:0016787|GO:0045600|GO:0006508|GO:0007628|GO:0042755|GO:0008233|GO:0008234
A_52_P637199	0.376598	1.06775	8.4316	8.63196	8.70208	8.39135	8.2849	8.46037	8.57151	8.47115	chr9	+	18292266	18314000	Chordc1	66917	Mus musculus cysteine and histidine-rich domain (CHORD)-containing, zinc-binding protein 1 (Chordc1), mRNA [NM_025844]	GO:0061077|GO:0005509|GO:0051879|GO:0006950|GO:0008270|GO:2000299|GO:0010824|GO:0046872|GO:1900034
CUST_67006_PI435794180	0.029733	1.13254	8.85334	8.70927	8.74751	8.75475	8.44907	8.56227	8.66824	8.6602	chr14	+	76110890	76137379	Nufip1	27275	Mus musculus nuclear fragile X mental retardation protein interacting protein 1 (Nufip1), mRNA [NM_013745]	GO:0005515|GO:0048786|GO:0003723|GO:0070761|GO:0005730|GO:0000492|GO:0005634|GO:0008023|GO:0046872|GO:0016363|GO:0042802|GO:0005726|GO:0030515|GO:0022626|GO:0045944|GO:0030674
A_51_P131168	0.678841	1.03418	10.0289	9.987	9.85477	9.84862	9.54402	9.97508	10.2026	9.72607	chr11	-	77044291	77078437	Nsrp1	237859	Mus musculus coiled-coil domain containing 55 (Ccdc55), mRNA [NM_001012309]	GO:0008380|GO:0006397|GO:0032502|GO:0016607|GO:0000381|GO:0030529|GO:0003723|GO:0005634|GO:0003729|GO:0006913
CUST_74410_PI435794180	0.504591	1.09853	6.10436	5.75467	6.42883	6.17259	6.0697	6.24519	5.67178	5.95113	chrX	-	112000000	112000000	Hdx	245596	Mus musculus highly divergent homeobox (Hdx), transcript variant 1, mRNA [NM_001080549]	GO:0043565|GO:0008150|GO:0006355|GO:0003700|GO:0005634|GO:0005575|GO:0003677
CUST_63888_PI435794180	0.530119	0.953938	10.1896	10.1556	10.0167	10.0159	10.3343	10.2449	10.0821	9.9697	chr4	-	93334147	93335511	Tusc1	69136	Mus musculus tumor suppressor candidate 1 (Tusc1), mRNA [NM_026954]	GO:0008150|GO:0003674|GO:0005575
A_51_P341746	0.100721	1.25761	5.2148	5.11035	5.38011	5.17426	4.8663	4.87124	5.24249	4.49391	chr4	-	118000000	118000000	Mpl	17480	Mus musculus myeloproliferative leukemia virus oncogene (Mpl), transcript variant 2, mRNA [NM_010823]	GO:0048872|GO:0004896|GO:0016020|GO:0005886|GO:0032642|GO:0016021
CUST_70735_PI435794180	0.815372	1.06309	2.56556	1.71066	1.70408	1.72963	1.71601	2.33962	1.68584	1.70822	chr14	+	43957068	43963080	Ang5	503844	Mus musculus angiogenin, ribonuclease A family, member 5 (Ang5), mRNA.	.
A_51_P336385	0.102464	1.28279	10.8137	10.7131	10.9687	10.7548	9.99295	10.3765	10.794	10.548	chr2	-	181000000	181000000	Dido1	23856	Mus musculus death inducer-obliterator 1 (Dido1), transcript variant 3, mRNA [NM_175551]	GO:0005737|GO:0006915|GO:0008270|GO:0005634|GO:0097190|GO:0046872|GO:0006351
A_52_P174771	0.143199	0.881675	7.16488	7.11096	7.02783	7.46894	7.48917	7.404	7.28924	7.34908	chr1	+	93755032	93789529	Atg4b	66615	Mus musculus autophagy related 4B, cysteine peptidase (Atg4b), mRNA [NM_174874]	GO:0005515|GO:0045732|GO:0006914|GO:0015031|GO:0004197|GO:0005737|GO:0004175|GO:0016787|GO:0006508|GO:0006810|GO:0008233|GO:0008234|GO:0000045|GO:0010508
A_52_P217875	0.451656	1.08635	6.56182	6.48229	6.07122	6.48679	6.1505	6.32816	6.52392	6.13556	chr11	-	116000000	116000000	H3f3b	15081	Mus musculus H3 histone, family 3B (H3f3b), mRNA [NM_008211]	GO:0042692|GO:0090230|GO:0043234|GO:0006997|GO:0031492|GO:0005634|GO:0000980|GO:0000788|GO:0000228|GO:0000979|GO:0001649|GO:0070062
CUST_69177_PI435794180	0.556932	0.341358	3.71729	2.89091	3.66075	3.21661	2.43142	3.47469	6.60729	3.39684	chr7	-	46644640	46672537	Tph1	21990	Mus musculus tryptophan hydroxylase 1 (Tph1), transcript variant 1, mRNA [NM_009414]	GO:0043005|GO:0005506|GO:0009072|GO:0046872|GO:0004497|GO:0004510|GO:0030279|GO:0042427|GO:0046849|GO:0008152|GO:0016491|GO:0016714|GO:0016597|GO:0060749|GO:0055114
A_51_P473633	0.005411	0.777659	6.2138	6.07601	6.18979	5.92348	6.40267	6.42669	6.45232	6.58366	chr7	+	113000000	113000000	Tead1	21676	Mus musculus TEA domain family member 1 (Tead1), transcript variant 1, mRNA [NM_001166584]	GO:0005515|GO:0005667|GO:0048339|GO:0006355|GO:0003700|GO:0005794|GO:0005634|GO:0035329|GO:0003677|GO:0006351|GO:0003143|GO:0005622|GO:0007507|GO:0048368|GO:0005737|GO:0045944|GO:0042127|GO:0030903
A_51_P359173	0.207968	1.04049	8.92643	8.96381	8.81982	8.94004	8.8958	8.83557	8.79706	8.89435	chr19	+	10389089	10453181	Syt7	54525	Mus musculus synaptotagmin VII (Syt7), transcript variant 3, mRNA [NM_173068]	GO:0005215|GO:0030054|GO:0016020|GO:0006810|GO:0045202|GO:0001778|GO:0031410|GO:0016021|GO:0005764|GO:0046872|GO:0008021
CUST_63868_PI435794180	0.360511	1.08785	9.1892	9.16299	9.13887	9.10414	9.37146	9.01231	8.79914	8.85622	chr6	-	137000000	137000000	Erp27	69187	Mus musculus endoplasmic reticulum protein 27 (Erp27), mRNA [NM_026983]	GO:0008150|GO:0003674|GO:0005783
A_51_P435363	0.975298	0.988342	4.94139	5.1863	5.24888	5.1839	5.24975	5.15312	4.67332	5.46057	chr7	-	25379526	25395987	Lipe	16890	Mus musculus lipase, hormone sensitive (Lipe), transcript variant 1, mRNA [NM_010719]	GO:0006629|GO:0005515|GO:0004806|GO:0005886|GO:0006363|GO:0016788|GO:0006361|GO:0005634|GO:0005615|GO:0005829|GO:0005739|GO:0005737|GO:0047372|GO:0019433|GO:0008202|GO:0008203|GO:0046340|GO:0005811|GO:0019901|GO:0016298|GO:0016042|GO:0016020|GO:0016787|GO:0005901|GO:0042758|GO:0008152|GO:0042134|GO:0033878
CUST_72380_PI435794180	0.002333	2.52048	3.01676	3.21785	2.88894	3.55088	1.85012	1.80068	1.92088	1.85417	chr6	+	123000000	123000000	Clec4a2	26888	Mus musculus C-type lectin domain family 4, member a2 (Clec4a2), transcript variant 1, mRNA.	.
A_51_P167360	0.424742	0.742171	1.99676	1.87815	2.44209	1.92799	1.81085	3.23298	1.85853	2.64224	chr1	+	135000000	135000000	Ptpn7	320139	Mus musculus protein tyrosine phosphatase, non-receptor type 7 (Ptpn7), mRNA [NM_177081]	GO:0016791|GO:0005737|GO:0006470|GO:0016787|GO:0016311|GO:0009898|GO:0004721|GO:0005856|GO:0035335|GO:0004725|GO:0005829
A_51_P329811	0.711596	0.951928	5.49063	5.41235	5.18941	5.45663	5.55349	5.49265	3.17731	6.23649	chr6	+	78425982	78428666	Reg1	19692	Mus musculus regenerating islet-derived 1 (Reg1), mRNA [NM_009042]	GO:0030246|GO:0005576|GO:0008083
CUST_70410_PI435794180	0.24529	1.06712	12.594	12.6294	12.5123	12.4396	12.5184	12.5696	12.4019	12.3032	chr12	-	31331561	31351471	Dld	13382	Mus musculus dihydrolipoamide dehydrogenase (Dld), mRNA [NM_007861]	GO:0051068|GO:0016668|GO:0007369|GO:0043159|GO:0050660|GO:0005634|GO:0006086|GO:0005739|GO:0005929|GO:0051287|GO:0043544|GO:0006103|GO:0042391|GO:0006120|GO:0006508|GO:0009106|GO:0016491|GO:0045454|GO:0045252|GO:0048240|GO:0004148|GO:0045254|GO:0055114
CUST_57087_PI435794180	0.719229	0.967367	10.3784	9.91873	10.1428	10.486	10.0636	10.324	10.4588	10.3088	chr2	-	32986365	33087204	Garnl3	99326	Mus musculus GTPase activating RANGAP domain-like 3 (Garnl3), mRNA [NM_178888]	GO:0051056|GO:0008150|GO:0003674|GO:0005083|GO:0005575|GO:0005096
CUST_56322_PI435794180	0.094219	2.26467	4.96283	4.49171	5.12015	4.74589	4.47982	4.30222	2.30656	1.97143	chr9	-	39701831	39702767	Olfr149	235256	Mus musculus olfactory receptor 149 (Olfr149), mRNA [NM_207138]	GO:0050911|GO:0007608|GO:0007165|GO:0004984|GO:0016020|GO:0007186|GO:0005886|GO:0004930|GO:0016021|GO:0004871|GO:0050896
A_52_P15490	0.206756	0.902729	8.81798	8.5289	8.77792	8.50735	8.86548	8.61032	8.90988	8.84621	chr16	-	46394857	46496967	Nectin3	58998	Mus musculus poliovirus receptor-related 3 (Pvrl3), transcript variant beta, mRNA [NM_021496]	GO:0005515|GO:0005886|GO:0060042|GO:0042803|GO:0009566|GO:0043296|GO:0016337|GO:0005913|GO:0002089|GO:0016020|GO:0005911|GO:0016021|GO:0007155|GO:0050839|GO:0007156
A_51_P494125	0.18076	0.518612	7.35643	6.65849	7.16407	6.93505	6.73724	7.84067	7.7155	8.89832	chr4	-	138000000	138000000	Alpl	11647	Mus musculus alkaline phosphatase, liver/bone/kidney (Alpl), transcript variant 1, mRNA [NM_007431]	GO:0005515|GO:0005886|GO:0051384|GO:0031225|GO:0003824|GO:0005615|GO:0046872|GO:0001649|GO:0031012|GO:0065010|GO:0016791|GO:0003006|GO:0071407|GO:0001958|GO:0016462|GO:0004035|GO:0016020|GO:0016787|GO:0016311|GO:0008152|GO:0046677|GO:0070062
A_51_P176086	0.85067	0.969534	4.19028	4.95871	4.72815	5.04707	5.01578	5.09071	4.33769	4.68328	chr7	-	30818356	30823775	Ffar2	233079	Mus musculus free fatty acid receptor 2 (Ffar2), transcript variant 1, mRNA [NM_146187]	GO:0007165|GO:0016020|GO:0007186|GO:0005886|GO:0004930|GO:0042995|GO:0016021|GO:0004871|GO:0008289
CUST_62832_PI435794180	0.003334	1.25619	8.64961	8.47738	8.57021	8.52109	8.17865	8.35435	8.25995	8.10266	chr8	+	126000000	126000000	Map10	74393	Mus musculus microtubule-associated protein 10 (Map10), mRNA [NM_028908]	GO:0051256|GO:0008017|GO:0005881|GO:0007049|GO:0005813|GO:0005737|GO:0032467|GO:0032886|GO:0030496|GO:0031122|GO:0005856|GO:0051301
A_52_P100028	0.494927	0.96058	7.99487	7.91866	7.859	7.71099	7.88335	8.02869	8.00711	7.79928	chr5	+	53590345	53657445	Rbpj	19664	Mus musculus recombination signal binding protein for immunoglobulin kappa J region (Rbpj), transcript variant 1, mRNA [NM_009035]	GO:0005515|GO:0010468|GO:0003700|GO:0006366|GO:0001756|GO:0000982|GO:0003139|GO:0007221|GO:0032403|GO:0001947|GO:0007507|GO:0032993|GO:0007219|GO:0001103|GO:0000122|GO:0000978|GO:0000979|GO:0010977|GO:0008134|GO:0002437|GO:0003160|GO:0008284|GO:0008285|GO:0021983|GO:0005634|GO:0003214|GO:0001837|GO:0014912|GO:0030513|GO:0030279|GO:0005737|GO:0009912|GO:0030182|GO:0006959|GO:0030183|GO:0003222|GO:…
CUST_61043_PI435794180	0.177639	1.12936	1.75267	1.73411	2.12413	1.74909	1.66001	1.63537	1.7072	1.69327	chr6	-	58215105	58216017	Vmn1r27	171206	Mus musculus vomeronasal 1 receptor 27 (Vmn1r27), mRNA [NM_134436]	GO:0005550|GO:0016503|GO:0007186|GO:0005887|GO:0019236
CUST_59052_PI435794180	0.265635	1.10789	4.44062	4.17582	4.31224	4.22123	4.37907	3.90229	4.24019	4.002	chr14	+	33216822	33369936	Arhgap22	239027	Mus musculus Rho GTPase activating protein 22 (Arhgap22), mRNA [NM_153800]	GO:0005622|GO:0007165|GO:0003674|GO:0006355|GO:0005737|GO:0007275|GO:0005634|GO:0001525|GO:0030154|GO:0006351|GO:0005096
A_51_P502075	0.480232	0.736006	3.92231	3.63066	3.6835	2.43045	4.88096	3.17201	3.46266	3.66742	chr6	+	40964771	40968427	1810009J06Rik	73626	Mus musculus RIKEN cDNA 1810009J06 gene (1810009J06Rik), mRNA [NM_023707]	GO:0016787|GO:0006508|GO:0008236|GO:0008233
A_51_P155313	0.170384	1.08779	12.0584	12.0265	12.0307	11.9637	11.8791	11.8279	12.0945	11.7725	chr19	+	47854972	47864788	Gsto1	14873	Mus musculus glutathione S-transferase omega 1 (Gsto1), mRNA [NM_010362]	GO:0030424|GO:0031965|GO:0042178|GO:0045174|GO:0004364|GO:0044297|GO:0005604|GO:0005829|GO:0060316|GO:0019852|GO:0050610|GO:0005737|GO:0010880|GO:0043209|GO:0060315|GO:0008152|GO:0019853|GO:0016491|GO:0071243|GO:0016740|GO:0070062|GO:0055114
A_51_P111762	0.268675	1.07159	9.31463	9.21357	9.11979	9.26786	9.14763	8.98126	9.05986	9.3139	chr1	+	166000000	166000000	Creg1	433375	Mus musculus cellular repressor of E1A-stimulated genes 1 (Creg1), mRNA [NM_011804]	GO:0005667|GO:0006355|GO:0010181|GO:0016491|GO:0005576|GO:0040008|GO:0055114|GO:0008134
A_51_P467006	0.822219	0.990878	11.3123	11.0831	11.1913	11.1847	11.1066	11.2221	11.2863	11.2127	chr11	-	116000000	116000000	Slc25a19	67283	Mus musculus solute carrier family 25 (mitochondrial thiamine pyrophosphate carrier), member 19 (Slc25a19), transcript variant 1, mRNA [NM_026071]	GO:0005739|GO:0016020|GO:0006810|GO:0005743|GO:0005634|GO:0016021|GO:0055085
A_51_P471229	0.124761	0.499256	1.84323	4.16781	1.78972	3.85933	4.05499	3.80489	4.88511	4.2506	chr7	-	86385656	86386658	Olfr304	258089	Mus musculus olfactory receptor 304 (Olfr304), mRNA [NM_001011828]	GO:0050911|GO:0007608|GO:0007165|GO:0004984|GO:0016020|GO:0007186|GO:0005886|GO:0004930|GO:0016021|GO:0004871|GO:0050896
A_51_P190249	0.402193	0.929713	10.9527	10.7635	11.0258	11.2079	11.2603	11.1693	11.0412	10.9107	chr15	+	30172592	31029343	Ctnnd2	18163	Mus musculus catenin (cadherin associated protein), delta 2 (Ctnnd2), mRNA [NM_008729]	GO:0043005|GO:0016337|GO:0006355|GO:0030054|GO:0048167|GO:0014069|GO:0007275|GO:0005634|GO:0007612|GO:0007155|GO:0006351|GO:0001763
A_52_P19894	0.28626	0.870273	7.07521	6.79948	6.82465	7.50531	7.06532	7.42592	7.21407	7.38887	chr3	-	123000000	123000000	Fnbp1l	214459	Mus musculus formin binding protein 1-like (Fnbp1l), transcript variant 2, mRNA [NM_153118]	GO:0003674|GO:0005737|GO:0016020|GO:0005886|GO:0006914|GO:0031410|GO:0005856|GO:0008289|GO:0006897
A_52_P1135722	0.02299	0.694395	7.29029	7.24395	7.46543	7.40435	8.18105	7.9323	7.77373	7.56114	chr9	-	51270257	51278554	Gm684	101000000	Mus musculus predicted gene 684 (Gm684), mRNA [NM_001195681]	GO:0008150|GO:0003674|GO:0005575
CUST_62341_PI435794180	0.143303	0.812681	9.11412	9.36887	9.5031	9.27011	10.0028	9.48748	9.3535	9.55092	chr13	-	105000000	105000000	Rgs7bp	52882	Mus musculus regulator of G-protein signalling 7 binding protein (Rgs7bp), mRNA [NM_029879]	GO:0005515|GO:0005737|GO:0016020|GO:0007186|GO:0005886|GO:0005634|GO:0009968
CUST_66315_PI435794180	0.213035	1.29568	3.12131	2.11296	2.61507	2.61975	2.22682	2.07061	2.66357	2.10742	chr5	-	76333494	76363777	Nmu	56183	Mus musculus neuromedin U (Nmu), mRNA [NM_019515]	GO:0045987|GO:0007218|GO:0050806|GO:0043195|GO:0046887|GO:0042922|GO:0042755|GO:0005576|GO:0006940|GO:0001696|GO:0019233
A_52_P206861	0.396217	1.1288	6.90871	6.30161	6.65835	6.54843	6.20152	6.73085	6.64165	6.10998	chrX	+	153000000	153000000	Klf8	245671	Mus musculus Kruppel-like factor 8 (Klf8), mRNA [NM_173780]	GO:0006355|GO:0005634|GO:0003676|GO:0003677|GO:0046872|GO:0006351
A_52_P281011	0.458426	0.648127	1.67834	3.52957	2.67975	2.68168	4.18884	3.48264	1.67027	3.31362	chr10	+	62252437	62265990	Tacr2	21337	Mus musculus tachykinin receptor 2 (Tacr2), mRNA [NM_009314]	GO:0070459|GO:0005886|GO:0004930|GO:0033685|GO:0007217|GO:0014057|GO:0014827|GO:0004995|GO:0043270|GO:0007165|GO:0070474|GO:0007186|GO:0016020|GO:0016497|GO:0035106|GO:0004871|GO:0016021|GO:0043117
CUST_56415_PI435794180	0.000105	5.4023	5.05539	4.38149	4.84668	4.84387	2.88066	2.28252	2.20156	1.93566	chr6	+	40442862	40466815	Wee2	381759	Mus musculus WEE1 homolog 2 (S. pombe) (Wee2), mRNA [NM_201370]	GO:0000287|GO:0045736|GO:1900194|GO:0018108|GO:0005634|GO:0005524|GO:0046872|GO:0016310|GO:0005737|GO:0007067|GO:0060631|GO:0004672|GO:0007126|GO:0000166|GO:0016301|GO:0004674|GO:0006468|GO:0004713|GO:0035038|GO:0007143|GO:0004715|GO:0016740|GO:0016772
A_51_P487004	0.838633	0.800907	2.66455	3.63333	3.94242	3.54983	4.29403	4.90498	1.98582	1.8838	chr7	+	24870056	24877651	Dmrtc2	71241	Mus musculus doublesex and mab-3 related transcription factor like family C2 (Dmrtc2), mRNA [NM_027732]	GO:0001741|GO:0006355|GO:0003700|GO:0007290|GO:0005634|GO:0003677|GO:0006351|GO:0030154|GO:0042803|GO:0046872|GO:0043565|GO:1900114|GO:0007548|GO:1900111|GO:0007141
A_51_P470228	0.394504	0.977511	12.0868	12.179	12.2426	12.1701	12.1857	12.2501	12.1878	12.1893	chr15	-	102000000	102000000	Spryd3	223918	Mus musculus SPRY domain containing 3 (Spryd3), mRNA [NM_001033277]	GO:0008150|GO:0003674|GO:0005575
A_51_P188141	0.010473	0.325982	3.02263	1.84829	3.38773	2.3627	4.00366	4.42388	4.53069	4.53867	chr9	+	111000000	111000000	Ltf	17002	Mus musculus lactotransferrin (Ltf), mRNA [NM_008522]	GO:0034145|GO:0071902|GO:1900229|GO:0042581|GO:0005634|GO:0055072|GO:0005615|GO:0001817|GO:0046872|GO:0006879|GO:0005737|GO:0051092|GO:0006810|GO:0006508|GO:0031665|GO:0043123|GO:0030141|GO:0033690|GO:0008201|GO:0070062|GO:0006811|GO:0005506|GO:0032680|GO:0005576|GO:0002227|GO:0008199|GO:0045669|GO:0001503|GO:0016787|GO:0060349|GO:0019731|GO:0006826|GO:0008236|GO:0008233|GO:0043539|GO:0002376|GO:…
CUST_64575_PI435794180	0.002289	0.711434	10.0497	9.99113	10.3186	10.2055	10.544	10.6336	10.5847	10.7794	chr2	+	25180757	25183332	Nrarp	67122	Mus musculus Notch-regulated ankyrin repeat protein (Nrarp), mRNA [NM_025980]	GO:0045746|GO:0022407|GO:0001569|GO:0032525|GO:0001938|GO:0090263|GO:0045581|GO:0002043|GO:0007275|GO:0002040|GO:0005575|GO:0000122
CUST_67834_PI435794180	0.044529	0.901386	12.1278	12.0132	12.0971	11.9334	12.1373	12.1288	12.3006	12.2052	chrX	-	104000000	104000000	Rlim	19820	Mus musculus ring finger protein, LIM domain interacting (Rlim), mRNA [NM_011276]	GO:0005515|GO:0006511|GO:0004842|GO:0006355|GO:0016567|GO:0016874|GO:0005634|GO:0000122|GO:0060816|GO:0006351|GO:0043433|GO:0046872|GO:0005737|GO:0008270
A_52_P480519	0.398401	1.15829	4.77428	5.27257	5.26127	5.19998	4.20712	5.27227	4.75964	5.2341	chr14	-	101000000	102000000	Tbc1d4	210789	Mus musculus TBC1 domain family, member 4 (Tbc1d4), mRNA [NM_001081278]	GO:0005515|GO:0032869|GO:0032313|GO:0005737|GO:0031988|GO:0016192|GO:0031339|GO:0005097|GO:0005096
A_51_P336282	0.340638	1.20751	8.53	7.60537	8.32817	8.17389	7.64435	7.68442	8.16275	8.13118	chr8	+	66697421	66706798	Npy1r	18166	Mus musculus neuropeptide Y receptor Y1 (Npy1r), mRNA [NM_010934]	GO:0007631|GO:0030424|GO:0005886|GO:0007268|GO:0005829|GO:0046888|GO:0045907|GO:0007218|GO:0040014|GO:0006006|GO:0007626|GO:0004871|GO:0004930|GO:0051481|GO:0030432|GO:0003151|GO:0019233|GO:0008021|GO:0007165|GO:0004983|GO:0007186|GO:0016020|GO:0001602|GO:0008217|GO:0001601|GO:0016021
CUST_63153_PI435794180	0.889951	0.985356	5.08567	5.07795	4.86357	4.95111	4.78444	4.93629	5.1433	5.17638	chr14	+	22019711	23056088	1700112E06Rik	76633	Mus musculus RIKEN cDNA 1700112E06 gene (1700112E06Rik), mRNA [NM_028275]	GO:0003674|GO:0030318|GO:0005575|GO:0030154
CUST_58725_PI435794180	0.280956	1.14711	5.14537	4.99461	5.06087	5.09092	4.65516	4.47588	4.99268	5.2543	chr4	-	94565138	94603247	Plaa	18786	Mus musculus phospholipase A2, activating protein (Plaa), mRNA [NM_172695]	GO:0016005|GO:0005515|GO:0006954|GO:0043085|GO:0070062
A_51_P136792	0.269988	0.891345	7.36572	7.24647	7.22542	7.26349	7.17321	7.40283	7.41613	7.72321	chr15	-	103000000	103000000	Calcoco1	67488	Mus musculus calcium binding and coiled coil domain 1 (Calcoco1), mRNA [NM_026192]	GO:0003712|GO:0005515|GO:0000790|GO:0044212|GO:0008013|GO:0003713|GO:0005634|GO:0008022|GO:0006351|GO:0043231|GO:0043565|GO:0007165|GO:0005737|GO:0030374|GO:0030518|GO:0045944|GO:0003682|GO:0045893|GO:0016055|GO:2001141|GO:0070016
CUST_64859_PI435794180	0.264121	0.928826	12.3498	12.4691	12.6007	12.5843	12.5769	12.4613	12.6228	12.7663	chr7	+	102000000	102000000	Lamtor1	66508	Mus musculus late endosomal/lysosomal adaptor, MAPK and MTOR activator 1 (Lamtor1), mRNA [NM_025605]	GO:0005515|GO:0032418|GO:0032008|GO:0005886|GO:0032439|GO:0010872|GO:0005764|GO:0010874|GO:0043231|GO:0005085|GO:0071986|GO:0071230|GO:0007032|GO:0060620|GO:0070062|GO:0042632|GO:0005794|GO:0043087|GO:0032947|GO:0001919|GO:0016020|GO:0031902|GO:0016049|GO:0045121|GO:0034613|GO:0043410|GO:0007040|GO:0005768
A_51_P213334	0.925028	0.99796	9.19774	8.87212	8.87253	9.18752	8.93261	9.12722	9.0692	9.04129	chr6	+	91156814	91174683	Hdac11	232232	Mus musculus histone deacetylase 11 (Hdac11), mRNA [NM_144919]	GO:0032041|GO:0005515|GO:0006355|GO:0016575|GO:0005886|GO:0046970|GO:0005634|GO:0032129|GO:0006351|GO:0031078|GO:0005737|GO:0000118|GO:0016787|GO:0014003|GO:0004407|GO:0034739|GO:0046969|GO:0008134|GO:0016568
CUST_71608_PI435794180	0.020189	0.804227	9.08189	8.79674	8.92722	8.7634	9.0499	9.17518	9.2171	9.38625	chr18	-	35650350	35655199	Prob1	381148	Mus musculus proline rich basic protein 1 (Prob1), mRNA.	.
A_52_P56955	0.188015	1.33231	5.28897	4.55414	4.8957	5.0764	3.92683	4.23491	4.77758	5.05224	chr16	+	58408534	58469745	Dcbld2	73379	Mus musculus discoidin, CUB and LCCL domain containing 2 (Dcbld2), mRNA [NM_028523]	GO:0030308|GO:0016020|GO:0009986|GO:0005887|GO:0042060|GO:0016021|GO:0007155
A_51_P139690	0.036282	0.338739	1.84653	2.74736	1.79158	1.81266	3.07225	2.48977	4.39756	3.99335	chr11	+	51006973	51007897	Olfr51	18351	Mus musculus olfactory receptor 51 (Olfr51), mRNA [NM_146909]	GO:0050911|GO:0007608|GO:0007165|GO:0004984|GO:0016020|GO:0007186|GO:0005886|GO:0004930|GO:0016021|GO:0004871|GO:0050896
A_52_P1089323	0.00083	3.90066	3.89319	3.85601	4.16387	4.42079	1.89333	1.86672	1.77597	2.76998	chr1	+	91145102	91170795	Rbm44	329207	Mus musculus RNA binding motif protein 44 (Rbm44), mRNA [NM_001033408]	GO:0005515|GO:0008150|GO:0005737|GO:0000166|GO:0003723|GO:0003676|GO:0042803|GO:0045171
A_52_P379277	0.196381	0.400285	1.83289	1.836	1.9101	1.86881	2.39251	2.42199	4.45575	1.91792	chr10	-	24773813	24836195	Enpp3	209558	Mus musculus ectonucleotide pyrophosphatase/phosphodiesterase 3 (Enpp3), mRNA [NM_134005]	GO:0048471|GO:0004551|GO:0005576|GO:0009143|GO:0006796|GO:0003676|GO:0003824|GO:0046872|GO:0006955|GO:0004528|GO:0016020|GO:0016787|GO:0047429|GO:0008152|GO:0030247|GO:0016021|GO:0035529|GO:0070062|GO:0005044
A_52_P303407	0.060345	1.34467	9.88924	9.73142	10.0649	9.83413	8.99489	9.47372	9.76036	9.50044	chr5	+	123000000	123000000	Setd1b	208043	Mus musculus SET domain containing 1B (Setd1b), mRNA [NM_001040398]	GO:0006355|GO:0005694|GO:0003723|GO:0008168|GO:0005634|GO:0003676|GO:0032259|GO:0006351|GO:0018024|GO:0003674|GO:0000166|GO:0016740|GO:0016568
A_52_P572197	0.960551	1.01425	8.16681	7.68143	7.6186	7.65603	7.94364	7.84697	7.67689	7.6243	chr11	+	35769494	35791285	Pank3	211347	Mus musculus pantothenate kinase 3 (Pank3), mRNA [NM_145962]	GO:0004594|GO:0016310|GO:0005737|GO:0000166|GO:0016301|GO:0015937|GO:0005524|GO:0016740
A_51_P434301	0.468879	0.356065	3.05376	1.71316	1.72931	1.73109	1.6817	5.29153	1.73883	2.4471	chr3	+	146000000	146000000	Mcoln2	68279	Mus musculus mucolipin 2 (Mcoln2), transcript variant 1, mRNA [NM_026656]	GO:0016020|GO:0006810|GO:0016021|GO:0006811
CUST_69695_PI435794180	0.93813	0.984733	7.58426	6.13419	6.88885	7.71386	5.94053	7.434	6.74998	8.01	chr19	+	8617995	8628299	Slc22a6	18399	Mus musculus solute carrier family 22 (organic anion transporter), member 6 (Slc22a6), mRNA [NM_008766]	GO:0006820|GO:0031404|GO:0005886|GO:0097254|GO:0015075|GO:0015347|GO:0022857|GO:0043252|GO:0015742|GO:0055085|GO:0042803|GO:0043234|GO:0016323|GO:0034220|GO:0005452|GO:0016020|GO:0005887|GO:0015301|GO:0005901|GO:0015711|GO:0051260|GO:0008514|GO:0016021|GO:0070062
CUST_63907_PI435794180	0.2851	1.08809	7.59995	7.41595	7.36686	7.45174	7.52562	7.44442	7.2295	7.12234	chr19	+	58670364	58681788	Pnlip	69060	Mus musculus pancreatic lipase (Pnlip), mRNA [NM_026925]	GO:0030299|GO:0016042|GO:0006629|GO:0004806|GO:0016787|GO:0005576|GO:0009791|GO:0003824|GO:0005615|GO:0046872|GO:0016298
CUST_65952_PI435794180	0.133768	0.757316	3.22201	3.2243	3.41851	2.73459	3.78249	3.78316	3.55456	3.05155	chr14	+	55761427	55763229	Ltb4r2	57260	Mus musculus leukotriene B4 receptor 2 (Ltb4r2), mRNA [NM_020490]	GO:0051546|GO:0007165|GO:0016020|GO:0007186|GO:0005886|GO:0004930|GO:0001632|GO:0016021|GO:0004871|GO:0004974
CUST_57397_PI435794180	0.236639	0.74598	8.05049	7.9929	8.17985	7.82282	7.91051	8.59782	8.96166	8.03628	chr4	-	34949073	35157484	Mob3b	214944	Mus musculus MOB kinase activator 3B (Mob3b), mRNA [NM_178061]	GO:0008150|GO:0003674|GO:0005575|GO:0046872
CUST_73995_PI435794180	0.031597	1.25094	11.3996	11.214	11.4771	11.3586	10.8735	11.002	10.9487	11.3067	chr4	-	151000000	152000000	Camta1	100072	Mus musculus calmodulin binding transcription activator 1 (Camta1), transcript variant 1, mRNA [NM_001081557]	GO:0008150|GO:0003674|GO:0006355|GO:0005737|GO:0005634|GO:0003677|GO:0006351
A_51_P486554	0.358164	0.66593	1.71076	2.06335	1.95506	1.70477	3.35905	2.34822	1.70061	1.72516	chr10	+	23920405	23921404	Taar1	111174	Mus musculus trace amine-associated receptor 1 (Taar1), mRNA [NM_053205]	GO:0007165|GO:0016020|GO:0007186|GO:0005886|GO:0004930|GO:0016021|GO:0004871|GO:0008227|GO:0007191|GO:0001594
A_51_P157698	0.419127	1.05634	5.15456	4.95676	5.1179	4.97824	4.7498	5.01918	4.9723	5.13362	chr3	-	94433387	94436651	Oaz3	53814	Mus musculus ornithine decarboxylase antizyme 3 (Oaz3), mRNA [NM_016901]	GO:0005515|GO:0004857|GO:0008073|GO:0005737|GO:0006595|GO:0072562|GO:0043666|GO:0036126|GO:0005634|GO:0043086|GO:0071532
A_51_P507801	0.373682	1.29737	7.94378	6.75058	6.93807	7.41177	6.07482	7.21265	6.79275	7.42573	chr13	-	36867177	37049213	F13a1	74145	Mus musculus coagulation factor XIII, A1 subunit (F13a1), transcript variant 1, mRNA [NM_028784]	GO:0007599|GO:0005737|GO:0018149|GO:0016746|GO:0007596|GO:0003810|GO:0072562|GO:0005576|GO:0046872|GO:0016740
A_52_P351694	0.283325	0.931738	5.46527	5.60231	5.67505	5.66178	5.62703	5.59551	5.89825	5.68119	chr11	-	51813455	51857481	Jade2	76901	Mus musculus jade family PHD finger 2 (Jade2), mRNA [NM_199299]	GO:0043981|GO:0003674|GO:0043983|GO:0043982|GO:0043966|GO:0000123|GO:0008270|GO:0005634|GO:0046872|GO:0070062
CUST_67701_PI435794180	0.011522	0.901064	1.68115	1.63941	1.66274	1.65751	1.88497	1.80147	1.81136	1.74087	chr13	+	33027413	33040558	Serpinb9b	20706	Mus musculus serine (or cysteine) peptidase inhibitor, clade B, member 9b (Serpinb9b), mRNA [NM_011452]	GO:0030162|GO:0010951|GO:0005515|GO:0005737|GO:0004867|GO:0019835
A_52_P339989	0.449837	0.844508	3.09497	3.55374	3.66431	3.26707	4.08093	3.64594	3.00549	3.69637	chr15	-	75746842	75747922	Mafa	378435	Mus musculus v-maf musculoaponeurotic fibrosarcoma oncogene family, protein A (avian) (Mafa), mRNA [NM_194350]	GO:0043565|GO:0006355|GO:0003700|GO:0007263|GO:0045944|GO:0005634|GO:0045893|GO:0030073|GO:0003677|GO:0006351|GO:0009749
A_52_P205810	0.200191	1.47244	7.27666	7.28631	7.16681	7.20634	7.08707	7.44273	5.76205	5.49172	chr16	+	45610439	45622867	Gcsam	14525	Mus musculus germinal center associated, signaling and motility (Gcsam), transcript variant 2, mRNA [NM_008099]	GO:0050855|GO:0005737|GO:0019901|GO:0016020|GO:0005886|GO:0003779|GO:0045159|GO:2000402
A_51_P202050	0.031646	0.901357	11.8938	11.7912	11.8201	11.927	12.1319	11.974	11.9612	11.961	chr5	-	121000000	121000000	Dtx1	14357	Mus musculus deltex 1 homolog (Drosophila) (Dtx1), mRNA [NM_008052]	GO:0005515|GO:0017124|GO:0016874|GO:0005112|GO:0005634|GO:0046872|GO:0005737|GO:0007219|GO:0045665|GO:0010001|GO:0045581|GO:0008270|GO:0008593|GO:0031625
A_52_P494230	0.336326	0.90632	10.4295	10.4994	10.8549	10.6214	10.6268	10.6187	10.6936	11.0297	chr17	-	32196271	32284133	Brd4	57261	Mus musculus bromodomain containing 4 (Brd4), transcript variant 1, mRNA [NM_020508]	GO:0005515|GO:0008024|GO:0000790|GO:0000794|GO:0006355|GO:0005694|GO:0001833|GO:0005730|GO:0005634|GO:0003677|GO:0006351|GO:0043983|GO:0010971|GO:0007059|GO:0000083|GO:0003682|GO:0043388|GO:0032968|GO:0044154|GO:0006468|GO:0016568
CUST_59527_PI435794180	0.00364	0.657417	1.84442	1.78808	1.78585	1.81467	2.60053	2.30963	2.26243	2.45707	chr2	+	36640040	36640976	Olfr345	258947	Mus musculus olfactory receptor 345 (Olfr345), mRNA [NM_146945]	GO:0050911|GO:0007608|GO:0007165|GO:0004984|GO:0016020|GO:0007186|GO:0005886|GO:0004930|GO:0016021|GO:0004871|GO:0050896
A_51_P433556	0.074043	1.1848	10.4145	10.2074	10.4065	10.0761	9.8267	10.0041	10.1228	10.1755	chr19	+	8953831	8966210	Tut1	70044	Mus musculus terminal uridylyl transferase 1, U6 snRNA-specific (Tut1), mRNA [NM_197993]	GO:0006379|GO:0006397|GO:0006378|GO:0003723|GO:0016779|GO:0005634|GO:0003676|GO:0005524|GO:0050265|GO:0046872|GO:0045171|GO:0004652|GO:0000166|GO:0016607|GO:0005847|GO:0003730|GO:0019899|GO:0016740|GO:0016180
A_52_P475229	0.121114	1.14462	9.44326	9.15055	9.24354	9.1352	9.23982	9.05712	8.83808	9.05155	chr5	-	111000000	111000000	Ep400	75560	Mus musculus E1A binding protein p400 (Ep400), transcript variant 1, mRNA [NM_029337]	GO:0005515|GO:0004386|GO:0005634|GO:0000812|GO:0003676|GO:0003677|GO:0005524|GO:0000166|GO:0016607|GO:0016787|GO:0043967|GO:0043968|GO:0003682|GO:0035267|GO:0016568
A_51_P321341	0.012354	1.58002	9.93124	9.67145	9.45943	9.98373	8.70306	9.08647	9.2547	9.34246	chr7	-	127000000	127000000	Sult1a1	20887	Mus musculus sulfotransferase family 1A, phenol-preferring, member 1 (Sult1a1), mRNA [NM_133670]	GO:0006629|GO:0018960|GO:0006805|GO:0017144|GO:0051384|GO:0050656|GO:0042803|GO:0005829|GO:0008210|GO:0005737|GO:0000166|GO:0004062|GO:0006584|GO:0008146|GO:0051923|GO:0017067|GO:0008202|GO:0016740
CUST_67551_PI435794180	0.245211	1.0783	11.6168	11.3732	11.394	11.2783	11.2876	11.3418	11.338	11.2805	chr5	-	147000000	147000000	Usp12	22217	Mus musculus ubiquitin specific peptidase 12 (Usp12), mRNA [NM_011669]	GO:0004197|GO:0006511|GO:0016579|GO:0004843|GO:0016787|GO:0006508|GO:0008233|GO:0008234|GO:0004221
CUST_67394_PI435794180	0.264163	0.959826	12.4561	12.4341	12.4134	12.5035	12.4113	12.4825	12.6007	12.5439	chr15	+	101000000	101000000	Dazap2	23994	Mus musculus DAZ associated protein 2 (Dazap2), mRNA [NM_011873]	GO:0005515|GO:0005667|GO:0005737|GO:0050699|GO:0005634
CUST_64667_PI435794180	0.02605	0.85744	5.64081	5.63216	5.85905	5.5859	5.90767	5.93737	5.81837	5.95418	chr17	+	8988332	9008319	1700010I14Rik	66931	Mus musculus RIKEN cDNA 1700010I14 gene (1700010I14Rik), mRNA [NM_025851]	GO:0008150|GO:0003674|GO:0005575
A_51_P472901	0.428362	0.938422	12.683	12.765	12.6623	12.9375	12.8244	12.7226	12.7645	13.0905	chr19	-	8706881	8713897	Slc3a2	17254	Mus musculus solute carrier family 3 (activators of dibasic and neutral amino acid transport), member 2 (Slc3a2), transcript variant 2, mRNA [NM_008577]	GO:0003725|GO:0005515|GO:0030054|GO:0005886|GO:0043169|GO:0005975|GO:0006865|GO:0005634|GO:0003824|GO:0003333|GO:0015804|GO:0005737|GO:0016020|GO:0006810|GO:0015175|GO:0016021|GO:0060356|GO:0043330|GO:0070062
A_52_P273546	0.526825	1.06066	8.06352	8.16211	7.94452	8.13652	7.6045	8.19109	8.17396	7.93177	chr15	-	98812796	98831508	Prkag1	19082	Mus musculus protein kinase, AMP-activated, gamma 1 non-catalytic subunit (Prkag1), mRNA [NM_016781]	GO:0006629|GO:0031588|GO:0004679|GO:0016208|GO:0019901|GO:0005634|GO:0051291|GO:0005524|GO:0010628|GO:0043234|GO:0050790|GO:0004672|GO:0043531|GO:0000166|GO:0030554|GO:0006631|GO:0006468|GO:0006633
A_51_P466378	0.025143	1.52648	6.57975	6.30472	6.41421	6.0138	5.59515	5.37767	6.16404	5.67315	chr7	+	127000000	127000000	Itgal	16408	Mus musculus integrin alpha L (Itgal), transcript variant 2, mRNA [NM_008400]	GO:0001772|GO:0022407|GO:0008305|GO:0022409|GO:0046982|GO:0009986|GO:0032403|GO:0046872|GO:0050850|GO:0016337|GO:0016020|GO:0005911|GO:0007229|GO:0002291|GO:0042102|GO:0007159|GO:0050798|GO:0016021|GO:0007155|GO:0050839|GO:0007157|GO:0007166|GO:0009897|GO:0070062
A_51_P138538	0.500948	0.968581	13.3788	13.5899	13.4489	13.5444	13.4776	13.468	13.6592	13.5426	chr9	+	120000000	120000000	Eif1b	68969	Mus musculus eukaryotic translation initiation factor 1B (Eif1b), mRNA [NM_026892]	GO:0008150|GO:0003743|GO:0005575|GO:0006412|GO:0006413
A_51_P336056	0.948781	0.996214	6.23813	6.55744	6.56738	6.26807	6.48143	6.22085	6.38398	6.57622	chr11	-	100000000	100000000	Krt33b	16671	Mus musculus keratin 33B (Krt33b), mRNA [NM_013570]	GO:0005882|GO:0005198|GO:0005615
A_51_P135939	0.172976	1.21496	7.55595	7.46568	7.4941	7.42425	6.84565	7.1575	7.66522	7.01532	chr14	-	104000000	105000000	Rnf219	72486	Mus musculus ring finger protein 219 (Rnf219), mRNA [NM_026047]	GO:0008150|GO:0003674|GO:0008270|GO:0005575|GO:0046872
CUST_68080_PI435794180	0.917392	1.0074	12.1085	12.0307	12.2254	12.3251	12.2254	12.0139	12.2375	12.1769	chr11	-	4938755	4948064	Nefh	380684	Mus musculus neurofilament, heavy polypeptide (Nefh), mRNA [NM_010904]	GO:0005882|GO:0030424|GO:0060052|GO:0019901|GO:0045104|GO:0045735|GO:0005883|GO:0000226|GO:0005739|GO:0005737|GO:0005198|GO:0005200|GO:0045110|GO:0033693|GO:0048936|GO:0030674
CUST_73553_PI435794180	0.201178	1.07674	11.2325	10.9472	11.112	11.1154	10.9877	11.1063	10.9926	10.9006	chr16	-	48924227	48994112	Dzip3	224170	Mus musculus DAZ interacting protein 3, zinc finger (Dzip3), transcript variant 1, mRNA [NM_001110017]	GO:0000209|GO:0005737|GO:0004842|GO:0019902|GO:0016874|GO:0003723|GO:0008270|GO:0046872|GO:0031593
A_51_P426886	0.030775	0.860665	15.5705	15.502	15.3666	15.498	15.5919	15.6095	15.7465	15.8473	chr7	-	34201326	34230336	Gpi1	14751	Mus musculus glucose phosphate isomerase 1 (Gpi1), mRNA [NM_008155]	GO:0005515|GO:0043005|GO:0060170|GO:0019242|GO:0005886|GO:0046185|GO:0006094|GO:0034101|GO:0005634|GO:0004347|GO:0005615|GO:0006096|GO:0005829|GO:0005737|GO:0043524|GO:0016866|GO:0043154|GO:0051156|GO:0070062|GO:0001707|GO:0005975|GO:0005576|GO:0001525|GO:0042593|GO:0005125|GO:0001701|GO:0048029|GO:0016853|GO:0008083
CUST_62513_PI435794180	0.308112	0.895308	10.057	10.0091	10.1746	10.2258	10.0876	10.1273	10.2426	10.5991	chr14	+	122000000	122000000	Clybl	69634	Mus musculus citrate lyase beta like (Clybl), mRNA [NM_029556]	GO:0005739|GO:0008150|GO:0003674|GO:0006725|GO:0016830|GO:0003824|GO:0046872|GO:0016829
A_51_P141136	0.556043	0.930353	10.1169	9.69727	10.1283	9.90906	9.71527	10.0736	10.1871	10.2742	chr7	+	123000000	123000000	Tnrc6a	233833	Mus musculus trinucleotide repeat containing 6a (Tnrc6a), mRNA [NM_144925]	GO:0048471|GO:0003723|GO:0031047|GO:0003676|GO:0006417|GO:0035068|GO:0035278|GO:0005737|GO:0032947|GO:0000166|GO:0000932|GO:0032507|GO:0009267
CUST_74989_PI435794180	0.503914	0.903864	5.37531	5.78195	5.92248	5.65231	5.50313	5.96467	5.64204	6.16594	chr7	-	118000000	118000000	Itpripl2	319622	Mus musculus inositol 1,4,5-triphosphate receptor interacting protein-like 2 (Itpripl2), mRNA [NM_001033380]	GO:0008150|GO:0003674|GO:0016020|GO:0016021|GO:0005575
CUST_65149_PI435794180	1.2e-05	0.633472	10.2944	10.1871	10.2549	10.3633	10.9761	10.8726	10.8915	10.9959	chr2	+	174000000	174000000	Rab22a	19334	Mus musculus RAB22A, member RAS oncogene family (Rab22a), mRNA [NM_024436]	GO:0005515|GO:0005886|GO:0007264|GO:0003924|GO:0042995|GO:0031410|GO:0005525|GO:0015031|GO:0015629|GO:0006897|GO:0045335|GO:0006184|GO:0016020|GO:0000166|GO:0006810|GO:0019003|GO:0005769|GO:0070062|GO:0005768
CUST_66229_PI435794180	0.308702	0.92153	10.5013	10.4348	10.4424	10.7223	10.8491	10.4772	10.5711	10.6677	chr9	-	54545351	54560079	Cib2	56506	Mus musculus calcium and integrin binding family member 2 (Cib2), mRNA.	.
CUST_58108_PI435794180	0.041711	0.817462	6.56731	6.69814	6.34388	6.30469	6.73137	6.69407	6.81393	6.86774	chr19	-	47501047	47537020	Obfc1	108689	Mus musculus oligonucleotide/oligosaccharide-binding fold containing 1 (Obfc1), mRNA [NM_175360]	GO:0005515|GO:0000781|GO:0070188|GO:0005694|GO:0045740|GO:0005634|GO:0010833|GO:0003676|GO:0003677|GO:0043231|GO:0000723|GO:0003697|GO:0045111|GO:0043047|GO:0000784
A_52_P261160	0.93651	1.00722	6.96288	7.1948	6.87563	6.9615	7.03774	6.93365	7.0504	6.94771	chr3	-	143000000	143000000	Pkn2	109333	Mus musculus protein kinase N2 (Pkn2), mRNA [NM_178654]	GO:0005515|GO:0030054|GO:0042826|GO:2000145|GO:0005634|GO:0042995|GO:0032154|GO:0043297|GO:0043296|GO:0005737|GO:0000166|GO:0016301|GO:0045111|GO:0005856|GO:0007155|GO:0016772|GO:0006355|GO:0005813|GO:0032467|GO:0030496|GO:0006915|GO:0005524|GO:0006351|GO:0030027|GO:0007165|GO:0016310|GO:0045931|GO:0007049|GO:0004672|GO:0016020|GO:0004674|GO:0010631|GO:0006468|GO:0004697|GO:0016740|GO:0051301
A_51_P459811	0.00402	0.568931	5.17253	5.24304	5.65177	5.23385	6.16972	6.1734	6.08846	6.17507	chr5	-	24504425	24526848	Gbx1	231044	Mus musculus gastrulation brain homeobox 1 (Gbx1), mRNA [NM_015739]	GO:0043565|GO:0006355|GO:0021522|GO:0019230|GO:0003700|GO:0007628|GO:0005634|GO:0048663|GO:0003677|GO:0006351
A_51_P312121	0.012118	2.18761	7.59398	7.40137	6.89489	7.69105	5.54787	6.23966	6.34839	6.78964	chr17	-	73883894	73950196	Xdh	22436	Mus musculus xanthine dehydrogenase (Xdh), mRNA [NM_011723]	GO:0051898|GO:0005515|GO:2001213|GO:0008762|GO:0045453|GO:0050660|GO:0003824|GO:0010044|GO:0005615|GO:0046872|GO:0042803|GO:0005829|GO:0005737|GO:1900745|GO:0030856|GO:0005777|GO:0051536|GO:0005506|GO:0051537|GO:0006919|GO:0004854|GO:0004855|GO:0009055|GO:0016614|GO:0005576|GO:1900747|GO:0043546|GO:0007595|GO:0001937|GO:0010629|GO:0009115|GO:0016491|GO:0001933|GO:2000379|GO:0045602|GO:0055114|GO:…
CUST_71815_PI435794180	0.130877	0.8944	8.10384	7.84709	8.03134	7.95788	8.09236	8.08493	8.35468	8.04293	chr1	+	188000000	188000000	Esrrg	26381	Mus musculus estrogen-related receptor gamma (Esrrg), transcript variant 2, mRNA.	.
A_52_P613255	0.61063	1.07976	12.7255	12.2797	12.9961	12.621	12.411	12.2977	12.545	12.9332	chr9	-	49502145	49799069	Ncam1	17967	Mus musculus neural cell adhesion molecule 1 (Ncam1), transcript variant 3, mRNA [NM_001113204]	GO:0060045|GO:0005515|GO:0030424|GO:0005886|GO:0031225|GO:0042220|GO:0031175|GO:0050850|GO:0042802|GO:0014076|GO:0030426|GO:0021794|GO:0001928|GO:0005737|GO:0048666|GO:0005911|GO:0030275|GO:0060548|GO:0043025|GO:0007611|GO:0007155|GO:0008201|GO:0010288|GO:0009986|GO:0019902|GO:0007568|GO:0033555|GO:0034109|GO:0016020|GO:0016021|GO:0009897|GO:0007166|GO:0051930
A_51_P105879	0.152106	0.890272	10.0094	9.99933	10.1784	9.82315	10.3567	10.0228	10.1007	10.2008	chr18	+	74442618	74771477	Myo5b	17919	Mus musculus myosin VB (Myo5b), mRNA [NM_201600]	GO:0043005|GO:0005516|GO:0048471|GO:0017137|GO:0003779|GO:0016459|GO:0003824|GO:0015031|GO:0005524|GO:0032880|GO:0043234|GO:0003774|GO:0043197|GO:0035255|GO:0000166|GO:0008152|GO:0043025|GO:0006810|GO:0016192|GO:0070062
CUST_62096_PI435794180	0.017183	0.550994	3.85482	3.78309	4.59434	4.38402	5.47551	4.70488	4.79502	5.11455	chr17	-	46171992	46202625	Polh	80905	Mus musculus polymerase (DNA directed), eta (RAD 30 related) (Polh), mRNA [NM_030715]	GO:0003887|GO:0016779|GO:0005634|GO:0003677|GO:0046872|GO:0006301|GO:0006974|GO:0003684|GO:0006260|GO:0006261|GO:0010225|GO:0006281|GO:0006290|GO:0000731|GO:0016740
A_51_P108334	0.105523	0.908079	15.2569	15.2348	15.3156	15.3055	15.274	15.3565	15.5354	15.49	chr8	-	46207340	46211009	Slc25a4	11739	Mus musculus solute carrier family 25 (mitochondrial carrier, adenine nucleotide translocator), member 4 (Slc25a4), mRNA [NM_007450]	GO:0005515|GO:0005215|GO:0015860|GO:0005743|GO:0005634|GO:0005741|GO:0055085|GO:0005739|GO:0034220|GO:0008637|GO:0016020|GO:0006810|GO:0015866|GO:0015867|GO:0016021|GO:0019899|GO:0005471|GO:0060546|GO:2000277
CUST_56798_PI435794180	0.771138	0.971381	6.06231	6.06958	5.97966	5.9987	6.11598	5.99876	5.82591	6.29823	chr14	-	34351881	34355393	Fam25c	69134	Mus musculus family with sequence similarity 25, member C (Fam25c), mRNA [NM_183278]	GO:0008150|GO:0003674|GO:0005575
A_51_P315085	0.305875	0.929413	12.3725	12.3329	12.4289	12.4463	12.3701	12.3706	12.5356	12.7029	chr1	-	183000000	183000000	Mia3	338366	Mus musculus melanoma inhibitory activity 3 (Mia3), mRNA [NM_177389]	GO:0030336|GO:0030501|GO:0005783|GO:0006887|GO:0015031|GO:0003674|GO:0007162|GO:0002063|GO:0016020|GO:0030199|GO:0042060|GO:0002687|GO:0005789|GO:0006810|GO:0016021|GO:0016192
A_51_P117604	0.110677	0.934161	12.3166	12.209	12.3153	12.2101	12.3248	12.3892	12.4589	12.2678	chr17	+	53479233	53507678	Rab5a	271457	Mus musculus RAB5A, member RAS oncogene family (Rab5a), mRNA [NM_025887]	GO:0005515|GO:0043005|GO:0030424|GO:0048471|GO:0005886|GO:0007264|GO:0003924|GO:0030139|GO:0042995|GO:0015031|GO:0015629|GO:0030154|GO:0030425|GO:0014911|GO:0051489|GO:0045921|GO:0005737|GO:0000166|GO:0048169|GO:0043025|GO:0006810|GO:2000286|GO:0070062|GO:0031410|GO:0005525|GO:0048661|GO:0001726|GO:0006897|GO:0007399|GO:0008021|GO:0045335|GO:0006184|GO:0043234|GO:0051021|GO:0019001|GO:0042589|GO:…
A_52_P659861	0.061594	1.10189	8.20357	8.07551	8.28905	8.11032	8.06044	8.01406	8.0313	8.02197	chr10	+	20312468	20342501	Bclaf1	72567	Mus musculus BCL2-associated transcription factor 1 (Bclaf1), transcript variant 3, mRNA [NM_001025393]	GO:0005515|GO:0006355|GO:0043065|GO:2001022|GO:0006915|GO:0005634|GO:2001244|GO:0043620|GO:2000144|GO:0003677|GO:0006351|GO:0005737|GO:0045892
A_51_P109496	0.599364	0.941498	7.91297	7.97251	7.63591	7.23437	7.55913	7.93009	7.7645	7.93094	chr4	+	146000000	146000000	Zfp991	666532	Mus musculus predicted gene 13139 (Gm13139), mRNA [NM_001083918]	GO:0008150|GO:0003674|GO:0005575|GO:0046872
CUST_62841_PI435794180	0.005903	1.5275	11.4143	11.2989	11.331	10.9701	10.5796	10.413	10.9369	10.6274	chrX	+	36328408	36366856	Lonrf3	74365	Mus musculus LON peptidase N-terminal domain and ring finger 3 (Lonrf3), mRNA [NM_028894]	GO:0008150|GO:0003674|GO:0004176|GO:0006508|GO:0008270|GO:0005575|GO:0046872
A_51_P349673	0.122822	1.41293	4.93969	5.08659	4.92281	4.91376	4.20367	3.74277	4.96288	4.67644	chr11	+	115000000	115000000	Rab37	58222	Mus musculus RAB37, member RAS oncogene family (Rab37), transcript variant 1, mRNA [NM_021411]	GO:0006184|GO:0005515|GO:0005793|GO:0000166|GO:0007264|GO:0006810|GO:0003924|GO:0031410|GO:0030141|GO:0015031|GO:0005525
A_51_P399845	0.832723	1.11885	6.51316	4.94963	4.47696	4.78629	5.47755	6.13096	4.52999	4.00731	chr3	+	37348652	37404830	Fgf2	14173	Mus musculus fibroblast growth factor 2 (Fgf2), mRNA [NM_008006]	GO:0060045|GO:0005515|GO:0001658|GO:0045597|GO:0009790|GO:0001759|GO:0005615|GO:0048678|GO:0030154|GO:0060644|GO:0010764|GO:0032958|GO:0043552|GO:0061045|GO:0060548|GO:0051781|GO:0070374|GO:0050679|GO:0051209|GO:0007275|GO:0005125|GO:0042056|GO:0060038|GO:0010595|GO:0043536|GO:0008543|GO:0010001|GO:0045893|GO:0008083|GO:0043537|GO:0051897|GO:0008284|GO:0008285|GO:0060591|GO:0030324|GO:0002042|GO:…
A_51_P497044	0.390039	1.68856	3.91845	1.97235	1.95504	2.08637	2.2608	1.87041	1.97966	1.88636	chr13	+	27345672	27354215	Prl8a2	13529	Mus musculus prolactin family 8, subfamily a, member 2 (Prl8a2), transcript variant 1, mRNA [NM_010088]	GO:0003674|GO:0001666|GO:0005179|GO:0060135|GO:0005576|GO:0005575
A_51_P116906	0.031044	1.26615	11.6424	11.3994	11.2896	11.623	10.9953	11.2289	11.3504	11.018	chr15	-	97744769	97767666	Rapgef3	223864	Mus musculus Rap guanine nucleotide exchange factor (GEF) 3 (Rapgef3), transcript variant 2, mRNA [NM_144850]	GO:0051056|GO:0005952|GO:0008603|GO:0032486|GO:0007264|GO:0001525|GO:0032854|GO:0045766|GO:0043087|GO:0035556|GO:0005085|GO:0005622|GO:2000249|GO:0005737|GO:0030552|GO:0000166|GO:0016020|GO:0061028|GO:0051496|GO:0001932|GO:0071320|GO:0017034|GO:0070062
CUST_61759_PI435794180	0.278674	0.940813	14.3257	14.3142	14.5206	14.2352	14.3943	14.3456	14.5449	14.4706	chr2	+	145000000	146000000	Slc24a3	94249	Mus musculus solute carrier family 24 (sodium/potassium/calcium exchanger), member 3 (Slc24a3), mRNA [NM_053195]	GO:0005886|GO:0006874|GO:0055085|GO:0015297|GO:0016020|GO:0070588|GO:0006810|GO:0035725|GO:0006816|GO:0016021|GO:0006814|GO:0006813|GO:0071805|GO:0006812|GO:0006811|GO:0008273|GO:0015293
CUST_68914_PI435794180	0.118293	0.636469	6.28141	6.14408	6.37183	6.65335	6.25059	7.22201	6.81569	7.51976	chrX	-	164000000	164000000	Bmx	12169	Mus musculus BMX non-receptor tyrosine kinase (Bmx), mRNA [NM_009759]	GO:0006915|GO:0032587|GO:0018108|GO:0005524|GO:0046872|GO:0035556|GO:0007165|GO:0016310|GO:0005737|GO:0046777|GO:0004672|GO:0000166|GO:0016301|GO:0006468|GO:0004713|GO:0007155|GO:0004715|GO:0016740|GO:0016772
CUST_66430_PI435794180	0.947289	1.00207	8.08433	7.92075	7.95897	7.91496	7.99339	7.9974	8.07351	7.79489	chr13	-	4592489	4609164	Akr1e1	56043	Mus musculus aldo-keto reductase family 1, member E1 (Akr1e1), mRNA [NM_018859]	GO:0005737|GO:0050571|GO:0016491|GO:0055114
A_52_P652859	0.58173	0.90416	5.10207	4.90322	4.99243	5.17933	4.62938	5.36567	5.43905	5.20949	chr10	-	26981284	27616942	Lama2	16773	Mus musculus laminin, alpha 2 (Lama2), mRNA [NM_008481]	GO:0030334|GO:0005102|GO:0005578|GO:0005605|GO:0005606|GO:0005576|GO:0030155|GO:0005604|GO:0045995|GO:0042383|GO:0032224|GO:0043197|GO:0007411|GO:0007155
A_52_P328006	0.036956	1.1053	7.15746	7.18189	7.00981	7.15776	6.99256	7.05847	6.99735	6.88156	chr10	+	123000000	123000000	Ppm1h	319468	Mus musculus protein phosphatase 1H (PP2C domain containing) (Ppm1h), transcript variant 2, mRNA [NM_176919]	GO:0008150|GO:0003674|GO:0016787|GO:0004721|GO:0005575|GO:0003824
CUST_74486_PI435794180	0.097346	1.10212	10.7606	10.6237	10.5749	10.5671	10.3859	10.5543	10.6136	10.4068	chr11	+	72796225	72927120	Zzef1	195018	Mus musculus zinc finger, ZZ-type with EF hand domain 1 (Zzef1), mRNA [NM_001045536]	GO:0008150|GO:0003674|GO:0005509|GO:0008270|GO:0005575|GO:0046872
CUST_71678_PI435794180	0.225074	0.871568	1.6985	1.64966	1.6584	1.66844	1.78436	2.20674	1.72208	1.69274	chr17	+	39950519	39955287	Esp38	100000000	Mus musculus exocrine gland secreted peptide 38 (Esp38), mRNA.	.
CUST_60755_PI435794180	0.405191	0.941815	12.1092	12.0272	12.1524	12.0298	12.3679	12.0232	12.0422	12.2079	chr3	-	88056522	88058495	Apoa1bp	246703	Mus musculus apolipoprotein A-I binding protein (Apoa1bp), mRNA [NM_144897]	GO:0005739|GO:0005929|GO:0000166|GO:0051289|GO:0005576|GO:0016853|GO:0005615|GO:0046872|GO:0044297|GO:0042803
A_52_P574214	0.541998	1.07605	6.54453	6.79362	6.89721	6.79656	6.11269	6.57927	6.84074	6.95983	chr17	+	32036161	32062862	Rrp1b	72462	Mus musculus ribosomal RNA processing 1 homolog B (S. cerevisiae) (Rrp1b), transcript variant 1, mRNA [NM_028244]	GO:0005515|GO:0000792|GO:0000791|GO:0010923|GO:0006364|GO:0005730|GO:0005634|GO:0030688|GO:0005829
A_51_P375039	0.920988	0.995538	11.0291	10.9522	10.9894	10.9768	10.9133	10.9939	11.1094	10.9502	chr15	-	81318920	81360765	Slc25a17	20524	Mus musculus solute carrier family 25 (mitochondrial carrier, peroxisomal membrane protein), member 17 (Slc25a17), mRNA [NM_011399]	GO:0043132|GO:0015230|GO:0051087|GO:0043231|GO:0005739|GO:0005737|GO:0006810|GO:0015228|GO:0005779|GO:0005778|GO:0051724|GO:0005777|GO:0006635|GO:0044610|GO:0035349|GO:0055085|GO:0035350|GO:0016020|GO:0015866|GO:0015867|GO:0080122|GO:0015217|GO:0005347|GO:0015908|GO:0016021|GO:0080121
A_51_P226199	0.051479	0.403733	2.48351	4.273	1.86612	2.96352	4.63492	4.54744	4.37441	4.40036	chr11	+	106000000	106000000	Tcam1	75870	Mus musculus testicular cell adhesion molecule 1 (Tcam1), mRNA [NM_029467]	GO:0003674|GO:0016337|GO:0005887
A_51_P467110	0.959479	0.895666	4.54493	3.84607	3.95971	4.20418	3.8872	3.73222	3.75658	5.26558	chr2	-	62330072	62412231	Dpp4	13482	Mus musculus dipeptidylpeptidase 4 (Dpp4), transcript variant 1, mRNA [NM_010074]	GO:0008284|GO:0030054|GO:0005886|GO:0004252|GO:0005783|GO:0031295|GO:0005518|GO:0030139|GO:0042995|GO:0005765|GO:0002020|GO:0051234|GO:0042803|GO:0010716|GO:0042802|GO:0046581|GO:0016324|GO:0071438|GO:0006508|GO:0007155|GO:0070062|GO:0042277|GO:0001666|GO:0005794|GO:0002709|GO:0009986|GO:0005102|GO:0033632|GO:0005576|GO:0030027|GO:0042110|GO:0016020|GO:0016787|GO:0043542|GO:0004177|GO:0008236|GO:…
A_51_P271074	0.915103	0.938148	2.83003	1.89547	2.48644	1.707	3.1582	2.35334	1.70142	1.89121	chr17	+	8311102	8327442	Sft2d1	106489	Mus musculus SFT2 domain containing 1 (Sft2d1), mRNA [NM_134114]	GO:0008150|GO:0003674|GO:0005575
A_51_P438711	0.998937	0.98038	5.64266	4.44989	5.32992	5.8338	4.34116	5.50757	5.39877	6.01135	chr9	-	87702799	87731260	Tbx18	76365	Mus musculus T-box18 (Tbx18), mRNA [NM_023814]	GO:0005515|GO:0003700|GO:0006366|GO:0001756|GO:0007605|GO:0005634|GO:0003163|GO:0030154|GO:0042803|GO:0048646|GO:0009948|GO:0001085|GO:0090103|GO:0050679|GO:0006355|GO:0000976|GO:0022409|GO:0046982|GO:0001106|GO:0002053|GO:0000122|GO:2000729|GO:0003677|GO:0006351|GO:0060829|GO:0016331|GO:0072189|GO:0070722|GO:0051145
CUST_73531_PI435794180	0.112925	1.10319	11.7111	11.4499	11.6458	11.6402	11.3455	11.4332	11.5732	11.5306	chr9	-	106000000	106000000	Abhd14a	68644	Mus musculus abhydrolase domain containing 14A (Abhd14a), transcript variant 1, mRNA.	.
A_51_P356283	0.5935	0.97795	12.4949	12.3606	12.4621	12.5272	12.6152	12.4454	12.4245	12.486	chr8	-	122000000	122000000	Fbxo31	76454	Mus musculus F-box protein 31 (Fbxo31), mRNA [NM_133765]	GO:0008054|GO:0007049|GO:0030332|GO:0031571|GO:0031146|GO:0019005|GO:0006974
A_51_P126177	0.43924	0.9598	14.0363	14.1441	14.1343	14.2193	14.2513	14.0449	14.1607	14.3064	chr8	+	122000000	122000000	Map1lc3b	67443	Mus musculus microtubule-associated protein 1 light chain 3 beta (Map1lc3b), mRNA [NM_026160]	GO:0005515|GO:0008017|GO:0030424|GO:0005776|GO:0005875|GO:0005930|GO:0019904|GO:0000421|GO:0005874|GO:0006914|GO:0031410|GO:0030425|GO:0032092|GO:0005622|GO:0005737|GO:0015631|GO:0016020|GO:0043025|GO:0005856
CUST_58513_PI435794180	0.75911	0.973996	11.64	11.6661	11.6689	11.612	11.804	11.8521	11.5557	11.4953	chr5	+	31452435	31481753	Zfp512	269639	Mus musculus zinc finger protein 512 (Zfp512), mRNA [NM_172993]	GO:0008150|GO:0006355|GO:0005634|GO:0003677|GO:0046872|GO:0006351
A_52_P216539	0.797191	0.982054	7.55935	7.56796	7.6423	7.57307	7.53226	7.4487	7.66591	7.77962	chr5	-	118000000	118000000	Fbxw8	231672	Mus musculus F-box and WD-40 domain protein 8 (Fbxw8), mRNA [NM_172721]	GO:0005515|GO:0006511|GO:0048471|GO:0005737|GO:0005794|GO:0060712|GO:0050775|GO:0060716|GO:0007030|GO:0031467|GO:0019005
A_52_P480064	0.095728	0.912503	10.9501	10.8373	10.9728	11.0293	11.037	11.034	11.0098	11.2325	chr19	+	4125959	4132307	Tmem134	66990	Mus musculus transmembrane protein 134 (Tmem134), transcript variant 1, mRNA [NM_001078649]	GO:0008150|GO:0003674|GO:0016020|GO:0016021|GO:0005575
CUST_75050_PI435794180	0.262537	0.848598	1.85422	1.79822	1.76959	2.41637	2.1709	2.0316	2.56974	2.04927	chr1	-	85939536	85961055	Gpr55	227326	Mus musculus G protein-coupled receptor 55 (Gpr55), mRNA [NM_001033290]	GO:0005886|GO:0004930|GO:0045453|GO:0035025|GO:0045671|GO:0007202|GO:0004949|GO:0007165|GO:0007186|GO:0016020|GO:0005887|GO:0070374|GO:0004871|GO:0016021
CUST_60547_PI435794180	0.117994	1.20221	10.4296	10.2496	10.4243	10.2972	9.76832	9.99054	10.397	10.1185	chr19	-	44034942	44069686	Erlin1	226144	Mus musculus ER lipid raft associated 1 (Erlin1), transcript variant 1, mRNA [NM_145502]	GO:0043234|GO:0016020|GO:0005783|GO:0005789|GO:0016021|GO:0030433
CUST_59786_PI435794180	0.050092	3.05049	4.88035	4.74202	4.96162	5.09426	1.85483	4.78621	1.88842	2.30122	chr14	-	50298336	50299330	Olfr733	258657	Mus musculus olfactory receptor 733 (Olfr733), mRNA [NM_146663]	GO:0050911|GO:0007608|GO:0007165|GO:0004984|GO:0016020|GO:0007186|GO:0005886|GO:0004930|GO:0016021|GO:0004871|GO:0050896
A_52_P659917	0.173677	0.802743	7.81462	8.01904	7.34646	8.1465	8.46073	8.1067	7.89098	8.1996	chr18	-	46504605	46525971	Fem1c	240263	Mus musculus fem-1 homolog c (C.elegans) (Fem1c), mRNA [NM_173423]	GO:0008150|GO:0003674|GO:0005737|GO:0005575
A_52_P651316	0.177762	1.52231	5.72136	5.58825	5.56748	5.91232	5.79211	5.51127	4.44404	3.82647	chr7	+	24897510	24902197	Cd79a	12518	Mus musculus CD79A antigen (immunoglobulin-associated alpha) (Cd79a), mRNA [NM_007655]	GO:0050853|GO:0005515|GO:0005886|GO:0005771|GO:0019815|GO:0042113|GO:0016020|GO:0042100|GO:0030183|GO:0045121|GO:0016021|GO:0007166|GO:0009897|GO:0002376|GO:0004888
A_52_P523179	0.281444	1.17651	11.5241	11.194	11.2438	10.8826	10.7683	11.1266	11.3268	10.6543	chr10	+	75518041	75535440	Snrpd3	67332	Mus musculus small nuclear ribonucleoprotein D3 (Snrpd3), mRNA [NM_026095]	GO:0006397|GO:0008380|GO:0003723|GO:0005634|GO:0071013|GO:0000387|GO:0034709|GO:0005829|GO:0019013|GO:0005737|GO:0030529|GO:0005683|GO:0034715|GO:0005681|GO:0019899|GO:0005687|GO:0019012|GO:0034719|GO:0005685|GO:0005689|GO:0071208
CUST_67517_PI435794180	0.01211	0.836469	13.0363	13.0607	12.9974	12.8636	13.195	13.2613	13.1341	13.393	chr5	-	38526812	38561595	Wdr1	22388	Mus musculus WD repeat domain 1 (Wdr1), mRNA [NM_011715]	GO:0005737|GO:0030054|GO:0007605|GO:0003779|GO:0042995|GO:0015629|GO:0005856|GO:0070062
CUST_71798_PI435794180	0.750299	2.20158	5.79459	1.87714	1.71426	2.01666	1.9974	4.26984	1.83751	1.74483	chr14	-	34051129	34102754	A630023A22Rik	105518	Mus musculus RIKEN cDNA A630023A22 gene (A630023A22Rik), mRNA.	.
A_51_P405565	0.278259	0.94287	10.8382	10.7312	10.6349	10.7763	10.6663	10.8763	10.9104	10.8623	chr17	+	87975049	87990892	Msh6	17688	Mus musculus mutS homolog 6 (E. coli) (Msh6), mRNA [NM_010830]	GO:0030983|GO:0000790|GO:0032405|GO:0005886|GO:0006200|GO:0005634|GO:0035064|GO:0016446|GO:0008340|GO:0043231|GO:0005622|GO:0005737|GO:0003690|GO:0000166|GO:0051096|GO:0032357|GO:0006298|GO:0016887|GO:0009411|GO:0007131|GO:0008094|GO:0000400|GO:0000287|GO:0005794|GO:0008630|GO:0005694|GO:0045190|GO:0005524|GO:0003677|GO:0097193|GO:0032142|GO:0006974|GO:0043570|GO:0032143|GO:0003684|GO:0032301|GO:…
CUST_59344_PI435794180	0.773254	1.01894	12.0545	11.7977	11.9962	11.8894	11.6789	11.8936	12.094	11.9462	chr17	+	30005086	30210020	Zfand3	21769	Mus musculus zinc finger, AN1-type domain 3 (Zfand3), mRNA [NM_148926]	GO:0008150|GO:0008270|GO:0005575|GO:0003677|GO:0046872
A_52_P616480	0.110492	0.339603	1.80846	1.76118	2.16158	1.85339	3.81948	2.29144	2.10601	4.37793	chrX	+	37048844	37050418	Sowahd	245381	Mus musculus sosondowah ankyrin repeat domain family member D (Sowahd), mRNA [NM_173779]	GO:0008150|GO:0003674|GO:0005575
A_52_P315022	0.192738	0.663172	5.05773	5.38565	5.47631	5.56602	5.07634	6.19707	5.78619	6.48441	chr12	+	75818317	76110928	Syne2	319565	Mus musculus spectrin repeat containing, nuclear envelope 2 (Syne2), mRNA [NM_001005510]	GO:0034504|GO:0030018|GO:0005886|GO:0007097|GO:0031527|GO:0034993|GO:0005634|GO:0090286|GO:0005635|GO:0030016|GO:0005739|GO:0005640|GO:0010761|GO:0051642|GO:0005737|GO:0031022|GO:0006998|GO:0045111|GO:0005856|GO:0031965|GO:0030335|GO:0016235|GO:0031258|GO:0003779|GO:0031981|GO:0007163|GO:0016529|GO:0016020|GO:0016021|GO:0005925
A_52_P36889	0.341479	0.600664	1.70957	1.68987	1.69197	1.7032	1.75773	1.72813	3.52203	1.77981	chr14	-	44851234	44859375	Ptgdr	19214	Mus musculus prostaglandin D receptor (Ptgdr), mRNA [NM_008962]	GO:0005886|GO:0004930|GO:0071799|GO:0046085|GO:0030431|GO:0004956|GO:0007165|GO:0006954|GO:0007186|GO:0016020|GO:0030238|GO:0001785|GO:0004871|GO:0016021
CUST_57643_PI435794180	0.067236	1.45068	4.55771	4.7001	4.78834	4.17342	3.92175	4.58659	3.73208	3.71908	chr3	-	102000000	102000000	Vangl1	229658	Mus musculus vang-like 1 (van gogh, Drosophila) (Vangl1), transcript variant 1, mRNA [NM_177545]	GO:0005515|GO:0016020|GO:0005886|GO:0007275|GO:0016021|GO:0016328
CUST_71297_PI435794180	0.112497	1.3913	4.34754	4.19702	4.50684	4.31695	3.52178	4.45913	3.88368	3.35612	chr1	+	21240584	21265575	Gsta3	14859	Mus musculus glutathione S-transferase, alpha 3 (Gsta3), transcript variant 3, mRNA.	.
CUST_61544_PI435794180	0.437692	2.53732	6.46105	5.13014	5.66975	8.69397	5.96837	5.80952	6.39314	4.861	chr6	+	4747305	4760516	Peg10	170676	Mus musculus paternally expressed 10 (Peg10), transcript variant 1, mRNA.	.
A_52_P517063	0.542097	1.05797	6.92142	6.78291	6.70434	6.67931	6.48503	6.75922	7.02162	6.43068	chr12	+	41024089	41955588	Immp2l	93757	Mus musculus IMP2 inner mitochondrial membrane peptidase-like (S. cerevisiae) (Immp2l), mRNA [NM_053122]	GO:0042720|GO:0006627|GO:0005743|GO:0007283|GO:0005739|GO:0001541|GO:0008104|GO:0016020|GO:0016787|GO:0006508|GO:0008236|GO:0008233|GO:0016021|GO:0030728
A_51_P322972	0.460032	1.27197	8.72073	9.8078	8.55835	8.63913	8.52289	8.84329	8.59593	8.75517	chr10	-	62383136	62422457	Hkdc1	216019	Mus musculus hexokinase domain containing 1 (Hkdc1), mRNA [NM_145419]	GO:0001678|GO:0005975|GO:0004396|GO:0005524|GO:0006096|GO:0005829|GO:0004340|GO:0016310|GO:0008865|GO:0000166|GO:0016301|GO:0016773|GO:0046835|GO:0019158|GO:0051156|GO:0016740
A_51_P366207	0.376963	1.06525	11.6069	11.5178	11.6477	11.5764	11.3364	11.6151	11.6844	11.314	chrX	-	103000000	103000000	Nap1l2	17954	Mus musculus nucleosome assembly protein 1-like 2 (Nap1l2), mRNA [NM_008671]	GO:2000617|GO:0042393|GO:0071442|GO:0045666|GO:0003682|GO:0006334|GO:0005634|GO:0035066|GO:2000035
CUST_74853_PI435794180	0.011199	0.823446	1.73783	1.73314	1.71822	1.73442	2.05716	1.9438	2.12468	1.90863	chrX	-	89930096	89932852	4930415L06Rik	245511	Mus musculus RIKEN cDNA 4930415L06 gene (4930415L06Rik), mRNA.	.
A_52_P578952	0.067993	1.62659	2.67441	1.85593	2.32823	2.98896	2.10314	1.6925	1.74775	1.6921	chr16	+	32735885	32782390	Muc4	140474	Mus musculus mucin 4 (Muc4), mRNA [NM_080457]	GO:0043066|GO:0022408|GO:0010469|GO:0002853|GO:0005783|GO:0031528|GO:0005576|GO:0032403|GO:0005615|GO:0043234|GO:0005176|GO:0016324|GO:0005737|GO:0007160|GO:0016020|GO:0002244|GO:0016021|GO:0007155|GO:0001953
CUST_71007_PI435794180	0.113467	0.753341	9.05321	8.65035	8.26858	8.62231	9.03958	9.10513	9.42157	8.6734	chr12	-	87097530	87102539	Ngb	64242	Mus musculus neuroglobin (Ngb), transcript variant 1, mRNA.	.
CUST_64655_PI435794180	0.225497	1.27806	1.7283	1.9889	2.67172	2.20195	1.65918	1.70467	1.67214	2.22623	chr2	+	72476218	72486890	Cdca7	66953	Mus musculus cell division cycle associated 7 (Cdca7), mRNA [NM_025866]	GO:0003674|GO:0006355|GO:0005737|GO:0042127|GO:0006915|GO:0005634|GO:0006351
A_51_P311379	0.104859	0.9079	7.76143	7.71268	7.70826	7.82517	8.00105	7.89701	7.71959	7.93576	chr7	+	123000000	123000000	Tnrc6a	233833	Mus musculus trinucleotide repeat containing 6a (Tnrc6a), mRNA [NM_144925]	GO:0048471|GO:0003723|GO:0031047|GO:0003676|GO:0006417|GO:0035068|GO:0035278|GO:0005737|GO:0032947|GO:0000166|GO:0000932|GO:0032507|GO:0009267
A_51_P179480	0.601846	1.20391	6.1871	4.93677	5.07159	5.94313	5.22194	5.68716	5.54002	4.88881	chr17	-	28896394	28915324	4930539E08Rik	207819	Mus musculus RIKEN cDNA 4930539E08 gene (4930539E08Rik), mRNA [NM_172450]	GO:0008150|GO:0003674|GO:0005575
CUST_73984_PI435794180	0.472496	0.919736	13.1921	13.3019	13.2534	13.1407	13.5082	13.4627	13.3873	12.9545	chr17	+	26414964	26446342	Neurl1b	240055	Mus musculus neuralized homolog 1b (Drosophila) (Neurl1b), mRNA [NM_001081656]	GO:0008150|GO:0003674|GO:0005737|GO:0007219|GO:0016874|GO:0008270|GO:0005575|GO:0046872
CUST_69015_PI435794180	0.359266	0.654041	1.8418	1.78472	2.03944	1.79624	1.7227	1.70512	3.41287	2.35966	chr3	+	138000000	138000000	Adh7	11529	Mus musculus alcohol dehydrogenase 7 (class IV), mu or sigma polypeptide (Adh7), mRNA [NM_009626]	GO:0045471|GO:0019841|GO:2000272|GO:0042803|GO:0046872|GO:0005622|GO:0004022|GO:0009617|GO:0005737|GO:0051287|GO:0004024|GO:0042573|GO:0042572|GO:0004745|GO:0048019|GO:0010430|GO:0006067|GO:0006069|GO:0006068|GO:0005576|GO:0001523|GO:0004031|GO:0035276|GO:1900116|GO:0016491|GO:0008270|GO:0055114
A_52_P144954	0.025489	1.52675	6.0782	5.88433	6.09755	5.99622	5.68285	4.9419	5.564	5.32877	chr15	-	9111981	9140454	Skp2	27401	Mus musculus S-phase kinase-associated protein 2 (p45) (Skp2), transcript variant 1, mRNA [NM_013787]	GO:0000209|GO:0005515|GO:0006511|GO:0004842|GO:0016235|GO:0005730|GO:0005634|GO:0048661|GO:0042802|GO:0016310|GO:0000082|GO:0005737|GO:0016301|GO:0000086|GO:0051726|GO:0033148|GO:0019005|GO:0016740
CUST_70423_PI435794180	0.186248	1.80227	5.40699	5.53479	5.41839	5.57705	5.25094	5.1083	4.49578	2.11974	chr8	+	21191572	21192550	Defa31	13226	Mus musculus defensin, alpha, 31 (Defa31), mRNA.	.
CUST_66916_PI435794180	0.262872	0.818529	3.5044	2.97045	2.6173	3.60695	3.32816	3.30617	3.69684	3.69147	chr6	-	43345000	43666278	Tpk1	29807	Mus musculus thiamine pyrophosphokinase (Tpk1), mRNA [NM_013861]	GO:0004788|GO:0016310|GO:0009229|GO:0006772|GO:0000166|GO:0016301|GO:0005524|GO:0016740
A_52_P467266	0.652066	1.04975	9.73406	9.38365	9.73522	9.55242	9.06844	9.42954	9.94177	9.57897	chr4	+	125000000	125000000	Mtf1	17764	Mus musculus metal response element binding transcription factor 1 (Mtf1), mRNA [NM_008636]	GO:0035035|GO:0006355|GO:0003700|GO:0001047|GO:0005634|GO:0003676|GO:0000979|GO:0003677|GO:0046872|GO:0006351|GO:0045944|GO:0045893|GO:0006979|GO:0046686
A_52_P104091	0.727888	1.01559	10.5563	10.5057	10.46	10.516	10.4075	10.3309	10.5745	10.6183	chr17	-	43641899	43667015	Slc25a27	74011	Mus musculus solute carrier family 25, member 27 (Slc25a27), mRNA [NM_028711]	GO:0008284|GO:0043066|GO:0045177|GO:0035356|GO:0005739|GO:0003674|GO:0010917|GO:0016020|GO:0046324|GO:0051562|GO:0070997|GO:0006810|GO:0043025|GO:0016021
CUST_65494_PI435794180	0.08385	0.886522	9.60348	9.41512	9.51997	9.61636	9.88795	9.64337	9.72671	9.58235	chr2	+	131000000	131000000	Cdc25b	12531	Mus musculus cell division cycle 25B (Cdc25b), transcript variant 1, mRNA [NM_023117]	GO:0005813|GO:0019901|GO:0032467|GO:0005634|GO:0001556|GO:0005622|GO:0045931|GO:0007067|GO:0000922|GO:0005737|GO:0007049|GO:0007144|GO:0006470|GO:0016787|GO:0045860|GO:0000087|GO:0004721|GO:0006468|GO:0005856|GO:0004725|GO:0051301
A_52_P298548	0.331053	1.08869	7.10888	7.15563	6.94665	7.28953	6.74447	7.06806	7.19897	6.98215	chr4	+	15957966	15992589	Nbn	27354	Mus musculus nibrin (Nbn), mRNA [NM_013752]	GO:0007095|GO:0007093|GO:0008284|GO:0030870|GO:0008283|GO:0005657|GO:0001832|GO:0048145|GO:0005634|GO:0006302|GO:0005622|GO:0004003|GO:0000723|GO:0050885|GO:0032508|GO:0000784|GO:0031954|GO:0033674|GO:0000781|GO:0005694|GO:0045190|GO:0035861|GO:0005730|GO:0001701|GO:0097193|GO:0006974|GO:0003684|GO:0007049|GO:0047485|GO:0006281|GO:0007126|GO:0045665|GO:0016605|GO:0000077|GO:0042405|GO:0008134
A_51_P166152	0.075142	0.883246	1.75311	1.75706	2.03516	1.77535	2.08016	1.97156	2.0926	1.90454	chr1	+	88407009	88426438	Spp2	75396	Mus musculus secreted phosphoprotein 2 (Spp2), mRNA [NM_029269]	GO:0043234|GO:0003674|GO:0006461|GO:0046849|GO:0005576
A_51_P316103	0.391639	0.895109	9.61456	9.57804	9.58513	9.72139	9.36046	9.8354	9.8648	10.005	chr15	-	99778467	99820149	Lima1	65970	Mus musculus LIM domain and actin binding 1 (Lima1), transcript variant b, mRNA [NM_023063]	GO:0001725|GO:0005886|GO:0003779|GO:0015629|GO:0031529|GO:0046872|GO:0003785|GO:0030835|GO:0005737|GO:0051015|GO:0008270|GO:0005856|GO:0051017|GO:0005925
A_51_P125345	0.23359	1.41868	6.97681	6.97639	7.02064	7.18468	5.72306	5.19321	7.101	7.17917	chr3	-	92655649	92656926	Lce1b	68720	Mus musculus late cornified envelope 1B (Lce1b), mRNA [NM_026822]	GO:0008150|GO:0003674|GO:0005575
CUST_59339_PI435794180	0.317358	1.06585	12.1528	12.1095	12.2954	12.0998	12.1431	11.8968	12.0082	12.2278	chr10	+	79669409	79676126	Tpgs1	110012	Mus musculus tubulin polyglutamylase complex subunit 1 (Tpgs1), mRNA [NM_148934]	GO:0005515|GO:0008017|GO:0005813|GO:0007288|GO:0005874|GO:0007268|GO:0007275|GO:0042995|GO:0007283|GO:0030154|GO:0018095|GO:0005929|GO:0005737|GO:0015631|GO:0070740|GO:0051648|GO:0030534|GO:0016021|GO:0005856
A_51_P458584	0.15782	1.27171	5.99049	5.16167	5.677	5.61365	5.09529	5.30901	5.22463	5.51273	chr17	-	20623845	20624877	Fpr-rs3	14290	Mus musculus formyl peptide receptor, related sequence 3 (Fpr-rs3), mRNA [NM_008040]	GO:0004982|GO:0007165|GO:0016020|GO:0007186|GO:0006935|GO:0005886|GO:0004930|GO:0016021|GO:0004871
A_52_P514317	0.845392	0.963215	6.72045	6.54874	6.91025	6.89929	6.34818	6.95212	6.86362	7.0632	chr3	-	117000000	117000000	Slc35a3	229782	Mus musculus solute carrier family 35 (UDP-N-acetylglucosamine (UDP-GlcNAc) transporter), member 3 (Slc35a3), mRNA [NM_144902]	GO:0015780|GO:0005794|GO:0016020|GO:0005338|GO:0000139|GO:0006810|GO:0008643|GO:0005351|GO:0016021|GO:0015788
A_51_P122373	0.323056	0.940384	10.2452	10.0224	10.1507	9.95275	10.2913	10.2339	10.1566	10.0505	chr8	+	61487733	61503500	Cbr4	234309	Mus musculus carbonyl reductase 4 (Cbr4), mRNA [NM_145595]	GO:0006629|GO:0044598|GO:0044597|GO:0048038|GO:0070402|GO:0008753|GO:0005739|GO:0051289|GO:0005759|GO:0003955|GO:0008152|GO:0006631|GO:0016491|GO:0006633|GO:0055114
CUST_67641_PI435794180	0.910852	1.28646	2.88709	4.3738	4.78084	2.48813	3.80956	3.47751	3.38676	3.5821	chr11	+	85890062	85916097	Tbx4	21387	Mus musculus T-box 4 (Tbx4), transcript variant 1, mRNA [NM_011536]	GO:0005515|GO:0006355|GO:0003700|GO:0030324|GO:0048705|GO:0005634|GO:0007275|GO:0001525|GO:0030326|GO:0003677|GO:0006351|GO:0002009|GO:0035108
A_52_P6524	0.206934	0.756535	1.80778	1.8048	1.80338	1.89579	1.9919	1.96527	2.82878	1.92264	chr7	+	16071941	16096328	Zfp541	666528	Mus musculus zinc finger protein 541 (Zfp541), mRNA [NM_001099277]	GO:0008150|GO:0006355|GO:0003682|GO:0007275|GO:0005634|GO:0007283|GO:0003676|GO:0003677|GO:0046872|GO:0030154|GO:0006351
A_52_P311104	0.089127	1.09934	11.8204	11.8763	11.8123	11.7791	11.8104	11.7372	11.634	11.5477	chr8	-	88332310	88362191	Brd7	26992	Mus musculus bromodomain containing 7 (Brd7), mRNA [NM_012047]	GO:0005515|GO:0006355|GO:0008285|GO:0044212|GO:0006357|GO:0003714|GO:0003713|GO:2000134|GO:0005634|GO:0035066|GO:0006351|GO:0042393|GO:0002039|GO:0007049|GO:0070577|GO:0045893|GO:0016055|GO:2001141|GO:0045892|GO:0008134
A_51_P320539	0.807259	0.984444	9.70051	9.23342	9.46629	9.3272	9.34259	9.4118	9.48206	9.61128	chr15	-	27605920	27630693	Otulin	432940	Mus musculus OTU deubiquitinase with linear linkage specificity (Otulin), mRNA [NM_001013792]	GO:0004843|GO:0071797|GO:0070431|GO:0002040|GO:0032088|GO:0001525|GO:0005737|GO:0016787|GO:0045087|GO:0050728|GO:0006508|GO:0008233|GO:0008234|GO:0016055|GO:0060070|GO:0002376
A_51_P251205	0.648682	0.964466	14.5977	14.746	14.9191	14.7086	14.808	14.5993	14.7731	14.9915	chr19	-	46312086	46327156	Psd	73728	Mus musculus pleckstrin and Sec7 domain containing (Psd), mRNA [NM_028627]	GO:0005085|GO:0005086|GO:0030054|GO:0005543|GO:0016020|GO:0005886|GO:0030182|GO:0032012|GO:0042995|GO:0016021|GO:0043087
A_51_P322465	0.919611	0.952406	3.59012	4.47153	4.2996	4.40215	4.04652	3.96257	4.98756	3.90459	chr1	+	34439828	34445747	Imp4	27993	Mus musculus IMP4, U3 small nucleolar ribonucleoprotein, homolog (yeast) (Imp4), mRNA [NM_178601]	GO:0042254|GO:0030529|GO:0006364|GO:0003723|GO:0030519|GO:0005730|GO:0005634
A_51_P177819	0.707227	0.939729	7.70412	7.84366	7.74458	8.00177	8.14441	8.05688	7.93849	7.4326	chr2	+	167000000	168000000	Rnf114	81018	Mus musculus ring finger protein 114 (Rnf114), mRNA [NM_030743]	GO:0005622|GO:0008150|GO:0005737|GO:0016874|GO:0008270|GO:0007275|GO:0005634|GO:0007283|GO:0046872|GO:0030154
A_51_P440107	0.009523	0.846802	10.9134	10.9728	10.9412	10.8873	11.3044	11.1432	11.1051	11.1139	chr2	+	157000000	157000000	Manbal	69161	Mus musculus mannosidase, beta A, lysosomal-like (Manbal), mRNA [NM_026968]	GO:0008150|GO:0003674|GO:0016020|GO:0016021|GO:0005575
CUST_56945_PI435794180	0.004714	2.97696	4.74697	4.12707	4.76347	4.424	3.49602	3.109	2.76698	2.17208	chr13	+	13182715	13191925	Prl2c5	107849	Mus musculus prolactin family 2, subfamily c, member 5 (Prl2c5), mRNA [NM_181852]	GO:0008150|GO:0003674|GO:0005179|GO:0005576|GO:0005615
CUST_60204_PI435794180	0.685649	0.893311	5.96252	5.93916	6.0652	5.58405	5.90577	5.82528	6.67655	5.59097	chr7	+	123000000	123000000	Slc5a11	233836	Mus musculus solute carrier family 5 (sodium/glucose cotransporter), member 11 (Slc5a11), mRNA [NM_146198]	GO:0005215|GO:0016020|GO:0006810|GO:0008643|GO:0006915|GO:0016021|GO:0006814|GO:0055085|GO:0015293|GO:0006811
A_51_P225232	0.766726	34.4783	1.96999	10.467	1.87375	1.89722	3.02477	3.50128	3.35582	3.54588	chr11	+	98646758	98657957	Gsdma2	76758	Mus musculus gasdermin A2 (Gsdma2), mRNA [NM_029727]	GO:0008150|GO:0003674|GO:0005575
CUST_64149_PI435794180	0.006891	0.864194	6.90863	6.96866	7.03468	7.09391	7.18559	7.20215	7.159	7.30393	chr11	+	101000000	101000000	Cntd1	68107	Mus musculus cyclin N-terminal domain containing 1 (Cntd1), mRNA [NM_026562]	GO:0008150|GO:0003674|GO:0005575
A_52_P646552	0.001428	0.192927	5.19784	4.45106	4.27079	4.17532	7.03653	6.82983	6.97521	6.98258	chr17	+	37923567	37924494	Olfr128	383243	Mus musculus olfactory receptor 128 (Olfr128), mRNA [NM_206816]	GO:0050911|GO:0007608|GO:0007165|GO:0004984|GO:0016020|GO:0007186|GO:0005886|GO:0004930|GO:0016021|GO:0004871|GO:0050896
CUST_69542_PI435794180	0.912676	0.988333	1.95253	1.83197	1.80238	1.87899	1.77516	2.12634	1.82003	1.78637	chr14	+	44988110	45003820	Ptger2	19217	Mus musculus prostaglandin E receptor 2 (subtype EP2) (Ptger2), mRNA [NM_008964]	GO:0007165|GO:0016020|GO:0007186|GO:0005886|GO:0004930|GO:0042127|GO:0032496|GO:0016021|GO:0007189|GO:0004871|GO:0071380|GO:0004957
A_52_P241129	0.005057	1.43122	9.4597	9.35891	9.26282	9.03133	8.74569	8.82979	8.87446	8.61455	chr6	-	86524496	86526165	Pcbp1	23983	Mus musculus poly(rC) binding protein 1 (Pcbp1), mRNA [NM_011865]	GO:0006397|GO:0005515|GO:0003697|GO:0030529|GO:0003723|GO:0045727|GO:0008494|GO:0005634|GO:0003677|GO:0070062
A_52_P388155	0.085443	1.20995	11.6126	11.3776	11.4997	11.5394	10.8793	11.3475	11.2771	11.3822	chr1	-	52656304	52727318	Mfsd6	98682	Mus musculus major facilitator superfamily domain containing 6 (Mfsd6), transcript variant 1, mRNA [NM_133829]	GO:0016020|GO:0016021|GO:0055085|GO:0002376
A_52_P268127	0.989768	1.02534	6.21099	5.29051	5.36883	5.27418	5.87272	5.55391	5.22305	5.50898	chr10	+	45577828	45712345	Hace1	209462	Mus musculus HECT domain and ankyrin repeat containing, E3 ubiquitin protein ligase 1 (Hace1), mRNA [NM_172473]	GO:0030334|GO:0017137|GO:0004842|GO:0006355|GO:0005794|GO:0016567|GO:0005783|GO:0016874|GO:0005634|GO:0006351|GO:0048365|GO:0005737|GO:0007049|GO:0042787|GO:0000139|GO:0016020|GO:0007030|GO:0061025|GO:0070936
CUST_68905_PI435794180	0.669906	0.984997	12.3489	12.4421	12.2391	12.3402	12.3845	12.4138	12.3811	12.282	chr16	-	78359859	78376810	Btg3	12228	Mus musculus B cell translocation gene 3 (Btg3), mRNA [NM_009770]	GO:0005515|GO:0005737|GO:0045930
CUST_64894_PI435794180	0.800929	0.988138	12.0453	11.876	12.1014	11.9643	11.9425	12.0006	11.9695	12.1446	chr8	+	107000000	107000000	Cyb5b	66427	Mus musculus cytochrome b5 type B (Cyb5b), mRNA [NM_025558]	GO:0005739|GO:0016020|GO:0006810|GO:0005743|GO:0005741|GO:0016021|GO:0043085|GO:0008047|GO:0046872|GO:0055114|GO:0043231|GO:0020037
CUST_64326_PI435794180	0.555153	0.916411	9.35891	9.21388	9.25168	9.34356	9.0189	9.4231	9.3703	9.76742	chr19	-	8772521	8774467	Tmem179b	67706	Mus musculus transmembrane protein 179B (Tmem179b), transcript variant 1, mRNA [NM_026325]	GO:0008150|GO:0003674|GO:0016020|GO:0016021|GO:0005575
A_51_P519048	0.300035	0.554699	6.34169	6.46976	6.31709	6.15972	6.36131	6.5137	6.44882	8.31142	chr17	+	27029258	27036378	Ggnbp1	70772	Mus musculus gametogenetin binding protein 1 (Ggnbp1), transcript variant 1, mRNA [NM_027544]	GO:0005739|GO:0005515|GO:0005758|GO:0005737|GO:0005794|GO:0016020|GO:0005886|GO:0000266|GO:0007275|GO:0007283|GO:0030154
CUST_64316_PI435794180	0.030041	1.16814	9.18765	9.05426	9.29384	9.19112	9.13472	8.89708	8.85889	8.93321	chr14	+	20294689	20317575	Nudt13	67725	Mus musculus nudix (nucleoside diphosphate linked moiety X)-type motif 13 (Nudt13), mRNA [NM_026341]	GO:0005739|GO:0008150|GO:0016787|GO:0046872
A_52_P482203	0.201058	1.05461	10.9853	10.8157	10.9701	10.9765	10.9609	10.8453	10.817	10.8193	chr6	+	116000000	116000000	Tsen2	381802	Mus musculus tRNA splicing endonuclease 2 homolog (S. cerevisiae) (Tsen2), mRNA [NM_199033]	GO:0006397|GO:0006388|GO:0005813|GO:0005737|GO:0004518|GO:0005634|GO:0003676|GO:0000214|GO:0000213|GO:0016829|GO:0008033
CUST_65372_PI435794180	0.717413	0.86055	2.4011	2.02006	1.98894	2.21699	3.1719	1.95515	2.03626	1.95416	chr5	-	76312115	76331156	Pdcl2	79455	Mus musculus phosducin-like 2 (Pdcl2), mRNA [NM_023508]	GO:0008150|GO:0003674|GO:0005575
CUST_56167_PI435794180	0.310413	0.224117	1.7716	1.71829	1.70951	1.73931	5.56417	1.67323	1.68989	2.50531	chr2	-	86593884	86598809	Olfr1082	404473	Mus musculus olfactory receptor 1082 (Olfr1082), mRNA.	.
A_51_P338563	0.116094	1.2623	9.47468	8.87666	9.28854	9.1206	8.50444	8.86417	9.15026	8.89193	chr11	+	55204339	55236330	Slc36a1	215335	Mus musculus solute carrier family 36 (proton/amino acid symporter), member 1 (Slc36a1), mRNA [NM_153139]	GO:0005302|GO:0005280|GO:0005886|GO:0005783|GO:0015078|GO:0006865|GO:0005765|GO:0003333|GO:0005764|GO:0015193|GO:0015180|GO:0015804|GO:0015816|GO:0016020|GO:0035524|GO:0015824|GO:0006810|GO:0015175|GO:0015187|GO:0016021|GO:0015808|GO:0015992|GO:0015293
A_52_P201558	0.614329	1.05724	9.56046	9.74225	9.90926	9.61744	10.174	9.38774	9.2154	9.56457	chr13	-	105000000	105000000	Rgs7bp	52882	Mus musculus regulator of G-protein signalling 7 binding protein (Rgs7bp), mRNA [NM_029879]	GO:0005515|GO:0005737|GO:0016020|GO:0007186|GO:0005886|GO:0005634|GO:0009968
A_52_P190659	0.786879	1.13304	1.71893	3.10989	2.38377	1.69134	2.44728	2.59697	1.69335	1.69745	chr17	-	44879703	44880885	4930564C03Rik	75341	Mus musculus RIKEN cDNA 4930564C03 gene (4930564C03Rik), mRNA [NM_029257]	GO:0008150|GO:0003674|GO:0005575
A_52_P124279	0.026865	0.742803	8.44494	8.47799	8.36233	8.00366	8.73445	8.73747	8.52744	9.01118	chr2	+	110000000	110000000	Lin7c	22343	Mus musculus lin-7 homolog C (C. elegans) (Lin7c), mRNA [NM_011699]	GO:0005515|GO:0008092|GO:0043005|GO:0030054|GO:0005886|GO:0002011|GO:0019904|GO:0005623|GO:0097025|GO:0045202|GO:0030165|GO:0006887|GO:0015031|GO:0007269|GO:0005737|GO:0016020|GO:0005911|GO:0045211|GO:0006810|GO:0005923|GO:0097016
A_52_P179047	0.503616	1.06684	5.30526	5.7177	5.52781	5.52721	5.25749	5.45682	5.25132	5.71703	chr9	+	108000000	108000000	Nat6	56441	Mus musculus N-acetyltransferase 6 (Nat6), mRNA [NM_019750]	GO:0008150|GO:0003674|GO:0005737|GO:0016746|GO:0008080|GO:0016740
A_51_P337412	0.6399	0.899033	10.3829	10.0226	10.2022	10.4173	9.8265	10.5467	10.2913	10.8271	chr11	+	28853204	28926743	Efemp1	216616	Mus musculus epidermal growth factor-containing fibulin-like extracellular matrix protein 1 (Efemp1), mRNA [NM_146015]	GO:0031012|GO:0005006|GO:0006355|GO:0005154|GO:0007173|GO:0005509|GO:0005578|GO:0018108|GO:0005576|GO:0032331|GO:0008083|GO:0005615
A_51_P262670	0.35662	0.850467	4.64292	4.23306	3.91246	4.9296	4.59719	4.42762	4.69122	5.06477	chr2	+	173000000	173000000	Rbm38	56190	Mus musculus RNA binding motif protein 38 (Rbm38), mRNA [NM_019547]	GO:0008380|GO:0006397|GO:0008285|GO:0003723|GO:0010830|GO:0005634|GO:0003676|GO:0003729|GO:0030154|GO:0005829|GO:0005737|GO:0007049|GO:0000166|GO:0043484|GO:0003730|GO:0006978|GO:0070935|GO:0006977
A_51_P371490	0.10237	1.20563	5.57907	5.4724	5.37327	5.79414	5.35956	5.45536	4.96565	5.34699	chr5	-	30367065	30461932	Otof	83762	Mus musculus otoferlin (Otof), transcript variant 2, mRNA [NM_031875]	GO:0005515|GO:0030054|GO:0005886|GO:0005783|GO:0007605|GO:0035612|GO:0005509|GO:0005623|GO:0045202|GO:0031410|GO:0016079|GO:0016020|GO:0030672|GO:0016021
CUST_56805_PI435794180	0.55341	0.993364	1.71831	1.68362	1.68284	1.6853	1.73704	1.70166	1.68704	1.68242	chr10	+	130000000	130000000	Tespa1	67596	Mus musculus thymocyte expressed, positive selection associated 1 (Tespa1), mRNA [NM_183264]	GO:0033089|GO:0003674|GO:0005737|GO:0016020|GO:0010387|GO:0008180|GO:0005783|GO:0050862
A_52_P202350	0.57502	0.967468	7.11237	7.2278	7.19764	7.06199	7.09395	7.07345	7.30115	7.31095	chr8	+	4238739	4247897	Map2k7	26400	Mus musculus mitogen-activated protein kinase kinase 7 (Map2k7), transcript variant 1, mRNA [NM_001042557]	GO:0005515|GO:0005634|GO:0051403|GO:0046872|GO:0005829|GO:0005737|GO:0043525|GO:0000166|GO:0016301|GO:0004708|GO:0016772|GO:0000287|GO:0019901|GO:0019903|GO:0006950|GO:0007254|GO:0006915|GO:0031435|GO:0007257|GO:0008022|GO:0005524|GO:0016310|GO:0004672|GO:0008545|GO:0004674|GO:0001934|GO:0006468|GO:0004713|GO:0016740
A_51_P313803	0.023096	1.19726	8.6421	8.39654	8.56735	8.41224	8.07613	8.25163	8.36817	8.28289	chr10	-	33926935	33951212	Zufsp	72580	Mus musculus zinc finger with UFM1-specific peptidase domain (Zufsp), mRNA [NM_028287]	GO:0008150|GO:0046872
A_52_P584302	0.212444	0.857346	5.87008	6.03285	6.04357	5.69028	6.15383	5.96674	6.46011	5.90613	chr1	+	39900912	40026310	Map4k4	26921	Mus musculus mitogen-activated protein kinase kinase kinase kinase 4 (Map4k4), transcript variant 2, mRNA [NM_008696]	GO:0023014|GO:0006950|GO:0005524|GO:0046328|GO:0035556|GO:0005622|GO:0016310|GO:0005083|GO:0005737|GO:0004672|GO:0070571|GO:0000166|GO:0004702|GO:0004674|GO:0016301|GO:0010977|GO:0006468|GO:0061179|GO:0016740|GO:0016772
CUST_57802_PI435794180	0.663244	0.956848	9.35881	9.34427	9.36343	9.44603	9.11174	9.50021	9.58654	9.52466	chr12	+	103000000	103000000	Tmem251	320351	Mus musculus transmembrane protein 251 (Tmem251), mRNA [NM_177140]	GO:0008150|GO:0003674|GO:0016020|GO:0016021|GO:0005575
A_51_P510758	0.060361	1.09677	12.1604	12.3315	12.3757	12.2775	12.129	12.1782	12.1885	12.124	chr11	-	40679313	40692682	Mat2b	108645	Mus musculus methionine adenosyltransferase II, beta (Mat2b), transcript variant 1, mRNA [NM_134017]	GO:0005739|GO:0050790|GO:0048270|GO:0006556|GO:0008831|GO:0005634|GO:0019899|GO:0006730|GO:0048269|GO:0045226
CUST_62715_PI435794180	0.586815	1.92675	1.79196	1.74233	4.50061	1.81407	1.74995	1.76882	2.72366	1.89949	chr3	-	147000000	147000000	4930503B20Rik	75015	Mus musculus RIKEN cDNA 4930503B20 gene (4930503B20Rik), mRNA [NM_029144]	GO:0005739|GO:0008150|GO:0003674
A_52_P584058	0.17844	1.37094	6.50421	6.05891	6.19741	5.95094	5.74892	6.04292	6.04287	4.79975	chr1	+	151000000	151000000	Ivns1abp	117198	Mus musculus influenza virus NS1A binding protein (Ivns1abp), transcript variant 1, mRNA [NM_001039511]	GO:0005515|GO:0005737|GO:0005634|GO:2001243|GO:0005856
A_51_P477540	0.932361	1.01206	6.64665	6.40452	6.73251	6.99201	6.89171	6.41305	6.58624	6.82661	chr9	-	122000000	122000000	Lyzl4	69032	Mus musculus lysozyme-like 4 (Lyzl4), mRNA [NM_026915]	GO:0008150|GO:0003674|GO:0016998|GO:0003796|GO:0005634|GO:0005576
A_51_P201730	0.350158	0.883529	9.88251	9.71049	9.72607	9.89961	10.3544	9.98512	9.79495	9.72338	chr11	-	69656698	69662649	Mpdu1	24070	Mus musculus mannose-P-dolichol utilization defect 1 (Mpdu1), mRNA [NM_011900]	GO:0005739|GO:0003674|GO:0009312|GO:0016020|GO:0005783|GO:0006810|GO:0016021
A_51_P100828	0.014967	1.15669	11.717	11.5079	11.5786	11.6752	11.334	11.3686	11.4268	11.5122	chr19	-	60864065	60874538	Prdx3	11757	Mus musculus peroxiredoxin 3 (Prdx3), mRNA [NM_007452]	GO:0042542|GO:0008284|GO:0008385|GO:0042802|GO:0005739|GO:0005737|GO:0043524|GO:0051092|GO:0004601|GO:0032496|GO:0030099|GO:0051920|GO:0019900|GO:0042744|GO:0043154|GO:0006979|GO:0043027|GO:0033673|GO:0043066|GO:0016209|GO:0019901|GO:0051881|GO:0001893|GO:0008022|GO:0016491|GO:0034614|GO:0007005|GO:0005769|GO:0055114
CUST_59129_PI435794180	0.077011	1.32428	7.01012	6.7611	6.75692	6.81256	6.28808	6.37848	6.87029	6.07585	chr10	-	83487446	83534140	Aldh1l2	216188	Mus musculus aldehyde dehydrogenase 1 family, member L2 (Aldh1l2), mRNA [NM_153543]	GO:0009058|GO:0008168|GO:0003824|GO:0005739|GO:0005737|GO:0016155|GO:0008152|GO:0016620|GO:0016491|GO:0016742|GO:0006730|GO:0009258|GO:0055114
A_52_P401795	0.082796	0.465512	1.99131	1.89663	1.9107	1.91793	1.96901	3.53272	3.48715	2.59276	chr17	+	34377131	34386028	Btnl1	100000000	Mus musculus butyrophilin-like 1 (Btnl1), mRNA [NM_001111094]	GO:0008150|GO:0003674|GO:0016020|GO:0009986|GO:0016021
CUST_64034_PI435794180	0.083385	1.35583	5.27356	5.29596	5.22314	5.26254	4.29872	4.93795	5.17523	4.7496	chr15	-	81864515	81871892	Phf5a	68479	Mus musculus PHD finger protein 5A (Phf5a), mRNA [NM_026737]	GO:0005515|GO:0006397|GO:0008380|GO:0006355|GO:0003700|GO:0005730|GO:0005634|GO:0003677|GO:0016363|GO:0006351|GO:0016607|GO:0000398|GO:0005681|GO:0045893|GO:0005689|GO:0005686
CUST_72834_PI435794180	0.029417	1.1527	9.48516	9.35736	9.62893	9.43439	9.18637	9.33002	9.28027	9.29893	chr13	-	67589438	67609707	Zfp729b	100000000	Mus musculus expressed sequence AA987161 (AA987161), mRNA [NM_001163246]	GO:0008150|GO:0003674|GO:0046872
CUST_57993_PI435794180	0.169936	1.19283	5.9231	5.48334	5.77323	5.82706	5.49764	5.60636	5.10499	5.74151	chr9	-	96685422	96731675	Zbtb38	245007	Mus musculus zinc finger and BTB domain containing 38 (Zbtb38), mRNA [NM_175537]	GO:0008327|GO:0003700|GO:0045944|GO:0072562|GO:0005634|GO:0045892|GO:0046872|GO:0042803
A_51_P384318	0.961819	0.93782	6.98664	6.76468	6.34474	6.51804	5.96067	6.78073	6.51603	7.42468	chr6	+	125000000	125000000	C1ra	50909	Mus musculus complement component 1, r subcomponent A (C1ra), mRNA [NM_023143]	GO:0004252|GO:0005509|GO:0005576|GO:0072562|GO:0003824|GO:0006956|GO:0016787|GO:0045087|GO:0006958|GO:0006508|GO:0008236|GO:0008233|GO:0002376
A_51_P478569	0.624921	0.921231	5.487	5.07887	5.27479	5.26816	4.87171	5.52688	5.55539	5.549	chr4	+	86053914	86428382	Adamtsl1	77739	Mus musculus ADAMTS-like 1 (Adamtsl1), mRNA [NM_029967]	GO:0008150|GO:0003674|GO:0005578|GO:0008270|GO:0008233|GO:0005576|GO:0005575|GO:0008237
CUST_71868_PI435794180	0.134421	1.1706	8.07112	7.74866	8.01114	7.6543	7.72199	7.83345	7.54485	7.49182	chr7	-	42609525	42642604	Zfp976	208111	Mus musculus zinc finger protein 976 (Zfp976), mRNA.	.
A_51_P404084	0.573334	1.04492	9.53918	9.4581	9.18595	9.44127	9.19004	9.46526	9.47158	9.24542	chr4	+	127000000	127000000	Psmb2	26445	Mus musculus proteasome (prosome, macropain) subunit, beta type 2 (Psmb2), mRNA [NM_011970]	GO:0005839|GO:0005737|GO:0000502|GO:0016787|GO:0004175|GO:0051603|GO:0006508|GO:0008233|GO:0005634|GO:0070062|GO:0004298
A_52_P496133	0.767085	1.03215	4.54779	5.02512	4.79852	4.64002	4.53437	4.99413	4.58907	4.71237	chr17	-	45448936	45474938	Spats1	71020	Mus musculus spermatogenesis associated, serine-rich 1 (Spats1), mRNA [NM_027649]	GO:0008150|GO:0003674|GO:0005575
A_51_P479914	0.516758	1.01863	9.73267	9.64615	9.75888	9.67482	9.64261	9.62481	9.75579	9.68202	chr9	-	99038401	99140211	Pik3cb	74769	Mus musculus phosphatidylinositol 3-kinase, catalytic, beta polypeptide (Pik3cb), mRNA [NM_029094]	GO:0005515|GO:0005886|GO:0005634|GO:0043560|GO:0031526|GO:0005737|GO:0000166|GO:0016301|GO:0040016|GO:0016303|GO:0016773|GO:0007155|GO:0007156|GO:0016772|GO:0036092|GO:0048015|GO:0006914|GO:0006874|GO:0030168|GO:0005524|GO:0006897|GO:0046854|GO:0016310|GO:0046934|GO:0001952|GO:0035005|GO:0005942|GO:0016740
A_52_P183237	0.26097	0.88164	4.37119	4.95362	4.44205	4.67273	4.57571	4.84571	4.87457	4.91975	chr7	+	35586246	35639237	Ankrd27	245886	Mus musculus ankyrin repeat domain 27 (VPS9 domain) (Ankrd27), transcript variant 1, mRNA [NM_145633]	GO:0005515|GO:0005085|GO:0005737|GO:0045022|GO:0005764|GO:0043087|GO:0005769|GO:0005096
A_51_P343215	0.464845	1.05126	10.305	10.3203	10.1901	10.2643	10.3433	10.2349	10.2633	9.91799	chr13	-	69702831	69739897	Ube2ql1	76980	Mus musculus ubiquitin-conjugating enzyme E2Q family-like 1 (Ube2ql1), mRNA [NM_001145162]	GO:0008150|GO:0003674|GO:0004842|GO:0016881|GO:0000166|GO:0016874|GO:0005575|GO:0005524
CUST_70064_PI435794180	0.461472	0.792085	4.50791	3.56373	3.09308	4.62854	4.59462	3.39867	4.56044	4.77354	chr8	+	118000000	118000000	Hsd17b2	15486	Mus musculus hydroxysteroid (17-beta) dehydrogenase 2 (Hsd17b2), mRNA [NM_008290]	GO:0006629|GO:0004303|GO:0006694|GO:0006702|GO:0006703|GO:0001890|GO:0001701|GO:0043231|GO:0016020|GO:0008152|GO:0047035|GO:0016491|GO:0016021|GO:0032526|GO:0055114
CUST_69478_PI435794180	0.863937	0.985631	9.34901	9.10794	9.27072	9.04045	8.97448	9.23681	9.34077	9.29372	chr7	-	19606221	19629438	Relb	19698	Mus musculus avian reticuloendotheliosis viral (v-rel) oncogene related B (Relb), transcript variant 1, mRNA [NM_009046]	GO:0005515|GO:0006355|GO:0003700|GO:0071470|GO:0005634|GO:0042088|GO:0003677|GO:0006351|GO:0038061|GO:0005829|GO:0010628|GO:0005737|GO:0045063|GO:0019882|GO:0043011|GO:0005856
A_51_P179531	0.999049	0.920234	4.64481	4.07806	4.45322	4.1095	3.64127	5.16788	3.78316	4.69527	chr11	+	49609678	49652739	Flt4	14257	Mus musculus FMS-like tyrosine kinase 4 (Flt4), mRNA [NM_008029]	GO:0005515|GO:0035924|GO:0008284|GO:0005886|GO:0030307|GO:0048514|GO:0046330|GO:0002040|GO:0005634|GO:0001946|GO:0005737|GO:0046777|GO:0090037|GO:0060312|GO:0019838|GO:0000166|GO:0016301|GO:0005021|GO:0070374|GO:0038084|GO:0001945|GO:0016772|GO:0001944|GO:0048010|GO:0043066|GO:0019903|GO:0018108|GO:0001525|GO:0005524|GO:0010575|GO:0043235|GO:0010595|GO:0016310|GO:0004672|GO:0001938|GO:0016020|GO:…
A_52_P573	0.574006	0.937722	5.24507	5.06688	4.62632	5.43278	5.37211	4.991	5.26936	5.2018	chr2	-	75991131	76338653	Pde11a	241489	Mus musculus phosphodiesterase 11A (Pde11a), mRNA [NM_001081033]	GO:0008081|GO:0004114|GO:0004118|GO:0004112|GO:0047555|GO:0046069|GO:0003824|GO:0046872|GO:0007165|GO:0005737|GO:0030552|GO:0016787|GO:0030553|GO:0008152|GO:0043204|GO:0006198
A_51_P508444	0.174976	1.07907	11.0759	11.1744	11.0341	10.9479	10.8176	10.9577	11.0813	10.9337	chr15	-	81365043	81399694	St13	70356	Mus musculus suppression of tumorigenicity 13 (St13), mRNA [NM_133726]	GO:0032564|GO:0019904|GO:0051087|GO:0061084|GO:0032403|GO:0005829|GO:0042802|GO:0043234|GO:0005737|GO:0070389|GO:0006457|GO:0030544|GO:0051260|GO:0051082|GO:0070062
CUST_63015_PI435794180	0.697229	0.921765	5.56225	6.09699	3.73705	5.72871	6.30007	5.11489	5.0197	5.69006	chr16	+	65815632	65863066	Vgll3	73569	Mus musculus vestigial like 3 (Drosophila) (Vgll3), mRNA [NM_028572]	GO:0008150|GO:0003674|GO:0006355|GO:0005634|GO:0005575|GO:0006351
CUST_62408_PI435794180	0.12206	0.961311	10.5025	10.5381	10.4739	10.5993	10.5658	10.5629	10.6009	10.6142	chr4	+	130000000	130000000	Tmem234	76799	Mus musculus transmembrane protein 234 (Tmem234), mRNA [NM_029748]	GO:0008150|GO:0003674|GO:0016020|GO:0016021|GO:0005575
A_52_P117375	0.027844	0.858903	8.89644	9.11174	9.04383	8.91854	9.31239	9.14204	9.30027	9.09167	chr8	-	60910388	60983311	Clcn3	12725	Mus musculus chloride channel 3 (Clcn3), transcript variant a, mRNA [NM_007711]	GO:0006821|GO:0005886|GO:0005254|GO:0005622|GO:0044070|GO:0016324|GO:0015297|GO:0034220|GO:0000166|GO:0030554|GO:0006810|GO:0034765|GO:0006811|GO:0012506|GO:0005794|GO:0005244|GO:0046982|GO:0005770|GO:0005247|GO:0031410|GO:0030165|GO:0055085|GO:0005524|GO:0016020|GO:0016021|GO:0005216|GO:0005769|GO:0005768
A_52_P410245	0.001811	0.241953	2.11203	1.92826	1.90941	3.04058	4.45524	4.36382	4.04944	4.5878	chr17	-	37085190	37086236	Olfr90	258469	Mus musculus olfactory receptor 90 (Olfr90), mRNA [NM_146477]	GO:0050911|GO:0007608|GO:0007165|GO:0004984|GO:0016020|GO:0007186|GO:0005886|GO:0004930|GO:0016021|GO:0004871|GO:0050896
A_51_P286242	0.118823	1.15714	8.77307	8.53411	8.77101	8.79674	8.50971	8.4546	8.75782	8.28582	chr6	-	92169522	92184023	Mrps25	64658	Mus musculus mitochondrial ribosomal protein S25 (Mrps25), mRNA [NM_025578]	GO:0005739|GO:0008150|GO:0003735|GO:0030529|GO:0005840|GO:0005763
CUST_66684_PI435794180	0.342974	0.821239	6.63209	6.24316	6.33001	6.08767	7.15144	6.17598	6.56318	6.40531	chr5	+	65537244	65598989	Ube2k	53323	Mus musculus ubiquitin-conjugating enzyme E2K (Ube2k), mRNA [NM_016786]	GO:0004842|GO:0016567|GO:0016881|GO:0016874|GO:0034450|GO:0032434|GO:0005524|GO:0005622|GO:0005737|GO:0000166|GO:0070059|GO:0070936|GO:0031625
A_52_P574398	0.581406	1.02751	9.83765	9.7755	9.94215	9.86351	9.65007	9.78441	9.91422	9.90284	chr11	-	69673109	69681970	Senp3	80886	Mus musculus SUMO/sentrin specific peptidase 3 (Senp3), transcript variant 1, mRNA [NM_030702]	GO:0005515|GO:0005737|GO:0004843|GO:0016787|GO:0071339|GO:0006508|GO:0005730|GO:0008233|GO:0005634|GO:0008234|GO:0019538
CUST_71464_PI435794180	0.066572	1.02431	1.73673	1.70939	1.70524	1.73309	1.69868	1.6561	1.67699	1.7137	chr7	-	32325285	32327245	Scgb2b12	668379	Mus musculus secretoglobin, family 2B, member 12 (Scgb2b12), mRNA.	.
CUST_73416_PI435794180	0.942475	0.995835	2.54147	1.89943	2.08831	1.95196	2.71679	1.84316	1.97649	1.86808	chrX	-	37639111	37643470	Rhox2g	434766	Mus musculus reproductive homeobox 2G (Rhox2g), mRNA.	.
A_52_P88170	0.676612	1.02708	6.77055	6.71375	6.66334	6.66412	6.63565	6.80267	6.81167	6.36662	chr7	+	145000000	145000000	Oraov1	72284	Mus musculus oral cancer overexpressed 1 (Oraov1), mRNA [NM_028184]	GO:0008150|GO:0003674|GO:0005575
A_52_P188874	0.467085	0.797607	3.48495	3.68149	3.47984	3.31685	4.40418	4.0293	3.32504	3.18292	chr11	-	65831323	66168551	Dnah9	237806	Mus musculus dynein, axonemal, heavy chain 9 (Dnah9), mRNA [NM_001099633]	GO:0008150|GO:0003674|GO:0000166|GO:0005930|GO:0005524
A_51_P513244	0.865125	0.982092	7.71074	7.55094	7.52557	7.3929	7.66412	7.54684	7.75058	7.3022	chr9	+	88548019	88571086	Zfp949	71640	Mus musculus zinc finger protein 949 (Zfp949), transcript variant 1, mRNA [NM_001142943]	GO:0008150|GO:0003674|GO:0005575|GO:0046872
A_52_P602847	0.961375	0.935313	4.04908	4.19762	3.62467	4.06998	4.80517	3.40889	3.78171	4.01158	chr15	-	104000000	104000000	Glycam1	14663	Mus musculus glycosylation dependent cell adhesion molecule 1 (Glycam1), transcript variant 2, mRNA [NM_008134]	GO:0016020|GO:0005886|GO:0043199|GO:0005576|GO:0007155|GO:0050839
A_51_P388835	0.914295	0.964673	7.15014	7.10656	7.12211	7.25693	6.69682	7.13135	7.38356	7.50887	chr14	+	17981643	18038088	Thrb	21834	Mus musculus thyroid hormone receptor beta (Thrb), transcript variant 2, mRNA [NM_009380]	GO:0005515|GO:0090181|GO:0000790|GO:0008284|GO:0003700|GO:0006366|GO:0007605|GO:0008016|GO:0003707|GO:0005634|GO:0070324|GO:0045778|GO:0046872|GO:0042803|GO:0090207|GO:0060509|GO:0003690|GO:0045944|GO:0008050|GO:0043401|GO:0009887|GO:0032332|GO:0006355|GO:0006357|GO:0000122|GO:0003677|GO:0006351|GO:0031490|GO:0019216|GO:0043565|GO:0008270|GO:0007621|GO:0004887|GO:0019899|GO:0045892|GO:0030522
A_51_P421734	0.163142	0.673008	6.94332	6.79219	6.92544	7.03438	6.77272	7.43011	7.38241	8.09949	chr13	+	73763696	73816742	Slc12a7	20499	Mus musculus solute carrier family 12, member 7 (Slc12a7), mRNA [NM_011390]	GO:0016020|GO:0015379|GO:0005886|GO:0015377|GO:0006810|GO:0016021|GO:0055085|GO:0006813|GO:0015293|GO:0006884|GO:0006811
A_51_P314652	0.079721	0.602711	4.08246	3.41695	3.47053	4.70335	4.41756	4.77408	4.38714	5.23993	chr3	-	85869845	85887518	Glt28d2	320302	Mus musculus glycosyltransferase 28 domain containing 2 (Glt28d2), mRNA [NM_177130]	GO:0008150|GO:0005575|GO:0016740
CUST_69446_PI435794180	0.004051	1.18061	13.7388	13.6682	13.6186	13.5643	13.4308	13.4291	13.3651	13.4115	chr15	-	34440507	34443225	Rpl30	19946	Mus musculus ribosomal protein L30 (Rpl30), transcript variant 1, mRNA [NM_009083]	GO:0005622|GO:0005737|GO:0003735|GO:0030529|GO:0005840|GO:0005634|GO:0022625|GO:0006412|GO:0070062
CUST_72868_PI435794180	0.002965	0.925674	11.4471	11.4947	11.47	11.4253	11.5967	11.5201	11.577	11.5887	chr4	-	24617272	24851086	Klhl32	212390	Mus musculus kelch-like 32 (Klhl32), transcript variant 1, mRNA.	.
A_52_P538145	0.197786	0.649726	2.7117	2.84516	2.36207	2.76266	2.52146	2.8032	3.61266	3.86257	chr3	-	116000000	116000000	Cdc14a	229776	Mus musculus CDC14 cell division cycle 14A (Cdc14a), transcript variant 2, mRNA [NM_001173553]	GO:0005813|GO:0005634|GO:0016791|GO:0005737|GO:0007049|GO:0006470|GO:0016787|GO:0016311|GO:0004721|GO:0008138|GO:0005856|GO:0004725|GO:0051301
A_51_P128575	4.46e-05	4.4191	7.40714	7.00131	7.34302	7.13387	4.7644	4.97889	5.06543	5.45033	chr19	-	9083641	9087956	Scgb1a1	22287	Mus musculus secretoglobin, family 1A, member 1 (uteroglobin) (Scgb1a1), mRNA [NM_011681]	GO:0005791|GO:0043488|GO:0005783|GO:0032714|GO:0032713|GO:0050727|GO:0005576|GO:0000122|GO:0005635|GO:0019834|GO:0005615|GO:0042130|GO:0005622|GO:0005737|GO:0032696|GO:0034097|GO:0030141|GO:0032689
CUST_59556_PI435794180	0.092075	1.18776	6.17115	6.11157	6.14524	5.87883	5.55211	5.7927	6.04124	5.90227	chr7	-	6480215	6486813	Olfr5	18349	Mus musculus olfactory receptor 5 (Olfr5), mRNA [NM_146914]	GO:0050911|GO:0007608|GO:0007165|GO:0004984|GO:0016020|GO:0007186|GO:0005886|GO:0004930|GO:0016021|GO:0004871|GO:0050896
A_52_P203316	0.723422	1.07379	9.50684	8.75647	8.86285	9.3762	8.66757	9.25489	9.23867	8.99728	chr12	-	17172099	17176888	Kcnf1	382571	Mus musculus potassium voltage-gated channel, subfamily F, member 1 (Kcnf1), mRNA [NM_201531]	GO:0005251|GO:0005244|GO:0005267|GO:0055085|GO:0016020|GO:0005249|GO:0008076|GO:0006810|GO:0034765|GO:0051260|GO:0016021|GO:0005216|GO:0006813|GO:0071805|GO:0006811
CUST_70834_PI435794180	0.6966	1.04122	6.39531	6.01209	6.29714	6.21951	5.53146	6.09921	6.3728	6.52731	chr14	-	59380832	59440880	Setdb2-phf11c	107000000	Mus musculus predicted gene, 45935 (Gm45935), mRNA.	.
A_52_P332527	0.652566	0.87589	2.9175	3.72698	4.20038	4.58483	4.81131	3.43183	3.7993	4.27354	chr5	-	89673840	89883334	Adamts3	330119	Mus musculus a disintegrin-like and metallopeptidase (reprolysin type) with thrombospondin type 1 motif, 3 (Adamts3), transcript variant 1, mRNA [NM_177872]	GO:0004175|GO:0016485|GO:0007229|GO:0006508|GO:0008233|GO:0005576|GO:0032964|GO:1900748|GO:0005615|GO:0070062|GO:0010573
CUST_73834_PI435794180	0.793182	1.02367	7.43509	7.44175	7.80698	7.60242	7.36822	7.5266	7.64172	7.63072	chrX	-	158000000	158000000	Yy2	100000000	Mus musculus Yy2 transcription factor (Yy2), mRNA [NM_001098723]	GO:0008150
A_51_P494446	0.112097	1.44627	5.92727	5.3323	6.3522	5.56717	5.16654	5.12386	5.51023	5.42095	chr4	-	150000000	150000000	Tmem201	230917	Mus musculus transmembrane protein 201 (Tmem201), transcript variant 3, mRNA [NM_001284270]	GO:0005515|GO:0010761|GO:0031965|GO:0051015|GO:0016020|GO:0007097|GO:0005623|GO:0005634|GO:0016021|GO:0005521
A_52_P482849	0.107352	1.14202	8.63311	8.39251	8.48127	8.76426	8.34373	8.43228	8.392	8.3635	chr10	+	81321102	81326251	Cactin	70312	Mus musculus cactin, spliceosome C complex subunit (Cactin), mRNA [NM_027381]	GO:0006397|GO:0008380|GO:0032717|GO:0034122|GO:0032720|GO:0005634|GO:0007275|GO:0032088|GO:0071013|GO:0005737|GO:0071222|GO:0060339|GO:0045087|GO:0071356|GO:0071347|GO:0001933|GO:0005681|GO:0031665|GO:0032688|GO:0002376
CUST_64267_PI435794180	0.369172	1.06814	12.073	12.4144	12.295	12.4153	12.2777	12.2267	12.0905	12.2417	chr18	+	36679214	36683862	Slc35a4	67843	Mus musculus solute carrier family 35, member A4 (Slc35a4), transcript variant 1, mRNA [NM_026404]	GO:0008150|GO:0003674|GO:0005794|GO:0016020|GO:0000139|GO:0006810|GO:0008643|GO:0005351|GO:0016021|GO:0005575
CUST_61832_PI435794180	0.100989	0.90708	12.1266	12.1587	12.3366	12.1989	12.331	12.2512	12.2953	12.5023	chr19	+	46501647	46516455	Trim8	93679	Mus musculus tripartite motif-containing 8 (Trim8), mRNA [NM_053100]	GO:0005515|GO:0004842|GO:0016567|GO:0016874|GO:0032897|GO:0005634|GO:0046872|GO:0042803|GO:0042802|GO:0043231|GO:0051091|GO:0005737|GO:0051092|GO:0046597|GO:0045087|GO:0016605|GO:0008270|GO:0043123
A_51_P227502	0.911346	1.01189	9.49146	9.07249	9.4408	9.60909	9.26291	9.20872	9.32761	9.73707	chr4	+	141000000	141000000	Mfap2	17150	Mus musculus microfibrillar-associated protein 2 (Mfap2), transcript variant 1, mRNA [NM_008546]	GO:0005515|GO:0005578|GO:0001527|GO:0005576|GO:0001968|GO:0070051|GO:0030220
A_51_P293001	0.279076	0.896222	5.67767	5.95239	6.23795	5.86045	6.21835	6.23077	5.98998	5.95727	chr6	-	87788852	87811779	Rab43	69834	Mus musculus RAB43, member RAS oncogene family (Rab43), transcript variant 1, mRNA [NM_001039394]	GO:0005794|GO:0007264|GO:0003924|GO:0031410|GO:0005525|GO:0015031|GO:0006184|GO:0045335|GO:0035526|GO:0000166|GO:0016020|GO:0007030|GO:0090382|GO:0070062
A_52_P174396	0.258286	0.926461	6.24853	6.34332	6.2641	6.22031	6.51566	6.33892	6.46227	6.18036	chr1	+	64532803	64604548	Creb1	12912	Mus musculus cAMP responsive element binding protein 1 (Creb1), transcript variant B, mRNA [NM_009952]	GO:0071294|GO:0005515|GO:0008361|GO:0000790|GO:0001190|GO:0003700|GO:0006366|GO:0044212|GO:0045899|GO:0003705|GO:0032916|GO:0030879|GO:0007409|GO:0030154|GO:0060509|GO:0046889|GO:0060430|GO:0003690|GO:0010944|GO:0046887|GO:0007613|GO:0007179|GO:0000785|GO:0033363|GO:0035035|GO:0001102|GO:0005719|GO:0045600|GO:0000980|GO:0045893|GO:0008134|GO:0060428|GO:0035497|GO:0021983|GO:0005634|GO:0005739|GO:…
A_51_P142258	0.72732	0.62082	4.44914	2.65789	2.7121	4.46922	1.85942	4.90388	3.39033	5.57084	chr4	+	134000000	134000000	Kdf1	69073	Mus musculus keratinocyte differentiation factor 1 (Kdf1), transcript variant 2, mRNA [NM_133707]	GO:0010839|GO:0060887|GO:0030054|GO:0010482|GO:2000647|GO:0061436|GO:0003334|GO:0003674|GO:0005737|GO:0045606|GO:0048589|GO:0016331|GO:0005938|GO:0031252
CUST_64557_PI435794180	0.340188	1.10952	7.33347	6.96213	6.95387	7.07604	6.72426	6.70901	7.17554	7.0893	chr5	+	123000000	123000000	Psmd9	67151	Mus musculus proteasome (prosome, macropain) 26S subunit, non-ATPase, 9 (Psmd9), mRNA [NM_026000]	GO:0000502|GO:0097050|GO:0045944|GO:0003713|GO:0008540|GO:0043425|GO:0032024|GO:0005634|GO:0070682|GO:0045893|GO:0008022|GO:0046676
A_52_P56397	0.080576	1.72155	4.71842	3.56782	4.37395	3.66736	3.83408	3.371	3.35512	2.75783	chr4	+	135000000	135000000	Aunip	69885	Mus musculus clathrin heavy chain linker domain containing 1 (Clhc1), mRNA [NM_001081099]	GO:0003674|GO:0005813|GO:0005737|GO:0000922|GO:0007051|GO:0005856
A_52_P615952	0.822652	1.01183	9.75226	9.62937	9.75868	9.40781	9.465	9.69561	10.0675	9.11251	chr17	-	10206470	10319361	Qk	19317	Mus musculus quaking (Qk), transcript variant 1, mRNA [NM_001159517]	GO:0006397|GO:0008380|GO:0017124|GO:0042552|GO:0003723|GO:0007286|GO:0005634|GO:0007275|GO:0008366|GO:0030154|GO:0006417|GO:0042692|GO:0010628|GO:0005737|GO:0042759|GO:0006810|GO:0051028|GO:0001570
A_51_P117130	0.071271	0.745393	6.46651	6.62838	6.63864	6.67987	6.78983	6.85098	6.92837	7.44874	chr15	-	82329531	82338826	Naga	17939	Mus musculus N-acetyl galactosaminidase, alpha (Naga), mRNA [NM_008669]	GO:0009311|GO:0046477|GO:0005975|GO:0019377|GO:0016139|GO:0003824|GO:0005764|GO:0008456|GO:0042803|GO:0004553|GO:0005737|GO:0016052|GO:0016787|GO:0016798|GO:0008152|GO:0004557
CUST_68214_PI435794180	0.088964	0.8719	9.12387	9.11771	9.47307	9.26327	9.48661	9.31521	9.49172	9.49695	chr1	+	131000000	131000000	Eif2d	16865	Mus musculus eukaryotic translation initiation factor 2D (Eif2d), transcript variant 2, mRNA [NM_010709]	GO:0005737|GO:0003723|GO:0003743|GO:0005634|GO:0006412|GO:0006413
A_52_P366462	0.051615	0.51513	5.71086	6.17091	7.29489	5.91088	7.49256	7.30616	7.27517	7.40879	chr11	-	102000000	102000000	Pyy	217212	Mus musculus peptide YY (Pyy), mRNA [NM_145435]	GO:0005179|GO:0042755|GO:0005576|GO:0032096|GO:0005184|GO:0005615
CUST_67234_PI435794180	0.331279	1.11826	11.713	12.0376	12.2188	11.9059	11.771	11.5799	11.7636	12.1108	chr14	+	25842154	25886804	Anxa11	11744	Mus musculus annexin A11 (Anxa11), mRNA [NM_013469]	GO:0008429|GO:0005509|GO:0042581|GO:0005819|GO:0042582|GO:0030496|GO:0005634|GO:0005635|GO:0007109|GO:0045335|GO:0005544|GO:0051592|GO:0044548|GO:0005737|GO:0007049|GO:0023026|GO:0005654|GO:0005856|GO:0070062|GO:0051301|GO:0048306
CUST_58643_PI435794180	0.100288	0.52198	3.15957	2.08672	2.26818	1.69539	2.77144	3.47702	4.08328	2.53012	chr11	+	120000000	120000000	Fscn2	238021	Mus musculus fascin homolog 2, actin-bundling protein, retinal (Strongylocentrotus purpuratus) (Fscn2), mRNA [NM_172802]	GO:0005737|GO:0051015|GO:0032420|GO:0003779|GO:0042995|GO:0030674|GO:0015629|GO:0005856|GO:0042462
A_52_P53740	0.720459	1.02353	5.57128	5.37327	5.41235	5.62308	5.447	5.66577	5.35027	5.37608	chr1	-	59989067	60043122	Ica1l	70375	Mus musculus islet cell autoantigen 1-like (Ica1l), mRNA [NM_027407]	GO:0008150|GO:0003674|GO:0019904|GO:0005575
A_52_P99502	0.090326	0.896323	6.37533	6.35891	6.3018	6.13365	6.57739	6.50744	6.3732	6.3429	chr2	+	73312651	73337807	Scrn3	74616	Mus musculus secernin 3 (Scrn3), mRNA [NM_029022]	GO:0008150|GO:0003674|GO:0006508|GO:0005575|GO:0016805
CUST_70590_PI435794180	0.963569	1.02101	10.1557	9.55697	9.71631	10.5381	9.86972	10.2908	9.95125	9.90232	chr7	+	105000000	105000000	Cckbr	12426	Mus musculus cholecystokinin B receptor (Cckbr), mRNA [NM_007627]	GO:0005515|GO:0015054|GO:0008284|GO:0005886|GO:0005634|GO:0060206|GO:0007204|GO:0001696|GO:0002209|GO:0005737|GO:0004871|GO:0031741|GO:0070371|GO:0001821|GO:0004930|GO:0051968|GO:0090274|GO:0006915|GO:0048565|GO:0032230|GO:0007165|GO:0007186|GO:0016020|GO:0048732|GO:0050806|GO:0016021|GO:0051930
A_52_P663828	0.471304	1.43709	2.98557	5.03578	3.43508	4.02974	4.09256	3.7877	1.93839	3.64685	chr7	-	44605802	44665503	Myh14	71960	Mus musculus myosin, heavy polypeptide 14 (Myh14), transcript variant 3, mRNA [NM_028021]	GO:0005516|GO:0030424|GO:0006200|GO:0042641|GO:0008360|GO:0007605|GO:0031032|GO:0016459|GO:0030898|GO:0019228|GO:0030426|GO:0005737|GO:0003774|GO:0000146|GO:0051015|GO:0000166|GO:0016460|GO:0070062|GO:0030048|GO:0001725|GO:0003779|GO:0014732|GO:0071625|GO:0005524|GO:0070584|GO:0003009|GO:0007519
A_51_P520718	0.237904	1.42942	4.98221	3.88529	3.81353	4.70731	4.28465	3.46513	3.85286	3.96164	chr3	+	158000000	158000000	Ptger3	19218	Mus musculus prostaglandin E receptor 3 (subtype EP3) (Ptger3), mRNA [NM_011196]	GO:0005515|GO:0005886|GO:0004930|GO:0007200|GO:0004955|GO:0004957|GO:0007204|GO:0031622|GO:0007165|GO:0016020|GO:0007186|GO:0032496|GO:0001660|GO:0015701|GO:0007188|GO:0016021|GO:0004871|GO:0035810
CUST_74650_PI435794180	0.189949	1.13982	8.13303	7.93515	7.9889	8.03643	8.06212	7.91606	7.50242	7.8081	chr8	+	36993574	36995533	AI429214	621080	Mus musculus expressed sequence AI429214 (AI429214), mRNA.	.
A_51_P418325	0.991401	9.15143	3.97724	10.4515	2.80489	4.01947	5.12884	5.26845	5.34717	5.42743	chr2	+	91922188	91929829	Chrm4	12672	Mus musculus cholinergic receptor, muscarinic 4 (Chrm4), mRNA [NM_007699]	GO:0030054|GO:0005886|GO:0004930|GO:0045202|GO:0007197|GO:0007268|GO:0014069|GO:0043087|GO:0016907|GO:0032279|GO:0042383|GO:0005085|GO:0040012|GO:0007165|GO:0005737|GO:0007186|GO:0016020|GO:0005887|GO:0045211|GO:0043025|GO:0043679|GO:0004871|GO:0016021
A_51_P261146	0.088721	1.15605	7.0777	7.0446	7.07686	6.87425	6.5885	6.88387	6.99422	6.74797	chr11	+	82781108	82804274	Lig3	16882	Mus musculus ligase III, DNA, ATP-dependent (Lig3), transcript variant 1, mRNA [NM_010716]	GO:0005515|GO:0016874|GO:0003909|GO:0005634|GO:0006303|GO:0046872|GO:0005739|GO:0006273|GO:0000166|GO:0043504|GO:0000794|GO:0000795|GO:0005694|GO:0006310|GO:0003910|GO:0005524|GO:0003677|GO:0006974|GO:0006260|GO:0007049|GO:0006281|GO:0051103|GO:0006288|GO:0008270|GO:0006289|GO:0006266|GO:0045910|GO:0051301
A_51_P417590	0.094207	0.801182	6.82835	7.43209	7.20614	7.30343	7.77266	7.56282	7.40489	7.33658	chr10	+	67127257	67256326	Jmjd1c	108829	Mus musculus jumonji domain containing 1C (Jmjd1c), transcript variant 1, mRNA [NM_207221]	GO:0006355|GO:0016491|GO:0051213|GO:0005634|GO:0046872|GO:0006351|GO:0055114|GO:0016568
A_51_P193490	0.058895	1.09769	12.8083	13.0207	12.9404	12.9774	12.7275	12.8157	12.7902	12.8801	chr5	+	118000000	118000000	Fbxo21	231670	Mus musculus F-box protein 21 (Fbxo21), mRNA [NM_145564]	GO:0008150|GO:0003674|GO:0005575|GO:0003677
A_52_P606774	0.596026	1.03683	10.3454	10.4581	10.5788	10.4925	10.4306	10.1699	10.4375	10.6047	chr2	+	164000000	164000000	Stk4	58231	Mus musculus serine/threonine kinase 4 (Stk4), mRNA [NM_021420]	GO:0005515|GO:0008285|GO:0097284|GO:0005634|GO:0046872|GO:0042803|GO:0042802|GO:0035556|GO:0005622|GO:0005737|GO:0046777|GO:0018105|GO:0004702|GO:0000166|GO:0016301|GO:0046983|GO:0090090|GO:0016772|GO:0046621|GO:0023014|GO:0001569|GO:0043065|GO:0000287|GO:0060706|GO:0003157|GO:0006950|GO:0006915|GO:0060215|GO:0035329|GO:0007417|GO:0005524|GO:0001841|GO:0000902|GO:0007165|GO:0016310|GO:0004672|GO:…
A_52_P597775	0.25982	1.10675	9.66726	9.4597	9.22385	9.56177	9.44155	9.36544	9.36596	9.17802	chr6	+	135000000	135000000	Gprc5a	232431	Mus musculus G protein-coupled receptor, family C, group 5, member A (Gprc5a), mRNA [NM_181444]	GO:0008150|GO:0007165|GO:0003674|GO:0016020|GO:0007186|GO:0005886|GO:0004930|GO:0016021|GO:0004871|GO:0070062|GO:0043231
CUST_61432_PI435794180	0.052054	1.07601	11.5741	11.4557	11.4885	11.5215	11.3854	11.5028	11.34	11.3864	chr10	-	115000000	115000000	Tmem19	67226	Mus musculus transmembrane protein 19 (Tmem19), mRNA [NM_133683]	GO:0008150|GO:0003674|GO:0016020|GO:0016021|GO:0005575
CUST_65249_PI435794180	0.185899	1.06116	14.1759	14.2698	14.3156	14.3036	14.1222	14.1039	14.1766	14.3142	chrX	-	53642488	53643763	Cxx1a	66158	Mus musculus CAAX box 1A (Cxx1a), mRNA.	.
CUST_65392_PI435794180	0.463946	0.924957	8.69894	8.12619	8.34905	8.56063	8.35498	8.55152	8.52795	8.78251	chr10	+	80226597	80245144	Mum1	68114	Mus musculus melanoma associated antigen (mutated) 1 (Mum1), mRNA [NM_023431]	GO:0006281|GO:0006325|GO:0031491|GO:0005634|GO:0006974
CUST_60661_PI435794180	0.015266	0.817818	1.80105	1.78575	1.76971	1.82646	2.11994	2.0202	2.2311	1.95798	chr5	+	121000000	121000000	Oas1h	246729	Mus musculus 2'-5' oligoadenylate synthetase 1H (Oas1h), transcript variant 1, mRNA [NM_145228]	GO:0003725|GO:0008150|GO:0001730|GO:0005575
CUST_62415_PI435794180	0.331163	1.07766	7.41364	7.31895	7.25596	7.26143	6.9724	7.20177	7.44995	7.15938	chr8	+	78509327	78734012	Slc10a7	76775	Mus musculus solute carrier family 10 (sodium/bile acid cotransporter family), member 7 (Slc10a7), transcript variant a, mRNA [NM_029736]	GO:0008150|GO:0003674|GO:0016020|GO:0006810|GO:0016021|GO:0005575|GO:0006814|GO:0015293|GO:0006811
CUST_65083_PI435794180	0.207316	1.12515	11.2068	10.9408	11.1408	10.9796	10.6081	10.9787	11.0967	10.8768	chr11	-	51685384	51688634	0610009B22Rik	66050	Mus musculus RIKEN cDNA 0610009B22 gene (0610009B22Rik), mRNA [NM_025319]	GO:0008150|GO:0003674|GO:0005575
A_52_P537208	0.542712	0.868375	3.2041	3.03025	2.76203	3.23905	2.71736	3.7914	3.27062	3.10965	chr15	-	82996735	83033397	Nfam1	74039	Mus musculus Nfat activating molecule with ITAM motif 1 (Nfam1), transcript variant 1, mRNA [NM_001271411]	GO:0050853|GO:0045577|GO:0005886|GO:0009986|GO:0050861|GO:0005622|GO:0035556|GO:0007165|GO:0051091|GO:0016020|GO:0030183|GO:0045121|GO:0016021|GO:0004888
CUST_66499_PI435794180	0.567932	1.05482	9.26007	9.18216	9.36781	9.22897	8.86842	8.93753	9.3294	9.50427	chr10	+	81268171	81273247	Apba3	57267	Mus musculus amyloid beta (A4) precursor protein-binding, family A, member 3 (Apba3), mRNA [NM_018758]	GO:0010468|GO:0004857|GO:0048471|GO:0005737|GO:0001540|GO:0006810|GO:0007268|GO:0019899|GO:0015031|GO:0043086|GO:0001701
CUST_71202_PI435794180	0.657143	1.05193	3.94787	4.20828	3.97705	4.34351	4.62459	4.0132	3.25663	4.01247	chr12	-	87278637	87299705	Ism2	217738	Mus musculus isthmin 2 (Ism2), mRNA.	.
A_51_P464769	0.659908	1.89667	1.95147	4.68286	1.85871	1.96092	2.21835	2.09067	2.60471	2.18602	chr1	+	139000000	139000000	Aspm	12316	Mus musculus asp (abnormal spindle)-like, microcephaly associated (Drosophila) (Aspm), mRNA [NM_009791]	GO:0005516|GO:0048477|GO:0090263|GO:0030496|GO:0002052|GO:0005634|GO:0007283|GO:0045769|GO:0021873|GO:0003674|GO:0000922|GO:0005737|GO:0007049|GO:0007067|GO:0051661|GO:0048589|GO:0045665|GO:0007420|GO:0001764|GO:0005856|GO:0051301
A_52_P207182	0.425978	1.05718	8.84569	8.6433	8.8533	8.77534	8.52579	8.62416	8.92722	8.69835	chr9	-	44742143	44767808	Arcn1	213827	Mus musculus archain 1 (Arcn1), mRNA [NM_145985]	GO:0008344|GO:0030131|GO:0030126|GO:0005794|GO:0030137|GO:0005783|GO:0006890|GO:0005623|GO:0031410|GO:0015031|GO:0006886|GO:0043231|GO:0005622|GO:0005737|GO:0016020|GO:0043473|GO:0006810|GO:0048193|GO:0021691|GO:0016192
A_52_P583438	0.418796	0.95383	10.0138	10.0565	9.91997	9.9179	10.108	10.0781	10.1321	9.85082	chr2	-	37425499	37430919	Zbtb6	241322	Mus musculus zinc finger and BTB domain containing 6 (Zbtb6), mRNA [NM_146253]	GO:0008150|GO:0006355|GO:0005634|GO:0003676|GO:0003677|GO:0046872|GO:0006351
CUST_69066_PI435794180	0.974906	0.996692	7.87153	7.6156	7.58907	7.7176	7.51044	7.73777	7.87458	7.68399	chr9	+	123000000	123000000	Zfp105	22646	Mus musculus zinc finger protein 105 (Zfp105), mRNA [NM_009544]	GO:0043565|GO:0048471|GO:0006355|GO:0003700|GO:0005634
CUST_70293_PI435794180	0.008426	0.636524	4.42806	4.62081	4.459	4.88265	5.18719	4.90861	5.40118	5.48036	chr3	+	37348652	37404830	Fgf2	14173	Mus musculus fibroblast growth factor 2 (Fgf2), mRNA [NM_008006]	GO:0060045|GO:0005515|GO:0001658|GO:0045597|GO:0009790|GO:0001759|GO:0005615|GO:0048678|GO:0030154|GO:0060644|GO:0010764|GO:0032958|GO:0043552|GO:0061045|GO:0060548|GO:0051781|GO:0070374|GO:0050679|GO:0051209|GO:0007275|GO:0005125|GO:0042056|GO:0060038|GO:0010595|GO:0043536|GO:0008543|GO:0010001|GO:0045893|GO:0008083|GO:0043537|GO:0051897|GO:0008284|GO:0008285|GO:0060591|GO:0030324|GO:0002042|GO:…
CUST_69667_PI435794180	0.970272	0.997546	10.9724	10.813	10.9191	10.9715	10.8434	10.8278	11.0041	11.0103	chr1	-	86543014	86582501	Pde6d	18582	Mus musculus phosphodiesterase 6D, cGMP-specific, rod, delta (Pde6d), mRNA [NM_008801]	GO:0005515|GO:0017137|GO:0004114|GO:0047555|GO:0031410|GO:0043086|GO:0005829|GO:0005737|GO:0016020|GO:0033124|GO:0005095|GO:0007602|GO:0007601|GO:0050896
A_52_P460422	0.789159	1.01214	11.8863	11.8062	11.9092	11.8721	11.9396	11.8329	11.6377	11.9728	chr19	-	58795750	58860984	Hspa12a	73442	Mus musculus heat shock protein 12A (Hspa12a), mRNA [NM_175199]	GO:0008150|GO:0003674|GO:0000166|GO:0005524|GO:0070062
A_51_P127346	0.031348	1.05164	1.85875	1.78563	1.76852	1.8233	1.73218	1.72118	1.75194	1.74186	chr1	-	56636050	56637451	Hsfy2	71066	Mus musculus heat shock transcription factor, Y linked 2 (Hsfy2), mRNA [NM_027661]	GO:0008150|GO:0003674|GO:0006950|GO:0005634|GO:0005575|GO:0003677
CUST_58850_PI435794180	0.921341	1.00109	10.3388	10.5861	10.579	10.3746	10.6068	10.5594	10.6129	10.0347	chr1	+	132000000	132000000	Dstyk	213452	Mus musculus dual serine/threonine and tyrosine protein kinase (Dstyk), mRNA [NM_172516]	GO:0016310|GO:0005737|GO:0004672|GO:0000166|GO:0016301|GO:0004674|GO:0006468|GO:0004712|GO:0004713|GO:0005524|GO:0016740|GO:0016772
CUST_64162_PI435794180	0.018506	1.19034	7.85917	7.75634	7.63801	7.81213	7.50649	7.55818	7.63934	7.35025	chr7	-	34184496	34196647	Pdcd2l	68079	Mus musculus programmed cell death 2-like (Pdcd2l), mRNA [NM_026549]	GO:0008150|GO:0003674|GO:0007049|GO:0005737|GO:0005575
A_51_P516148	0.276105	1.0629	10.9704	10.8643	11.092	11.0751	10.9356	10.942	11.0055	10.7676	chr3	+	54156056	54318471	Trpc4	22066	Mus musculus transient receptor potential cation channel, subfamily C, member 4 (Trpc4), transcript variant 1, mRNA [NM_016984]	GO:0005515|GO:0008013|GO:0005886|GO:0048709|GO:0014051|GO:0070679|GO:0016323|GO:0005737|GO:0005911|GO:0006810|GO:0051924|GO:0006816|GO:0015279|GO:0006811|GO:0005262|GO:0045296|GO:0009986|GO:0034704|GO:0055085|GO:0043234|GO:0070509|GO:0016020|GO:0005887|GO:0005901|GO:0070588|GO:0030863|GO:0045121|GO:0016021|GO:0005216
A_52_P168176	0.730683	1.03438	9.00436	9.07259	9.40516	9.33351	9.12628	8.97165	9.1834	9.35295	chr15	-	76516202	76522129	Scrt1	170729	Mus musculus scratch homolog 1, zinc finger protein (Drosophila) (Scrt1), mRNA [NM_130893]	GO:0005515|GO:0006355|GO:2001222|GO:0005634|GO:0000122|GO:0003676|GO:0003677|GO:0046872|GO:0006351
A_51_P485756	0.685745	0.951269	9.77867	9.5742	8.78083	9.59176	9.48758	9.73469	9.67424	9.25583	chr10	-	102000000	102000000	Nts	67405	Mus musculus neurotensin (Nts), mRNA [NM_024435]	GO:0050880|GO:0005576|GO:0031410|GO:0005184
A_51_P503542	0.077464	0.834295	10.7422	10.4123	10.5813	10.668	11.1132	10.7195	10.7055	10.8932	chr17	+	33629091	33631714	Zfp414	328801	Mus musculus zinc finger protein 414 (Zfp414), transcript variant 1, mRNA [NM_026712]	GO:0008150|GO:0006355|GO:0005634|GO:0003677|GO:0046872|GO:0006351
CUST_68395_PI435794180	0.105617	1.84974	3.27705	2.09462	2.82299	1.80493	1.71992	1.72825	1.707	1.7621	chr6	-	52162416	52164831	Hoxa2	15399	Mus musculus homeobox A2 (Hoxa2), mRNA [NM_010451]	GO:0007389|GO:0003700|GO:0021658|GO:0005634|GO:0048704|GO:0009953|GO:0048703|GO:0009952|GO:0035284|GO:0045944|GO:0042474|GO:0006355|GO:0007379|GO:0001709|GO:0021568|GO:0021569|GO:0007275|GO:0000122|GO:0003677|GO:0006351|GO:0043565|GO:0008045|GO:0045165|GO:0002076|GO:0045665
A_52_P639025	0.700115	1.02969	6.56704	6.39221	6.53098	6.40702	6.38595	6.16474	6.28091	6.81692	chr4	-	135000000	135000000	Tmem57	66146	Mus musculus transmembrane protein 57 (Tmem57), mRNA [NM_025382]	GO:0044306|GO:0043005|GO:0030424|GO:0008150|GO:0003674|GO:0031965|GO:0016020|GO:0045202|GO:0005634|GO:0042995|GO:0016021
CUST_63562_PI435794180	0.79545	0.98212	11.8132	11.9305	11.7832	11.5454	11.8356	11.812	11.9246	11.6132	chr3	+	103000000	103000000	Tspan2	70747	Mus musculus tetraspanin 2 (Tspan2), transcript variant 1, mRNA [NM_027533]	GO:0003674|GO:0006954|GO:0016020|GO:0005886|GO:0048709|GO:0014002|GO:0043209|GO:0042552|GO:0016021|GO:0014005
A_52_P817257	0.138169	0.136044	5.87994	6.49507	5.90712	5.78903	5.2071	9.14631	8.087	10.0606	chr16	+	5007315	5008308	Smim22	432995	Mus musculus small integral membrane protein 22 (Smim22), transcript variant 3, mRNA [NM_001253797]	GO:0008150|GO:0003674|GO:0005575
CUST_66592_PI435794180	0.270556	1.05672	14.8322	14.6063	14.6852	14.5854	14.6367	14.6288	14.5485	14.5881	chr3	-	86137939	86142668	Rps3a1	20091	Mus musculus ribosomal protein S3A1 (Rps3a1), mRNA [NM_016959]	GO:0005515|GO:0003735|GO:0005634|GO:0006412|GO:0030154|GO:0005829|GO:0005622|GO:0005737|GO:0002181|GO:0022627|GO:0030529|GO:0005840|GO:0031369
CUST_62852_PI435794180	0.232951	1.06507	2.15108	1.92421	1.89155	1.98419	1.86581	1.86805	1.97388	1.89089	chr13	-	73681156	73700695	Slc6a19	74338	Mus musculus solute carrier family 6 (neurotransmitter transporter), member 19 (Slc6a19), mRNA [NM_028878]	GO:0005515|GO:0005886|GO:0005328|GO:0006865|GO:0031526|GO:0003333|GO:0015804|GO:0016020|GO:0005887|GO:0006810|GO:0006836|GO:0015175|GO:0016021|GO:0070062|GO:0015293
CUST_62270_PI435794180	0.401405	0.596451	4.64303	3.98032	4.91076	5.1203	3.87908	5.59286	4.97777	6.36831	chr2	+	34874395	34892133	Cutal	77996	Mus musculus cutA divalent cation tolerance homolog-like (Cutal), mRNA [NM_030021]	GO:0008150|GO:0003674|GO:0005575
CUST_65027_PI435794180	0.107969	1.16826	11.5688	11.4041	11.4368	11.3506	10.9451	11.2839	11.4386	11.1596	chr7	+	134000000	134000000	Bccip	66165	Mus musculus BRCA2 and CDKN1A interacting protein (Bccip), mRNA [NM_025392]	GO:0007049|GO:0019908|GO:0006281|GO:0061101|GO:0005634|GO:0000079|GO:0019207|GO:0006974
A_52_P269445	0.567122	0.922212	6.67019	6.47799	5.63554	6.45155	6.52058	6.46445	6.6812	6.19299	chr8	-	119000000	120000000	Slc38a8	234788	Mus musculus solute carrier family 38, member 8 (Slc38a8), mRNA [NM_001009950]	GO:0008150|GO:0003674|GO:0016020|GO:0006865|GO:0006810|GO:0016021|GO:0005575|GO:0006814|GO:0006811
CUST_57220_PI435794180	0.99704	0.997007	12.7532	12.8685	12.6837	12.7142	12.8398	12.8735	12.7679	12.5397	chr1	+	180000000	180000000	Sccpdh	109232	Mus musculus saccharopine dehydrogenase (putative) (Sccpdh), mRNA [NM_178653]	GO:0005811|GO:0005739|GO:0008150|GO:0003674|GO:0016491|GO:0030496|GO:0005634|GO:0055114
A_51_P179082	0.697622	1.03672	10.2782	10.0887	10.4713	10.2551	9.92545	10.0965	10.1776	10.6173	chr16	+	16870735	16892986	Top3b	21976	Mus musculus topoisomerase (DNA) III beta (Top3b), mRNA [NM_011624]	GO:0003916|GO:0000793|GO:0003917|GO:0007059|GO:0000166|GO:0005634|GO:0016853|GO:0006265|GO:0005524|GO:0003677
A_51_P438853	0.139512	1.93279	5.00812	4.44102	4.44676	4.73813	1.85659	2.34093	4.4723	4.4656	chr1	+	107000000	107000000	Serpinb11	66957	Mus musculus serine (or cysteine) peptidase inhibitor, clade B (ovalbumin), member 11 (Serpinb11), mRNA [NM_025867]	GO:0030162|GO:0010951|GO:0005737|GO:0004867|GO:0010466|GO:0030414|GO:0005615
A_51_P483544	0.84413	0.999519	9.26786	9.03061	9.29109	9.1489	8.50404	9.04475	9.3651	9.61483	chr6	-	23072172	23132986	Aass	30956	Mus musculus aminoadipate-semialdehyde synthase (Aass), mRNA [NM_013930]	GO:0005739|GO:0008152|GO:0016491|GO:0047130|GO:0047131|GO:0006091|GO:0019477|GO:0003824|GO:0055114|GO:0043231
CUST_69813_PI435794180	0.025256	2.38462	4.60258	3.48501	3.77958	4.56207	3.43945	3.27355	2.56344	2.04214	chr9	+	7558428	7568486	Mmp8	17394	Mus musculus matrix metallopeptidase 8 (Mmp8), mRNA [NM_008611]	GO:0004252|GO:0005509|GO:0005578|GO:0005576|GO:0005615|GO:0046872|GO:0031012|GO:0016787|GO:0030574|GO:0006508|GO:0008233|GO:0008270|GO:0004222|GO:0008237
CUST_56761_PI435794180	0.133449	0.855344	9.28141	9.03543	9.25156	9.18091	9.12288	9.3651	9.58727	9.54298	chr4	+	86748554	86850602	Dennd4c	329877	Mus musculus DENN/MADD domain containing 4C (Dennd4c), mRNA [NM_184088]	GO:0017112|GO:0032869|GO:0005886|GO:0031410|GO:0015031|GO:0072659|GO:0005829|GO:0005085|GO:0005737|GO:0032313|GO:0016020|GO:0032593|GO:0006810|GO:0030904
CUST_60799_PI435794180	0.442023	1.08722	11.267	11.2107	11.6018	11.516	11.5841	11.2305	10.9986	11.276	chr13	+	104000000	104000000	Sgtb	218544	Mus musculus small glutamine-rich tetratricopeptide repeat (TPR)-containing, beta (Sgtb), mRNA [NM_144838]	GO:0008150|GO:0046982|GO:0005575|GO:0042803
A_51_P108779	0.730795	0.976848	11.0616	11.0365	11.1337	10.8859	10.9487	11.0315	11.263	11.0003	chr19	-	4622550	4625617	Rce1	19671	Mus musculus RCE1 homolog, prenyl protein peptidase (S. cerevisiae) (Rce1), mRNA [NM_023131]	GO:0004197|GO:0016787|GO:0016020|GO:0005783|GO:0006508|GO:0005789|GO:0071586|GO:0016021
A_52_P364294	0.3774	1.03677	1.75578	1.77854	1.92667	1.84738	1.77166	1.80998	1.66874	1.8496	chrX	+	161000000	161000000	Rs1	20147	Mus musculus retinoschisis (X-linked, juvenile) 1 (human) (Rs1), mRNA [NM_011302]	GO:0016062|GO:0008429|GO:0043325|GO:0080025|GO:0070273|GO:0005547|GO:0005546|GO:0031210|GO:0005576|GO:0010842|GO:0032266|GO:0001786|GO:0007155|GO:0010314|GO:0019897
A_52_P385229	0.574082	0.908579	3.99994	4.91189	4.01687	4.6307	4.07905	4.70967	4.64595	4.79289	chr15	-	10568977	10713540	Rai14	75646	Mus musculus retinoic acid induced 14 (Rai14), transcript variant 1, mRNA [NM_030690]	GO:0005739|GO:0005737|GO:0005634|GO:0015629|GO:0005856
CUST_63762_PI435794180	0.385298	1.09017	6.23896	6.06887	6.19645	6.17634	6.17684	5.81193	6.34482	5.77254	chr4	+	133000000	133000000	Cd164l2	69655	Mus musculus CD164 sialomucin-like 2 (Cd164l2), mRNA [NM_027152]	GO:0008150|GO:0003674|GO:0016020|GO:0016021|GO:0005575
A_52_P349356	0.051947	1.13582	11.2991	11.2756	11.461	11.4499	11.108	11.091	11.203	11.3444	chr5	-	125000000	125000000	Ccdc92	215707	Mus musculus coiled-coil domain containing 92 (Ccdc92), mRNA [NM_144819]	GO:0008150|GO:0003674|GO:0005737|GO:0005814|GO:0005856
CUST_71806_PI435794180	0.209989	1.34555	3.30041	4.14891	4.18401	3.97936	3.72763	3.98134	3.19121	2.91863	chr13	+	50698328	50703409	Gm8765	667693	Mus musculus predicted gene 8765 (Gm8765), mRNA.	.
A_51_P242796	0.501628	0.897762	7.89059	7.89989	7.81524	7.83168	7.99054	7.70544	8.44835	7.79856	chr2	-	104000000	104000000	Nat10	98956	Mus musculus N-acetyltransferase 10 (Nat10), mRNA [NM_153126]	GO:0008150|GO:0016746|GO:0008080|GO:0000166|GO:0005634|GO:0005575|GO:0005524|GO:0016740
A_51_P456478	0.2142	1.07639	10.3088	10.1701	10.3179	10.2621	10.1413	10.2264	9.97124	10.2811	chr11	+	29172906	29220797	Smek2	104570	Mus musculus SMEK homolog 2, suppressor of mek1 (Dictyostelium) (Smek2), mRNA [NM_134034]	GO:0005515|GO:0030289|GO:0005737|GO:0006470|GO:0045722|GO:0005634|GO:0005856|GO:0019216
A_51_P279323	0.199171	1.05189	14.0579	14.0319	14.0187	13.9763	13.8536	14.0552	13.9825	13.8941	chr12	-	65062431	65073938	Fkbp3	30795	Mus musculus FK506 binding protein 3 (Fkbp3), mRNA [NM_013902]	GO:0005515|GO:0000413|GO:0016020|GO:0006457|GO:0018208|GO:0003755|GO:0005528|GO:0005634|GO:0016853
A_51_P324410	0.748497	1.02944	11.0301	10.638	10.8911	10.9627	11.1123	10.9197	10.6958	10.6012	chr19	+	55316056	55627461	Vti1a	53611	Mus musculus vesicle transport through interaction with t-SNAREs 1A (Vti1a), mRNA [NM_016862]	GO:0005794|GO:0030136|GO:0031201|GO:0048280|GO:0015031|GO:0006886|GO:0008021|GO:0006888|GO:0005484|GO:0016020|GO:0043025|GO:0006810|GO:0042147|GO:0016021|GO:0016192
CUST_57178_PI435794180	0.406344	0.919109	10.9369	10.8029	11.0644	11.0935	11.3102	10.9649	10.8545	11.2255	chr4	+	156000000	156000000	Fndc10	230991	Mus musculus RIKEN cDNA B930041F14 gene (B930041F14Rik), mRNA [NM_178699]	GO:0008150|GO:0003674|GO:0016020|GO:0016021|GO:0005575
A_51_P329322	0.002052	0.836875	10.9421	10.8363	10.9068	10.8726	11.0783	11.2514	11.1223	11.1299	chr3	-	10339955	10351317	Zfand1	66361	Mus musculus zinc finger, AN1-type domain 1 (Zfand1), mRNA [NM_025512]	GO:0008150|GO:0003674|GO:0008270|GO:0005575|GO:0046872
A_51_P328963	0.415484	0.960407	9.97917	9.66081	9.87237	9.84963	9.88915	9.88506	9.92607	9.9124	chr16	+	18812293	18835261	Ufd1l	22230	Mus musculus ubiquitin fusion degradation 1 like (Ufd1l), transcript variant 1, mRNA [NM_011672]	GO:0006511|GO:0005737|GO:0005102|GO:0005634|GO:0032403
CUST_67637_PI435794180	0.929918	1.02787	6.41831	6.35282	6.4188	7.06509	6.53503	6.76201	6.29196	6.59413	chr11	+	98383810	98384953	Tcap	21393	Mus musculus titin-cap (Tcap), mRNA [NM_011540]	GO:0005515|GO:0030240|GO:0030018|GO:0045214|GO:0035995|GO:0051373|GO:0060048|GO:0044325|GO:0007512|GO:0031432|GO:0003300|GO:0048739|GO:0005737|GO:0014898|GO:0055003|GO:0008307|GO:0030241|GO:0030674|GO:0048769|GO:0055008|GO:0070080|GO:0031674
CUST_62608_PI435794180	0.154952	0.906875	10.6611	10.6051	10.615	10.6124	10.8846	10.8749	10.6838	10.5934	chr16	-	15848440	15863322	Mzt2	72083	Mus musculus mitotic spindle organizing protein 2 (Mzt2), mRNA [NM_029354]	GO:0008150|GO:0003674|GO:0005813|GO:0005737|GO:0005856
A_51_P107938	0.012216	0.792982	6.96822	7.04427	6.96502	6.86388	7.3338	7.19641	7.15728	7.47609	chr2	-	121000000	121000000	Ubr1	22222	Mus musculus ubiquitin protein ligase E3 component n-recognin 1 (Ubr1), mRNA [NM_009461]	GO:0005515|GO:0006511|GO:0000502|GO:0004842|GO:0032007|GO:0016567|GO:0016874|GO:0070728|GO:0000151|GO:0046872|GO:0071233|GO:0030163|GO:0005737|GO:0008270
CUST_67078_PI435794180	0.259881	0.94368	9.01731	8.93819	8.84699	9.1065	9.11427	9.14397	8.99376	8.99794	chr7	+	80186840	80226524	Sema4b	20352	Mus musculus sema domain, immunoglobulin domain (Ig), transmembrane domain (TM) and short cytoplasmic domain, (semaphorin) 4B (Sema4b), mRNA [NM_013659]	GO:0005515|GO:0016020|GO:0005886|GO:0045211|GO:0045202|GO:0007275|GO:0004872|GO:0016021|GO:0030154|GO:0007399
CUST_69224_PI435794180	0.005714	1.38826	10.8041	10.6759	10.9719	10.6889	10.1606	10.2803	10.5586	10.2357	chr8	+	13338803	13378448	Tfdp1	21781	Mus musculus transcription factor Dp 1 (Tfdp1), transcript variant 1, mRNA [NM_009361]	GO:0005515|GO:0005667|GO:0006355|GO:0003700|GO:0003713|GO:0019904|GO:0043276|GO:0005634|GO:0003677|GO:0006351|GO:0007049|GO:0008544|GO:0045893|GO:0000278|GO:2000278|GO:0008134
CUST_68546_PI435794180	0.134457	0.461059	3.86438	1.90914	3.71185	2.83381	3.34082	4.07627	3.85634	5.39694	chr18	+	11052509	11085635	Gata6	14465	Mus musculus GATA binding protein 6 (Gata6), mRNA [NM_010258]	GO:0071773|GO:0060045|GO:0005515|GO:0010468|GO:0043627|GO:0003700|GO:0006366|GO:0044212|GO:0003705|GO:0000981|GO:0003310|GO:0032911|GO:0035987|GO:0032912|GO:0071158|GO:0060575|GO:0048645|GO:0060430|GO:0003309|GO:0003690|GO:0055007|GO:0001103|GO:0019901|GO:0000122|GO:0070848|GO:0000979|GO:0001701|GO:0001889|GO:0048738|GO:0035239|GO:0060486|GO:0008270|GO:0006644|GO:0045893|GO:0001158|GO:0045892|GO:…
CUST_67489_PI435794180	0.173695	0.934804	8.39475	8.18399	8.27418	8.18168	8.43902	8.26099	8.39206	8.33613	chr5	+	138000000	138000000	Zscan21	22697	Mus musculus zinc finger and SCAN domain containing 21 (Zscan21), transcript variant 1, mRNA [NM_011757]	GO:0006355|GO:0003700|GO:0048477|GO:0007275|GO:0005634|GO:0007283|GO:0045893|GO:0003676|GO:0003677|GO:0046872|GO:0030154|GO:0006351
CUST_71791_PI435794180	0.305008	1.07751	13.4001	13.3001	13.542	13.2087	13.0832	13.2685	13.3764	13.2975	chr7	+	124000000	124000000	Hs3st4	628779	Mus musculus heparan sulfate (glucosamine) 3-O-sulfotransferase 4 (Hs3st4), mRNA [NM_001252072]	GO:0008150|GO:0003674|GO:0005575
A_52_P149835	0.868044	1.00659	7.62559	7.72496	7.69055	7.77966	7.60203	7.83077	7.56099	7.77551	chrX	-	74013917	74023921	Irak1	16179	Mus musculus interleukin-1 receptor-associated kinase 1 (Irak1), transcript variant 4, mRNA [NM_008363]	GO:0005515|GO:0034142|GO:0019221|GO:0005634|GO:0051259|GO:0042803|GO:0034605|GO:0005737|GO:0051092|GO:0046777|GO:0000166|GO:0043406|GO:0016301|GO:0031072|GO:0032496|GO:0043507|GO:0031663|GO:0070555|GO:0070498|GO:0016772|GO:0005811|GO:0005149|GO:0046982|GO:0007250|GO:0034134|GO:0007254|GO:0032088|GO:0048661|GO:0005524|GO:0007165|GO:0001959|GO:0016310|GO:0004672|GO:0016020|GO:0004674|GO:0045087|GO:…
A_51_P121412	0.170603	0.938519	8.88212	9.01762	8.95455	9.08086	9.05418	8.97704	9.17112	9.09962	chr18	+	36679214	36683862	Slc35a4	67843	Mus musculus solute carrier family 35, member A4 (Slc35a4), transcript variant 1, mRNA [NM_026404]	GO:0008150|GO:0003674|GO:0005794|GO:0016020|GO:0000139|GO:0006810|GO:0008643|GO:0005351|GO:0016021|GO:0005575
CUST_68552_PI435794180	0.281316	0.797737	5.92824	5.62265	5.61072	5.79621	5.6941	6.06565	6.6059	5.72396	chr5	-	70751046	70842617	Gabrg1	14405	Mus musculus gamma-aminobutyric acid (GABA) A receptor, subunit gamma 1 (Gabrg1), mRNA [NM_010252]	GO:0006821|GO:0005230|GO:0030054|GO:0005886|GO:0004890|GO:0034707|GO:0045202|GO:0007268|GO:0007214|GO:0050811|GO:0005254|GO:0043235|GO:0007165|GO:0016020|GO:0045211|GO:0006810|GO:0016021|GO:0006811
A_52_P410345	0.43589	1.46514	3.41311	2.08593	1.69877	1.70951	1.72988	2.17035	1.7777	1.75232	chr6	+	134000000	134000000	Gm5885	545884	Mus musculus predicted gene 5885 (Gm5885), mRNA [NM_001185040]	GO:0008150|GO:0003674|GO:0005575
A_52_P121530	0.569315	1.03798	7.36724	7.37242	7.2196	7.13872	7.11202	7.27708	7.39643	7.08893	chr14	-	105000000	105000000	Rbm26	74213	Mus musculus RNA binding motif protein 26 (Rbm26), mRNA [NM_134077]	GO:0006397|GO:0000166|GO:0010923|GO:0003723|GO:0005575|GO:0003676|GO:0046872
CUST_73940_PI435794180	0.001945	1.04301	1.75507	1.73498	1.73395	1.7546	1.67375	1.66444	1.6956	1.70162	chr1	-	65071524	65073532	Crygc	12966	Mus musculus crystallin, gamma C (Crygc), transcript variant 2, mRNA.	.
A_51_P316935	0.320472	1.30571	7.37188	6.57362	6.47086	7.16693	5.53414	6.46643	7.22142	6.55139	chr6	+	117000000	117000000	8430408G22Rik	213393	Mus musculus RIKEN cDNA 8430408G22 gene (8430408G22Rik), transcript variant 1, mRNA [NM_145980]	GO:0005739|GO:0008150|GO:0003674
A_52_P428699	0.675104	1.06048	5.48351	5.13981	5.26056	6.07173	4.05283	5.57833	5.2679	6.17199	chr17	-	34862601	34882100	C2	12263	Mus musculus complement component 2 (within H-2S) (C2), mRNA [NM_013484]	GO:0006956|GO:0016787|GO:0004252|GO:0045087|GO:0006958|GO:0006508|GO:0008236|GO:0008233|GO:0005576|GO:0003824|GO:0002376
CUST_62336_PI435794180	0.12639	0.836951	11.7795	11.8897	11.7987	11.9855	12.4102	11.9608	11.8884	12.1723	chr7	+	29238322	29247532	Yif1b	77254	Mus musculus Yip1 interacting factor homolog B (S. cerevisiae) (Yif1b), transcript variant 1, mRNA [NM_029887]	GO:0008150|GO:0003674|GO:0016020|GO:0016021|GO:0005575
CUST_72577_PI435794180	0.943755	1.004	1.76432	2.09458	3.28476	3.2354	2.5237	3.38611	1.80873	2.81065	chr3	+	90726905	90741517	Pglyrp4	384997	Mus musculus peptidoglycan recognition protein 4 (Pglyrp4), transcript variant 1, mRNA.	.
A_51_P321921	0.907271	1.00407	12.5537	12.5512	12.451	12.4268	12.4857	12.4808	12.6127	12.3748	chr14	-	8165990	8172992	Pdhb	68263	Mus musculus pyruvate dehydrogenase (lipoamide) beta (Pdhb), mRNA [NM_024221]	GO:0006099|GO:0005975|GO:0005634|GO:0003824|GO:0006086|GO:0005739|GO:0008152|GO:0016491|GO:0006006|GO:0004738|GO:0004739|GO:0045254|GO:0055114
A_51_P279712	0.408308	0.947757	9.28214	9.09276	9.26338	9.14797	9.14639	9.2364	9.23241	9.46895	chr5	-	63908897	63968897	Rell1	100532	Mus musculus RELT-like 1 (Rell1), mRNA [NM_145923]	GO:0008150|GO:0003674|GO:0005737|GO:0016020|GO:0005886|GO:0015630|GO:0016021
A_51_P371695	0.465754	0.95489	6.9584	7.06184	7.02751	6.85372	7.05361	7.01515	7.20811	6.88074	chr7	-	118000000	118000000	Smg1	233789	Mus musculus SMG1 homolog, phosphatidylinositol 3-kinase-related kinase (C. elegans) (Smg1), mRNA [NM_001031814]	GO:0006950|GO:0005634|GO:0005524|GO:0046872|GO:0006974|GO:0046854|GO:0016310|GO:0005737|GO:0046777|GO:0006281|GO:0018105|GO:0000166|GO:0000184|GO:0004674|GO:0016301|GO:0016773|GO:0016740|GO:0016772
CUST_56423_PI435794180	0.41898	0.810982	2.59563	2.56948	3.91717	3.65981	4.01154	2.90542	3.79202	3.52522	chr15	+	82555097	82559413	Cyp2d12	380997	Mus musculus cytochrome P450, family 2, subfamily d, polypeptide 12 (Cyp2d12), mRNA [NM_201360]	GO:0004497|GO:0016491|GO:0046872|GO:0055114
CUST_71227_PI435794180	0.401467	1.03406	11.0428	11.0053	11.0244	10.9217	10.9154	11.0112	11.037	10.8311	chr5	+	29195992	29225524	Rnf32	56874	Mus musculus ring finger protein 32 (Rnf32), transcript variant 1, mRNA.	.
A_51_P399773	0.101908	1.24248	10.3965	10.4893	10.8971	10.5318	10.5782	10.3055	10.1556	10.0128	chr3	-	31202855	31310319	Slc7a14	241919	Mus musculus solute carrier family 7 (cationic amino acid transporter, y+ system), member 14 (Slc7a14), mRNA [NM_172861]	GO:0003674|GO:0016020|GO:0015171|GO:0010923|GO:0006865|GO:0006810|GO:0016021|GO:0003333
A_51_P275469	0.687698	1.04652	9.54525	9.26668	9.6807	9.30881	8.71037	9.20604	9.70825	9.72581	chr5	+	123000000	123000000	Setd1b	208043	Mus musculus SET domain containing 1B (Setd1b), mRNA [NM_001040398]	GO:0006355|GO:0005694|GO:0003723|GO:0008168|GO:0005634|GO:0003676|GO:0032259|GO:0006351|GO:0018024|GO:0003674|GO:0000166|GO:0016740|GO:0016568
A_51_P477456	0.241859	1.05784	9.39796	9.23841	9.33418	9.49053	9.34452	9.24318	9.2766	9.28214	chr9	-	115000000	115000000	Cnot10	78893	Mus musculus CCR4-NOT transcription complex, subunit 10 (Cnot10), mRNA [NM_153585]	GO:0008150|GO:0003674|GO:0006355|GO:0005737|GO:0005634|GO:0031047|GO:0030014|GO:0006417|GO:0006351
A_51_P384946	0.011364	0.854024	13.6571	13.6806	13.6478	13.7373	13.8801	13.8148	13.8923	14.0385	chr18	-	36742331	36744587	Ndufa2	17991	Mus musculus NADH dehydrogenase (ubiquinone) 1 alpha subcomplex, 2 (Ndufa2), mRNA [NM_010885]	GO:0005739|GO:0031966|GO:0005747|GO:0016020|GO:0070469|GO:0006810|GO:0005743|GO:0008137|GO:0055114
A_51_P181538	0.14594	1.08531	10.9789	10.868	10.9406	10.9024	10.8309	10.81	10.9316	10.6314	chr16	-	95992091	96082428	Brwd1	93871	Mus musculus bromodomain and WD repeat domain containing 1 (Brwd1), transcript variant 1, mRNA [NM_145125]	GO:0005515|GO:0006355|GO:0005737|GO:0006357|GO:0008360|GO:0007010|GO:0005634|GO:0006351
A_51_P371770	0.914118	0.991239	4.47575	4.55952	4.21371	4.41862	4.43884	4.22691	4.44492	4.60505	chr9	+	106000000	106000000	Poc1a	70235	Mus musculus POC1 centriolar protein homolog A (Chlamydomonas) (Poc1a), mRNA [NM_027354]	GO:0008150|GO:0003674|GO:0005813|GO:0005737|GO:0000922|GO:0005814|GO:0030030|GO:0042995|GO:0005856|GO:0036064
CUST_69613_PI435794180	0.437112	0.846536	6.75325	5.77933	5.08995	6.27107	5.80245	6.51508	6.41484	6.51069	chr5	-	137000000	137000000	Serpine1	18787	Mus musculus serine (or cysteine) peptidase inhibitor, clade E, member 1 (Serpine1), mRNA [NM_008871]	GO:0005515|GO:0033629|GO:0010469|GO:0035491|GO:0051549|GO:0004867|GO:0010466|GO:2000098|GO:0048146|GO:0002020|GO:0090280|GO:0005615|GO:0014912|GO:0032757|GO:0061044|GO:0042127|GO:0030336|GO:0005102|GO:0051918|GO:0045765|GO:0005576|GO:0050820|GO:0030414|GO:0035690|GO:0045766|GO:0010951|GO:0010628|GO:0031012|GO:0050829|GO:0008585|GO:0071222|GO:0030194|GO:0042583|GO:0071347|GO:0050729|GO:0048260|GO:…
A_52_P541353	0.213154	1.6854	5.34215	4.83887	5.18684	4.83965	1.79892	3.75361	4.88255	5.0524	chr3	-	37120715	37125954	Il2	16183	Mus musculus interleukin 2 (Il2), mRNA [NM_008366]	GO:0005134|GO:0031851|GO:0030890|GO:0042523|GO:0007204|GO:0005615|GO:0007205|GO:0042104|GO:0006955|GO:0043208|GO:0045944|GO:0002903|GO:0042102|GO:0046013|GO:0060999|GO:0045822|GO:0045582|GO:0032729|GO:0032740|GO:0005576|GO:0005125|GO:0097192|GO:0050672|GO:0007186|GO:0050728|GO:0051024|GO:0001934|GO:0001933|GO:0030246|GO:0048304|GO:0008083|GO:0045591|GO:0002376
A_51_P129038	0.277249	0.617435	2.49042	1.99213	2.78616	2.72575	3.71091	3.78131	2.65833	2.09518	chr2	-	144000000	144000000	Bfsp1	12075	Mus musculus beaded filament structural protein 1, in lens-CP94 (Bfsp1), transcript variant 2, mRNA [NM_009751]	GO:0005882|GO:0005739|GO:0005515|GO:0005737|GO:0005212|GO:0016020|GO:0005886|GO:0070307|GO:0005198|GO:0048469|GO:0015629|GO:0005856
A_51_P395079	0.788816	1.08257	3.59644	2.40059	2.25729	2.22737	3.25206	3.05048	1.80471	1.80197	chr16	+	4835415	4867691	4930562C15Rik	78809	Mus musculus RIKEN cDNA 4930562C15 gene (4930562C15Rik), mRNA [NM_030192]	GO:0008150|GO:0003674|GO:0005575
A_51_P376789	0.882124	1.00809	7.53235	7.3202	7.54275	7.60209	7.302	7.41448	7.44866	7.76	chr7	+	141000000	141000000	Pgghg	212974	Mus musculus ATH1, acid trehalase-like 1 (yeast) (Athl1), mRNA [NM_145387]	GO:0008150|GO:0016787|GO:0005975|GO:0016798|GO:0008152|GO:0005575|GO:0003824
CUST_73404_PI435794180	0.027846	1.67413	4.74456	4.44151	4.63769	4.30909	3.80496	4.32847	3.33337	3.53038	chrX	+	11327821	11328151	H2al1j	236663	Mus musculus H2A histone family member L1J (H2al1j), mRNA.	.
CUST_71655_PI435794180	0.144657	1.46066	9.66785	9.90284	9.80394	9.97508	9.26568	9.89651	8.29202	9.30197	chr4	+	138000000	138000000	Eif4g3	230861	Mus musculus eukaryotic translation initiation factor 4 gamma, 3 (Eif4g3), transcript variant 2, mRNA.	.
A_51_P420806	0.960198	0.99286	9.46958	9.69235	9.56625	9.66765	9.81508	9.62743	9.5798	9.39462	chr2	-	32255001	32260105	Uck1	22245	Mus musculus uridine-cytidine kinase 1 (Uck1), mRNA [NM_011675]	GO:0016310|GO:0000166|GO:0016301|GO:0004849|GO:0008152|GO:0019206|GO:0005524|GO:0016740|GO:0009165
CUST_71050_PI435794180	0.030496	0.869823	11.8014	11.9748	11.9588	11.919	12.0298	12.0711	12.2785	12.0723	chr12	+	113000000	113000000	Pacs2	217893	Mus musculus phosphofurin acidic cluster sorting protein 2 (Pacs2), transcript variant 1, mRNA [NM_001291444]	GO:0005739|GO:0005783|GO:0072661|GO:0006915
CUST_72926_PI435794180	0.554293	1.13885	1.74948	2.46196	2.25155	2.86305	1.98746	1.68603	1.68824	2.99178	chr11	-	110000000	110000000	1700012B07Rik	69324	Mus musculus RIKEN cDNA 1700012B07 gene (1700012B07Rik), transcript variant 1, mRNA.	.
CUST_58864_PI435794180	0.216101	1.04899	8.99658	8.87486	8.96486	8.98791	8.7908	8.98978	8.865	8.8987	chr1	-	40772039	40790657	Mfsd9	211798	Mus musculus major facilitator superfamily domain containing 9 (Mfsd9), mRNA [NM_172499]	GO:0008150|GO:0005215|GO:0003674|GO:0016020|GO:0005886|GO:0006810|GO:0016021|GO:0005575|GO:0055085
A_52_P58524	0.223866	1.0371	11.4031	11.2927	11.4333	11.3602	11.3523	11.3397	11.3364	11.2525	chr17	+	34931252	34937297	Neu1	18010	Mus musculus neuraminidase 1 (Neu1), mRNA [NM_010893]	GO:0005515|GO:0006629|GO:0009313|GO:0030054|GO:2000291|GO:0005886|GO:0009986|GO:0005975|GO:0004308|GO:0031410|GO:0005764|GO:0043231|GO:0052794|GO:0016042|GO:0016020|GO:0016787|GO:0052796|GO:0016798|GO:0052795|GO:0008152|GO:0010976|GO:0070062
A_51_P101137	0.478946	0.949727	10.4353	10.381	10.2346	10.6524	10.5428	10.397	10.4323	10.6469	chr11	+	95009878	95026087	Samd14	217125	Mus musculus sterile alpha motif domain containing 14 (Samd14), mRNA [NM_146025]	GO:0008150|GO:0003674|GO:0005575
CUST_58616_PI435794180	0.424364	0.580926	6.24916	5.37038	5.88446	6.36235	5.02528	7.13977	6.26807	7.60588	chr19	-	34668405	34747111	Slc16a12	240638	Mus musculus solute carrier family 16 (monocarboxylic acid transporters), member 12 (Slc16a12), mRNA [NM_172838]	GO:0008150|GO:0003674|GO:0016020|GO:0005886|GO:0006810|GO:0016021|GO:0005575|GO:0055085|GO:0015293
A_52_P243388	0.880142	1.04446	4.72578	4.67499	3.90948	4.59549	4.62604	4.37535	4.32999	4.44407	chr4	+	52439220	52488365	Smc2	14211	Mus musculus structural maintenance of chromosomes 2 (Smc2), mRNA [NM_008017]	GO:0000796|GO:0005515|GO:0000793|GO:0007076|GO:0051276|GO:0010032|GO:0046982|GO:0030261|GO:0005694|GO:0005634|GO:0051383|GO:0000228|GO:0005524|GO:0005737|GO:0007049|GO:0007067|GO:0000166|GO:0045132|GO:0070062|GO:0051301
CUST_66619_PI435794180	0.395818	1.63928	2.06025	3.83075	1.90029	1.96584	1.83023	2.33721	1.90528	1.81937	chr3	-	88542028	88548279	Rab25	53868	Mus musculus RAB25, member RAS oncogene family (Rab25), mRNA [NM_016899]	GO:0005515|GO:0008284|GO:0031268|GO:0005886|GO:0007264|GO:0031410|GO:0042995|GO:0005525|GO:0015031|GO:0031143|GO:0000166|GO:0016020|GO:0006810|GO:0070062
CUST_57151_PI435794180	0.012806	0.886522	11.5846	11.4533	11.5417	11.5117	11.7177	11.6671	11.6083	11.7902	chrX	-	44786566	44790197	Dcaf12l1	245404	Mus musculus DDB1 and CUL4 associated factor 12-like 1 (Dcaf12l1), transcript variant A, mRNA [NM_178739]	GO:0008150|GO:0003674|GO:0005575
CUST_57847_PI435794180	0.042202	0.75366	1.75931	1.75275	1.72982	1.7492	2.43481	1.97355	2.21867	1.93962	chr7	-	19875741	19887965	Ceacam19	319930	Mus musculus carcinoembryonic antigen-related cell adhesion molecule 19 (Ceacam19), mRNA [NM_177036]	GO:0008150|GO:0003674|GO:0005575
CUST_68290_PI435794180	0.575221	0.875682	10.0205	10.1678	10.0348	10.3113	10.9105	10.23	9.92844	10.034	chr11	+	61065803	61073267	Kcnj12	16515	Mus musculus potassium inwardly-rectifying channel, subfamily J, member 12 (Kcnj12), transcript variant 1, mRNA [NM_010603]	GO:0005242|GO:0005244|GO:0005886|GO:0030315|GO:0031224|GO:0030165|GO:0030425|GO:0016020|GO:0051289|GO:0043025|GO:0006810|GO:0034765|GO:0016021|GO:0006813|GO:0071805|GO:0006811
CUST_67355_PI435794180	0.277318	1.17517	5.22933	4.80024	4.97672	5.40098	4.90786	4.93633	5.15735	4.46296	chr19	-	20692952	20727556	Aldh1a7	26358	Mus musculus aldehyde dehydrogenase family 1, subfamily A7 (Aldh1a7), mRNA [NM_011921]	GO:0005737|GO:0042573|GO:0016620|GO:0008152|GO:0016491|GO:0004029|GO:0055114
CUST_73969_PI435794180	0.643635	0.965476	6.85087	6.60202	7.07122	6.7308	6.90401	6.73299	7.01833	6.82906	chr10	+	80879815	80899494	Tmprss9	432478	Mus musculus transmembrane protease, serine 9 (Tmprss9), mRNA.	.
CUST_61247_PI435794180	0.043408	1.27857	11.7773	11.6745	11.7795	11.6859	11.0509	11.5855	11.4355	11.3793	chr8	+	3393007	3456600	Arhgef18	102098	Mus musculus rho/rac guanine nucleotide exchange factor (GEF) 18 (Arhgef18), mRNA [NM_133962]	GO:0005085|GO:0005737|GO:0030036|GO:0035023|GO:0007264|GO:0008360|GO:0045177|GO:0005089|GO:0043087
A_52_P299053	0.136585	1.18761	8.59509	8.40718	8.3829	8.31578	7.9712	8.04233	8.54549	8.09091	chr16	+	35022420	35109175	Hacd2	70757	Mus musculus protein tyrosine phosphatase-like (proline instead of catalytic arginine), member b (Ptplb), mRNA [NM_023587]	GO:0006629|GO:0008150|GO:0003674|GO:0016020|GO:0005783|GO:0006631|GO:0006633|GO:0016021|GO:0005575|GO:0016829
CUST_57357_PI435794180	0.526207	1.13232	4.23908	3.35754	3.99021	3.91139	4.18103	3.59563	3.82138	3.11897	chr13	+	21787487	21789213	Hist1h2bp	319188	Mus musculus histone cluster 1, H2bp (Hist1h2bp), transcript variant 1, mRNA.	.
A_52_P317246	0.725287	0.942853	8.20733	7.80287	8.17252	8.0882	7.72235	8.06307	8.43359	8.32455	chr1	+	188000000	188000000	Esrrg	26381	Mus musculus estrogen-related receptor gamma (Esrrg), transcript variant 1, mRNA [NM_011935]	GO:0005515|GO:0005516|GO:0006355|GO:0003700|GO:0006357|GO:0006366|GO:0003707|GO:0007275|GO:0005634|GO:0003708|GO:0003677|GO:0046872|GO:0006351|GO:0048384|GO:0043565|GO:0043401|GO:0008270|GO:0004879|GO:0045893|GO:0030522|GO:0005496
A_51_P304707	0.828589	1.01243	7.44278	7.3569	7.45001	7.24968	7.00553	7.44357	7.39975	7.53409	chr11	-	29511756	29515033	Prorsd1	67939	Mus musculus prolyl-tRNA synthetase domain containing 1 (Prorsd1), transcript variant 2, mRNA [NM_026465]	GO:0008150|GO:0003674|GO:0002161|GO:0005575
A_52_P605783	0.305721	0.794794	2.15824	1.84543	2.82061	1.88433	2.1961	2.99261	2.74267	2.14946	chr10	+	79247776	79294535	Vmn2r81	216144	Mus musculus vomeronasal 2, receptor 81 (Vmn2r81), mRNA [NM_175936]	GO:0008150|GO:0007165|GO:0003674|GO:0016020|GO:0007186|GO:0005886|GO:0004930|GO:0016021|GO:0005575|GO:0004871
A_52_P91724	0.048772	0.757247	10.0552	9.98644	10.1599	10.1177	10.3234	10.2369	10.4987	10.8039	chr15	+	97784364	97792692	Slc48a1	67739	Mus musculus solute carrier family 48 (heme transporter), member 1 (Slc48a1), mRNA [NM_026353]	GO:0015886|GO:0008150|GO:0003674|GO:0016020|GO:0015232|GO:0006810|GO:0016021|GO:0005575|GO:0005764|GO:0005768
A_52_P315789	0.333486	0.929161	9.55031	9.32417	9.68647	9.34114	9.44335	9.55249	9.65328	9.69572	chr17	+	86963110	87000069	Rhoq	104215	Mus musculus ras homolog gene family, member Q (Rhoq), mRNA [NM_145491]	GO:0032427|GO:0005515|GO:0008286|GO:0032869|GO:0030036|GO:0005886|GO:0007264|GO:0005884|GO:0008360|GO:0003924|GO:0051491|GO:0005525|GO:0005622|GO:0006184|GO:0005737|GO:0016020|GO:0000166|GO:0030866|GO:0046326|GO:0045944|GO:0046325|GO:0090005|GO:0045121|GO:0005522
CUST_58722_PI435794180	0.625758	1.02717	9.54187	9.59484	9.70608	9.60221	9.40687	9.47512	9.68485	9.70525	chr4	+	116000000	116000000	Efcab14	230648	Mus musculus EF-hand calcium binding domain 14 (Efcab14), mRNA [NM_172698]	GO:0008150|GO:0003674|GO:0005575|GO:0046872
A_51_P111936	0.184073	0.962697	10.6087	10.5997	10.664	10.567	10.6516	10.7068	10.7122	10.5862	chr1	+	156000000	156000000	Tor1aip2	240832	Mus musculus torsin A interacting protein 2 (Tor1aip2), transcript variant 2, mRNA [NM_022329]	GO:0005515|GO:0016020|GO:0005783|GO:0051117|GO:0005634|GO:0032781|GO:0016021|GO:0007029|GO:0001671
A_51_P194377	0.048202	0.823011	12.2487	12.2424	12.3329	12.5138	12.6072	12.4811	12.4933	12.8636	chr9	+	106000000	106000000	Pcbp4	59092	Mus musculus poly(rC) binding protein 4 (Pcbp4), mRNA [NM_021567]	GO:0005737|GO:0030529|GO:0003723|GO:0003677
A_52_P479522	0.320069	0.645499	4.15755	3.82047	3.79245	4.31463	3.54532	4.61008	4.37395	5.49175	chr1	+	44551670	44796836	Gulp1	70676	Mus musculus GULP, engulfment adaptor PTB domain containing 1 (Gulp1), mRNA [NM_028450]	GO:0006909|GO:0003674|GO:0005737|GO:0006869|GO:0006810|GO:0006915|GO:0006911
A_51_P267370	0.465706	0.959658	12.9465	13.0003	12.9267	12.9996	12.9105	12.9446	13.201	13.0382	chr1	+	85894509	85908698	Itm2c	64294	Mus musculus integral membrane protein 2C (Itm2c), mRNA [NM_022417]	GO:2001238|GO:0048471|GO:0005794|GO:0001540|GO:0016020|GO:0005886|GO:0030182|GO:0010977|GO:0016021|GO:0005764|GO:0005524|GO:0070062
CUST_65881_PI435794180	0.084584	0.932016	10.9472	10.8483	10.9965	10.8945	11.0998	11.0139	10.9257	11.0521	chr17	+	33916175	33919325	Zbtb22	81630	Mus musculus zinc finger and BTB domain containing 22 (Zbtb22), mRNA [NM_020625]	GO:0008150|GO:0006355|GO:0005634|GO:0003676|GO:0003677|GO:0046872|GO:0006351
CUST_64762_PI435794180	0.647569	1.05038	8.1372	7.66788	7.7981	8.07246	7.70369	7.98794	7.90825	7.82809	chr15	+	91673223	91816124	Lrrk2	66725	Mus musculus leucine-rich repeat kinase 2 (Lrrk2), mRNA [NM_025730]	GO:0005802|GO:0005515|GO:0045202|GO:0005615|GO:0042803|GO:0043231|GO:0042802|GO:0005622|GO:0022028|GO:0043068|GO:0046777|GO:0000166|GO:0018105|GO:0000165|GO:0016301|GO:0018107|GO:0043025|GO:0031398|GO:0061001|GO:0051018|GO:0006979|GO:0035640|GO:0034260|GO:0004708|GO:0070062|GO:0016772|GO:0048312|GO:0031966|GO:0044325|GO:0043547|GO:0006184|GO:0016310|GO:0070997|GO:0045121|GO:0010508|GO:0032473|GO:…
A_52_P214479	0.309115	1.08274	6.14147	6.12271	5.91129	5.95779	6.05617	5.66496	6.02058	5.91526	chr19	+	46707442	46741095	As3mt	57344	Mus musculus arsenic (+3 oxidation state) methyltransferase (As3mt), mRNA [NM_020577]	GO:0030791|GO:0005739|GO:0030792|GO:0046685|GO:0005737|GO:0008168|GO:0009404|GO:0032259|GO:0018872|GO:0016740|GO:0005829
CUST_65443_PI435794180	0.294834	1.08988	7.09552	7.23909	7.1323	7.25828	6.9542	6.95129	7.3569	6.92615	chr5	-	124000000	124000000	Diablo	66593	Mus musculus diablo homolog (Drosophila) (Diablo), mRNA [NM_023232]	GO:0005739|GO:0035631|GO:0005758|GO:0005737|GO:0043065|GO:0008635|GO:0006919|GO:0008631|GO:0009898|GO:0006915|GO:0051402|GO:0097193
A_52_P41759	0.688061	0.976137	7.10375	7.27106	7.18749	7.09178	7.15005	7.08672	7.16681	7.37989	chr12	+	3365131	3406494	Kif3c	16570	Mus musculus kinesin family member 3C (Kif3c), mRNA [NM_008445]	GO:0005515|GO:0008017|GO:0005871|GO:0071598|GO:0005874|GO:0005623|GO:0072384|GO:0003777|GO:0005524|GO:0005622|GO:0005737|GO:0000166|GO:0043025|GO:0005856|GO:0007018
A_51_P228086	0.573201	1.05474	8.23445	7.99686	8.34125	8.17935	7.8133	7.983	8.39457	8.2075	chr10	+	95940662	96045518	Eea1	216238	Mus musculus early endosome antigen 1 (Eea1), mRNA [NM_001001932]	GO:0005515|GO:0005969|GO:0031410|GO:0006906|GO:0046872|GO:0042803|GO:0044308|GO:0005829|GO:0006897|GO:0005545|GO:0005737|GO:0030742|GO:0016020|GO:0055037|GO:0005769|GO:0019897|GO:0070062|GO:0005768
CUST_69067_PI435794180	0.941866	1.00152	12.0994	12.0885	12.0109	12.073	12.1103	12.1107	12.0971	11.9394	chr6	+	71493876	71510880	Rnf103	22644	Mus musculus ring finger protein 103 (Rnf103), mRNA [NM_009543]	GO:0004842|GO:0016567|GO:0016020|GO:0005783|GO:0016874|GO:0008270|GO:0016021|GO:0030433|GO:0046872
A_51_P320022	0.048367	1.37235	6.9492	6.79555	7.09411	7.32695	6.16329	6.58323	6.82019	6.74129	chr7	+	58658201	58829426	Atp10a	11982	Mus musculus ATPase, class V, type 10A (Atp10a), mRNA [NM_009728]	GO:0000287|GO:0005886|GO:0005783|GO:0005524|GO:0046872|GO:0019829|GO:0000166|GO:0015914|GO:0016020|GO:0016787|GO:0004012|GO:0016021|GO:0006812
CUST_63264_PI435794180	0.036681	0.832486	8.96428	8.58037	8.78453	8.86349	9.09695	9.11828	8.94698	9.10886	chr9	+	53771534	53818161	Slc35f2	72022	Mus musculus solute carrier family 35, member F2 (Slc35f2), mRNA [NM_028060]	GO:0008150|GO:0003674|GO:0016020|GO:0006810|GO:0016021|GO:0005575
A_51_P371856	0.772581	0.9862	10.2068	10.1809	10.1597	10.1947	10.3488	10.0983	10.1562	10.2074	chr15	-	59331996	59374152	Washc5	223593	Mus musculus RIKEN cDNA E430025E21 gene (E430025E21Rik), mRNA [NM_153548]	GO:0003674|GO:0016197|GO:0071203|GO:0005768
CUST_58049_PI435794180	0.259161	1.16072	4.64123	4.65117	4.91566	5.13729	4.43851	4.40041	4.68411	4.95249	chr19	-	28258850	28680077	Glis3	226075	Mus musculus GLIS family zinc finger 3 (Glis3), mRNA [NM_175459]	GO:0006355|GO:0005794|GO:0003700|GO:0006366|GO:0045944|GO:0005634|GO:0000122|GO:0003676|GO:0003677|GO:0046872|GO:0006351
A_52_P549135	0.006488	4.79157	5.07394	5.04373	4.68493	5.01239	3.41427	2.97585	1.94982	1.85848	chr14	+	50392757	50393696	Olfr736	258660	Mus musculus olfactory receptor 736 (Olfr736), mRNA [NM_146666]	GO:0050911|GO:0007608|GO:0007165|GO:0004984|GO:0016020|GO:0007186|GO:0005886|GO:0004930|GO:0016021|GO:0004871|GO:0050896
A_51_P182693	0.10279	1.49545	2.06566	2.69607	2.16034	2.96476	1.6325	1.71734	1.66954	2.52919	chr3	-	90450591	90465866	Npr1	18160	Mus musculus natriuretic peptide receptor 1 (Npr1), mRNA [NM_008727]	GO:0005886|GO:0042562|GO:0005622|GO:0035556|GO:0016941|GO:0050880|GO:0042417|GO:0000166|GO:0016772|GO:0016849|GO:0019901|GO:0048662|GO:0004383|GO:0005525|GO:0005524|GO:0016829|GO:0043235|GO:0004672|GO:0016020|GO:0006182|GO:0008217|GO:0006468|GO:0030828|GO:0016021|GO:0009190|GO:0007168|GO:0017046|GO:0007166
A_51_P202430	0.833666	1.00565	13.2414	13.1621	13.2583	13.2749	13.2377	13.2762	13.2455	13.144	chr5	-	145000000	145000000	Pdap1	231887	Mus musculus PDGFA associated protein 1 (Pdap1), mRNA [NM_001033313]	GO:0048407|GO:0048008|GO:0005615
A_52_P685979	0.095777	1.52055	6.14935	5.57015	5.82564	5.80258	4.71948	4.65541	5.86146	5.40072	chr19	+	3958807	3970438	Aldh3b3	73458	Mus musculus RIKEN cDNA 1700055N04 gene (1700055N04Rik), mRNA [NM_028545]	GO:0008150|GO:0003674|GO:0016491|GO:0005575|GO:0055114
A_51_P378450	0.436234	0.947107	8.7339	8.57292	8.4019	8.69655	8.78051	8.78093	8.53621	8.62914	chr16	-	23113947	23127730	Rfc4	106344	Mus musculus replication factor C (activator 1) 4 (Rfc4), mRNA [NM_145480]	GO:0006260|GO:0017111|GO:0000166|GO:0005663|GO:0005634|GO:0005524|GO:0003677
A_51_P492797	0.752668	0.981823	7.89791	7.7241	7.72436	7.59721	7.62171	7.79186	7.88756	7.75173	chr6	+	48554798	48570722	Lrrc61	243371	Mus musculus leucine rich repeat containing 61 (Lrrc61), transcript variant 1, mRNA [NM_177736]	GO:0008150|GO:0003674|GO:0005575
A_52_P675381	0.66347	1.0303	7.73738	7.45362	7.62099	7.79105	7.52777	7.59096	7.70249	7.62685	chr19	-	5651184	5663707	Sipa1	20469	Mus musculus signal-induced proliferation associated gene 1 (Sipa1), transcript variant 2, mRNA [NM_011379]	GO:0030133|GO:0051056|GO:0043234|GO:0042631|GO:0051726|GO:0005634|GO:0008022|GO:0005096
CUST_70683_PI435794180	0.148117	0.923501	15.2605	15.4572	15.2605	15.2234	15.502	15.4848	15.3309	15.3467	chr6	-	121000000	121000000	Atp6v1e1	11973	Mus musculus ATPase, H+ transporting, lysosomal V1 subunit E1 (Atp6v1e1), mRNA [NM_007510]	GO:0005515|GO:0006200|GO:0005765|GO:0005829|GO:0005739|GO:0005902|GO:0016324|GO:0005737|GO:0016787|GO:0008553|GO:0046961|GO:0006810|GO:0015991|GO:0051117|GO:0070062|GO:0033178|GO:0005768|GO:0006811|GO:0015992
A_52_P625061	0.571026	0.937771	7.69954	7.49805	7.34296	7.39131	7.6906	7.75512	7.5994	7.22909	chr9	-	105000000	105000000	Nudt16	75686	Mus musculus nudix (nucleoside diphosphate linked moiety X)-type motif 16 (Nudt16), mRNA [NM_029385]	GO:0051276|GO:0008284|GO:0003723|GO:0005634|GO:0003729|GO:0035870|GO:0006382|GO:0042803|GO:0046872|GO:0035863|GO:0005737|GO:0030515|GO:0000166|GO:0006508|GO:0000287|GO:0030145|GO:0005730|GO:0006402|GO:0005525|GO:0046709|GO:0050072|GO:0016077|GO:0090068|GO:0016787|GO:0016311|GO:0008235|GO:2000781|GO:0009117|GO:0050897
CUST_69919_PI435794180	0.185251	1.0888	5.6948	5.68203	5.81435	5.75562	5.59503	5.56248	5.46493	5.81425	chr6	-	125000000	125000000	Lag3	16768	Mus musculus lymphocyte-activation gene 3 (Lag3), mRNA [NM_008479]	GO:0045085|GO:0042289|GO:0016020|GO:0050868|GO:0045954|GO:0016021|GO:0009897|GO:0007166|GO:0004888
A_51_P461416	0.638816	0.972937	8.63869	8.37606	8.5651	8.44494	8.52396	8.40583	8.66953	8.58553	chr1	-	21398402	21961942	Kcnq5	226922	Mus musculus potassium voltage-gated channel, subfamily Q, member 5 (Kcnq5), transcript variant 1, mRNA [NM_001160139]	GO:0005251|GO:0005244|GO:0005267|GO:0055085|GO:0016020|GO:0005249|GO:0008076|GO:0006810|GO:0034765|GO:0016021|GO:0005216|GO:0006813|GO:0071805|GO:0006811
CUST_65972_PI435794180	0.637605	0.961203	4.52861	3.9328	4.05869	4.4152	5.35368	3.9285	1.70391	4.32625	chrX	+	72222016	72222964	Magea4	17140	Mus musculus melanoma antigen, family A, 4 (Magea4), mRNA [NM_020280]	GO:0008150|GO:0003674|GO:0005737|GO:0005634
CUST_75214_PI435794180	0.253546	1.07417	10.5194	10.4817	10.4504	10.3981	10.2625	10.4394	10.5206	10.1927	chr12	-	84373875	84409029	Entpd5	12499	Mus musculus ectonucleoside triphosphate diphosphohydrolase 5 (Entpd5), transcript variant 2, mRNA [NM_001026214]	GO:0017110|GO:0046034|GO:0004382|GO:0005783|GO:0008283|GO:0005576|GO:0014066|GO:0016787|GO:0045134|GO:0016049|GO:0051084|GO:0006487|GO:0045821
CUST_74488_PI435794180	0.269855	1.16171	9.34077	9.18277	9.48709	9.12158	8.65358	8.86791	9.35569	9.30049	chr1	-	72427111	72536564	2022-03-04	381270	Mus musculus membrane-associated ring finger (C3HC4) 4 (March4), mRNA [NM_001045533]	GO:0005802|GO:0004842|GO:0016567|GO:0005794|GO:0016020|GO:0005795|GO:0016874|GO:0008270|GO:0016021|GO:0046872
A_52_P533083	0.00144	0.903704	9.62623	9.57379	9.6451	9.65488	9.76271	9.7408	9.75413	9.8265	chr4	-	142000000	142000000	Dnajc16	214063	Mus musculus DnaJ (Hsp40) homolog, subfamily C, member 16 (Dnajc16), mRNA [NM_172338]	GO:0008150|GO:0016020|GO:0045454|GO:0016021|GO:0005575
A_52_P668715	0.031256	0.890294	8.58738	8.69684	8.5415	8.65915	8.71106	8.71617	8.8176	8.90662	chr8	+	106000000	106000000	Nutf2	68051	Mus musculus nuclear transport factor 2 (Nutf2), mRNA [NM_026532]	GO:0005622|GO:0008565|GO:0006611|GO:0005623|GO:0006606|GO:0070062
CUST_74260_PI435794180	0.128723	0.59155	3.47053	2.83606	2.82045	1.8321	3.27326	3.75946	4.18839	2.87326	chr9	-	40894848	40964112	Jhy	70989	Mus musculus RIKEN cDNA 4931429I11 gene (4931429I11Rik), mRNA [NM_001081121]	GO:0008150|GO:0003674|GO:0005575
A_51_P305693	0.967042	0.997598	8.42041	8.02111	8.15836	8.21714	8.00819	8.15037	8.56476	8.06758	chr2	+	52072836	52122381	Rif1	51869	Mus musculus Rap1 interacting factor 1 homolog (yeast) (Rif1), mRNA [NM_175238]	GO:0005515|GO:0000781|GO:0005886|GO:0005694|GO:0005730|GO:0005634|GO:0006974|GO:0005737|GO:0007049|GO:0001939|GO:0019827|GO:0001940|GO:0005856
A_51_P403814	0.231552	0.065464	4.56243	5.98605	4.78552	4.94687	2.79976	8.98632	8.0129	10.501	chr6	+	83237374	83304945	Slc4a5	232156	Mus musculus solute carrier family 4, sodium bicarbonate cotransporter, member 5 (Slc4a5), mRNA [NM_001166067]	GO:0048311|GO:0010468|GO:0003073|GO:0003674|GO:0060041|GO:0002064|GO:0033326|GO:0005575|GO:0006811|GO:0003014
A_51_P515056	0.108049	0.739468	6.62546	6.69169	6.31241	7.06374	6.92678	6.87567	7.01201	7.59645	chr11	-	95044474	95076714	Itga3	16400	Mus musculus integrin alpha 3 (Itga3), mRNA [NM_013565]	GO:0005515|GO:0048471|GO:0005886|GO:0005518|GO:0010811|GO:0045202|GO:0030426|GO:0016323|GO:0034667|GO:0007613|GO:0007155|GO:0001968|GO:0070062|GO:0008305|GO:0046982|GO:0009986|GO:0019904|GO:0010628|GO:0043235|GO:0005178|GO:0016020|GO:0007342|GO:0007229|GO:0031345|GO:0043236|GO:0010976|GO:0016021|GO:0001764|GO:0010634|GO:0009897
CUST_61419_PI435794180	0.313641	0.951523	12.5178	12.5228	12.4353	12.4662	12.4118	12.5342	12.5961	12.6757	chr2	+	182000000	182000000	Prpf6	68879	Mus musculus PRP6 pre-mRNA splicing factor 6 homolog (yeast) (Prpf6), mRNA [NM_133701]	GO:0000244|GO:0006397|GO:0008380|GO:0006396|GO:0003723|GO:0003713|GO:0005634|GO:0050681|GO:0071013|GO:0071001|GO:0006403|GO:0005622|GO:0000398|GO:0045944|GO:0043021|GO:0005681|GO:0005682|GO:0046540
CUST_61815_PI435794180	0.358336	1.10056	7.4684	7.11427	7.31196	6.99366	7.19608	6.85229	7.20985	7.09551	chr12	+	41024089	41955588	Immp2l	93757	Mus musculus IMP2 inner mitochondrial membrane peptidase-like (S. cerevisiae) (Immp2l), mRNA [NM_053122]	GO:0042720|GO:0006627|GO:0005743|GO:0007283|GO:0005739|GO:0001541|GO:0008104|GO:0016020|GO:0016787|GO:0006508|GO:0008236|GO:0008233|GO:0016021|GO:0030728
CUST_69540_PI435794180	0.368733	8.15351	2.05283	7.97442	3.10798	3.5202	1.84414	2.92575	1.89574	4.241	chr7	+	16906489	16910905	Ptgir	19222	Mus musculus prostaglandin I receptor (IP) (Ptgir), mRNA [NM_008967]	GO:0005886|GO:0004930|GO:0030819|GO:0048662|GO:0005829|GO:0007165|GO:0007186|GO:0016020|GO:0032496|GO:0043950|GO:0004871|GO:0007189|GO:0010642|GO:0016021
A_51_P506222	0.953943	1.12733	4.20095	4.75442	3.79531	1.7124	4.46478	3.837	3.6666	2.67989	chr2	-	89302648	89303590	Olfr1231	258446	Mus musculus olfactory receptor 1231 (Olfr1231), mRNA [NM_146454]	GO:0050911|GO:0007608|GO:0007165|GO:0004984|GO:0016020|GO:0007186|GO:0005886|GO:0004930|GO:0016021|GO:0004871|GO:0050896
CUST_74084_PI435794180	0.135267	1.15118	9.44999	9.13322	9.32962	9.26259	9.19452	9.08189	9.25393	8.81207	chr8	-	85636587	85691009	Neto2	74513	Mus musculus neuropilin (NRP) and tolloid (TLL)-like 2 (Neto2), mRNA [NM_001081324]	GO:0032983|GO:2000463|GO:0035255|GO:0016020|GO:0005886|GO:0045202|GO:0014069|GO:0016021|GO:2000312
CUST_69981_PI435794180	0.057969	1.07744	8.8243	8.77608	8.75067	8.75816	8.71327	8.5742	8.74523	8.64118	chr12	-	21269805	21286237	Itgb1bp1	16413	Mus musculus integrin beta 1 binding protein 1 (Itgb1bp1), mRNA [NM_008403]	GO:0005515|GO:0042995|GO:0015031|GO:0030155|GO:0032403|GO:0030154|GO:0050880|GO:0010764|GO:0007219|GO:0006933|GO:1900025|GO:0090051|GO:0070373|GO:0051781|GO:0005856|GO:0045747|GO:0019901|GO:0090314|GO:0090315|GO:0030027|GO:0043088|GO:0010595|GO:0005178|GO:0007229|GO:0051496|GO:0008565|GO:0051451|GO:0032091|GO:0051897|GO:0033628|GO:0008284|GO:0035924|GO:0048471|GO:2001044|GO:0008285|GO:0005886|GO:…
CUST_58068_PI435794180	0.088508	1.13984	10.5542	10.6762	10.7413	10.4515	10.3396	10.5258	10.5345	10.2665	chr8	+	126000000	126000000	Slc35f3	210027	Mus musculus solute carrier family 35, member F3 (Slc35f3), mRNA [NM_175434]	GO:0008150|GO:0003674|GO:0016020|GO:0006810|GO:0016021|GO:0005575
CUST_68476_PI435794180	0.968251	1.02511	6.50003	5.88848	6.26036	7.23895	5.71077	6.55655	6.57105	6.98459	chr11	+	98446833	98455373	Grb7	14786	Mus musculus growth factor receptor bound protein 7 (Grb7), mRNA [NM_010346]	GO:0005515|GO:0017148|GO:0030335|GO:0030054|GO:0019901|GO:0005886|GO:0010494|GO:0003723|GO:0009967|GO:0042995|GO:0042802|GO:0005829|GO:0008289|GO:0007165|GO:0034063|GO:0005737|GO:0016020|GO:0005070|GO:0035091|GO:0005925
A_51_P366741	0.4889	0.717839	1.90255	1.84986	1.87079	1.86148	1.79493	1.75423	3.32389	1.8196	chrX	-	154000000	154000000	Gm10057	625650	Mus musculus predicted gene 10057 (Gm10057), mRNA [NM_001243016]	GO:0008150|GO:0003674|GO:0005575
A_51_P238643	0.665528	1.03519	7.82403	7.6376	7.64435	7.75659	7.30637	7.71812	7.94688	7.62824	chr7	-	89954653	89980976	Eed	13626	Mus musculus embryonic ectoderm development (Eed), mRNA [NM_021876]	GO:0005515|GO:0006355|GO:0061087|GO:0005694|GO:0016571|GO:0005634|GO:0001739|GO:0006351|GO:0042802|GO:0042054|GO:0005737|GO:0035098|GO:0003682|GO:0006349|GO:0045120|GO:0016568
A_52_P411780	0.353132	1.11889	8.46474	8.1703	8.19721	7.98306	7.9203	7.83383	8.44107	7.9291	chr12	-	34371496	34528889	Hdac9	79221	Mus musculus histone deacetylase 9 (Hdac9), transcript variant 2, mRNA [NM_024124]	GO:0005515|GO:0042826|GO:0046970|GO:0005634|GO:0032129|GO:0007507|GO:0005737|GO:0006954|GO:0070491|GO:0005080|GO:0030183|GO:0051153|GO:0090050|GO:0004407|GO:0046969|GO:0032041|GO:0070932|GO:0005667|GO:0070933|GO:0006355|GO:0016575|GO:0032869|GO:0034983|GO:0003714|GO:0048742|GO:0000122|GO:0006351|GO:0033558|GO:0045843|GO:0007399|GO:0031078|GO:0042113|GO:0035097|GO:0000118|GO:0016787|GO:0034739|GO:…
A_51_P270213	0.426508	0.661755	1.76299	2.32065	2.30963	1.77962	1.70526	2.78675	1.79093	3.55282	chr7	+	17972166	17978556	Ceacam11	66996	Mus musculus carcinoembryonic antigen-related cell adhesion molecule 11 (Ceacam11), mRNA [NM_023289]	GO:0008150|GO:0003674|GO:0005575
A_52_P29879	0.667645	1.01759	8.82125	8.78098	8.84123	8.91455	8.69843	8.74946	8.9116	8.88983	chr8	+	123000000	123000000	Def8	23854	Mus musculus differentially expressed in FDCP 8 (Def8), transcript variant 3, mRNA [NM_054046]	GO:0035556|GO:0008150|GO:0003674|GO:0008270|GO:0005575|GO:0046872
CUST_58717_PI435794180	0.07751	0.861107	10.3436	10.2903	10.4641	10.4004	10.3408	10.6911	10.6744	10.6338	chr4	-	152000000	152000000	Phf13	230936	Mus musculus PHD finger protein 13 (Phf13), mRNA [NM_172705]	GO:0007076|GO:0007067|GO:0007049|GO:0007059|GO:0030261|GO:0003682|GO:0008270|GO:0005634|GO:0000278|GO:0046872|GO:0051301|GO:0016568
A_52_P1109396	0.142469	0.584507	1.68339	1.95408	2.3168	1.66533	3.4474	2.6727	1.79621	2.41043	chr17	-	28637778	28689987	Slc26a8	224661	Mus musculus solute carrier family 26, member 8 (Slc26a8), mRNA [NM_001290320]	GO:0006820|GO:0006821|GO:0019531|GO:0005886|GO:0019532|GO:0007275|GO:0007283|GO:0005254|GO:0030154|GO:0007126|GO:0015116|GO:0016020|GO:0015301|GO:0006810|GO:0008272|GO:0016021|GO:0006811
A_51_P236656	0.278644	1.15173	7.8076	7.55818	7.78996	7.72826	7.06924	7.40981	7.89785	7.58189	chrX	-	151000000	151000000	Apex2	77622	Mus musculus apurinic/apyrimidinic endonuclease 2 (Apex2), mRNA [NM_029943]	GO:0003906|GO:0005743|GO:0005634|GO:0006310|GO:0003677|GO:0046872|GO:0016829|GO:0006974|GO:0005622|GO:0005739|GO:0007049|GO:0004518|GO:0004527|GO:0005737|GO:0004519|GO:0006281|GO:0016787|GO:0008270
CUST_75215_PI435794180	0.04898	1.0937	13.196	13.0275	13.1424	13.0863	13.0286	13.0654	12.9382	12.9027	chr3	+	95624979	95630493	Ensa	56205	Mus musculus endosulfine alpha (Ensa), transcript variant 2, mRNA [NM_001026212]	GO:0007067|GO:0007049|GO:0005737|GO:0050796|GO:0004864|GO:0019870|GO:0005102|GO:0051301
CUST_70336_PI435794180	0.012415	1.08157	1.95197	1.86332	1.86693	1.87928	1.75545	1.75566	1.84924	1.74801	chr5	+	91074616	91093649	Ereg	13874	Mus musculus epiregulin (Ereg), mRNA [NM_007950]	GO:0005154|GO:0008284|GO:0008285|GO:0005886|GO:0042700|GO:0019221|GO:0007267|GO:0048146|GO:0001819|GO:0001556|GO:0005615|GO:0009653|GO:0030154|GO:0007173|GO:0045860|GO:0009887|GO:0051781|GO:0048160|GO:0042108|GO:0045410|GO:0051151|GO:0045741|GO:0045740|GO:0045840|GO:0007275|GO:0005576|GO:0001525|GO:0048661|GO:0043616|GO:0045089|GO:0016020|GO:0001550|GO:0009299|GO:0016021|GO:0007143|GO:0045892|GO:…
A_51_P516728	0.667688	0.951639	13.4191	13.4144	13.2271	13.624	13.8148	13.3873	13.2835	13.455	chr11	-	100000000	100000000	Hap1	15114	Mus musculus huntingtin-associated protein 1 (Hap1), transcript variant 1, mRNA [NM_010404]	GO:0005515|GO:0043005|GO:0048471|GO:0019904|GO:0005102|GO:0005623|GO:0030425|GO:0030426|GO:0005622|GO:0008104|GO:0047496|GO:0010976|GO:0016023|GO:0043679
A_51_P478853	0.330675	1.06483	2.21874	1.99183	1.94565	2.12361	1.86464	1.94812	2.14082	1.96575	chr1	-	157000000	157000000	Tex35	73435	Mus musculus testis expressed 35 (Tex35), mRNA [NM_028540]	GO:0008150|GO:0003674|GO:0015630|GO:0005634
CUST_57907_PI435794180	0.077348	0.929269	8.9902	8.85245	8.9273	8.84392	9.01396	8.98846	9.10313	8.93125	chr9	+	13827726	13846522	Fam76b	72826	Mus musculus family with sequence similarity 76, member B (Fam76b), mRNA [NM_176836]	GO:0008150|GO:0003674|GO:0031965|GO:0005634
A_52_P484405	0.608355	1.03021	10.887	10.7689	10.6882	10.7114	10.5421	10.6582	10.8264	10.844	chr15	-	94577947	94589824	Twf1	19230	Mus musculus twinfilin, actin-binding protein, homolog 1 (Drosophila) (Twf1), mRNA [NM_008971]	GO:0048471|GO:0042989|GO:0005546|GO:0032587|GO:0003779|GO:0018108|GO:0030175|GO:0015629|GO:0030016|GO:0032403|GO:0005524|GO:0003785|GO:0005622|GO:0051016|GO:0005737|GO:0005911|GO:0030837|GO:0004713|GO:0005856|GO:0043538
CUST_60414_PI435794180	3.34e-05	1.73773	8.05618	7.93396	7.83216	8.03902	7.12654	7.12677	7.14401	7.28047	chr4	-	134000000	134000000	Lin28a	83557	Mus musculus lin-28 homolog A (C. elegans) (Lin28a), mRNA [NM_145833]	GO:0010494|GO:0003723|GO:0031123|GO:0005634|GO:0031047|GO:0003729|GO:0007281|GO:0010587|GO:0046872|GO:0010586|GO:0005737|GO:0000932|GO:0031054|GO:0006355|GO:0005730|GO:0045686|GO:0045727|GO:0003676|GO:0003677|GO:0060964|GO:0048863|GO:0035198|GO:0045666|GO:0019827|GO:0008270|GO:0031369
CUST_60396_PI435794180	0.447806	0.855429	7.23655	7.03837	7.2142	6.99123	6.83624	7.22685	7.84086	7.31237	chr15	-	31441209	31453689	Ropn1l	252967	Mus musculus ropporin 1-like (Ropn1l), mRNA [NM_145852]	GO:0003674|GO:0005737|GO:0031514|GO:0003341|GO:0001932|GO:0030317|GO:0048240
A_51_P158628	0.844351	0.982549	11.4071	11.535	11.4767	11.7169	11.609	11.4464	11.3951	11.7744	chr7	+	127000000	127000000	Mapk3	26417	Mus musculus mitogen-activated protein kinase 3 (Mapk3), mRNA [NM_011952]	GO:0005515|GO:0051216|GO:0072584|GO:2000657|GO:0000166|GO:0018105|GO:0000165|GO:0016301|GO:0032496|GO:0009887|GO:0070374|GO:0005856|GO:0031663|GO:0038083|GO:0004707|GO:0016772|GO:0005794|GO:0019902|GO:0009636|GO:0030509|GO:0070849|GO:0016310|GO:0043234|GO:0007049|GO:0051493|GO:0001784|GO:0005654|GO:0005925|GO:0005634|GO:0032872|GO:0035066|GO:0005829|GO:0031143|GO:0005739|GO:0035556|GO:0051090|GO:…
A_51_P406414	0.464702	0.969539	11.8403	11.7858	11.8158	11.8356	11.8467	11.7733	12.0035	11.8227	chr4	+	138000000	138000000	Hp1bp3	15441	Mus musculus heterochromatin protein 1, binding protein 3 (Hp1bp3), transcript variant 1, mRNA [NM_010470]	GO:0005694|GO:0006334|GO:0005634|GO:0000786|GO:0003677
CUST_57845_PI435794180	0.754113	7.33062	1.98722	9.64474	1.99165	3.02784	4.63078	4.91824	4.79371	4.84025	chr12	+	112000000	112000000	A530016L24Rik	319942	Mus musculus RIKEN cDNA A530016L24 gene (A530016L24Rik), mRNA [NM_177039]	GO:0008150|GO:0003674|GO:0016020|GO:0005886|GO:0016021
CUST_74639_PI435794180	0.144051	0.902422	12.2118	12.3782	12.1957	12.1397	12.281	12.5812	12.3273	12.3193	chr15	+	36174009	36177012	Polr2k	17749	Mus musculus polymerase (RNA) II (DNA directed) polypeptide K (Polr2k), transcript variant 1, mRNA.	.
CUST_67815_PI435794180	0.160915	0.889345	11.357	11.2714	11.2133	11.5266	11.2788	11.5902	11.5394	11.631	chr17	+	7170114	7303316	Rps6ka2	20112	Mus musculus ribosomal protein S6 kinase, polypeptide 2 (Rps6ka2), mRNA [NM_011299]	GO:0005515|GO:0060047|GO:0008285|GO:0070613|GO:0005634|GO:0001556|GO:0007507|GO:0035556|GO:0005737|GO:0000166|GO:0018105|GO:0016301|GO:0016772|GO:0031965|GO:0043065|GO:0000287|GO:0005819|GO:0002035|GO:0045786|GO:0005524|GO:0010628|GO:0016310|GO:0004672|GO:0004674|GO:0010659|GO:0004711|GO:0004712|GO:0006468|GO:0045835|GO:0071322|GO:0016740
A_51_P128834	0.95224	0.941291	1.73161	2.04493	2.52967	1.72974	2.92464	1.77487	1.71976	1.70549	chrX	-	96247202	96293438	Vsig4	278180	Mus musculus V-set and immunoglobulin domain containing 4 (Vsig4), mRNA [NM_177789]	GO:0032703|GO:0042130
CUST_56323_PI435794180	0.963354	1.00611	1.70805	1.90575	2.20753	1.69403	1.91562	1.84057	1.93096	1.8524	chr1	+	174000000	174000000	Olfr417	258238	Mus musculus olfactory receptor 417 (Olfr417), mRNA.	.
CUST_58649_PI435794180	0.077505	1.30939	7.69165	7.13639	7.18628	7.49339	6.72408	6.82911	7.24377	7.16186	chr11	+	3488226	3494166	Pla2g3	237625	Mus musculus phospholipase A2, group III (Pla2g3), mRNA [NM_172791]	GO:0001675|GO:0043303|GO:0005814|GO:0007288|GO:0019372|GO:0005623|GO:0005576|GO:0042629|GO:0005622|GO:0003674|GO:0060271|GO:0046470|GO:0048468
A_51_P423509	0.100865	1.18765	6.52022	6.81718	6.63437	6.95676	6.47042	6.27575	6.54377	6.65858	chr11	-	120000000	120000000	Faap100	71885	Mus musculus RIKEN cDNA 2310003H01 gene (2310003H01Rik), mRNA [NM_027980]	GO:0008150|GO:0003674|GO:0005737|GO:0006281|GO:0005634|GO:0045111|GO:0003677|GO:0006974
A_52_P493534	0.389102	1.16532	7.96808	8.13668	8.20434	7.82776	8.29254	8.18991	7.28711	7.15692	chr2	+	3118387	3227809	Fam171a1	269233	Mus musculus family with sequence similarity 171, member A1 (Fam171a1), mRNA [NM_001081161]	GO:0008150|GO:0003674|GO:0005575
A_52_P374075	0.858404	1.03914	5.1131	4.88047	4.29945	4.80143	4.89323	4.94099	4.54207	4.56708	chr4	+	128000000	129000000	Csmd2	329942	Mus musculus CUB and Sushi multiple domains 2 (Csmd2), mRNA [NM_001281955]	GO:0008150|GO:0003674|GO:0005575
CUST_61853_PI435794180	0.776244	1.01469	14.9773	15.096	14.8723	14.8951	14.8995	15.0785	14.8554	14.924	chr15	-	35931975	35938246	Cox6c	12864	Mus musculus cytochrome c oxidase subunit VIc (Cox6c), mRNA [NM_053071]	GO:0005739|GO:0008150|GO:0003674|GO:0016020|GO:0004129|GO:0005743|GO:0016021
CUST_62928_PI435794180	0.120219	1.12519	12.7226	12.4086	12.5718	12.5023	12.5151	12.4769	12.2727	12.2598	chr15	-	79823897	79834333	Cbx6	494448	Mus musculus chromobox 6 (Cbx6), mRNA [NM_028763]	GO:0031519|GO:0000792|GO:0006355|GO:0003727|GO:0005634|GO:0000122|GO:0006351|GO:0016568
CUST_70049_PI435794180	0.05961	1.17255	9.51951	9.25561	9.25568	9.27904	8.87509	9.13651	9.21139	9.16299	chr13	+	105000000	105000000	Htr1a	15550	Mus musculus 5-hydroxytryptamine (serotonin) receptor 1A (Htr1a), mRNA [NM_008308]	GO:0005886|GO:0008283|GO:0007198|GO:0051378|GO:0042053|GO:0001965|GO:0004993|GO:0097114|GO:0008144|GO:0042310|GO:0043025|GO:0043203|GO:0007610|GO:0001662|GO:0004871|GO:0035640|GO:0014062|GO:0060259|GO:0031117|GO:0004930|GO:0046883|GO:0007210|GO:0007165|GO:0042428|GO:0007186|GO:0016020|GO:0050795|GO:0005887|GO:0016021
A_51_P189082	0.036602	1.44014	5.38712	5.57718	5.2149	4.86509	4.89426	4.814	4.62857	4.67982	chr13	+	4434342	4457530	Akr1c6	83702	Mus musculus aldo-keto reductase family 1, member C6 (Akr1c6), mRNA [NM_030611]	GO:0006629|GO:0044598|GO:0004303|GO:0006694|GO:0043627|GO:0044597|GO:0001758|GO:0042493|GO:0047006|GO:0005634|GO:0005737|GO:0016655|GO:0071395|GO:0047023|GO:0016491|GO:0047045|GO:0008202|GO:0055114
A_51_P289193	0.345199	1.17524	3.93462	4.20264	4.26396	3.95019	4.45272	3.37421	3.96679	3.36108	chr1	-	38175990	38627244	Aff3	16764	Mus musculus AF4/FMR2 family, member 3 (Aff3), mRNA [NM_001290814]	GO:0006355|GO:0003700|GO:0003690|GO:0035116|GO:0034612|GO:0005634|GO:0003677|GO:0006351
A_52_P134083	0.035668	0.893296	11.4211	11.293	11.3592	11.2887	11.5606	11.3816	11.4709	11.5947	chr15	-	76658135	76660208	Cyhr1	54151	Mus musculus cysteine and histidine rich 1 (Cyhr1), transcript variant 2, mRNA [NM_180962]	GO:0005515|GO:0008150|GO:0005737|GO:0008270|GO:0005635|GO:0046872
CUST_63667_PI435794180	0.00359	1.82064	7.85635	7.57852	7.78508	7.23782	6.71926	6.82389	6.93973	6.56841	chr15	+	88600301	88601669	Zdhhc25	70073	Mus musculus zinc finger, DHHC domain containing 25 (Zdhhc25), mRNA [NM_027306]	GO:0008150|GO:0003674|GO:0016746|GO:0016020|GO:0016021|GO:0005575|GO:0046872|GO:0016740
CUST_59350_PI435794180	0.735406	0.987315	10.645	10.7006	10.7071	10.6425	10.6781	10.8063	10.6796	10.5986	chr2	+	18672461	18676216	Commd3	12238	Mus musculus COMM domain containing 3 (Commd3), mRNA [NM_147778]	GO:0008150|GO:0003674|GO:0005575
CUST_58992_PI435794180	0.857941	1.04455	3.32379	2.32966	2.592	2.24024	3.09813	2.724	1.77949	2.60658	chr13	+	27156798	27162520	Prl3d3	215029	Mus musculus prolactin family 3, subfamily d, member 3 (Prl3d3), mRNA.	.
A_52_P456977	0.019676	0.831504	9.17722	9.17873	9.19373	9.12186	9.56216	9.31023	9.50497	9.34452	chr7	-	141000000	141000000	Deaf1	54006	Mus musculus deformed epidermal autoregulatory factor 1 (Drosophila) (Deaf1), transcript variant 1, mRNA [NM_016874]	GO:0005667|GO:0006355|GO:0006357|GO:0006366|GO:0048706|GO:0001843|GO:0005634|GO:0007275|GO:0003677|GO:0046872|GO:0006351|GO:0007399|GO:0033599|GO:0005737|GO:0045944
A_52_P474739	0.917688	1.00483	9.12472	9.12587	8.94653	8.97557	9.03034	9.16299	9.07023	8.87607	chr7	+	122000000	122000000	Dctn5	59288	Mus musculus dynactin 5 (Dctn5), mRNA [NM_021608]	GO:0008150|GO:0003674|GO:0005813|GO:0005737|GO:0005694|GO:0000776|GO:0005869|GO:0005856|GO:0000775
A_51_P293069	0.542913	0.920043	8.43761	8.34005	8.36111	8.27786	8.07541	8.59621	8.74417	8.4019	chr1	-	191000000	191000000	Mfsd7b	226844	Mus musculus major facilitator superfamily domain containing 7B (Mfsd7b), mRNA [NM_001081259]	GO:0046620|GO:0015886|GO:0001568|GO:0005886|GO:0015232|GO:0048704|GO:0097037|GO:0048536|GO:0055085|GO:0001701|GO:0005739|GO:0043249|GO:0016020|GO:0035264|GO:0060323|GO:0030218|GO:0006810|GO:0016021|GO:0006839|GO:0035108|GO:0042733
A_51_P399517	0.050243	1.67638	6.60925	6.56188	6.63884	6.6806	5.35123	5.38377	6.32943	6.17477	chr11	+	103000000	103000000	Fam187a	66784	Mus musculus family with sequence similarity 187, member A (Fam187a), mRNA [NM_025766]	GO:0008150|GO:0003674|GO:0016020|GO:0016021|GO:0005575
CUST_56309_PI435794180	0.458289	0.700453	1.7089	2.80133	3.42717	1.70798	3.40307	3.86453	1.75963	2.61104	chr4	-	119000000	119000000	Olfr1338	258259	Mus musculus olfactory receptor 1338 (Olfr1338), mRNA [NM_207152]	GO:0050911|GO:0007608|GO:0007165|GO:0004984|GO:0016020|GO:0007186|GO:0005886|GO:0004930|GO:0016021|GO:0004871|GO:0050896
A_52_P748882	0.21506	0.902097	13.4937	13.6761	13.6491	13.6852	13.9622	13.8469	13.5536	13.7122	chr6	-	125000000	125000000	Eno2	13807	Mus musculus enolase 2, gamma neuronal (Eno2), mRNA [NM_013509]	GO:0043005|GO:0000287|GO:0046982|GO:0005886|GO:0005615|GO:0046872|GO:0004634|GO:0006096|GO:0016829|GO:0042803|GO:0005622|GO:0001917|GO:0005737|GO:0016020|GO:0097060|GO:0043025|GO:0043204|GO:0000015|GO:0070062
A_52_P418056	0.767799	0.984392	10.4617	10.2326	10.3735	10.1447	10.2916	10.3363	10.4461	10.2421	chr3	-	130000000	130000000	Sec24b	99683	Mus musculus Sec24 related gene family, member B (S. cerevisiae) (Sec24b), mRNA [NM_207209]	GO:0005515|GO:0030134|GO:0030127|GO:0060425|GO:0035909|GO:0060088|GO:0001843|GO:0090178|GO:0015031|GO:0003151|GO:0061156|GO:0060463|GO:0060982|GO:0006810|GO:0072358|GO:0002093|GO:0021747
A_51_P258493	0.2489	0.818376	6.67567	7.0934	6.92678	6.80535	7.00192	6.90838	7.66475	6.97621	chr4	-	151000000	151000000	Per3	18628	Mus musculus period circadian clock 3 (Per3), transcript variant 2, mRNA [NM_011067]	GO:0005515|GO:0007165|GO:0006355|GO:0005737|GO:0007623|GO:0005634|GO:0048511|GO:0004871|GO:0000122|GO:0032922|GO:0006351
CUST_56807_PI435794180	0.338219	1.0597	10.0511	10.2575	10.1712	10.2689	9.9242	10.1705	10.0966	10.2163	chr2	+	130000000	130000000	Stk35	67333	Mus musculus serine/threonine kinase 35 (Stk35), transcript variant 1, mRNA [NM_183262]	GO:0016310|GO:0005737|GO:0004672|GO:0000166|GO:0016301|GO:0004674|GO:0006468|GO:0005634|GO:0005575|GO:0005524|GO:0016740|GO:0016772
CUST_70842_PI435794180	0.000401	0.118452	3.35339	2.38461	3.51009	2.56009	6.2358	5.88146	6.38663	5.86679	chr7	+	31263735	31265935	Scgb2b1	100000000	Mus musculus secretoglobin, family 2B, member 1 (Scgb2b1), mRNA.	.
CUST_59009_PI435794180	0.093418	1.19678	8.44351	8.02241	8.38036	8.22235	8.26559	7.93635	7.97891	7.8527	chr1	+	23761925	23847858	B3gat2	280645	Mus musculus beta-1,3-glucuronyltransferase 2 (glucuronosyltransferase S) (B3gat2), mRNA [NM_172124]	GO:0016051|GO:0015018|GO:0005794|GO:0016020|GO:0015020|GO:0016021|GO:0005575|GO:0046872|GO:0016740
A_52_P220879	0.295359	1.27517	10.0999	9.85554	9.91888	10.6657	9.08426	9.97972	9.47902	10.4031	chr2	-	158000000	158000000	Tgm2	21817	Mus musculus transglutaminase 2, C polypeptide (Tgm2), mRNA [NM_009373]	GO:0016746|GO:0005886|GO:0008483|GO:0007200|GO:0046872|GO:0005829|GO:0005739|GO:0005737|GO:0051482|GO:0051260|GO:0018153|GO:0060662|GO:0043123|GO:0070062|GO:0043065|GO:0005509|GO:0019904|GO:0005578|GO:0043277|GO:0005525|GO:0048661|GO:0045785|GO:0018149|GO:0016020|GO:0007186|GO:0001974|GO:0003810|GO:0050729|GO:0016740|GO:0060445
CUST_67907_PI435794180	0.656159	0.89124	4.13491	4.28622	4.07992	4.55748	4.14173	4.08803	4.2506	5.05773	chr16	+	62854306	62929342	Pros1	19128	Mus musculus protein S (alpha) (Pros1), mRNA [NM_011173]	GO:0007599|GO:0043234|GO:0050819|GO:0050766|GO:0007596|GO:0005509|GO:0072562|GO:0005576|GO:0042730|GO:0032403|GO:0005615
A_51_P356642	0.378574	1.30255	2.47959	3.68472	3.41668	2.78859	2.44386	1.81911	2.92811	3.46942	chr11	-	100000000	100000000	Krt19	16669	Mus musculus keratin 19 (Krt19), mRNA [NM_008471]	GO:0042383|GO:0005882|GO:0030018|GO:0060706|GO:0016010|GO:0005198|GO:0045214|GO:0043034|GO:0008307|GO:0032403|GO:0071944|GO:0070062
CUST_59531_PI435794180	0.286998	0.666801	1.98939	2.09679	1.93627	2.36687	2.64105	2.19237	1.88681	3.50317	chr2	-	36889910	36890846	Olfr353	258943	Mus musculus olfactory receptor 353 (Olfr353), mRNA [NM_146941]	GO:0050911|GO:0007608|GO:0007165|GO:0004984|GO:0016020|GO:0007186|GO:0005886|GO:0004930|GO:0016021|GO:0004871|GO:0050896
A_51_P313185	0.839304	0.99173	8.93441	8.28182	8.53277	8.66694	8.62077	8.56357	8.67298	8.68045	chr11	-	116000000	116000000	Fbf1	217335	Mus musculus Fas (TNFRSF6) binding factor 1 (Fbf1), mRNA [NM_172571]	GO:0090162|GO:0043297|GO:0005515|GO:0043296|GO:0042384|GO:0005737|GO:0000922|GO:0030054|GO:0005814|GO:0030030|GO:0045095|GO:0005856
A_52_P37477	0.110173	0.688995	3.81665	4.0191	4.12629	3.99024	4.42814	5.10579	4.10389	4.26586	chr19	-	28923063	28964154	4430402I18Rik	381218	Mus musculus RIKEN cDNA 4430402I18 gene (4430402I18Rik), mRNA [NM_198651]	GO:0008150|GO:0003674|GO:0005575
CUST_60389_PI435794180	0.601219	0.949544	10.2424	9.9724	10.0801	10.6678	10.3452	10.3427	10.1558	10.4987	chr3	-	107000000	107000000	Kcnc4	99738	Mus musculus potassium voltage gated channel, Shaw-related subfamily, member 4 (Kcnc4), mRNA [NM_145922]	GO:0005251|GO:0005244|GO:0031594|GO:0046928|GO:0005267|GO:0055085|GO:0016020|GO:0005249|GO:0008076|GO:0006810|GO:0051260|GO:0043679|GO:0034765|GO:0016021|GO:0005216|GO:0006813|GO:0071805|GO:0006811
A_51_P127358	1.46e-05	0.142735	3.77253	3.46802	3.76255	4.11258	6.63984	6.401	6.74457	6.61603	chrX	+	53686490	53691332	4933416I08Rik	71159	Mus musculus RIKEN cDNA 4933416I08 gene (4933416I08Rik), mRNA [NM_027700]	.
A_51_P133582	0.015926	0.826433	11.4831	11.7127	11.74	11.6539	12.0003	11.8246	11.8173	12.0465	chr11	-	119000000	119000000	Cbx4	12418	Mus musculus chromobox 4 (Cbx4), mRNA [NM_007625]	GO:0051219|GO:0035102|GO:0005515|GO:0031519|GO:0032183|GO:0003727|GO:0006355|GO:0044212|GO:0016874|GO:0016925|GO:0005634|GO:0035064|GO:0000122|GO:0006351|GO:0016604|GO:0003682|GO:0019899|GO:0045892|GO:0016568
A_51_P268094	0.734138	1.02464	9.39605	9.23921	9.09186	9.21757	9.16366	9.41635	9.23453	8.97074	chr1	-	79794320	79858665	Serpine2	20720	Mus musculus serine (or cysteine) peptidase inhibitor, clade E, member 2 (Serpine2), mRNA [NM_009255]	GO:0010544|GO:0030308|GO:0061108|GO:0031594|GO:0008285|GO:0004867|GO:0010466|GO:0060291|GO:0045879|GO:0005539|GO:0005615|GO:0030154|GO:0042628|GO:0005829|GO:0010766|GO:0043025|GO:0031091|GO:0033363|GO:0008201|GO:0051966|GO:0048505|GO:0042177|GO:0021683|GO:0090331|GO:0009611|GO:0005623|GO:0005102|GO:0007275|GO:0005576|GO:0014067|GO:0030414|GO:0031232|GO:0061110|GO:0045861|GO:0007399|GO:0060384|GO:…
A_52_P17329	0.484098	0.871609	5.97488	6.30247	6.26528	6.21999	6.33929	6.36728	5.87063	6.83862	chr3	+	154000000	154000000	Slc44a5	242259	Mus musculus solute carrier family 44, member 5 (Slc44a5), mRNA [NM_001081263]	GO:0008150|GO:0003674|GO:0016020|GO:0016021|GO:0005575
A_51_P348832	0.006975	1.05481	1.85045	1.79078	1.80897	1.80381	1.73413	1.71515	1.77698	1.71971	chr17	+	13221187	13227658	Smok2a	27263	Mus musculus sperm motility kinase 2A (Smok2a), mRNA [NM_013741]	GO:0016310|GO:0008150|GO:0003674|GO:0004672|GO:0000166|GO:0016301|GO:0004674|GO:0006468|GO:0005575|GO:0005524|GO:0016740|GO:0016772
A_52_P333419	0.012258	0.852241	6.17218	6.0436	6.11257	5.97492	6.22898	6.21993	6.41645	6.35832	chr8	+	106000000	106000000	Nfatc3	18021	Mus musculus nuclear factor of activated T cells, cytoplasmic, calcineurin dependent 3 (Nfatc3), mRNA [NM_010901]	GO:0071285|GO:0005515|GO:0001569|GO:0006355|GO:0003700|GO:0005634|GO:0003677|GO:0006351|GO:0005829|GO:0007507|GO:0005737|GO:0045333|GO:0045944|GO:0003682|GO:0071277|GO:0055001|GO:0045893|GO:0051145
A_51_P382912	0.075989	0.80139	5.33942	4.9326	5.10962	5.14864	5.27236	5.68627	5.2221	5.60022	chr2	+	166000000	166000000	Slc2a10	170441	Mus musculus solute carrier family 2 (facilitated glucose transporter), member 10 (Slc2a10), mRNA [NM_130451]	GO:0005215|GO:0022857|GO:0008643|GO:0055085|GO:0035428|GO:0005737|GO:0015758|GO:0016020|GO:0005887|GO:0022891|GO:0006810|GO:0016021|GO:0005355
A_52_P338180	0.068627	0.886557	12.7388	12.9185	12.8675	12.9299	13.1838	13.0514	12.8826	13.0238	chr10	-	80899449	80900969	Timm13	30055	Mus musculus translocase of inner mitochondrial membrane 13 (Timm13), mRNA [NM_013895]	GO:0005739|GO:0016020|GO:0006810|GO:0005743|GO:0005730|GO:0015031|GO:0046872
CUST_70411_PI435794180	0.285135	1.33234	2.80353	1.70276	1.93336	1.72079	1.68915	1.66555	1.73474	1.72189	chr4	-	107000000	107000000	Dio1	13370	Mus musculus deiodinase, iodothyronine, type I (Dio1), mRNA [NM_007860]	GO:0008430|GO:0016020|GO:0005783|GO:0016491|GO:0042446|GO:0004800|GO:0016021|GO:0055114
A_52_P636446	0.032247	0.571457	6.91339	6.92771	7.67728	6.55759	7.74551	7.95879	7.91751	7.91787	chr4	-	156000000	156000000	Plekhn1	231002	Mus musculus pleckstrin homology domain containing, family N member 1 (Plekhn1), mRNA [NM_001008233]	GO:0005515|GO:0008150|GO:0005575
CUST_62360_PI435794180	0.920449	0.992435	8.33563	8.14228	8.37198	8.38916	8.17796	8.32918	8.26658	8.50252	chr7	+	125000000	125000000	Kdm8	77035	Mus musculus lysine (K)-specific demethylase 8 (Kdm8), mRNA [NM_029842]	GO:0006355|GO:0005634|GO:0051213|GO:0006351|GO:0046872|GO:0051864|GO:0070544|GO:0007049|GO:0000086|GO:0003682|GO:0016491|GO:0045893|GO:0016568|GO:0055114
A_52_P381813	0.095912	0.932828	8.62634	8.68805	8.80438	8.71461	8.84203	8.70428	8.85181	8.83723	chr8	+	112000000	112000000	Terf2ip	57321	Mus musculus telomeric repeat binding factor 2, interacting protein (Terf2ip), mRNA [NM_020584]	GO:0005515|GO:0000781|GO:0006355|GO:0030870|GO:0005694|GO:0048239|GO:0005634|GO:0010833|GO:0003677|GO:0031848|GO:0006351|GO:0010569|GO:0005737|GO:0051092|GO:0000723|GO:0032205|GO:0043123|GO:0070198|GO:0000784|GO:0000783
CUST_56847_PI435794180	0.287616	1.3119	5.26173	4.51448	5.05995	4.57851	4.1086	4.60777	5.22121	3.50711	chr2	+	181000000	181000000	Slc17a9	228993	Mus musculus solute carrier family 17, member 9 (Slc17a9), mRNA [NM_183161]	GO:0005215|GO:0016020|GO:0006810|GO:0016021|GO:0006887|GO:0055085
CUST_61751_PI435794180	0.524804	1.05233	10.037	10.0415	10.045	10.0856	9.72524	9.77189	10.2013	10.1528	chr6	-	120000000	120000000	Erc1	111173	Mus musculus ELKS/RAB6-interacting/CAST family member 1 (Erc1), transcript variant 1, mRNA [NM_053204]	GO:0005515|GO:0017137|GO:0005737|GO:0005794|GO:0016020|GO:0007252|GO:0008385|GO:0006810|GO:0045202|GO:0042147|GO:0030165|GO:0015031
A_52_P273098	0.165703	0.893893	9.42095	9.24556	9.51003	9.69619	9.58075	9.63795	9.65426	9.68179	chr11	-	20302179	20332713	Slc1a4	55963	Mus musculus solute carrier family 1 (glutamate/neutral amino acid transporter), member 4 (Slc1a4), mRNA [NM_018861]	GO:0005882|GO:0006821|GO:0005254|GO:0003333|GO:0030425|GO:0034590|GO:0015193|GO:0015195|GO:0015194|GO:0034589|GO:0043025|GO:0015175|GO:0006810|GO:0006835|GO:0017153|GO:0070062|GO:0015293|GO:0005813|GO:0005815|GO:0015180|GO:0015804|GO:0050890|GO:0016020|GO:0015826|GO:0015825|GO:0035524|GO:0015824|GO:0016021|GO:0015808
A_51_P190262	0.346724	1.74241	6.20624	8.1287	6.18241	6.31001	5.99423	6.19143	6.29635	6.22505	chr9	-	103000000	103000000	Srprb	20818	Mus musculus signal recognition particle receptor, B subunit (Srprb), mRNA [NM_009275]	GO:0005622|GO:0005881|GO:0005737|GO:0016020|GO:0000166|GO:0007264|GO:0005783|GO:0016021|GO:0005525|GO:0031625
CUST_66195_PI435794180	0.085005	0.653682	4.01243	4.27617	3.85805	3.63297	4.40972	4.49171	5.14245	4.03718	chr4	+	135000000	135000000	Runx3	12399	Mus musculus runt related transcription factor 3 (Runx3), mRNA [NM_019732]	GO:0005515|GO:2001238|GO:0000790|GO:0006355|GO:0000977|GO:0003700|GO:0000981|GO:0050680|GO:0005634|GO:0000122|GO:0045786|GO:0003677|GO:0005524|GO:0031175|GO:0006351|GO:0031069|GO:0005737|GO:0007411|GO:0002062|GO:0048469|GO:0042789|GO:0006468|GO:0032609
A_52_P348287	0.760966	0.987563	3.8468	4.17195	3.1754	2.44512	3.49346	3.76373	3.80204	3.11933	chr17	-	14964191	15010184	Tcte3	21647	Mus musculus t-complex-associated testis expressed 3 (Tcte3), transcript variant 2, mRNA [NM_198104]	GO:0005515|GO:0016020|GO:0031514|GO:0005868|GO:0007018
A_51_P103533	0.767041	0.982553	7.80978	7.84382	7.74685	7.80961	7.67665	7.85417	7.78267	7.98264	chr5	+	144000000	144000000	Lmtk2	231876	Mus musculus lemur tyrosine kinase 2 (Lmtk2), mRNA [NM_001081109]	GO:0048471|GO:0004864|GO:0032456|GO:0045022|GO:0070853|GO:0033572|GO:0005737|GO:0046777|GO:0001881|GO:0000166|GO:0018105|GO:0007411|GO:0016301|GO:0018107|GO:0016772|GO:0048011|GO:0005794|GO:0005524|GO:0043086|GO:0007399|GO:0016310|GO:0004672|GO:0016020|GO:0004674|GO:0006468|GO:0004713|GO:0016021|GO:0055037|GO:0005769|GO:0016740
A_52_P123371	0.78926	0.953112	4.76982	5.27099	5.35374	4.71729	5.56804	5.10618	4.81182	4.89077	chrX	+	9272783	9313245	Xk	22439	Mus musculus Kell blood group precursor (McLeod phenotype) homolog (Xk), mRNA [NM_023500]	GO:0016020|GO:0006865|GO:0006810|GO:0016021
A_51_P375526	0.527562	1.14479	3.73285	4.43149	3.61627	3.56903	4.0654	3.63862	3.76513	3.12914	chr19	+	44757393	44837869	Pax2	18504	Mus musculus paired box 2 (Pax2), mRNA [NM_011037]	GO:0005515|GO:0000987|GO:0001656|GO:0001657|GO:0001658|GO:0021554|GO:0003700|GO:0044212|GO:0034451|GO:0048793|GO:0001655|GO:0005764|GO:0021650|GO:0030154|GO:0072075|GO:0005622|GO:0043069|GO:0043067|GO:0072179|GO:0032993|GO:0072177|GO:0050679|GO:0003406|GO:0035799|GO:0042472|GO:0005815|GO:0001709|GO:0060231|GO:0001843|GO:0007275|GO:0000122|GO:0072108|GO:0061360|GO:0043234|GO:0002072|GO:0043491|GO:…
CUST_62905_PI435794180	0.001587	0.146257	3.41513	1.96177	2.61425	2.95227	5.77915	5.4232	5.70072	5.47631	chr15	-	103000000	103000000	Gtsf1	74174	Mus musculus gametocyte specific factor 1 (Gtsf1), mRNA [NM_028797]	GO:0005737|GO:0046872
CUST_73411_PI435794180	0.49212	1.06125	6.98351	7.23011	7.16756	6.88347	7.15088	6.98372	7.04427	6.73832	chr10	-	10686058	11082331	Grm1	14816	Mus musculus glutamate receptor, metabotropic 1 (Grm1), transcript variant 2, mRNA.	.
CUST_61556_PI435794180	0.464479	0.929067	9.17283	8.74865	9.4182	9.24986	9.19084	9.16876	9.34552	9.37807	chr15	-	78775135	78803042	Card10	105844	Mus musculus caspase recruitment domain family, member 10 (Card10), mRNA [NM_130859]	GO:0005622|GO:0007250|GO:0042981
CUST_63847_PI435794180	0.011055	1.30498	10.5316	10.4665	10.3725	10.3829	9.93875	10.1031	10.2551	9.89817	chr3	+	30792875	30821263	Sec62	69276	Mus musculus SEC62 homolog (S. cerevisiae) (Sec62), mRNA [NM_027016]	GO:0005622|GO:0003674|GO:0016020|GO:0005783|GO:0008565|GO:0006810|GO:0005623|GO:0006620|GO:0016021|GO:0015031
A_51_P102867	0.108392	1.44341	7.7486	7.44911	7.67604	7.54116	7.39026	7.53697	6.61076	6.48503	chr4_GL456216_random	+	15880	36213	Dhrsx	236082	Mus musculus dehydrogenase/reductase (SDR family) X chromosome (Dhrsx), mRNA [NM_001033326]	GO:0008150|GO:0003674|GO:0008152|GO:0016491|GO:0005575|GO:0055114
CUST_65679_PI435794180	0.772769	4.67549	4.54611	9.50192	4.7001	4.4141	5.24131	5.20188	5.47755	5.67244	chr4	-	40735648	40757885	Smu1	74255	Mus musculus smu-1 suppressor of mec-8 and unc-52 homolog (C. elegans) (Smu1), mRNA [NM_021535]	GO:0008150|GO:0003674|GO:0005737|GO:0005634|GO:0005575
A_51_P398723	0.688205	1.0319	12.028	11.9649	12.0833	12.0853	11.8246	12.3865	12.0303	11.6317	chr5	-	148000000	148000000	Flt1	14254	Mus musculus FMS-like tyrosine kinase 1 (Flt1), mRNA [NM_010228]	GO:0030949|GO:0035924|GO:0005886|GO:0048514|GO:0002040|GO:0048598|GO:0030154|GO:0042802|GO:0046777|GO:0043552|GO:0019838|GO:0000166|GO:0006935|GO:0043406|GO:0016301|GO:0005021|GO:0038084|GO:0016772|GO:0048010|GO:0001569|GO:0030335|GO:0018108|GO:0007275|GO:0014068|GO:0001525|GO:0005524|GO:0045766|GO:0002548|GO:0010863|GO:0043235|GO:0016310|GO:0004672|GO:0016020|GO:0016477|GO:0005887|GO:0006468|GO:…
CUST_70420_PI435794180	0.002876	0.351813	3.36828	3.21123	2.55913	2.37795	4.84968	4.47384	3.95696	4.36594	chr8	+	21297393	21298375	Defa5	13239	Mus musculus defensin, alpha, 5 (Defa5), mRNA.	.
CUST_73435_PI435794180	0.171872	1.18715	8.6576	8.33259	8.31233	8.4151	7.97953	8.40021	8.42046	7.87135	chr6	-	149000000	149000000	Amn1	232566	Mus musculus antagonist of mitotic exit network 1 (Amn1), mRNA [NM_001113424]	GO:0008150|GO:0003674|GO:0005575
CUST_70209_PI435794180	0.084282	0.855161	10.9236	11.0993	10.9283	11.2394	11.5073	11.2013	11.1937	11.189	chr17	-	26199182	26201350	Arhgdig	14570	Mus musculus Rho GDP dissociation inhibitor (GDI) gamma (Arhgdig), mRNA [NM_008113]	GO:0032880|GO:0005515|GO:0050790|GO:0005737|GO:0005083|GO:0016020|GO:0005092|GO:0005094|GO:0005096
CUST_72581_PI435794180	0.433758	0.966713	6.34528	6.12966	6.31701	6.32524	6.2636	6.41338	6.30827	6.33344	chr2	-	14995130	15054872	Nsun6	74455	Mus musculus NOL1/NOP2/Sun domain family member 6 (Nsun6), transcript variant 1, mRNA.	.
CUST_66352_PI435794180	0.064909	0.87877	9.12219	9.2714	9.21364	9.30419	9.57683	9.40631	9.25168	9.41057	chr7	+	30460057	30488609	Nphs1	54631	Mus musculus nephrosis 1, nephrin (Nphs1), mRNA [NM_019459]	GO:0005515|GO:0005886|GO:0019904|GO:0007254|GO:0030507|GO:0007275|GO:0007520|GO:0042995|GO:0005622|GO:0043234|GO:0007517|GO:0030838|GO:0016020|GO:0051393|GO:0000165|GO:0005887|GO:0007519|GO:0036057|GO:0045121|GO:0017022|GO:0016021|GO:0007155|GO:0044062|GO:0070062
A_51_P138744	0.176598	0.883809	7.52346	7.79928	7.76525	7.92321	8.16899	7.89765	7.83444	7.82325	chr1	-	120000000	120000000	Ptpn4	19258	Mus musculus protein tyrosine phosphatase, non-receptor type 4 (Ptpn4), mRNA [NM_019933]	GO:0005515|GO:0008092|GO:0005886|GO:0035335|GO:0016791|GO:0005737|GO:0006470|GO:0016020|GO:0016787|GO:0016311|GO:0009898|GO:0004721|GO:0005856|GO:0004725|GO:0004726
A_52_P385584	0.358807	0.783397	1.94851	1.82355	2.14096	1.86821	2.83866	1.76652	1.82613	2.49407	chr2	+	74697762	74700208	Hoxd9	15438	Mus musculus homeobox D9 (Hoxd9), mRNA [NM_013555]	GO:0035137|GO:0010468|GO:0035136|GO:0008344|GO:0006355|GO:0003700|GO:0048706|GO:0048704|GO:0005634|GO:0007275|GO:0009954|GO:0030879|GO:0009952|GO:0003677|GO:0006351|GO:0043565|GO:0007338|GO:0007519|GO:0045944|GO:0048935|GO:0035115
A_51_P192550	0.06646	1.049	12.9658	12.9073	12.8548	12.8726	12.8284	12.8244	12.8405	12.8336	chr4	+	156000000	156000000	Aurkaip1	66077	Mus musculus aurora kinase A interacting protein 1 (Aurkaip1), mRNA [NM_025338]	GO:0005739|GO:0016310|GO:0003674|GO:0016301|GO:0005634|GO:0045862|GO:0016740|GO:0043231
A_52_P2520	0.288772	1.12884	7.47277	7.51646	7.25798	7.58009	7.31753	7.6159	7.19935	6.931	chr2	-	158000000	158000000	Blcap	53619	Mus musculus bladder cancer associated protein homolog (human) (Blcap), mRNA [NM_016916]	GO:0007049|GO:0030262|GO:0016020|GO:0006915|GO:0016021
CUST_59041_PI435794180	0.228357	1.68022	11.6847	10.1523	11.2466	10.326	10.5483	10.7555	10.2138	8.75751	chr1	-	39618405	39651182	Creg2	263764	Mus musculus cellular repressor of E1A-stimulated genes 2 (Creg2), mRNA [NM_170597]	GO:0008150|GO:0003674|GO:0005794|GO:0005783|GO:0010181|GO:0016491|GO:0005576|GO:0055114
A_52_P165300	0.319417	0.663053	1.74466	3.43883	1.80602	1.95827	1.7147	2.78911	3.50633	3.45753	chr7	+	76229886	77124698	Agbl1	244071	Mus musculus ATP/GTP binding protein-like 1 (Agbl1), mRNA [NM_001199224]	GO:0005515|GO:0035610|GO:0035609|GO:0046872|GO:0005737|GO:0015631|GO:0016787|GO:0004180|GO:0006508|GO:0008233|GO:0008270|GO:0008237|GO:0004181
A_52_P107571	0.518444	0.903663	9.31334	9.49063	9.66365	9.18034	9.91913	9.29372	9.27011	9.69078	chr3	+	66985671	67358403	Rsrc1	66880	Mus musculus arginine/serine-rich coiled-coil 1 (Rsrc1), mRNA [NM_025822]	GO:0008380|GO:0006397|GO:0005515|GO:0005737|GO:0016607|GO:0000398|GO:0000380|GO:0006468|GO:0005634|GO:0046677|GO:0006913
A_52_P552194	0.462789	0.887764	5.21608	5.01759	4.24449	4.73276	4.72606	5.17536	4.82729	5.27306	chrX	+	36112107	36171261	Il13ra1	16164	Mus musculus interleukin 13 receptor, alpha 1 (Il13ra1), mRNA [NM_133990]	GO:0004896|GO:0016020|GO:0016515|GO:0035772|GO:0016021
A_52_P319137	0.114897	0.717428	6.57071	6.79198	6.42974	6.67387	6.4499	7.25627	7.221	7.3214	chr7	-	102000000	102000000	Lrrc51	69358	Mus musculus leucine rich repeat containing 51 (Lrrc51), transcript variant 1, mRNA [NM_027053]	GO:0008150|GO:0003674|GO:0005737|GO:0005575
A_52_P573467	0.079187	1.0947	2.14236	1.93691	1.91936	1.99653	1.85188	1.8476	1.93618	1.84615	chr5	+	88317311	88328817	Prol1	17830	Mus musculus proline rich, lacrimal 1 (Prol1), mRNA [NM_008644]	GO:0005515|GO:0016020|GO:0005886
A_52_P483101	0.142151	1.20131	9.81578	9.61867	9.76301	9.82334	9.08732	9.41753	9.66785	9.71573	chr12	-	16535668	16589770	Lpin1	14245	Mus musculus lipin 1 (Lpin1), transcript variant 2, mRNA [NM_015763]	GO:0005515|GO:0006629|GO:0042826|GO:0005783|GO:0045598|GO:0005741|GO:0005634|GO:0042975|GO:0031529|GO:0009062|GO:0005739|GO:0005737|GO:0045944|GO:0001085|GO:0019432|GO:0045444|GO:0005667|GO:0032869|GO:0031965|GO:0006355|GO:0000266|GO:0006357|GO:0031532|GO:0003713|GO:0000122|GO:0008195|GO:0006351|GO:0016020|GO:0016787|GO:0031065|GO:0016311|GO:0006642
CUST_59850_PI435794180	0.259382	1.48822	3.19004	2.40573	1.77833	1.81069	1.73788	1.74246	1.71056	2.13779	chr2	-	86977828	86978794	Olfr1100	258587	Mus musculus olfactory receptor 1100 (Olfr1100), mRNA [NM_146594]	GO:0050911|GO:0007608|GO:0007165|GO:0004984|GO:0016020|GO:0007186|GO:0005886|GO:0004930|GO:0016021|GO:0004871|GO:0050896
CUST_66908_PI435794180	0.113772	0.885285	13.4848	13.5777	13.4743	13.5521	13.832	13.5899	13.8192	13.5283	chr15	-	81951105	81960930	Pmm1	29858	Mus musculus phosphomannomutase 1 (Pmm1), transcript variant 1, mRNA [NM_013872]	GO:0004615|GO:0005737|GO:0008152|GO:0043025|GO:0019307|GO:0016853|GO:0003824|GO:0046872|GO:0006013
A_51_P500661	0.291798	1.11756	11.5033	11.3549	11.6617	11.2441	11.0499	11.1345	11.4395	11.4844	chr13	+	43615796	43670944	Rnf182	328234	Mus musculus ring finger protein 182 (Rnf182), mRNA [NM_183204]	GO:0005737|GO:0004842|GO:0016567|GO:0016020|GO:0016874|GO:0008270|GO:0016021|GO:0046872
A_52_P159490	0.106873	0.818453	7.98846	8.14632	7.99423	7.99228	8.6271	8.31606	8.03696	8.24028	chr6	+	4903319	5165661	Ppp1r9a	243725	Mus musculus protein phosphatase 1, regulatory (inhibitor) subunit 9A (Ppp1r9a), mRNA [NM_181595]	GO:0005622|GO:0005515|GO:0051015|GO:0019722|GO:0043197|GO:0007015|GO:0030864|GO:0030175|GO:0005856|GO:0031175|GO:0030426
A_51_P469338	0.397946	1.17662	3.25175	2.91208	3.25539	3.21147	1.89682	2.82444	2.984	3.55604	chr5	+	120000000	120000000	Tbx5	21388	Mus musculus T-box 5 (Tbx5), mRNA [NM_011537]	GO:0060045|GO:0005515|GO:0060044|GO:0035136|GO:0007389|GO:0003700|GO:0008285|GO:0030262|GO:0003283|GO:0006366|GO:0030324|GO:0003181|GO:0003166|GO:0007267|GO:0060290|GO:0003281|GO:0005634|GO:0051891|GO:0030326|GO:0003218|GO:0007507|GO:0005737|GO:0045944|GO:0072513|GO:0055007|GO:0003229|GO:0005667|GO:0030336|GO:0006355|GO:0000977|GO:0060413|GO:0003197|GO:0007275|GO:0001228|GO:0060039|GO:0003677|GO:…
A_51_P237783	0.657357	0.801829	7.47615	6.25447	7.09933	7.39718	6.38035	7.27788	7.17333	8.3023	chr13	+	98354244	98356705	Foxd1	15229	Mus musculus forkhead box D1 (Foxd1), mRNA [NM_008242]	GO:0001658|GO:0003700|GO:0090184|GO:0006366|GO:0051216|GO:0003705|GO:0001755|GO:0005634|GO:0072210|GO:0072076|GO:0048846|GO:0072213|GO:0060678|GO:0051090|GO:0030513|GO:0003690|GO:0007411|GO:0045944|GO:0005667|GO:0006355|GO:0001822|GO:0008301|GO:0001892|GO:0007275|GO:0030318|GO:0000122|GO:0001829|GO:0003677|GO:0048485|GO:0006351|GO:0048484|GO:0010628|GO:0043565|GO:0072268|GO:0072267|GO:0050935|GO:…
CUST_65210_PI435794180	0.026796	1.10055	14.6805	14.5513	14.516	14.5716	14.3649	14.4199	14.4996	14.4833	chr16	+	55966274	55971437	Rpl24	68193	Mus musculus ribosomal protein L24 (Rpl24), mRNA [NM_024218]	GO:0031290|GO:0010458|GO:0021554|GO:0007093|GO:0003735|GO:0060041|GO:0030529|GO:0000027|GO:0005840|GO:0022625|GO:0006412|GO:0070062
CUST_59133_PI435794180	0.384989	0.953467	12.5923	12.798	12.7913	12.5232	12.7004	12.8077	12.779	12.7099	chr9	-	44686307	44735198	Phldb1	102693	Mus musculus pleckstrin homology-like domain, family B, member 1 (Phldb1), mRNA [NM_153537]	GO:0008150|GO:0003674|GO:0005575
A_51_P348227	0.40035	0.931137	9.79149	9.71259	9.75333	9.82947	10.126	9.86069	9.79953	9.67683	chr9	+	58253163	58262524	Stoml1	69106	Mus musculus stomatin-like 1 (Stoml1), transcript variant 1, mRNA [NM_026942]	GO:0008150|GO:0003674|GO:0016020|GO:0016021|GO:0005575
A_51_P161946	0.719914	0.981147	10.8875	11.0087	10.9706	11.0733	11.1287	10.9045	10.9265	11.0835	chr11	-	97627386	97629716	Epop	103551	Mus musculus RIKEN cDNA E130012A19 gene (E130012A19Rik), mRNA [NM_175332]	GO:0005515|GO:0048663|GO:0005575
A_52_P106285	0.204884	0.940215	7.08228	7.28651	7.23477	7.32928	7.39903	7.34858	7.27462	7.27438	chr11	-	116000000	116000000	Rnf157	217340	Mus musculus ring finger protein 157 (Rnf157), mRNA [NM_027258]	GO:0008150|GO:0008270|GO:0005575|GO:0046872
A_51_P304076	0.780135	1.03042	5.43786	5.68696	5.21337	5.60503	5.17404	5.46271	5.49044	5.64803	chr19	+	44562853	44576274	Hif1an	319594	Mus musculus hypoxia-inducible factor 1, alpha subunit inhibitor (Hif1an), mRNA [NM_176958]	GO:0031406|GO:0048471|GO:0036138|GO:0042265|GO:0042264|GO:0036139|GO:0005112|GO:0005634|GO:0051213|GO:0042803|GO:0046872|GO:0005737|GO:0036140|GO:0071532|GO:0045746|GO:0006355|GO:0048037|GO:0005506|GO:0051059|GO:0061428|GO:0006351|GO:0045663|GO:0016706|GO:0016491|GO:0008270|GO:0055114
CUST_59355_PI435794180	0.27035	1.08014	10.1461	9.85645	10.127	10.0548	9.80896	9.89475	10.1084	9.92834	chr11	-	110000000	110000000	Abca5	217265	Mus musculus ATP-binding cassette, sub-family A (ABC1), member 5 (Abca5), mRNA [NM_147219]	GO:0033344|GO:0017111|GO:0005794|GO:0010745|GO:0005770|GO:0043691|GO:0005524|GO:0005764|GO:0000166|GO:0016020|GO:0034375|GO:0006810|GO:0016021|GO:0016887|GO:0005768
A_51_P231793	0.524459	1.03021	6.44761	6.25188	6.27727	6.38299	6.20299	6.33602	6.39896	6.25082	chr13	+	30660058	30711232	Dusp22	105352	Mus musculus dual specificity phosphatase 22 (Dusp22), transcript variant 2, mRNA [NM_134068]	GO:0005515|GO:0046330|GO:0005634|GO:0000122|GO:0005575|GO:0016791|GO:0005737|GO:0006470|GO:0016787|GO:0042127|GO:0016311|GO:0004721|GO:0007179|GO:0008138|GO:0004725
A_51_P493671	0.553582	0.894351	8.23601	7.68604	7.61444	8.28205	7.87481	8.23016	8.57039	7.77737	chr7	+	121000000	122000000	Hs3st2	195646	Mus musculus heparan sulfate (glucosamine) 3-O-sulfotransferase 2 (Hs3st2), mRNA [NM_001081327]	GO:0003674|GO:0005794|GO:0016020|GO:0008146|GO:0033871|GO:0007623|GO:0016021|GO:0005575|GO:0016740
CUST_74588_PI435794180	0.685927	1.18856	2.23786	3.24095	1.66907	1.68595	2.91559	1.6976	1.70441	1.70383	chr11	-	99537484	99543158	Krt40	406221	Mus musculus keratin 40 (Krt40), transcript variant 1, mRNA.	.
A_51_P501248	0.84133	0.982571	8.55969	7.54801	8.12723	8.96745	7.0766	8.36613	7.90807	9.37368	chr11	+	117000000	117000000	Sphk1	20698	Mus musculus sphingosine kinase 1 (Sphk1), transcript variant 2, mRNA [NM_025367]	GO:0043005|GO:0042346|GO:0030424|GO:0005516|GO:0008284|GO:0019722|GO:0005886|GO:0030307|GO:0006670|GO:0005634|GO:0048146|GO:0007205|GO:0008481|GO:0005829|GO:0005737|GO:0051092|GO:0017050|GO:0006954|GO:0000166|GO:0045987|GO:0016301|GO:0031398|GO:0004143|GO:0051721|GO:0019371|GO:0043066|GO:0030335|GO:0001568|GO:0000287|GO:0010803|GO:0005524|GO:0003677|GO:0045766|GO:0008021|GO:0016310|GO:0045931|GO:…
A_51_P502012	0.327932	1.0849	6.49935	6.52004	6.22549	6.52907	6.44342	6.15926	6.49609	6.19605	chr1	-	74435509	74544286	Usp37	319651	Mus musculus ubiquitin specific peptidase 37 (Usp37), mRNA [NM_176972]	GO:0071108|GO:0006511|GO:0016579|GO:0004843|GO:0019901|GO:0005634|GO:0035871|GO:0004197|GO:0000082|GO:0007049|GO:0007067|GO:0016787|GO:0006508|GO:0008233|GO:0008234|GO:0051301
A_52_P193301	0.908989	1.31425	2.0043	5.42041	3.02496	3.23558	4.31109	2.85469	3.33757	3.56144	chr3	+	10366972	10391005	Chmp4c	66371	Mus musculus charged multivesicular body protein 4C (Chmp4c), mRNA [NM_025519]	GO:0005737|GO:0016020|GO:0006810|GO:0030496|GO:0015031|GO:0005768
A_51_P423091	0.548763	1.03203	11.652	11.5207	11.5207	11.6689	11.716	11.4686	11.4342	11.5518	chr17	+	35823356	35832787	Flot1	14251	Mus musculus flotillin 1 (Flot1), mRNA [NM_008027]	GO:0005515|GO:0005815|GO:0005886|GO:0035023|GO:0034451|GO:0007409|GO:0005765|GO:0072659|GO:0016600|GO:0006897|GO:0042383|GO:0035255|GO:0008180|GO:0016020|GO:0007411|GO:0005901|GO:0045121|GO:0070062|GO:0005768
A_52_P488471	0.656628	0.962705	12.1871	12.3697	12.2483	12.2656	12.3209	12.4378	12.4499	12.0531	chr2	+	152000000	152000000	Fkbp1a	14225	Mus musculus FK506 binding protein 1a (Fkbp1a), mRNA [NM_008019]	GO:0005515|GO:0000413|GO:0030424|GO:0030018|GO:0055010|GO:0019221|GO:0046332|GO:0043231|GO:0032092|GO:0005829|GO:0032880|GO:0005622|GO:0005737|GO:0006936|GO:0031000|GO:0042098|GO:0048185|GO:0006457|GO:0060314|GO:0008144|GO:0031398|GO:0043679|GO:0043206|GO:0004871|GO:0043123|GO:0051209|GO:0005623|GO:0003755|GO:0033017|GO:0005528|GO:0032925|GO:0005160|GO:0044325|GO:0060347|GO:0031012|GO:0007183|GO:…
A_52_P679152	0.135999	1.14133	11.5143	11.4536	11.5519	11.5414	11.0624	11.3947	11.5316	11.2709	chr1	-	58411987	58424088	Clk1	12747	Mus musculus CDC-like kinase 1 (Clk1), transcript variant 1, mRNA [NM_001042634]	GO:0005515|GO:0018108|GO:0005634|GO:0005524|GO:0016310|GO:0005737|GO:0046777|GO:0004672|GO:0018105|GO:0000166|GO:0004674|GO:0016301|GO:0018107|GO:0043484|GO:0004712|GO:0006468|GO:0004713|GO:0016740|GO:0016772
CUST_56927_PI435794180	0.265352	1.1696	4.89049	4.78697	5.08292	5.00958	4.22107	4.57714	4.89022	5.05786	chr2	-	161000000	161000000	Emilin3	280635	Mus musculus elastin microfibril interfacer 3 (Emilin3), transcript variant 1, mRNA [NM_182840]	GO:0008150|GO:0003674|GO:0005737|GO:0005578|GO:0005576
A_51_P473252	0.076274	0.78536	11.1034	10.9826	11.4597	11.3129	11.5932	11.3338	11.428	11.8832	chr6	+	42349827	42358562	Zyx	22793	Mus musculus zyxin (Zyx), transcript variant 1, mRNA [NM_011777]	GO:0005515|GO:0005737|GO:0001725|GO:0030054|GO:0005913|GO:0008270|GO:0005634|GO:0007155|GO:0005856|GO:0005925|GO:0046872
CUST_70371_PI435794180	0.883845	1.00952	14.1781	13.8469	14.1293	14.1039	14.0671	13.8011	13.9993	14.3117	chr2	-	181000000	181000000	Eef1a2	13628	Mus musculus eukaryotic translation elongation factor 1 alpha 2 (Eef1a2), mRNA [NM_007906]	GO:0005853|GO:0005737|GO:0043065|GO:0000166|GO:0043025|GO:0003924|GO:0005634|GO:0005525|GO:0003746|GO:0006412|GO:0006414
CUST_66109_PI435794180	0.158288	0.894407	11.7281	11.6895	11.781	11.7289	12.0671	11.7057	11.7937	11.9779	chr19	+	4855128	4860912	Ctsf	56464	Mus musculus cathepsin F (Ctsf), mRNA [NM_019861]	GO:0016787|GO:0006508|GO:0008233|GO:0008234|GO:0005764
A_51_P358303	0.35841	94.0553	2.71817	2.74778	2.02846	10.9125	2.81537	2.06397	1.79219	2.58358	chr10	+	79017323	79018283	Olfr1351	259042	Mus musculus olfactory receptor 1351 (Olfr1351), mRNA [NM_147040]	GO:0050911|GO:0007608|GO:0007165|GO:0004984|GO:0016020|GO:0007186|GO:0005886|GO:0004930|GO:0016021|GO:0004871|GO:0050896
CUST_60705_PI435794180	0.175559	0.868127	10.678	10.817	10.8141	10.8632	11.2824	10.9442	10.7573	10.9605	chr2	+	92375238	92381220	Pex16	18633	Mus musculus peroxisomal biogenesis factor 16 (Pex16), transcript variant 1, mRNA [NM_145122]	GO:0006625|GO:0005783|GO:0045046|GO:0070972|GO:0008022|GO:0016020|GO:0022615|GO:0032581|GO:0005789|GO:0007031|GO:0016021|GO:0016558|GO:0005779|GO:0016557|GO:0005778|GO:0005777
A_52_P355398	0.029358	0.771694	8.07502	8.14362	8.32795	8.21367	8.66289	8.42731	8.34359	8.78987	chr1	-	128000000	128000000	Dars	226414	Mus musculus aspartyl-tRNA synthetase (Dars), transcript variant 1, mRNA [NM_177445]	GO:0006422|GO:0005737|GO:0000166|GO:0016874|GO:0004815|GO:0003676|GO:0006412|GO:0005524|GO:0004812|GO:0070062|GO:0006418
A_52_P78730	0.688659	1.02579	9.37244	9.20078	9.25791	9.22089	8.94308	9.35637	9.33338	9.24216	chr9	-	50762827	50768152	1110032A03Rik	68721	Mus musculus RIKEN cDNA 1110032A03 gene (1110032A03Rik), mRNA [NM_023483]	GO:0008150|GO:0003674|GO:0005634
A_52_P540342	0.102376	0.913281	9.04561	9.24025	9.25079	9.13381	9.43182	9.30163	9.22289	9.23775	chr4	+	103000000	103000000	Sgip1	73094	Mus musculus SH3-domain GRB2-like (endophilin) interacting protein 1 (Sgip1), transcript variant 2, mRNA [NM_144906]	GO:0005515|GO:0008017|GO:0017124|GO:0005886|GO:0097320|GO:0030122|GO:0030136|GO:0002021|GO:0006897|GO:2000253|GO:0005737|GO:0005905|GO:0005543|GO:0015631|GO:0016020|GO:0048260|GO:2000507
CUST_56629_PI435794180	0.297346	0.9299	12.0382	12.2349	12.4303	12.0719	12.3011	12.3118	12.2757	12.3394	chr12	+	113000000	113000000	Inf2	70435	Mus musculus inverted formin, FH2 and WH2 domain containing (Inf2), mRNA [NM_198411]	GO:0048471|GO:0005737|GO:0030036|GO:0032535|GO:0005783|GO:0017048|GO:0005634|GO:0003779|GO:0090140|GO:0016043
A_51_P242201	0.585022	0.918752	10.7557	10.3706	10.6887	10.598	10.3295	10.6506	10.7624	11.0869	chr5	-	92257659	92278181	Naaa	67111	Mus musculus N-acylethanolamine acid amidase (Naaa), transcript variant 1, mRNA [NM_025972]	GO:0006629|GO:0005737|GO:0016810|GO:0016787|GO:0005764|GO:0008134
CUST_67754_PI435794180	0.316675	0.835043	8.34574	8.18159	8.02486	8.28668	7.97479	8.57846	8.34646	8.85741	chr7	+	19094543	19098345	Six5	20475	Mus musculus sine oculis-related homeobox 5 (Six5), mRNA [NM_011383]	GO:0043565|GO:0006355|GO:0008285|GO:0003700|GO:0002088|GO:0007286|GO:0007275|GO:0005634|GO:0003677|GO:0006351
A_52_P255841	0.075971	1.30166	7.46065	7.1107	7.07604	6.80416	6.89184	6.90653	6.71781	6.44346	chr9	+	99575798	99584343	Dbr1	83703	Mus musculus debranching enzyme homolog 1 (S. cerevisiae) (Dbr1), mRNA [NM_031403]	GO:0006397|GO:0016787|GO:0008419|GO:0000398|GO:0000375|GO:0016788|GO:0005634|GO:0046872
A_51_P321391	0.08871	0.926832	9.94792	9.88575	10.011	9.94027	9.95848	10.0594	10.1701	10.03	chrX	-	160000000	160000000	Pdha1	18597	Mus musculus pyruvate dehydrogenase E1 alpha 1 (Pdha1), mRNA [NM_008810]	GO:0006099|GO:0005975|GO:0016624|GO:0005634|GO:0006096|GO:0006086|GO:0043231|GO:0005739|GO:0008152|GO:0016491|GO:0006006|GO:0004738|GO:0004739|GO:0045254|GO:0055114
A_52_P274400	0.19291	0.877855	9.51116	9.49245	9.45689	9.31296	9.79936	9.66226	9.70999	9.31737	chr1	-	25067475	25829707	Adgrb3	210933	Mus musculus brain-specific angiogenesis inhibitor 3 (Bai3), mRNA [NM_175642]	GO:0005515|GO:0007165|GO:0016020|GO:0007186|GO:0005886|GO:0007218|GO:0004930|GO:0016525|GO:0016021|GO:0004871|GO:0007166|GO:0004888
A_51_P295896	0.368067	0.871864	5.95651	5.85957	5.6713	5.49492	6.36428	5.66886	5.92224	5.75748	chr14	-	8431171	8666290	4930452B06Rik	74430	Mus musculus RIKEN cDNA 4930452B06 gene (4930452B06Rik), mRNA [NM_028934]	GO:0008150|GO:0003674|GO:0005575
CUST_57984_PI435794180	0.067821	1.22818	11.0878	11.0119	11.0523	10.9385	10.4194	10.814	10.9498	10.673	chr2	-	181000000	181000000	Dido1	23856	Mus musculus death inducer-obliterator 1 (Dido1), transcript variant 3, mRNA [NM_175551]	GO:0005737|GO:0006915|GO:0008270|GO:0005634|GO:0097190|GO:0046872|GO:0006351
A_51_P255817	0.757366	0.963121	9.3802	9.51003	9.68088	9.42422	9.43754	9.29649	9.59186	9.84643	chr5	-	125000000	125000000	Scarb1	20778	Mus musculus scavenger receptor class B, member 1 (Scarb1), transcript variant 1, mRNA [NM_016741]	GO:0008035|GO:0006707|GO:0005886|GO:0006702|GO:0001875|GO:0010899|GO:0070328|GO:0031528|GO:0030301|GO:0005765|GO:0042803|GO:0050764|GO:0005737|GO:0002221|GO:0034384|GO:0034383|GO:0015914|GO:0032497|GO:0007155|GO:0031663|GO:0070062|GO:0042632|GO:0033344|GO:0010867|GO:0009986|GO:0043691|GO:0030169|GO:0043654|GO:0006910|GO:0010886|GO:0006898|GO:0015920|GO:0001530|GO:0070506|GO:0044406|GO:0070508|GO:…
A_52_P337259	0.904254	0.909923	6.91829	6.38126	6.97732	6.88205	6.04879	7.13513	6.59282	7.56488	chr4	+	123000000	123000000	Heyl	56198	Mus musculus hairy/enhancer-of-split related with YRPW motif-like (Heyl), mRNA [NM_013905]	GO:0005515|GO:0000988|GO:0003700|GO:0000983|GO:0006366|GO:0003181|GO:0003184|GO:0005634|GO:0035914|GO:0050683|GO:0042803|GO:0060317|GO:0005737|GO:0007219|GO:0045944|GO:0014031|GO:0046983|GO:0005667|GO:0006355|GO:0046982|GO:0003198|GO:0006357|GO:0001106|GO:0060412|GO:0003714|GO:0060766|GO:0003203|GO:0007275|GO:0000122|GO:2000824|GO:0035939|GO:0003208|GO:0003677|GO:0000979|GO:0003151|GO:0006351|GO:…
CUST_75635_PI435794180	0.00128	1.04477	1.77331	1.74508	1.73717	1.76509	1.68422	1.67902	1.69706	1.70773	chr2	+	88677856	88678813	Olfr1193	329460	Mus musculus olfactory receptor 1193 (Olfr1193), mRNA [NM_001011517]	GO:0050911|GO:0007608|GO:0007165|GO:0004984|GO:0016020|GO:0007186|GO:0005886|GO:0004930|GO:0016021|GO:0004871|GO:0050896
CUST_67709_PI435794180	0.019695	0.36311	1.96937	1.84042	3.35739	1.88742	3.72689	3.97784	3.81341	4.00051	chr9	-	99874105	99876170	Sox14	20669	Mus musculus SRY (sex determining region Y)-box 14 (Sox14), mRNA [NM_011440]	GO:0006355|GO:0046982|GO:0006366|GO:0006357|GO:0009649|GO:0000981|GO:2001222|GO:0005634|GO:0007601|GO:0003677|GO:0006351
A_52_P440102	0.122322	1.13873	8.57759	8.39152	8.50377	8.4213	8.02054	8.30479	8.4471	8.34574	chr2	-	146000000	146000000	Crnkl1	66877	Mus musculus Crn, crooked neck-like 1 (Drosophila) (Crnkl1), mRNA [NM_025820]	GO:0008380|GO:0006397|GO:0005622|GO:0006396|GO:0000245|GO:0000398|GO:0003723|GO:0005681|GO:0005634|GO:0071013
CUST_62801_PI435794180	0.081963	1.38566	7.55302	7.54504	7.49705	7.44232	6.6372	7.29375	6.67245	7.39018	chr16	+	11322903	11755473	Snx29	74478	Mus musculus sorting nexin 29 (Snx29), transcript variant 1, mRNA [NM_028964]	GO:0008150|GO:0003674|GO:0005575|GO:0035091
A_52_P110218	0.014347	0.636542	6.10117	6.10323	5.98772	5.8665	6.29962	6.85608	6.54394	6.89806	chr16	+	14906645	14924522	Efcab1	66793	Mus musculus EF hand calcium binding domain 1 (Efcab1), mRNA [NM_025769]	GO:0008150|GO:0005509|GO:0005575|GO:0046872
A_52_P405460	0.041475	1.31875	6.91178	6.63031	6.86402	6.92076	6.3289	6.25656	6.28434	6.80535	chr11	+	115000000	115000000	Gprc5c	70355	Mus musculus G protein-coupled receptor, family C, group 5, member C (Gprc5c), transcript variant 1, mRNA [NM_001110337]	GO:0005886|GO:0004930|GO:0005118|GO:0005739|GO:0043235|GO:0003674|GO:0007165|GO:0008150|GO:0007186|GO:0016020|GO:0004871|GO:0016021|GO:0007601|GO:0070062
CUST_69561_PI435794180	0.138662	1.80085	6.12374	5.98135	5.88747	5.93824	5.71304	5.89771	3.55523	4.07853	chr12	+	83688562	83735199	Psen1	19164	Mus musculus presenilin 1 (Psen1), mRNA [NM_008943]	GO:0005515|GO:0030018|GO:0031594|GO:0007220|GO:0008013|GO:0001756|GO:0009790|GO:0015031|GO:0009791|GO:0005765|GO:0007507|GO:0005622|GO:0001947|GO:0015813|GO:0016337|GO:0021795|GO:0007219|GO:0016485|GO:0007175|GO:0007176|GO:0007611|GO:0006508|GO:0007613|GO:0006509|GO:0005938|GO:0006839|GO:0006979|GO:0005791|GO:0031965|GO:0005262|GO:0005813|GO:0005794|GO:0009986|GO:0001708|GO:0032469|GO:0000122|GO:…
CUST_74473_PI435794180	0.144511	0.831051	11.2024	11.4002	11.2658	11.288	11.7401	11.7863	11.333	11.3032	chr11	-	51600099	51606881	Hnrnpab	15384	Mus musculus heterogeneous nuclear ribonucleoprotein A/B (Hnrnpab), transcript variant 1, mRNA.	.
A_51_P337156	0.289514	1.29368	7.78242	7.64165	7.72762	7.72349	6.05323	7.51632	7.63653	7.66735	chr9	-	43123938	43205755	Pou2f3	18988	Mus musculus POU domain, class 2, transcription factor 3 (Pou2f3), mRNA [NM_011139]	GO:0005667|GO:0006355|GO:0003700|GO:0006357|GO:0005634|GO:0003677|GO:0006351|GO:0043922|GO:0043565|GO:0005737|GO:0008544|GO:0030216|GO:0045944|GO:0042060|GO:0046983
A_52_P2706	0.367441	0.774905	3.79702	4.83737	4.02341	4.2074	4.4032	4.1418	5.34304	4.34022	chr10	-	63115794	63203952	Mypn	68802	Mus musculus myopalladin (Mypn), mRNA [NM_182992]	GO:0008092|GO:0051371|GO:0030018|GO:0017124|GO:0005737|GO:0045214|GO:0005634|GO:0003779|GO:0031674
A_51_P477414	0.111703	0.874776	11.9104	12.2964	12.2429	12.0216	12.277	12.2824	12.3248	12.3907	chr4	+	108000000	108000000	Echdc2	52430	Mus musculus enoyl Coenzyme A hydratase domain containing 2 (Echdc2), transcript variant 1, mRNA [NM_026728]	GO:0006629|GO:0005739|GO:0008152|GO:0006631|GO:0005575|GO:0003824|GO:0016829
CUST_57371_PI435794180	0.681581	1.15212	3.82791	3.316	2.21354	2.43375	2.01478	3.60988	3.28502	1.88266	chr13	-	22042477	22042949	Hist1h2ag	319167	Mus musculus histone cluster 1, H2ag (Hist1h2ag), mRNA.	.
A_52_P550884	0.201027	0.902111	8.50231	8.83637	8.74937	8.71178	9.06744	8.81035	8.74124	8.77191	chr15	-	53461800	53902436	Samd12	320679	Mus musculus sterile alpha motif domain containing 12 (Samd12), mRNA [NM_177225]	GO:0008150|GO:0003674|GO:0005575
CUST_71013_PI435794180	0.221739	0.899928	7.09948	6.88995	6.84462	6.78906	7.15938	6.82225	7.20397	7.03584	chrX	-	85701936	85776819	Gk	14933	Mus musculus glycerol kinase (Gk), transcript variant 3, mRNA.	.
CUST_75429_PI435794180	0.551032	1.03721	9.76435	9.51137	9.75158	9.65313	9.77476	9.5522	9.49915	9.64222	chr9	+	123000000	123000000	Tcaim	382117	Mus musculus T cell activation inhibitor, mitochondrial (Tcaim), mRNA [NM_001013405]	GO:0005739|GO:0008150|GO:0003674
CUST_72422_PI435794180	0.522612	1.42027	4.92161	3.28598	4.25985	2.86864	2.27833	3.75264	3.85297	3.81333	chrX	-	134000000	134000000	Trmt2b	215201	Mus musculus TRM2 tRNA methyltransferase 2B (Trmt2b), transcript variant 1, mRNA.	.
A_52_P543792	0.672824	0.982351	7.71053	7.7282	7.63369	7.70133	7.86045	7.66396	7.67917	7.66495	chr9	+	109000000	109000000	Qrich1	69232	Mus musculus glutamine-rich 1 (Qrich1), transcript variant 2, mRNA [NM_175143]	GO:0008150|GO:0003674|GO:0005634
A_52_P88808	0.135751	1.11687	7.62306	7.39026	7.55766	7.32473	7.31202	7.19517	7.47639	7.27993	chr8	+	40511782	40551134	Vps37a	52348	Mus musculus vacuolar protein sorting 37A (yeast) (Vps37a), mRNA [NM_033560]	GO:0003674|GO:0005813|GO:0005737|GO:0000813|GO:0016020|GO:0006810|GO:0005634|GO:0015031|GO:0043162|GO:0043231|GO:0005768
A_52_P98625	0.219064	0.528387	7.73263	7.41125	7.43515	7.30684	6.95819	8.32978	8.26774	9.22298	chr10	+	59221921	59226433	Sowahc	268301	Mus musculus sosondowah ankyrin repeat domain family member C (Sowahc), mRNA [NM_172939]	GO:0008150|GO:0003674|GO:0005575
CUST_61763_PI435794180	0.112812	1.75712	5.09358	4.87712	4.91275	4.63197	3.43654	2.80457	4.50547	4.74867	chr17	-	74017705	74047916	Srd5a2	94224	Mus musculus steroid 5 alpha-reductase 2 (Srd5a2), mRNA [NM_053188]	GO:0006629|GO:0006706|GO:0006694|GO:0003865|GO:0033218|GO:0006702|GO:0005783|GO:0043434|GO:0016627|GO:0030154|GO:0047751|GO:0043231|GO:0070852|GO:0030539|GO:0005737|GO:0043025|GO:0007548|GO:0008202|GO:0010033|GO:0008209|GO:0009917|GO:0016020|GO:0016491|GO:0016021|GO:0008584|GO:0055114
CUST_64755_PI435794180	0.20455	1.18126	1.93591	2.39888	1.79483	1.86778	1.76421	1.76336	1.80985	1.77946	chr6	-	73468572	73469667	4931417E11Rik	66740	Mus musculus RIKEN cDNA 4931417E11 gene (4931417E11Rik), mRNA [NM_025737]	GO:0008150|GO:0003674|GO:0005575
A_51_P180905	0.112191	0.878098	4.37482	4.24088	4.45894	4.30905	4.67059	4.66508	4.42695	4.35266	chr7	+	65862135	66050386	Pcsk6	18553	Mus musculus proprotein convertase subtilisin/kexin type 6 (Pcsk6), transcript variant 1, mRNA [NM_011048]	GO:0007368|GO:0005794|GO:0048406|GO:0004252|GO:0009986|GO:0007354|GO:0032902|GO:0005615|GO:0031012|GO:0009100|GO:0016787|GO:0016486|GO:0004175|GO:0016485|GO:0006508|GO:0008236|GO:0008233|GO:0032940|GO:0008201
A_52_P584188	0.717235	0.953425	9.8796	9.67447	10.0505	10.0008	10.1903	9.88291	9.6288	10.1392	chr19	+	41829969	41832583	Frat1	14296	Mus musculus frequently rearranged in advanced T cell lymphomas (Frat1), mRNA [NM_008043]	GO:0005515|GO:0005737|GO:0000578|GO:0006611|GO:0005634|GO:0016055
A_52_P184594	0.853501	1.02933	4.49991	4.22859	4.20673	3.81634	4.42269	3.93129	4.24648	4.0122	chr5	-	38349272	38483385	Slc2a9	117591	Mus musculus solute carrier family 2 (facilitated glucose transporter), member 9 (Slc2a9), transcript variant 2, mRNA [NM_001012363]	GO:0016020|GO:0015758|GO:0005886|GO:0005887|GO:0006810|GO:0008643|GO:0016021|GO:0005635|GO:0046415|GO:0035428|GO:0005355
A_51_P313467	0.239617	0.936177	6.84508	6.61837	6.76988	6.86383	6.93801	6.89032	6.92234	6.73055	chr18	-	80407958	80469667	Ctdp1	67655	Mus musculus CTD (carboxy-terminal domain, RNA polymerase II, polypeptide A) phosphatase, subunit 1 (Ctdp1), mRNA [NM_026295]	GO:0005515|GO:0010458|GO:0005813|GO:0005819|GO:0030496|GO:0005634|GO:0051233|GO:0015629|GO:0000922|GO:0005737|GO:0007049|GO:0007067|GO:0006470|GO:0016787|GO:0004721|GO:0005856|GO:0051301|GO:0008420
A_51_P116447	0.032009	0.873584	7.76937	7.80424	7.66638	7.83821	7.97678	8.07722	7.98597	7.81124	chr7	-	126000000	126000000	Xpo6	74204	Mus musculus exportin 6 (Xpo6), mRNA [NM_028816]	GO:0005737|GO:0005886|GO:0008565|GO:0008536|GO:0006611|GO:0006810|GO:0005730|GO:0005634|GO:0015031|GO:0006886
A_52_P155346	0.974067	0.973523	7.0186	7.01339	7.06502	6.91851	7.38985	6.92583	6.54661	7.17908	chr4	-	148000000	148000000	Draxin	70433	Mus musculus dorsal inhibitory axon guidance protein (Draxin), mRNA [NM_027426]	GO:0005515|GO:0043524|GO:0030517|GO:0007411|GO:0007275|GO:0005576|GO:0030900|GO:0016055|GO:0090090|GO:0021528|GO:0021516
A_51_P198684	0.002017	0.917462	1.68522	1.63015	1.61582	1.67529	1.81993	1.74765	1.78481	1.75121	chr7	-	38518138	38528193	Gm5591	434171	Mus musculus predicted gene 5591 (Gm5591), mRNA [NM_001013810]	GO:0008150|GO:0003674|GO:0005575
A_52_P292428	0.908963	0.983638	8.02022	7.96547	8.09529	7.98403	8.01	8.02155	8.29768	7.78891	chr8	+	9977716	9992154	Abhd13	68904	Mus musculus abhydrolase domain containing 13 (Abhd13), transcript variant 1, mRNA [NM_026868]	GO:0008150|GO:0003674|GO:0016787|GO:0016020|GO:0016021|GO:0005575
CUST_69442_PI435794180	0.060112	0.861292	9.88148	9.92975	9.96276	9.92084	10.0568	10.213	9.97215	10.2937	chr6	+	71909052	71979360	Polr1a	20019	Mus musculus polymerase (RNA) I polypeptide A (Polr1a), mRNA [NM_009088]	GO:0005515|GO:0003899|GO:0009303|GO:0005730|GO:0016779|GO:0005634|GO:0003677|GO:0046872|GO:0006351|GO:0005737|GO:0005736|GO:0001054|GO:0008270|GO:0016740
A_51_P383194	0.889369	0.995537	9.46845	8.79502	9.19676	9.4236	9.32962	9.36491	9.05292	9.23629	chr17	+	31386233	31476309	Pde9a	18585	Mus musculus phosphodiesterase 9A (Pde9a), transcript variant 1, mRNA [NM_008804]	GO:0007165|GO:0008081|GO:0016787|GO:0004114|GO:0008152|GO:0047555|GO:0043204|GO:0003824|GO:0046872|GO:0005829
A_51_P321136	0.445736	1.15401	5.25821	4.54004	4.84876	4.90769	3.9123	4.90746	5.10803	4.6292	chr9	+	37489320	37524150	Msantd2	235184	Mus musculus Myb/SANT-like DNA-binding domain containing 2 (Msantd2), mRNA [NM_146222]	GO:0008150|GO:0003674|GO:0005575
A_52_P79639	0.025088	0.831136	7.98958	7.9786	7.91674	8.11524	8.08562	8.29445	8.24434	8.42951	chr11	-	101000000	101000000	Vat1	26949	Mus musculus vesicle amine transport protein 1 homolog (T californica) (Vat1), mRNA [NM_012037]	GO:0005739|GO:0005737|GO:0010637|GO:0016020|GO:0016491|GO:0008270|GO:0005741|GO:0070062|GO:0055114
CUST_65240_PI435794180	0.451608	0.93217	10.6257	10.5175	10.4009	10.5335	10.8455	10.72	10.4407	10.4421	chr2	+	80315465	80354055	Dnajc10	66861	Mus musculus DnaJ (Hsp40) homolog, subfamily C, member 10 (Dnajc10), mRNA [NM_024181]	GO:0005515|GO:0034976|GO:0034975|GO:0005783|GO:0051087|GO:0015035|GO:0015036|GO:0032781|GO:0030433|GO:0051787|GO:0070059|GO:0034663|GO:0016491|GO:0016671|GO:0051117|GO:0001933|GO:0005788|GO:0030544|GO:0045454|GO:0001671|GO:0055114
A_52_P77080	0.356882	0.538261	1.70037	1.65852	1.65312	1.68539	3.79122	1.70535	1.72463	1.72718	chr8	+	80494044	80510785	Gypa	14934	Mus musculus glycophorin A (Gypa), mRNA [NM_010369]	GO:0047484|GO:0016020|GO:0005887|GO:0005623|GO:0016021|GO:0007016|GO:0042803|GO:0009897
A_51_P396375	0.39043	1.05593	11.5094	11.5268	11.6564	11.716	11.4475	11.4862	11.4192	11.7304	chr11	+	77777234	77865988	Myo18a	360013	Mus musculus myosin XVIIIA (Myo18a), transcript variant 2, mRNA [NM_011586]	GO:0005802|GO:0005794|GO:0042641|GO:0050714|GO:0031032|GO:0016459|GO:0005524|GO:0003774|GO:0005737|GO:0051015|GO:0043531|GO:0000139|GO:0000166|GO:0016477|GO:0007030|GO:0048194|GO:0005856
CUST_69197_PI435794180	0.941596	0.997179	6.985	6.85783	7.18345	7.15782	7.04051	7.08025	6.91714	7.17489	chr14	+	31208311	31211711	Tnnc1	21924	Mus musculus troponin C, cardiac/slow skeletal (Tnnc1), mRNA [NM_009393]	GO:0005861|GO:0055010|GO:0005509|GO:0005634|GO:0015629|GO:0060048|GO:0046872|GO:0042803|GO:0005739|GO:0032972|GO:0006937|GO:0031014|GO:0051015|GO:0002086|GO:0031013|GO:0043292|GO:0010038|GO:0043462|GO:0048306
A_51_P191564	0.511428	0.921534	7.35967	7.37831	7.46225	7.40629	7.34921	7.37026	7.38607	7.89742	chr6	+	30401854	30455174	Klhdc10	76788	Mus musculus kelch domain containing 10 (Klhdc10), mRNA [NM_029742]	GO:0008150|GO:0003674|GO:0005737|GO:0005634|GO:0005575
A_51_P503352	0.000856	0.487452	5.11535	5.16285	4.64384	4.79605	5.91121	5.91313	5.76481	6.28672	chr6	+	82946921	83030309	M1ap	110958	Mus musculus meiosis 1 associated protein (M1ap), mRNA [NM_033079]	GO:0006396|GO:0003674|GO:0005737|GO:0051308|GO:0031497|GO:0016021|GO:0007283|GO:0030154
A_52_P470373	0.130358	1.31228	11.2163	11.0381	11.4681	11.25	10.2036	10.9752	11.0433	11.055	chr11	-	78567167	78697425	Nlk	18099	Mus musculus nemo like kinase (Nlk), mRNA [NM_008702]	GO:0005515|GO:0030178|GO:0005634|GO:0046872|GO:0035556|GO:0005737|GO:0046777|GO:0000166|GO:0033136|GO:0000165|GO:0016301|GO:0018107|GO:0007179|GO:0016055|GO:0042169|GO:0031625|GO:0004707|GO:0016772|GO:0006355|GO:0000287|GO:0005524|GO:0006351|GO:0016310|GO:0004672|GO:0004674|GO:0006468|GO:0016740|GO:0008134
A_52_P475886	0.342064	0.888715	7.55757	7.25931	7.60492	7.34947	7.26954	7.5793	7.89059	7.67298	chr1	+	161000000	161000000	Rc3h1	381305	Mus musculus RING CCCH (C3H) domains 1 (Rc3h1), mRNA [NM_001024952]	GO:0010468|GO:0005515|GO:0001782|GO:0010494|GO:0050856|GO:0003723|GO:0046007|GO:0003729|GO:0048536|GO:0046872|GO:0048535|GO:0005737|GO:0042098|GO:0000932|GO:0002635|GO:0003730|GO:0043029|GO:0002634|GO:0043488|GO:0033962|GO:0000956|GO:0030889|GO:0010608|GO:0008270|GO:0045623
A_52_P295201	0.136104	0.905708	15.2176	15.3309	15.3498	15.2853	15.3916	15.431	15.2941	15.6221	chr10	-	129000000	129000000	Rpl41	67945	Mus musculus ribosomal protein L41 (Rpl41), mRNA [NM_018860]	GO:0003674
CUST_73963_PI435794180	0.302049	1.12059	6.49692	6.35108	6.5429	6.60358	6.18254	6.10666	6.22447	6.74306	chr15	-	74742838	74746687	Slurp2	69462	Mus musculus secreted Ly6/Plaur domain containing 2 (Slurp2), mRNA.	.
A_51_P507942	0.167241	0.903347	13.2354	12.9524	13.1655	13.2745	13.4743	13.1946	13.251	13.3001	chr4	+	141000000	141000000	Atp13a2	74772	Mus musculus ATPase type 13A2 (Atp13a2), transcript variant 1, mRNA [NM_029097]	GO:0019829|GO:0016787|GO:0016020|GO:0000166|GO:0016021|GO:0005765|GO:0016887|GO:0005764|GO:0005524|GO:0046872|GO:0006812
CUST_69801_PI435794180	0.135527	0.75836	4.50238	5.09375	5.22163	5.41829	5.09354	5.50197	5.66241	5.65537	chr5	+	115000000	115000000	Msi1	17690	Mus musculus musashi RNA-binding protein 1 (Msi1), mRNA [NM_008629]	GO:0008266|GO:0005737|GO:0003727|GO:0000166|GO:0003723|GO:0005634|GO:0009725|GO:0003676|GO:0005844
A_51_P163578	0.100762	2.33007	3.5288	2.92643	3.84951	1.80322	1.87043	1.83926	2.24899	1.96801	chr5	+	87000859	87013274	Ugt2b35	243085	Mus musculus UDP glucuronosyltransferase 2 family, polypeptide B35 (Ugt2b35), mRNA [NM_172881]	GO:0016757|GO:0015020|GO:0016740|GO:0043231
A_52_P342627	0.136657	1.17242	1.92852	2.30339	1.83361	1.87324	1.74797	1.75686	1.82271	1.74246	chr2	+	111000000	111000000	Muc15	269328	Mus musculus mucin 15 (Muc15), transcript variant 1, mRNA [NM_172979]	GO:0008150|GO:0003674|GO:0016020|GO:0016021
CUST_74875_PI435794180	0.10211	1.14084	2.31643	1.98561	1.96859	2.11852	1.88952	1.87571	1.9901	1.898	chr3	+	97930172	97967018	Gm5544	433632	Mus musculus predicted gene 5544 (Gm5544), mRNA.	.
CUST_66856_PI435794180	0.047649	0.908154	10.667	10.6786	10.6652	10.6632	10.7126	10.8215	10.9139	10.7744	chr2	-	14026830	14056035	Hacd1	30963	Mus musculus protein tyrosine phosphatase-like (proline instead of catalytic arginine), member a (Ptpla), transcript variant 1, mRNA [NM_013935]	GO:0006629|GO:0014902|GO:0005783|GO:0010389|GO:0007275|GO:0005575|GO:0016829|GO:2000045|GO:0003674|GO:0016020|GO:0006631|GO:0006633|GO:0016021
CUST_73817_PI435794180	0.096644	1.72982	10.4634	10.709	10.4276	10.5547	9.00379	10.3408	8.81351	10.2161	chrX	+	74740926	74742188	Gm6890	628518	Mus musculus predicted gene 6890 (Gm6890), mRNA.	.
A_52_P275778	0.136871	0.702383	3.17378	3.80665	3.89628	3.45437	3.9413	4.53041	4.30622	3.50088	chr12	-	90998491	91384409	Cep128	75216	Mus musculus centrosomal protein 128 (Cep128), mRNA [NM_181815]	GO:0008150|GO:0003674|GO:0005737|GO:0000922|GO:0005815|GO:0005814|GO:0005856
CUST_56163_PI435794180	0.858107	0.9812	8.29304	8.03704	8.35984	8.24929	8.04678	8.15084	8.4789	8.35251	chr2	+	128000000	128000000	Bcl2l11	12125	Mus musculus BCL2-like 11 (apoptosis facilitator) (Bcl2l11), transcript variant 1, mRNA [NM_207680]	GO:0008017|GO:0005515|GO:0034976|GO:0030879|GO:0048538|GO:0007283|GO:0009791|GO:0048536|GO:0097141|GO:0043231|GO:0097140|GO:0005622|GO:0043525|GO:0002262|GO:0043029|GO:0010942|GO:0002260|GO:0048066|GO:0032464|GO:0070242|GO:2001244|GO:0060139|GO:0001701|GO:0045787|GO:0043280|GO:0048070|GO:0019898|GO:0001783|GO:0001782|GO:2000271|GO:0005829|GO:0043583|GO:0005739|GO:0005737|GO:0090200|GO:0042475|GO:…
CUST_61534_PI435794180	0.074514	1.17697	13.4108	13.5221	13.3008	13.3739	13.2158	13.319	12.8914	13.2152	chr10	+	43901806	43947862	Rtn4ip1	170728	Mus musculus reticulon 4 interacting protein 1 (Rtn4ip1), mRNA [NM_130892]	GO:0005739|GO:0016491|GO:0008270|GO:0055114
CUST_69872_PI435794180	0.970935	0.971819	3.33495	3.31969	4.01574	3.80778	3.5829	3.8614	2.95688	4.12354	chr3	-	57287063	57301919	Tm4sf1	17112	Mus musculus transmembrane 4 superfamily member 1 (Tm4sf1), mRNA [NM_008536]	GO:0016020|GO:0005887|GO:0016021
A_52_P244048	0.095383	1.77612	2.74799	3.1946	2.15644	1.82694	1.74139	1.72741	1.77129	1.75532	chr5	-	38200043	38220428	Zbtb49	75079	Mus musculus zinc finger and BTB domain containing 49 (Zbtb49), mRNA [NM_029162]	GO:0008150|GO:0006355|GO:0005634|GO:0003676|GO:0003677|GO:0046872|GO:0006351
CUST_73565_PI435794180	0.49725	7.47518	1.97794	7.18198	1.86713	1.91202	1.77198	1.85255	3.39418	1.7671	chr1	-	191000000	191000000	Fam71a	619288	Mus musculus family with sequence similarity 71, member A (Fam71a), mRNA.	.
A_51_P208019	0.113937	1.05889	11.9807	11.9955	11.933	12.0417	11.8544	11.9564	11.8275	11.9789	chr11	+	4135159	4141192	Rnf215	71673	Mus musculus ring finger protein 215 (Rnf215), mRNA [NM_027859]	GO:0008150|GO:0003674|GO:0016020|GO:0008270|GO:0016021|GO:0005575|GO:0046872
CUST_61218_PI435794180	0.117734	1.07836	11.6033	11.5659	11.4435	11.6359	11.5272	11.49	11.4632	11.3328	chr10	-	77486654	77515813	Fam207a	108707	Mus musculus family with sequence similarity 207, member A (Fam207a), mRNA [NM_133998]	GO:0008150|GO:0003674|GO:0005575
A_51_P388471	0.023417	1.08353	1.97707	1.89267	1.91007	1.9091	1.77907	1.74268	1.88677	1.81496	chr14	+	41072910	41092197	Dydc1	69496	Mus musculus DPY30 domain containing 1 (Dydc1), mRNA [NM_027094]	GO:0008150|GO:0003674|GO:0005575
CUST_62389_PI435794180	0.158294	0.897676	12.5295	12.1889	12.31	12.3022	12.3174	12.4636	12.5512	12.6247	chr15	-	83153500	83172208	Cyb5r3	109754	Mus musculus cytochrome b5 reductase 3 (Cyb5r3), mRNA [NM_029787]	GO:0005515|GO:0006629|GO:0006695|GO:0006694|GO:0016208|GO:0004128|GO:0005783|GO:0050660|GO:0005743|GO:0005741|GO:0005739|GO:0005737|GO:0051287|GO:0043531|GO:0016020|GO:0016491|GO:0016126|GO:0005789|GO:0008202|GO:0055114|GO:0008203
CUST_58495_PI435794180	0.619215	1.02132	12.4649	12.4378	12.4301	12.4447	12.3394	12.4197	12.5807	12.2999	chr16	+	55973803	56008912	Zbtb11	271377	Mus musculus zinc finger and BTB domain containing 11 (Zbtb11), mRNA [NM_173026]	GO:0008150|GO:0003674|GO:0005634|GO:0046872
A_51_P170946	0.064432	1.20429	13.1245	13.2493	13.1686	13.1691	12.6308	13.0279	13.0712	12.8717	chr17	-	33646232	33685458	Hnrnpm	76936	Mus musculus heterogeneous nuclear ribonucleoprotein M (Hnrnpm), transcript variant 1, mRNA [NM_029804]	GO:0006397|GO:0008380|GO:0003723|GO:0019904|GO:0005634|GO:0071013|GO:0003676|GO:0003823|GO:0016363|GO:0042382|GO:0000166|GO:0000398|GO:0030529|GO:0000380|GO:0005654|GO:0005681
A_51_P139021	0.064788	1.07735	12.1227	12.0198	11.9799	12.1012	12.0095	11.8525	11.9713	11.9605	chr17	+	56990263	56996371	Clpp	53895	Mus musculus ClpP caseinolytic peptidase, ATP-dependent, proteolytic subunit (Clpp), mRNA [NM_017393]	GO:0005515|GO:0004252|GO:0009368|GO:0042802|GO:0005739|GO:0016787|GO:0005759|GO:0051603|GO:0006508|GO:0008236|GO:0006515|GO:0008233|GO:0051260
CUST_62477_PI435794180	0.022228	1.75591	3.22043	2.71609	3.47008	3.04192	1.92834	2.65619	1.89462	2.63774	chr2	+	119000000	119000000	Knl1	76464	Mus musculus cancer susceptibility candidate 5 (Casc5), mRNA [NM_029617]	GO:0001669|GO:0005694|GO:0034501|GO:0005634|GO:0003674|GO:0005737|GO:0007049|GO:0007067|GO:0007059|GO:0010923|GO:0071173|GO:0000776|GO:0008608|GO:0000775|GO:0051301
CUST_73186_PI435794180	0.527836	1.05902	11.8557	11.8123	11.6562	11.4822	11.773	11.7374	11.594	11.3658	chr18	-	64499646	64516557	Nars	70223	Mus musculus asparaginyl-tRNA synthetase (Nars), transcript variant 1, mRNA.	.
A_51_P167292	0.034022	0.251495	5.30317	3.4244	2.09354	3.74559	6.12206	6.00069	5.96015	6.21043	chr3	-	106000000	106000000	Chil3	12655	Mus musculus chitinase-like 3 (Chil3), mRNA [NM_009892]	GO:0004563|GO:0006032|GO:0005783|GO:0005975|GO:0005576|GO:0005634|GO:0004553|GO:0008061|GO:0005737|GO:0006954|GO:0016787|GO:0016798|GO:0008152|GO:0030246|GO:0016023|GO:0000272|GO:0004568
CUST_62455_PI435794180	0.038012	1.1884	10.5337	10.2363	10.4376	10.2394	9.99905	10.09	10.2344	10.1405	chr12	-	106000000	106000000	Atg2b	76559	Mus musculus autophagy related 2B (Atg2b), mRNA [NM_029654]	GO:0005811|GO:0008150|GO:0003674|GO:0016020|GO:0006914|GO:0005575
A_51_P453196	0.716858	1.00098	2.86851	2.17705	2.83779	2.6118	3.55417	2.72754	1.74846	1.73684	chr16	-	4986857	4997852	2022-09-12	71089	Mus musculus septin 12 (Sept12), transcript variant 1, mRNA [NM_027669]	GO:0048471|GO:0000166|GO:0097227|GO:0015630|GO:0005819|GO:0030496|GO:0005525|GO:0042803
CUST_63984_PI435794180	0.015913	1.15266	9.30534	9.28844	9.37168	9.1617	8.96592	9.09345	9.17624	9.07187	chr14	-	75896936	76010865	Gtf2f2	68705	Mus musculus general transcription factor IIF, polypeptide 2 (Gtf2f2), mRNA [NM_026816]	GO:0005515|GO:0008026|GO:0006355|GO:0006367|GO:0006366|GO:0004386|GO:0005634|GO:0003824|GO:0003677|GO:0005524|GO:0006351|GO:0016787|GO:0000166|GO:0045944|GO:0015630|GO:0005674
CUST_56871_PI435794180	0.363832	4.51708	1.8377	1.77395	1.75696	5.62421	1.72254	1.70936	1.73111	1.73372	chr15	+	100000000	100000000	Tmprss12	75002	Mus musculus transmembrane (C-terminal) protease, serine 12 (Tmprss12), mRNA [NM_183109]	GO:0016787|GO:0016020|GO:0004252|GO:0006508|GO:0008236|GO:0008233|GO:0016021|GO:0005575|GO:0003824
CUST_71260_PI435794180	0.105451	1.09814	7.07424	6.84598	7.06449	6.9007	6.79183	6.79434	6.93505	6.83299	chr5	+	143000000	143000000	Zfp12	231866	Mus musculus zinc finger protein 12 (Zfp12), transcript variant 3, mRNA.	.
A_52_P311245	0.61286	0.965819	8.77774	8.78846	8.63726	8.72869	8.82243	8.73909	8.95701	8.59539	chr5	-	92441310	92505657	Scarb2	12492	Mus musculus scavenger receptor class B, member 2 (Scarb2), mRNA [NM_007644]	GO:0005622|GO:0016020|GO:0006622|GO:0005623|GO:0004872|GO:0016021|GO:0019899|GO:0007155|GO:0005765|GO:0005764|GO:0070062|GO:0043202
A_52_P63044	0.371245	0.88734	5.13647	5.39766	4.58191	4.98857	5.05118	5.08552	5.28179	5.45631	chr7	+	142000000	142000000	Lsp1	16985	Mus musculus lymphocyte specific 1 (Lsp1), transcript variant 2, mRNA [NM_019391]	GO:0007165|GO:0016020|GO:0006935|GO:0005886|GO:0007010|GO:0006915|GO:0006952|GO:0003779|GO:0004871|GO:0070062
A_51_P518340	0.092805	0.856369	11.4811	11.3889	11.2835	11.4088	11.3916	11.6369	11.569	11.8321	chr11	-	70010182	70015428	Acadvl	11370	Mus musculus acyl-Coenzyme A dehydrogenase, very long chain (Acadvl), mRNA [NM_017366]	GO:0006629|GO:0042645|GO:0090181|GO:0001659|GO:0050660|GO:0005743|GO:0005634|GO:0016627|GO:0005739|GO:0017099|GO:0005737|GO:0006631|GO:0000062|GO:0042760|GO:0006635|GO:0005730|GO:0045717|GO:0046322|GO:0033539|GO:0004466|GO:0016020|GO:0008152|GO:0016491|GO:0003995|GO:0055114
CUST_61997_PI435794180	0.092082	0.143748	2.24482	4.00132	3.03177	1.82887	2.46565	5.40962	5.3553	7.09824	chr17	+	6673609	6738044	Sytl3	83672	Mus musculus synaptotagmin-like 3 (Sytl3), transcript variant 1, mRNA [NM_031395]	GO:0005544|GO:0005515|GO:0017137|GO:0005543|GO:0016020|GO:0008270|GO:0006887|GO:0042043|GO:0006886|GO:0019897
A_52_P306236	0.142438	0.862053	10.3457	10.7215	10.7168	10.2997	10.8547	10.6857	10.7749	10.6721	chr4	+	28813144	28947453	Epha7	13841	Mus musculus Eph receptor A7 (Epha7), transcript variant 2, mRNA [NM_001122889]	GO:0031290|GO:0005515|GO:0031594|GO:0005886|GO:0050730|GO:0030425|GO:0031952|GO:0005004|GO:0043525|GO:0005003|GO:0000166|GO:0016301|GO:0045211|GO:0043025|GO:0070372|GO:0016772|GO:0022407|GO:0043065|GO:0048013|GO:0050919|GO:0006915|GO:0007275|GO:0018108|GO:0005524|GO:0007399|GO:0007165|GO:0016310|GO:0045499|GO:0043281|GO:0004672|GO:0046875|GO:0016020|GO:0005887|GO:0007420|GO:0048755|GO:0006468|GO:…
A_52_P62037	0.77972	1.02934	7.71163	7.3886	7.11183	7.57258	6.82585	7.28943	7.44918	7.91352	chr9	+	69453682	69491785	Anxa2	12306	Mus musculus annexin A2 (Anxa2), mRNA [NM_007585]	GO:0008092|GO:0005515|GO:0030054|GO:0006900|GO:0005765|GO:0005615|GO:0035749|GO:0044354|GO:0030199|GO:0005938|GO:0070062|GO:0005811|GO:0017137|GO:0009986|GO:0005509|GO:0005546|GO:0030496|GO:0043086|GO:0005604|GO:0043234|GO:0045121|GO:0042730|GO:0019897|GO:0048471|GO:0005886|GO:0072661|GO:0031340|GO:0005634|GO:0051290|GO:0048146|GO:0005544|GO:0005737|GO:0007589|GO:0043220|GO:0001725|GO:0004859|GO:…
A_51_P273921	0.365374	0.881371	7.38434	6.9798	6.68695	7.01079	7.12742	7.02762	7.07945	7.57326	chr6	+	72544390	72562983	Capg	12332	Mus musculus capping protein (actin filament), gelsolin-like (Capg), transcript variant 1, mRNA [NM_007599]	GO:0031965|GO:0005737|GO:0030031|GO:0005634|GO:0005576|GO:0003779|GO:0070062|GO:0051693
CUST_73383_PI435794180	0.297433	1.15887	6.55619	6.44815	6.45134	6.27008	5.77187	6.27367	6.68276	5.99807	chr7	-	123000000	123000000	Arhgap17	70497	Mus musculus Rho GTPase activating protein 17 (Arhgap17), transcript variant 2, mRNA.	.
A_51_P279542	0.729524	1.09723	1.86255	2.09321	1.75322	2.83789	1.72132	2.63604	1.76136	1.95899	chr7	-	16246742	16259540	C5ar1	12273	Mus musculus complement component 5a receptor 1 (C5ar1), transcript variant 1, mRNA [NM_007577]	GO:0050679|GO:0021534|GO:0004944|GO:0005886|GO:0009986|GO:0050830|GO:0004930|GO:0030593|GO:0045177|GO:0001856|GO:0006915|GO:0007204|GO:0016323|GO:0007165|GO:0043524|GO:0007186|GO:0016020|GO:0042789|GO:0032494|GO:0070374|GO:0016021|GO:0004871|GO:0004878|GO:0002430
A_51_P295575	0.183414	1.07443	8.78712	8.5984	8.61175	8.64449	8.56424	8.68427	8.55428	8.42056	chr19	+	43753022	43768638	Cutc	66388	Mus musculus cutC copper transporter homolog (E.coli) (Cutc), transcript variant 2, mRNA [NM_025530]	GO:0005737|GO:0055070|GO:0051262|GO:0005507|GO:0005730|GO:0005634|GO:0046872
CUST_58723_PI435794180	0.543413	0.971469	10.3468	10.5552	10.4662	10.403	10.5146	10.5462	10.5311	10.3457	chr4	-	109000000	109000000	Prpf38a	230596	Mus musculus PRP38 pre-mRNA processing factor 38 (yeast) domain containing A (Prpf38a), mRNA [NM_172697]	GO:0008380|GO:0006397|GO:0008150|GO:0005681|GO:0005634|GO:0005575
A_51_P377508	0.222588	0.929552	8.64641	8.46097	8.57746	8.68128	8.61252	8.86459	8.68697	8.61865	chr15	+	82147268	82204960	Srebf2	20788	Mus musculus sterol regulatory element binding factor 2 (Srebf2), mRNA [NM_033218]	GO:0005515|GO:0006629|GO:2000188|GO:0003700|GO:0044212|GO:0005783|GO:0005634|GO:0030425|GO:0043231|GO:0005737|GO:0045944|GO:0032937|GO:0046983|GO:0009725|GO:0008202|GO:0072368|GO:0008203|GO:0006355|GO:0005794|GO:0005730|GO:0070888|GO:0000122|GO:0031410|GO:0000978|GO:0008022|GO:0010886|GO:0003677|GO:0006351|GO:0043565|GO:0016020|GO:0003682|GO:0090370|GO:0016021|GO:0045893
CUST_65275_PI435794180	0.428107	0.869382	9.91356	11.0216	11.1042	10.0079	10.581	10.7841	10.8562	11.0142	chr13	+	38151293	38198577	Dsp	109620	Mus musculus desmoplakin (Dsp), mRNA [NM_023842]	GO:0005882|GO:0005515|GO:0030057|GO:0045109|GO:0030054|GO:0005886|GO:0045104|GO:0005634|GO:0086091|GO:0001533|GO:0005739|GO:0005916|GO:0016323|GO:0086069|GO:0005737|GO:0016337|GO:0003223|GO:0014704|GO:0005911|GO:0097110|GO:0005080|GO:0005856|GO:0030674|GO:0086005|GO:0070062|GO:0002934|GO:0018149|GO:0016020|GO:0005198|GO:0030216|GO:0071896|GO:0043588|GO:0034332
A_52_P351173	0.973834	1.00492	6.46274	6.08922	6.11205	6.137	6.25958	6.13642	6.35582	6.03374	chr5	+	21424902	21482124	Fam185a	330050	Mus musculus family with sequence similarity 185, member A (Fam185a), mRNA [NM_177869]	GO:0008150|GO:0003674
A_52_P278047	0.213747	0.820451	1.90156	1.83573	1.79933	2.42101	2.21635	2.06311	2.70015	2.12085	chr4	-	141000000	141000000	Padi4	18602	Mus musculus peptidyl arginine deiminase, type IV (Padi4), mRNA [NM_011061]	GO:0006355|GO:0005509|GO:0006334|GO:0016990|GO:0005634|GO:0004668|GO:0046872|GO:0006351|GO:0018101|GO:0005737|GO:0016787|GO:0045087|GO:0019827|GO:0006338|GO:0006464|GO:0002376|GO:0016568
A_51_P158922	0.73798	1.01021	9.77034	9.73626	9.7936	9.67395	9.64536	9.75236	9.80828	9.70735	chr15	+	5143860	5181899	Prkaa1	105787	Mus musculus protein kinase, AMP-activated, alpha 1 catalytic subunit (Prkaa1), mRNA [NM_001013367]	GO:0005515|GO:0006695|GO:0042542|GO:0006694|GO:0004679|GO:0047322|GO:0050321|GO:0000166|GO:0016301|GO:0031669|GO:0045821|GO:0016055|GO:0009411|GO:0010332|GO:0016772|GO:0008610|GO:0019395|GO:0031588|GO:0009631|GO:0043234|GO:0016310|GO:0035174|GO:0048511|GO:0010508|GO:0050405|GO:0006629|GO:0008284|GO:0032007|GO:0050995|GO:0005634|GO:0051291|GO:0046872|GO:0000187|GO:0005737|GO:0016324|GO:0031000|GO:…
CUST_73979_PI435794180	0.50523	1.07872	6.23912	5.68497	5.99665	6.14444	5.87017	6.03322	5.76592	6.00198	chr6	+	55837017	55978598	Ccdc129	232016	Mus musculus coiled-coil domain containing 129 (Ccdc129), mRNA [NM_001081665]	GO:0008150|GO:0003674|GO:0005575
A_51_P259296	0.559488	1.13441	10.2006	9.64129	10.2754	9.47705	8.59967	9.84405	10.2757	9.83834	chr8	+	68880554	68906932	Lpl	16956	Mus musculus lipoprotein lipase (Lpl), mRNA [NM_008509]	GO:0006629|GO:0005515|GO:0004806|GO:0005886|GO:0042627|GO:0070328|GO:0031225|GO:0003824|GO:0005615|GO:0034361|GO:0019432|GO:0006633|GO:0019433|GO:0008201|GO:0009986|GO:0010744|GO:0005102|GO:0005576|GO:0010886|GO:0004465|GO:0016042|GO:0031012|GO:0034372|GO:0016020|GO:0016787|GO:0010890|GO:0034185|GO:0017129
A_51_P322334	0.723665	1.01694	13.6881	13.6464	13.5444	13.6092	13.4627	13.6369	13.7646	13.5117	chr5	-	24802822	24842361	Rheb	19744	Mus musculus Ras homolog enriched in brain (Rheb), mRNA [NM_053075]	GO:0032008|GO:0005886|GO:0019901|GO:0007264|GO:0003924|GO:0005525|GO:0046872|GO:0030425|GO:0006184|GO:0007165|GO:0000166|GO:0016020|GO:0043025|GO:0005681|GO:0019003|GO:0070062
A_52_P582150	0.416166	0.978713	11.427	11.2974	11.3992	11.3042	11.3632	11.4217	11.3811	11.3898	chr11	-	104000000	104000000	Gosr2	56494	Mus musculus golgi SNAP receptor complex member 2 (Gosr2), mRNA [NM_019650]	GO:0005794|GO:0016020|GO:0005795|GO:0000139|GO:0006810|GO:0005789|GO:0016021|GO:0016192|GO:0015031
A_52_P508985	0.452442	0.951018	8.28905	8.16202	8.35753	8.40915	8.17675	8.38537	8.48286	8.45493	chr15	-	98134639	98145702	Asb8	78541	Mus musculus ankyrin repeat and SOCS box-containing 8 (Asb8), transcript variant 1, mRNA [NM_030121]	GO:0035556|GO:0008150|GO:0003674|GO:0005737
CUST_66331_PI435794180	0.52905	0.983404	9.25865	9.13651	9.13286	9.0995	9.15505	9.19846	9.18073	9.19459	chr4	-	123000000	123000000	Ppie	56031	Mus musculus peptidylprolyl isomerase E (cyclophilin E) (Ppie), mRNA [NM_019489]	GO:0006397|GO:0008380|GO:0006355|GO:0003723|GO:0003755|GO:0005634|GO:0003676|GO:0071013|GO:0000166|GO:0006457|GO:0005681|GO:0016853|GO:0045070
A_52_P323797	0.695446	0.956448	1.84325	1.77911	1.75128	2.67427	2.0462	1.94331	2.46631	2.01126	chr4	-	88879537	88880201	Ifne	230405	Mus musculus interferon epsilon (Ifne), mRNA [NM_177348]	GO:0005132|GO:0019221|GO:0005576|GO:0006952|GO:0033141|GO:0045343|GO:0005125|GO:0005615|GO:0005126|GO:0002250|GO:0051607|GO:0042100|GO:0045087|GO:0006959|GO:0030183|GO:0043330|GO:0042742|GO:0002286|GO:0002323
CUST_72999_PI435794180	0.08677	1.14517	2.30613	1.98565	1.97117	2.11477	1.87563	1.86496	1.98576	1.89141	chr3	-	113000000	113000000	Amy2a3	100000000	Mus musculus amylase 2a3 (Amy2a3), mRNA.	.
A_52_P640611	0.261649	1.24534	4.35212	3.86062	4.20196	4.55135	4.28167	4.13089	3.93639	3.2314	chr4	+	117000000	117000000	Tctex1d4	242646	Mus musculus Tctex1 domain containing 4 (Tctex1d4), mRNA [NM_175030]	GO:0008150|GO:0005737|GO:0005815|GO:0001669|GO:0005930|GO:0036126|GO:0008157|GO:0005634
A_51_P153486	0.813403	0.989127	13.6228	13.5915	13.4772	13.4103	12.9811	13.2827	14.2804	13.2613	chr8	+	83608174	83612653	Dnajb1	81489	Mus musculus DnaJ (Hsp40) homolog, subfamily B, member 1 (Dnajb1), mRNA [NM_018808]	GO:0090084|GO:0006950|GO:0051087|GO:0005634|GO:0032781|GO:0005829|GO:0005737|GO:0070389|GO:0006457|GO:0051085|GO:0030544|GO:0051117|GO:0051082|GO:0001671|GO:0070062
A_51_P344878	0.449083	0.945549	9.1408	9.24419	9.04804	9.22037	9.44669	9.05363	9.24115	9.21591	chr10	+	81070082	81082360	Thop1	50492	Mus musculus thimet oligopeptidase 1 (Thop1), mRNA [NM_022653]	GO:0035556|GO:0005622|GO:0042277|GO:0005737|GO:0016787|GO:0006508|GO:0008233|GO:0004222|GO:0046872|GO:0008237|GO:0006518
CUST_62545_PI435794180	0.411154	1.18396	4.86564	4.49353	4.68698	4.55614	5.05533	4.77443	3.16311	3.97268	chr10	-	75814943	75822543	Gstt4	75886	Mus musculus glutathione S-transferase, theta 4 (Gstt4), mRNA [NM_029472]	GO:0008150|GO:0003674|GO:0005737|GO:0005575|GO:0004364|GO:0016740
CUST_71954_PI435794180	0.261024	1.08211	7.584	7.53256	7.50064	7.26462	7.40949	7.48789	7.28919	7.24741	chr6	-	136000000	136000000	E330021D16Rik	101000000	Mus musculus RIKEN cDNA E330021D16 gene (E330021D16Rik), mRNA [NM_001201390]	GO:0008150|GO:0003674|GO:0005575
CUST_74700_PI435794180	0.577704	0.942188	7.65987	7.73524	7.72392	7.71697	8.02356	7.8295	7.80757	7.46574	chr3	-	114000000	114000000	Rnpc3	67225	Mus musculus RNA-binding region (RNP1, RRM) containing 3 (Rnpc3), transcript variant 1, mRNA [NM_001038696]	GO:0008150|GO:0003674|GO:0000166|GO:0003723|GO:0005634|GO:0003676|GO:0005689
A_51_P427099	0.915642	0.966081	5.015	5.02916	5.11283	5.24067	4.75605	4.88209	5.4157	5.42718	chr3	+	109000000	109000000	Clcc1	229725	Mus musculus chloride channel CLIC-like 1 (Clcc1), transcript variant 1, mRNA [NM_001177770]	GO:0006821|GO:0005737|GO:0005794|GO:0016020|GO:0005783|GO:0005634|GO:0016021|GO:0005254|GO:0043231
CUST_72056_PI435794180	0.208122	0.834721	10.0483	9.96939	9.9162	9.9335	9.76601	10.4176	10.2737	10.3687	chr9	-	72979724	72985376	Ccpg1os	546143	Mus musculus cell cycle progression 1, opposite strand (Ccpg1os), mRNA [NM_001198789]	.
A_51_P263853	0.010891	1.97978	4.18646	4.35338	4.10573	4.50093	3.60573	3.26714	3.51985	2.67412	chr6	+	128000000	128000000	Tspan11	68498	Mus musculus tetraspanin 11 (Tspan11), mRNA [NM_026743]	GO:0008150|GO:0003674|GO:0016020|GO:0016021
CUST_70070_PI435794180	0.138238	1.21036	9.01917	8.62959	8.9343	8.60368	8.22813	8.44431	8.82394	8.57033	chr8	+	56294551	56321046	Hpgd	15446	Mus musculus hydroxyprostaglandin dehydrogenase 15 (NAD) (Hpgd), mRNA [NM_008278]	GO:0006629|GO:0007565|GO:0006693|GO:0007567|GO:0070403|GO:0045786|GO:0003824|GO:0004957|GO:0016323|GO:0005737|GO:0051287|GO:0007186|GO:0008152|GO:0016491|GO:0006631|GO:0007179|GO:0097070|GO:0070062|GO:0055114|GO:0016404
A_51_P350922	0.160849	0.86328	9.70304	9.76863	9.79388	9.98883	10.1804	10.0959	9.70279	10.0941	chr16	-	17925210	17928219	Slc25a1	13358	Mus musculus solute carrier family 25 (mitochondrial carrier, citrate transporter), member 1 (Slc25a1), mRNA [NM_153150]	GO:0005739|GO:0003674|GO:0016020|GO:0006810|GO:0005743|GO:0016021
CUST_62192_PI435794180	0.464398	1.09366	6.87207	6.84668	6.85492	6.84835	6.35733	6.61003	7.30701	6.41821	chr8	+	95633558	95645059	Gins3	78833	Mus musculus GINS complex subunit 3 (Psf3 homolog) (Gins3), mRNA [NM_030198]	GO:0006260|GO:0003674|GO:0005634
A_51_P330133	0.169111	1.24077	10.1006	9.60221	9.91774	9.64607	9.65335	9.59291	9.72607	9.00044	chr14	-	56722448	56778316	Pspc1	66645	Mus musculus paraspeckle protein 1 (Pspc1), mRNA [NM_025682]	GO:0005515|GO:0006355|GO:0005737|GO:0042382|GO:0000166|GO:0003723|GO:0005654|GO:0005634|GO:0003676|GO:0006351
CUST_64973_PI435794180	0.293253	0.967176	11.0777	11.06	11.0369	11.0638	11.0496	11.1162	11.0536	11.2062	chr19	+	8888882	8890759	1810009A15Rik	66276	Mus musculus RIKEN cDNA 1810009A15 gene (1810009A15Rik), transcript variant 1, mRNA [NM_025463]	GO:0008150|GO:0003674|GO:0005575
CUST_57625_PI435794180	0.385198	1.15657	9.48709	9.64001	9.43826	9.64522	9.67482	9.54971	9.39782	8.49646	chr1	+	93006333	93012269	Aqp12	208760	Mus musculus aquaporin 12 (Aqp12), transcript variant 1, mRNA [NM_177587]	GO:0005215|GO:0005737|GO:0016020|GO:0006810|GO:0016021
A_51_P469433	0.013633	1.24451	8.63342	8.44402	8.64368	8.54843	8.15434	8.10891	8.42842	8.3022	chr4	+	156000000	156000000	Tnfrsf4	22163	Mus musculus tumor necrosis factor receptor superfamily, member 4 (Tnfrsf4), mRNA [NM_011659]	GO:0045859|GO:0005515|GO:2001237|GO:0005886|GO:0009986|GO:0030890|GO:0070236|GO:0042981|GO:0012501|GO:0050710|GO:0043433|GO:0033209|GO:0006968|GO:0005031|GO:0006954|GO:0016020|GO:0042098|GO:0051024|GO:0016021|GO:0045892|GO:0009897
A_52_P389478	0.580723	1.06668	7.01352	6.93149	7.20018	7.10762	6.38546	6.76988	7.32217	7.22839	chr17	-	33742483	33760486	Rab11b	19326	Mus musculus RAB11B, member RAS oncogene family (Rab11b), mRNA [NM_008997]	GO:0005515|GO:2001135|GO:0030054|GO:0007264|GO:0003924|GO:0045202|GO:0071468|GO:0015031|GO:2000008|GO:0032402|GO:0005739|GO:0045054|GO:0045055|GO:0033572|GO:0005737|GO:0044070|GO:0001881|GO:0000166|GO:0006810|GO:0035773|GO:0070062|GO:0005623|GO:0031410|GO:0005525|GO:0006897|GO:0008021|GO:0045335|GO:0006184|GO:0016020|GO:0016023|GO:0055037|GO:0019003|GO:0055038|GO:0005768
A_52_P482888	0.47132	0.943895	6.72058	6.35856	6.62947	6.78001	6.55114	6.74258	6.68492	6.861	chr14	-	24133952	24245920	Dlg5	71228	Mus musculus discs, large homolog 5 (Drosophila) (Dlg5), transcript variant 1, mRNA [NM_001163513]	GO:0005515|GO:0008092|GO:0008013|GO:0045186|GO:0045176|GO:0072205|GO:0045197|GO:0005913|GO:0006461|GO:0030859|GO:0060441|GO:0071896|GO:0030901
CUST_66467_PI435794180	0.327834	1.05826	11.6458	11.6573	11.4769	11.6208	11.5497	11.5917	11.6008	11.3217	chr1	+	63176830	63180486	Eef1b2	55949	Mus musculus eukaryotic translation elongation factor 1 beta 2 (Eef1b2), mRNA [NM_018796]	GO:0005515|GO:0005853|GO:0003746|GO:0006412|GO:0006414
CUST_61304_PI435794180	0.580002	0.957276	10.5973	10.3567	10.542	10.5607	10.3445	10.5577	10.7275	10.6622	chr4	-	109000000	109000000	Osbpl9	100273	Mus musculus oxysterol binding protein-like 9 (Osbpl9), transcript variant a, mRNA.	.
A_51_P352864	0.004273	0.213012	8.46452	6.83155	7.74948	7.84493	10.2743	9.98665	10.128	9.83065	chr7	+	103000000	103000000	Olfr570	259114	Mus musculus olfactory receptor 570 (Olfr570), mRNA [NM_147110]	GO:0050911|GO:0007608|GO:0007165|GO:0004984|GO:0016020|GO:0007186|GO:0005886|GO:0004930|GO:0016021|GO:0004871|GO:0050896
A_51_P464661	0.339875	1.22069	8.1632	7.901	8.0545	7.97056	6.62383	7.98079	7.92413	8.02124	chr11	-	94557101	94601786	Acsf2	264895	Mus musculus acyl-CoA synthetase family member 2 (Acsf2), mRNA [NM_153807]	GO:0006629|GO:0005739|GO:0008150|GO:0003674|GO:0000166|GO:0016874|GO:0008152|GO:0006631|GO:0003824|GO:0005524
CUST_73488_PI435794180	0.148358	0.882696	11.6404	11.6051	11.6061	11.8077	12.0978	11.702	11.7685	11.7875	chr17	+	46254164	46257316	Lrrc73	224813	Mus musculus leucine rich repeat containing 73 (Lrrc73), mRNA [NM_001111142]	GO:0008150|GO:0003674|GO:0005575
A_52_P378167	0.24802	0.907732	8.47837	8.43895	8.33233	8.5499	8.79933	8.44991	8.42297	8.6609	chr18	+	36997879	37187657	Pcdha9	192161	Mus musculus protocadherin alpha 9 (Pcdha9), mRNA [NM_138661]	GO:0008150|GO:0003674|GO:0016020
A_51_P258529	0.194415	0.903226	10.2682	10.2006	10.3148	10.322	10.3541	10.245	10.6424	10.4248	chr11	+	63131456	63159547	Pmp22	18858	Mus musculus peripheral myelin protein 22 (Pmp22), mRNA [NM_008885]	GO:0007049|GO:0008285|GO:0016020|GO:0005886|GO:0043218|GO:0042552|GO:0010977|GO:0007050|GO:0016021|GO:0005923|GO:0030154|GO:0032288
CUST_72245_PI435794180	0.301401	0.419652	1.85755	2.22228	2.02785	1.86416	1.82472	2.88709	4.55527	1.88608	chr12	+	87816576	87820676	BB287469	544881	Mus musculus expressed sequence BB287469 (BB287469), mRNA.	.
CUST_57613_PI435794180	0.138181	0.906513	7.82275	7.50512	7.59808	7.55595	7.8591	7.79625	7.65558	7.75069	chr1	+	131000000	131000000	AA986860	212439	Mus musculus expressed sequence AA986860 (AA986860), mRNA [NM_177604]	GO:0008150|GO:0003674|GO:0005737|GO:0070062
A_51_P228974	0.306464	0.946594	9.407	9.3309	9.40053	9.44535	9.4084	9.51123	9.62101	9.3471	chr5	+	124000000	124000000	Ogfod2	66627	Mus musculus 2-oxoglutarate and iron-dependent oxygenase domain containing 2 (Ogfod2), mRNA [NM_025671]	GO:0003674|GO:0031418|GO:0005506|GO:0016706|GO:0016491|GO:0051213|GO:0016705|GO:0005575|GO:0046872|GO:0055114
A_52_P243412	0.054096	1.2293	10.1028	9.80714	10.0835	9.96871	9.54231	9.75509	9.94466	9.50334	chr11	-	61775597	61855092	Ulk2	29869	Mus musculus unc-51 like kinase 2 (Ulk2), mRNA [NM_013881]	GO:0005515|GO:0006914|GO:0048675|GO:0031410|GO:0007409|GO:0005524|GO:0048671|GO:0007399|GO:0016310|GO:0007165|GO:0034045|GO:0046777|GO:0042594|GO:0004672|GO:0000166|GO:0016020|GO:0004674|GO:0016301|GO:0010506|GO:0006468|GO:0016740|GO:0016772
A_52_P487454	0.241513	0.749337	9.19833	8.17469	8.14859	8.60577	8.29673	9.26488	9.08636	9.2166	chrX	+	147000000	147000000	Htr2c	15560	Mus musculus 5-hydroxytryptamine (serotonin) receptor 2C (Htr2c), mRNA [NM_008312]	GO:0007631|GO:0005886|GO:0032098|GO:0007200|GO:0051378|GO:0014054|GO:0014057|GO:0005622|GO:0004993|GO:0045907|GO:0071886|GO:0051482|GO:0040013|GO:0008144|GO:0045963|GO:0043397|GO:0007610|GO:0001662|GO:0007626|GO:0070374|GO:0004871|GO:0031644|GO:0031583|GO:0001587|GO:0051209|GO:0009986|GO:0010513|GO:0004930|GO:0042493|GO:0048016|GO:0006874|GO:0007210|GO:0035095|GO:0007165|GO:0007186|GO:0016020|GO:…
A_51_P497692	0.940967	0.982605	10.2685	10.1947	10.2284	10.1647	10.3464	10.302	10.3978	9.85094	chrX	-	153000000	153000000	Mageh1	75625	Mus musculus melanoma antigen, family H, 1 (Mageh1), mRNA [NM_023788]	GO:0008150|GO:0003674|GO:0005737
CUST_71477_PI435794180	0.622991	1.02828	10.1288	10.0423	10.0542	10.0024	10.1689	10.1172	9.94899	9.80646	chr18	+	6765166	6791606	Rab18	19330	Mus musculus RAB18, member RAS oncogene family (Rab18), transcript variant 1, mRNA [NM_001278447]	GO:0005622|GO:0016020|GO:0005886|GO:0000166|GO:0007264|GO:0006810|GO:0007275|GO:0019003|GO:0015031|GO:0005525|GO:0034389
A_52_P663149	0.421735	1.05526	8.36419	8.14899	8.20184	8.11717	7.94343	8.09753	8.2991	8.17166	chr11	-	93859242	93885766	Utp18	217109	Mus musculus UTP18, small subunit (SSU) processome component, homolog (yeast) (Utp18), mRNA [NM_001013375]	GO:0008150|GO:0006364|GO:0005730|GO:0005634
A_52_P251925	0.002674	1.74158	3.07083	2.86748	2.83622	3.35468	2.22263	2.08709	2.54626	2.08127	chr8	+	22283440	22371418	Tpte	234129	Mus musculus transmembrane phosphatase with tensin homology (Tpte), mRNA [NM_199257]	GO:0008150|GO:0003674|GO:0005794|GO:0016020|GO:0006810|GO:0016021|GO:0006811
CUST_63006_PI435794180	0.325045	0.96885	10.469	10.3482	10.506	10.5188	10.5018	10.4703	10.5147	10.5431	chr11	+	6395124	6406162	Zmiz2	52915	Mus musculus zinc finger, MIZ-type containing 2 (Zmiz2), transcript variant 1, mRNA [NM_028601]	GO:0005739|GO:0030374|GO:0045944|GO:0008270|GO:0005634|GO:0043596|GO:0046872
A_51_P175881	0.071	0.852162	4.18948	4.53127	4.53977	4.31012	4.74425	4.53342	4.71276	4.51961	chr8	+	120000000	121000000	Gse1	382034	Mus musculus genetic suppressor element 1 (Gse1), transcript variant 1, mRNA [NM_198671]	GO:0008150|GO:0003674|GO:0005575
A_51_P402846	0.459405	0.894702	7.6063	7.38363	6.49656	7.42732	7.54791	7.30684	7.35988	7.55468	chr10	-	86841209	87007942	Stab2	192188	Mus musculus stabilin 2 (Stab2), mRNA [NM_138673]	GO:0005886|GO:0030169|GO:0006898|GO:0006897|GO:0005041|GO:0005737|GO:0005540|GO:0016020|GO:0005887|GO:0016021|GO:0007155|GO:0042742|GO:0009897|GO:0005044
A_52_P620793	0.486339	1.0562	9.48563	9.36867	9.47452	9.49146	9.20674	9.48598	9.62051	9.14106	chr3	+	58525820	58557501	Eif2a	229317	Mus musculus eukaryotic translation initiation factor 2A (Eif2a), mRNA [NM_001005509]	GO:0005850|GO:0000049|GO:0042255|GO:0003743|GO:0072562|GO:0009967|GO:0005615|GO:0006412|GO:0006413|GO:0006417|GO:0005737|GO:0032933|GO:0043022|GO:0006468
CUST_68211_PI435794180	0.542258	1.17149	3.79538	2.44799	3.63977	2.29846	2.17267	2.05184	4.22269	2.00842	chr3	-	154000000	154000000	Lhx8	16875	Mus musculus LIM homeobox protein 8 (Lhx8), mRNA [NM_010713]	GO:0001674|GO:0006355|GO:0003700|GO:0021879|GO:0005634|GO:0003677|GO:0046872|GO:0006351|GO:0043565|GO:0008585|GO:0007611|GO:0042475|GO:0008270|GO:0021884
A_51_P120093	0.550244	0.949434	11.8291	11.4697	11.4283	11.5385	11.7119	11.7644	11.6937	11.4037	chr6	+	51544522	51590670	Snx10	71982	Mus musculus sorting nexin 10 (Snx10), transcript variant 1, mRNA [NM_028035]	GO:0005813|GO:0005783|GO:0030316|GO:0005634|GO:0015031|GO:0006886|GO:0008289|GO:0042384|GO:0005545|GO:0005737|GO:0016020|GO:0031313|GO:0030030|GO:0071539|GO:0006810|GO:0051117|GO:0007032|GO:0035091|GO:0005856|GO:0005768
CUST_73486_PI435794180	0.734068	0.883206	1.89558	2.21733	1.72121	2.37895	1.71193	1.68439	2.85154	2.43105	chr9	+	65361059	65380377	Ubap1l	208080	Mus musculus ubiquitin-associated protein 1-like (Ubap1l), mRNA.	.
CUST_65009_PI435794180	0.245155	1.3379	5.57264	5.23098	5.53516	5.41235	4.62989	6.58534	2.12184	2.32138	chr3	+	94342098	94347352	Them5	66198	Mus musculus thioesterase superfamily member 5 (Them5), mRNA [NM_025416]	GO:0006629|GO:0005739|GO:0016787|GO:0016290|GO:0005759|GO:0035965|GO:0006631|GO:0035336
CUST_64772_PI435794180	0.210595	1.25179	9.45619	9.32447	9.25276	9.30483	8.37592	8.93893	9.55542	8.93802	chr17	-	24440767	24443101	Dnase1l2	66705	Mus musculus deoxyribonuclease 1-like 2 (Dnase1l2), mRNA.	.
CUST_57506_PI435794180	0.470993	1.06317	7.47401	7.1323	7.3712	7.21904	6.94421	7.27544	7.2996	7.31671	chr4	-	129000000	129000000	Zscan20	269585	Mus musculus zinc finger and SCAN domains 20 (Zscan20), mRNA [NM_177758]	GO:0008150|GO:0006355|GO:0003700|GO:0003682|GO:0005634|GO:0003676|GO:0046872|GO:0006351
A_51_P117739	0.557516	0.890334	8.56424	7.41714	7.18824	8.30705	8.07777	8.25229	7.59858	8.5225	chrX	+	164000000	164000000	Vegfd	14205	Mus musculus c-fos induced growth factor (Figf), mRNA [NM_010216]	GO:0005515|GO:0032755|GO:0048010|GO:0008284|GO:0030947|GO:0008283|GO:0060754|GO:0005576|GO:0007275|GO:0001525|GO:0042056|GO:0005615|GO:0042803|GO:0030154|GO:0050918|GO:0050930|GO:0016020|GO:0043185|GO:0043184|GO:0051781|GO:0005172|GO:0008083
A_51_P449995	0.223225	1.43915	6.91945	6.89824	7.05052	7.06145	5.20602	5.47102	7.21068	6.93693	chr15	+	4727209	4804045	C6	12274	Mus musculus complement component 6 (C6), mRNA [NM_016704]	GO:0043065|GO:0045917|GO:0001970|GO:0005615|GO:0001701|GO:0045766
A_52_P284162	0.083223	1.07627	9.87351	9.82084	9.92931	9.7338	9.69639	9.76492	9.78673	9.68996	chr16	-	17152014	17201492	Ube2l3	22195	Mus musculus ubiquitin-conjugating enzyme E2L 3 (Ube2l3), mRNA [NM_009456]	GO:0071385|GO:0000209|GO:0006355|GO:0005737|GO:0004842|GO:0016567|GO:0070979|GO:0008283|GO:0071383|GO:0003713|GO:0005634|GO:0031625
A_52_P563475	0.040824	1.10975	10.5038	10.6282	10.4386	10.5503	10.3092	10.4659	10.4376	10.3066	chr8	+	122000000	122000000	Map1lc3b	67443	Mus musculus microtubule-associated protein 1 light chain 3 beta (Map1lc3b), mRNA [NM_026160]	GO:0005515|GO:0008017|GO:0030424|GO:0005776|GO:0005875|GO:0005930|GO:0019904|GO:0000421|GO:0005874|GO:0006914|GO:0031410|GO:0030425|GO:0032092|GO:0005622|GO:0005737|GO:0015631|GO:0016020|GO:0043025|GO:0005856
CUST_69707_PI435794180	0.055499	0.88673	10.8233	10.7591	10.9287	10.9691	11.1778	10.936	11.0809	10.9762	chr6	+	8950018	9248578	Nxph1	18231	Mus musculus neurexophilin 1 (Nxph1), mRNA [NM_008751]	GO:0005102|GO:0005576
CUST_72536_PI435794180	0.389933	1.40852	2.68975	3.68465	1.86957	2.68638	2.98612	1.70051	2.66488	1.74798	chr15	+	82059150	82066538	4930407I10Rik	328573	Mus musculus RIKEN cDNA 4930407I10 gene (4930407I10Rik), mRNA [NM_001166475]	GO:0008150|GO:0003674|GO:0005575
CUST_68729_PI435794180	0.24577	1.28722	6.64161	6.56479	6.572	6.63756	5.50835	6.64358	5.61717	6.75206	chr14	-	54239660	54253929	Dad1	13135	Mus musculus defender against cell death 1 (Dad1), transcript variant 2, mRNA.	.
A_51_P419300	0.006933	1.12171	11.035	11.111	11.0543	11.1596	10.9475	10.9358	10.838	10.9755	chr7	-	34184496	34196647	Pdcd2l	68079	Mus musculus programmed cell death 2-like (Pdcd2l), mRNA [NM_026549]	GO:0008150|GO:0003674|GO:0007049|GO:0005737|GO:0005575
CUST_61198_PI435794180	0.089268	1.68696	3.8358	3.60524	3.78228	3.67796	2.30493	3.13711	3.71427	2.18807	chr11	-	83294644	83298977	Pex12	103737	Mus musculus peroxisomal biogenesis factor 12 (Pex12), mRNA [NM_134025]	GO:0006625|GO:0008022|GO:0015031|GO:0046872|GO:0016020|GO:0006810|GO:0007031|GO:0008270|GO:0016021|GO:0016558|GO:0005779|GO:0005778|GO:0005777
A_51_P103780	0.502417	0.860179	9.50833	9.2283	9.49973	9.40288	8.98995	9.50531	9.84138	9.99428	chr1	-	165000000	165000000	Sft2d2	108735	Mus musculus SFT2 domain containing 2 (Sft2d2), mRNA [NM_145512]	GO:0008150|GO:0003674|GO:0016020|GO:0006810|GO:0016021|GO:0016192|GO:0015031|GO:0070062
A_51_P252410	0.553448	0.974207	11.4661	11.6143	11.4851	11.6715	11.6564	11.5635	11.5124	11.6605	chr8	+	70302784	70312990	Cope	59042	Mus musculus coatomer protein complex, subunit epsilon (Cope), mRNA [NM_021538]	GO:0005737|GO:0005794|GO:0030137|GO:0016020|GO:0005198|GO:0006890|GO:0006810|GO:0005634|GO:0031410|GO:0016192|GO:0015031
A_51_P125368	0.919903	1.00523	9.53954	9.43033	9.52815	9.67825	9.45522	9.45707	9.55977	9.6737	chr18	-	36766527	36783205	Hars	15115	Mus musculus histidyl-tRNA synthetase (Hars), mRNA [NM_008214]	GO:0005737|GO:0000166|GO:0016874|GO:0006412|GO:0005524|GO:0004821|GO:0004812|GO:0006427|GO:0006418
CUST_59901_PI435794180	0.885796	1.19467	5.03311	2.63245	2.28709	2.23303	4.66577	2.28825	2.6118	2.0835	chr8	+	72099761	72100706	Olfr373	258532	Mus musculus olfactory receptor 373 (Olfr373), mRNA [NM_146539]	GO:0050911|GO:0007608|GO:0007165|GO:0004984|GO:0016020|GO:0007186|GO:0005886|GO:0004930|GO:0016021|GO:0004871|GO:0050896
A_51_P299055	0.781136	1.0492	5.39295	4.71938	5.22003	4.88298	4.89489	5.05127	4.88222	5.186	chr2	+	85136359	85139923	Aplnr	23796	Mus musculus apelin receptor (Aplnr), mRNA [NM_011784]	GO:0007165|GO:0007369|GO:0016020|GO:0007186|GO:0005886|GO:0004930|GO:0007275|GO:0016021|GO:0004871|GO:0050878
A_52_P348972	0.622689	0.971764	9.45076	9.30686	9.17446	9.29838	9.50427	9.3248	9.3313	9.23538	chr2	-	156000000	156000000	Scand1	19018	Mus musculus SCAN domain-containing 1 (Scand1), mRNA [NM_020255]	GO:0006366|GO:0006357|GO:0000981|GO:0003713|GO:0005634|GO:2001141
A_51_P134602	0.022035	1.2189	14.8995	14.864	15.0085	14.9191	14.5631	14.5571	14.8538	14.5554	chr5	+	116000000	116000000	Rplp0	11837	Mus musculus ribosomal protein, large, P0 (Rplp0), mRNA [NM_007475]	GO:0005622|GO:0005737|GO:0003735|GO:0042254|GO:0030529|GO:0005840|GO:0071353|GO:0005634|GO:0022625|GO:0070062|GO:0006414
A_52_P22365	0.426633	0.959376	8.73648	8.72495	8.63064	8.61434	8.59621	8.68378	8.80526	8.85075	chr8	-	95719450	95807462	Cnot1	234594	Mus musculus CCR4-NOT transcription complex, subunit 1 (Cnot1), transcript variant 1, mRNA [NM_153164]	GO:0005515|GO:0006355|GO:0030331|GO:0060213|GO:0005634|GO:0007275|GO:0031047|GO:0000122|GO:0042974|GO:0001829|GO:0005615|GO:2000036|GO:0030014|GO:0006351|GO:0006417|GO:0004535|GO:0005737|GO:0010606|GO:1900153|GO:0048387|GO:0000932|GO:0033147|GO:0005778
CUST_72965_PI435794180	0.353186	1.05136	2.13932	1.93591	1.8996	1.99689	1.83708	1.88037	2.05765	1.90969	chr2	-	121000000	121000000	Tgm7	640543	Mus musculus transglutaminase 7 (Tgm7), mRNA.	.
A_51_P280455	0.384465	1.2998	6.50631	3.77754	6.03322	6.41731	1.73269	4.68899	4.10464	7.23178	chr1	-	150000000	150000000	Prg4	96875	Mus musculus proteoglycan 4 (megakaryocyte stimulating factor, articular superficial zone protein) (Prg4), transcript variant 1, mRNA [NM_021400]	GO:0071425|GO:0006955|GO:0042127|GO:0045409|GO:0030247|GO:0005576|GO:0005615|GO:0005044
CUST_62327_PI435794180	0.805853	0.705495	3.27331	2.3147	1.91106	2.97921	1.76332	3.267	4.37476	1.80628	chr6	+	49395603	49469502	Stk31	77485	Mus musculus serine threonine kinase 31 (Stk31), mRNA [NM_029916]	GO:0005515|GO:0001669|GO:0016788|GO:0003676|GO:0005524|GO:0016310|GO:0004672|GO:0000166|GO:0004674|GO:0016301|GO:0006468|GO:0016740|GO:0016772
A_51_P242687	0.116901	1.61046	7.76855	7.50317	7.76367	7.56542	7.22971	7.57469	6.67796	5.84513	chr7	+	46240986	46311434	Otog	18419	Mus musculus otogelin (Otog), mRNA [NM_013624]	GO:0008344|GO:0016020|GO:0005886|GO:0007596|GO:0005198|GO:0046556|GO:0046373|GO:0007605|GO:0005578|GO:0005576|GO:0007155|GO:0005829
A_51_P468374	0.054297	1.10727	1.85878	1.79391	2.00432	1.81758	1.62613	1.73139	1.812	1.72046	chrX	-	81419574	81458122	4930595M18Rik	245492	Mus musculus RIKEN cDNA 4930595M18 gene (4930595M18Rik), mRNA [NM_173435]	GO:0008150|GO:0003674|GO:0005575|GO:0046872
A_52_P411264	0.003101	0.907317	1.69949	1.68287	1.7786	1.68914	1.87845	1.81407	1.88968	1.82987	chrX	-	51113493	51205990	Mbnl3	171170	Mus musculus muscleblind-like 3 (Drosophila) (Mbnl3), mRNA [NM_134163]	GO:0008380|GO:0006397|GO:0005737|GO:0043484|GO:0007275|GO:0005634|GO:0046872|GO:0045662
A_51_P394690	0.046109	0.853382	10.2686	10.171	10.2834	10.162	10.2477	10.4327	10.5819	10.5203	chr4	+	102000000	102000000	Leprot	230514	Mus musculus leptin receptor overlapping transcript (Leprot), mRNA [NM_175036]	GO:0005515|GO:0060400|GO:0005794|GO:0016020|GO:0005102|GO:0016021|GO:0046426|GO:2000009|GO:0005768
A_51_P405167	0.695136	0.863132	8.48482	7.82882	8.63294	8.32813	7.68935	8.47498	8.50777	9.19112	chr8	-	116000000	116000000	Maf	17132	Mus musculus avian musculoaponeurotic fibrosarcoma (v-maf) AS42 oncogene homolog (Maf), mRNA [NM_001025577]	GO:0005515|GO:0048839|GO:0006355|GO:0003700|GO:0070306|GO:0046982|GO:0006366|GO:0000981|GO:0032330|GO:0005634|GO:0000122|GO:0001816|GO:0003677|GO:0042803|GO:0006351|GO:0043565|GO:0010628|GO:0005737|GO:0003690|GO:0002088|GO:0045944|GO:0048468
A_52_P601973	0.628439	0.899019	11.2552	11.0807	11.0231	11.2472	10.7521	11.5027	11.1241	11.6831	chr17	-	8128590	8147832	Rnaset2b	68195	Mus musculus ribonuclease T2B (Rnaset2b), mRNA [NM_026611]	GO:0005788|GO:0004540|GO:0005764|GO:0005615
A_51_P126198	0.14774	0.875345	5.40962	5.61394	5.46612	5.67656	5.49201	5.72599	5.93675	5.76152	chr9	+	66158225	66272242	Dapk2	13143	Mus musculus death-associated protein kinase 2 (Dapk2), mRNA [NM_010019]	GO:0005516|GO:0043276|GO:0006915|GO:0042981|GO:0031410|GO:0005524|GO:0042802|GO:0035556|GO:0016310|GO:0005737|GO:0004672|GO:0000166|GO:0004674|GO:0016301|GO:2001242|GO:0006468|GO:0004683|GO:0016740|GO:0016772
A_51_P257134	0.268134	0.901964	7.98573	7.8525	7.98306	7.9655	7.87442	7.98173	8.33872	8.14833	chr3	+	89730717	89753455	Adar	56417	Mus musculus adenosine deaminase, RNA-specific (Adar), transcript variant 1, mRNA [NM_019655]	GO:0005515|GO:0003725|GO:0003726|GO:0003723|GO:0035455|GO:0005634|GO:0031047|GO:0006606|GO:0046872|GO:0006382|GO:0003692|GO:0051607|GO:0005737|GO:0044530|GO:0004000|GO:0006611|GO:0045070|GO:0045071|GO:0006397|GO:0006396|GO:0006355|GO:0043066|GO:0016553|GO:0005730|GO:0009615|GO:0003677|GO:0001701|GO:0006351|GO:0044387|GO:0016787|GO:0045087|GO:0002376
A_51_P487219	0.47982	0.937969	5.22267	5.20861	5.02134	5.21082	5.23883	5.4382	4.98082	5.34509	chr2	+	35132233	35147671	Cntrl	26920	Mus musculus centriolin (Cntrl), transcript variant 3, mRNA [NM_001290635]	GO:0008150|GO:0003674|GO:0007049|GO:0005813|GO:0005737|GO:0005856|GO:0000278|GO:0051301
A_52_P203398	0.605099	0.893751	4.07449	3.27947	3.04287	2.72332	3.61523	2.97034	3.30498	4.03124	chr8	+	13060907	13075006	Proz	66901	Mus musculus protein Z, vitamin K-dependent plasma glycoprotein (Proz), mRNA [NM_025834]	GO:0007599|GO:0004252|GO:0007596|GO:0005509|GO:0006508|GO:0005576|GO:0003824|GO:0070062
A_52_P75127	0.057481	1.28177	3.54211	3.86047	3.87889	4.08475	3.62668	3.36998	3.68655	3.25848	chr17	-	28066746	28080584	Tcp11	21463	Mus musculus t-complex protein 11 (Tcp11), transcript variant 1, mRNA [NM_013687]	GO:0016020|GO:0007275|GO:0016021|GO:0007283|GO:0030154
CUST_71306_PI435794180	0.678945	1.04827	7.65948	7.19392	7.50761	7.31927	6.92928	7.50792	7.60248	7.32419	chr3	-	59114622	59131328	P2ry14	140795	Mus musculus purinergic receptor P2Y, G-protein coupled, 14 (P2ry14), transcript variant 7, mRNA.	.
A_51_P437938	0.003156	0.815526	8.82834	8.9481	8.98083	8.79718	9.25041	9.26043	9.0893	9.13184	chr1	-	37417084	37430103	Coa5	76178	Mus musculus cytochrome C oxidase assembly factor 5 (Coa5), mRNA [NM_198006]	GO:0005739|GO:0008150|GO:0003674
A_52_P370162	0.907831	0.981956	1.75316	2.74576	2.88699	1.72055	1.86605	2.61298	2.9459	1.88143	chrX	+	107000000	107000000	Lpar4	78134	Mus musculus lysophosphatidic acid receptor 4 (Lpar4), mRNA [NM_175271]	GO:0007165|GO:0016020|GO:0007186|GO:0005886|GO:0004930|GO:0016021|GO:0004871|GO:0008289
A_52_P52946	0.848945	1.93701	5.94106	8.84392	5.5095	5.56102	6.14153	6.45311	6.48568	6.10858	chr3	+	155000000	155000000	Erich3	209601	Mus musculus glutamate rich 3 (Erich3), mRNA [NM_175176]	GO:0008150|GO:0003674|GO:0005575
CUST_70973_PI435794180	0.076752	1.17842	11.6842	11.8037	11.4586	11.6723	11.5537	11.493	11.4475	11.1693	chr13	-	48577868	48625672	Ptpdc1	218232	Mus musculus protein tyrosine phosphatase domain containing 1 (Ptpdc1), transcript variant 1, mRNA.	.
CUST_61726_PI435794180	0.023102	1.03113	1.77359	1.73917	1.7537	1.77804	1.69764	1.69779	1.73113	1.74081	chr6	+	57209857	57210760	Vmn1r13	113862	Mus musculus vomeronasal 1 receptor 13 (Vmn1r13), mRNA [NM_053235]	GO:0002244|GO:0007606|GO:0004872|GO:0005575
A_52_P667302	0.003766	0.902531	1.71068	1.69287	1.68701	1.69881	1.84829	1.79716	1.89488	1.83928	chr4	+	144000000	144000000	Pramel4	347710	Mus musculus preferentially expressed antigen in melanoma like 4 (Pramel4), mRNA [NM_001001319]	GO:0008150|GO:0003674|GO:0005575
A_52_P214455	0.670137	1.0335	7.63072	7.76372	7.81156	7.76221	7.6543	7.32097	7.8918	7.84941	chr7	+	3645268	3661109	Cnot3	232791	Mus musculus CCR4-NOT transcription complex, subunit 3 (Cnot3), mRNA [NM_146176]	GO:0005515|GO:0006355|GO:0005737|GO:0000932|GO:0007275|GO:0005634|GO:0031047|GO:0001829|GO:2000036|GO:0030014|GO:0006417|GO:0006351
A_52_P508391	0.501691	0.910991	1.77412	1.76631	2.58062	1.78316	2.42825	1.99987	2.20738	1.93841	chr19	-	30545884	30549496	Dkk1	13380	Mus musculus dickkopf homolog 1 (Xenopus laevis) (Dkk1), mRNA [NM_010051]	GO:0005515|GO:0090082|GO:0005886|GO:0030111|GO:0030178|GO:0042662|GO:0042663|GO:0030326|GO:0090244|GO:0060394|GO:0005615|GO:2000272|GO:0030514|GO:0031333|GO:0033137|GO:0032526|GO:0016055|GO:0090090|GO:0001942|GO:0048019|GO:0001706|GO:0001707|GO:2000726|GO:0007275|GO:0005576|GO:0000122|GO:0048642|GO:0000904|GO:0060325|GO:0007492|GO:1900116|GO:0060323|GO:0002090|GO:0030900|GO:0050750
A_52_P34397	0.339866	1.17299	5.04106	4.87231	5.37723	5.33517	5.3926	4.82716	4.35005	5.00442	chrX	+	7762660	7775202	Tfe3	209446	Mus musculus transcription factor E3 (Tfe3), transcript variant 5, mRNA [NM_001271490]	GO:0005667|GO:0006355|GO:0003700|GO:0046982|GO:0044212|GO:0005634|GO:0045670|GO:0003677|GO:0006351|GO:0045785|GO:0005737|GO:0045944|GO:0006959|GO:0046983|GO:0045893|GO:0002376
CUST_62153_PI435794180	0.813402	1.01212	6.08531	5.84027	6.14408	6.02684	5.32106	6.18884	6.27561	6.07872	chr13	+	81657805	81671890	Lysmd3	80289	Mus musculus LysM, putative peptidoglycan-binding, domain containing 3 (Lysmd3), mRNA [NM_030257]	GO:0008150|GO:0003674|GO:0016020|GO:0016021|GO:0005575
A_52_P602898	0.055883	1.19424	9.19895	8.92044	9.18994	8.93989	8.82014	8.68162	9.01778	8.7045	chrX	-	36887541	36902899	Nkrf	77286	Mus musculus NF-kappaB repressing factor (Nkrf), mRNA [NM_029891]	GO:0006355|GO:0005634|GO:0003676|GO:0045892|GO:0003677|GO:0006351
A_52_P62534	0.072818	0.447463	1.85811	1.81666	1.78906	1.85016	3.80853	2.96744	2.52703	2.05606	chr3	+	30746292	30767174	Samd7	75953	Mus musculus sterile alpha motif domain containing 7 (Samd7), transcript variant 1, mRNA [NM_029489]	GO:0008150|GO:0003674|GO:0005575
A_51_P338278	0.733903	1.00001	3.04239	1.9702	2.91964	4.08845	3.27851	2.70808	3.43613	3.27394	chr6	-	92242060	92244650	Trh	22044	Mus musculus thyrotropin releasing hormone (Trh), mRNA [NM_009426]	GO:0005515|GO:0005886|GO:0014050|GO:2000252|GO:0005576|GO:0005634|GO:0014054|GO:0001692|GO:0005737|GO:0009755|GO:0005179|GO:0007628|GO:0042755|GO:0032024|GO:0008437|GO:0030141|GO:0005184
A_51_P401828	0.837624	1.5167	4.06729	3.69438	2.38525	5.77915	4.38226	4.03955	3.1201	3.72758	chr6	+	122000000	122000000	Mug2	17837	Mus musculus murinoglobulin 2 (Mug2), mRNA [NM_008646]	GO:0004866|GO:0004867|GO:0010466|GO:0005576|GO:0030414|GO:0005615
A_52_P85292	0.450914	0.885144	6.6433	6.45028	6.71283	6.56364	6.44283	6.46123	7.07745	6.98793	chr7	-	133000000	133000000	Fam53b	77938	Mus musculus family with sequence similarity 53, member B (Fam53b), mRNA [NM_212473]	GO:0008150|GO:0003674|GO:0005575
A_51_P202670	0.188928	1.20608	4.77606	4.49996	5.10759	4.96877	4.21683	4.74882	4.57938	4.73553	chr2	-	153000000	153000000	Dusp15	252864	Mus musculus dual specificity phosphatase-like 15 (Dusp15), transcript variant 1, mRNA [NM_001159376]	GO:0016791|GO:0006470|GO:0016787|GO:0042127|GO:0016311|GO:0046330|GO:0007179|GO:0004721|GO:0008138|GO:0005575|GO:0004725
CUST_72377_PI435794180	0.103599	1.21496	9.79861	9.28574	9.35233	9.50098	8.97299	9.324	9.30785	9.23813	chr6	+	147000000	147000000	Ppfibp1	67533	Mus musculus PTPRF interacting protein, binding protein 1 (liprin beta 1) (Ppfibp1), transcript variant 1, mRNA.	.
A_51_P258894	0.356538	0.917978	8.94594	9.02431	8.95549	8.78688	8.80703	8.9534	9.16546	9.24928	chr9	-	95400925	95407270	Chst2	54371	Mus musculus carbohydrate sulfotransferase 2 (Chst2), mRNA [NM_018763]	GO:0005802|GO:0006790|GO:0006954|GO:0005794|GO:0016020|GO:0000139|GO:0005975|GO:0008146|GO:0006044|GO:0016021|GO:0001517|GO:0016740
A_52_P447196	0.055309	0.466516	8.80002	7.90916	9.55463	7.66719	10.0493	9.75344	9.59245	9.68591	chrX	-	141000000	141000000	Col4a6	94216	Mus musculus collagen, type IV, alpha 6 (Col4a6), mRNA [NM_053185]	GO:0005581|GO:0071230|GO:0030198|GO:0005198|GO:0005587|GO:0005604
A_51_P375360	0.364914	1.27292	3.00735	2.73671	2.56396	1.79148	2.894	1.80024	2.07367	1.92319	chr16	-	89040922	89041472	Gm10228	100000000	Mus musculus predicted gene 10228 (Gm10228), mRNA [NM_001270487]	GO:0008150|GO:0003674|GO:0005575
A_51_P244633	0.184638	0.272775	1.88404	1.83681	1.78847	2.76545	2.42768	2.66725	5.52315	2.70039	chr11	+	120000000	120000000	Fscn2	238021	Mus musculus fascin homolog 2, actin-bundling protein, retinal (Strongylocentrotus purpuratus) (Fscn2), mRNA [NM_172802]	GO:0005737|GO:0051015|GO:0032420|GO:0003779|GO:0042995|GO:0030674|GO:0015629|GO:0005856|GO:0042462
A_51_P281246	0.816108	1.01225	7.82765	7.60661	7.61564	7.6094	7.60161	7.4843	8.07237	7.33256	chr9	-	13807787	13827107	Cep57	74360	Mus musculus centrosomal protein 57 (Cep57), transcript variant 1, mRNA [NM_026665]	GO:0005515|GO:0008017|GO:0005813|GO:0005794|GO:0043015|GO:0034453|GO:0017134|GO:0005874|GO:0005623|GO:0005634|GO:0042803|GO:0042802|GO:0005622|GO:0005737|GO:0008543|GO:0015630|GO:0051260|GO:0005856|GO:0000060
A_52_P185014	0.497378	1.14457	4.80498	4.72913	4.71155	4.3489	2.41985	4.45921	4.94139	4.91726	chr10	-	77897575	77902536	Lrrc3	237387	Mus musculus leucine rich repeat containing 3 (Lrrc3), mRNA [NM_145152]	GO:0008150|GO:0003674|GO:0016020|GO:0016021
A_51_P233768	0.643672	1.08257	7.28102	6.68458	6.58931	7.20766	6.07646	7.07021	6.54144	7.40222	chr2	-	165000000	165000000	Slc13a3	114644	Mus musculus solute carrier family 13 (sodium-dependent dicarboxylate transporter), member 3 (Slc13a3), mRNA [NM_054055]	GO:0005215|GO:0005310|GO:0005886|GO:0035674|GO:0055085|GO:0071422|GO:0015746|GO:0015141|GO:0015744|GO:0016020|GO:0015810|GO:0015183|GO:0015137|GO:0006810|GO:0006835|GO:0035725|GO:0017153|GO:0016021|GO:0006814|GO:0070062|GO:0005343|GO:0006811|GO:0015293|GO:0015362
A_51_P469648	0.562803	0.823781	5.14472	4.82176	4.13193	4.17219	4.19723	4.61454	5.64923	4.77685	chr2	+	130000000	130000000	1700020A23Rik	75656	Mus musculus RIKEN cDNA 1700020A23 gene (1700020A23Rik), transcript variant 1, mRNA [NM_001163483]	GO:0008150|GO:0003674|GO:0005575
CUST_74701_PI435794180	0.015745	0.824323	1.77474	1.76849	1.77633	1.79359	2.10201	1.99715	2.18497	1.93088	chr7	+	14659707	14665996	Obox7	194588	Mus musculus predicted gene 4745 (Gm4745), mRNA [NM_001038676]	GO:0008150|GO:0005634|GO:0005575|GO:0003677
A_51_P491227	0.024394	0.906511	12.6393	12.7298	12.5451	12.6308	12.7368	12.7738	12.8524	12.7515	chr6	+	73248504	73276907	Suclg1	56451	Mus musculus succinate-CoA ligase, GDP-forming, alpha subunit (Suclg1), mRNA [NM_019879]	GO:0048037|GO:0004776|GO:0006099|GO:0046982|GO:0003878|GO:0016874|GO:0005743|GO:0003824|GO:0005525|GO:0045244|GO:0005739|GO:0043234|GO:0000166|GO:0006105|GO:0006104|GO:0008152|GO:0004775|GO:0019003
CUST_59338_PI435794180	0.191002	1.18347	6.87232	6.24559	6.65186	6.56782	6.18968	6.47218	6.2227	6.5201	chr5	-	114000000	114000000	Foxn4	116810	Mus musculus forkhead box N4 (Foxn4), mRNA.	.
A_51_P300038	0.153924	0.648347	3.66389	4.41464	3.82375	4.18047	5.43683	4.3354	4.27478	4.27728	chr8	-	112000000	112000000	Ldhd	52815	Mus musculus lactate dehydrogenase D (Ldhd), mRNA [NM_027570]	GO:0005739|GO:0005515|GO:0004458|GO:0006754|GO:0008762|GO:0050660|GO:0016491|GO:0008720|GO:0005743|GO:0016614|GO:0003824|GO:0055114
A_51_P508259	0.434265	1.26675	2.28841	1.96857	1.94428	3.15512	1.91151	2.46977	1.99074	1.90318	chr7	-	19276806	19280049	Ppm1n	232941	Mus musculus protein phosphatase, Mg2+/Mn2+ dependent, 1N (putative) (Ppm1n), mRNA [NM_177691]	GO:0008150|GO:0003674|GO:0030145|GO:0000287|GO:0016787|GO:0004721|GO:0005575|GO:0003824|GO:0046872
A_52_P33014	0.528268	0.97028	9.32752	9.26642	9.19765	9.36457	9.39782	9.29056	9.42954	9.20714	chr4	-	133000000	133000000	Ppp1r8	100336	Mus musculus protein phosphatase 1, regulatory (inhibitor) subunit 8 (Ppp1r8), transcript variant 1, mRNA [NM_146154]	GO:0005515|GO:0006397|GO:0008380|GO:0006355|GO:0008283|GO:0003723|GO:0004864|GO:0005634|GO:0007275|GO:0003677|GO:0006351|GO:0008599|GO:0050790|GO:0016607|GO:0005681
A_51_P421538	0.303243	6.69448	7.08806	11.2926	6.93934	6.99115	6.482	6.85786	6.78073	6.87075	chr3	+	135000000	135000000	Slc9b2	97086	Mus musculus solute carrier family 9, subfamily B (NHA2, cation proton antiporter 2), member 2 (Slc9b2), mRNA [NM_178877]	GO:0005739|GO:0015297|GO:0016020|GO:0015299|GO:0006810|GO:0016021|GO:0006814|GO:0055085|GO:0006812|GO:0015992|GO:0006811
[truncated: 45,715 more rows]
