# Supplementary material for: Astrocyte-derived SerpinA3N promotes neuroinflammation and epileptic seizures by activating the NF-κB signaling pathway in mice with temporal lobe epilepsy
Source: J Neuroinflammation. 2023 Jul 8;20:161. doi: 10.1186/s12974-023-02840-8 (PMC10329806; doi:10.1186/s12974-023-02840-8)
Supplement: Supplementary file 3 — Additional file 3: Table S2. Differential expression proteins of hippocampus in temporal lobe epilepsy mice. [file 12974_2023_2840_MOESM3_ESM.xlsx]

## Sheet: Protein 
Table. S2: Differential expression proteins of hippocampus in temporal lobe epilepsy mice.
Proteomic analysis of the hippocampus in the mice with spontaneous recurrent seizures at 35 days after kainic acid injection
TLE	temporal lobe epilepsy
Con	control
compare	TLE VS Con
Protein accession	Protein accession number of database used for search
Protein description	Protein functional description
Gene name	Indicates the name of the gene that code for the protein sequence
MW [kDa]	Protein molecular weight ,unit [kDa]
Score	A simple rule to be used to judge whether a result is significant or not
Coverage [%]	Percent of identified peptdie sequence covering in protein sequence
Peptides	Number of peptides whitch spectrums hit
Unique peptides	Number of unique peptides which spectrums hit
Protein accession	Protein description	Gene name	MW [kDa]	Coverage [%]	MS/MS Counts	Peptides	Unique peptides	MS/MS count Con1	MS/MS count Con2	MS/MS count Con3	MS/MS count TLE1	MS/MS count TLE2	MS/MS count TLE3	Peptides Control1	Peptides Control2	Peptides Control3	Peptides TLE1	Peptides TLE2	Peptides TLE3	Unique peptides Control1	Unique peptides Control2	Unique peptides Control3	Unique peptides TLE1	Unique peptides TLE2	Unique peptides TLE3	LFQ intensity Control1	LFQ intensity Control2	LFQ intensity Control3	LFQ intensity TLE1	LFQ intensity TLE2	LFQ intensity TLE3	Con1	Con2	Con3	TLE1	TLE2	TLE3	TLE/Con Ratio	TLE/Con P value
A0AUP1	Coiled-coil domain-containing protein 112 OS=Mus musculus OX=10090 GN=Ccdc112 PE=2 SV=2	Ccdc112	52.776	1.8		1	1							0	1	1	0	1	1	0	1	1	0	1	1	0	0	0	0	0	0
A1L314	Macrophage-expressed gene 1 protein OS=Mus musculus OX=10090 GN=Mpeg1 PE=1 SV=1	Mpeg1	78.39	9.7	5	5	5	0	0	0	0	0	5	0	0	0	1	0	5	0	0	0	1	0	5	0	0	0	0	0	0
A2A432	Cullin-4B OS=Mus musculus OX=10090 GN=Cul4b PE=1 SV=1	Cul4b	110.7	21.4	55	19	12	7	11	11	9	10	7	17	17	17	17	17	14	10	11	11	10	10	9	69932	69091	84138	65532	70177	54068	1.01611	1.00389	1.22253	0.952182	1.01967	0.785609	0.8504	0.1793
A2A5R2	Brefeldin A-inhibited guanine nucleotide-exchange protein 2 OS=Mus musculus OX=10090 GN=Arfgef2 PE=1 SV=1	Arfgef2	202.24	28.5	159	42	31	23	28	31	26	28	23	34	35	36	34	35	33	28	28	26	25	26	26	87878	89916	92633	96340	100710	97007	0.934071	0.955733	0.984612	1.02401	1.07046	1.0311	1.0874	0.0151366
A2A690	Protein TANC2 OS=Mus musculus OX=10090 GN=Tanc2 PE=1 SV=1	Tanc2	220.26	21.6	101	28	28	26	23	19	10	12	11	25	24	24	22	18	19	25	24	24	22	18	19	60926	60429	55756	43366	46728	51882	1.14563	1.13629	1.04842	0.815439	0.878657	0.975571	0.8016	0.0196425
A2A699	Protein FAM171A2 OS=Mus musculus OX=10090 GN=Fam171a2 PE=1 SV=1	Fam171a2	87.486	24.6	55	16	16	12	10	10	8	8	7	15	15	14	12	14	12	15	15	14	12	14	12	1367000	1399300	1186100	881740	959730	865930	1.23157	1.26067	1.06859	0.794384	0.864648	0.780141	0.685	0.00340855
A2A891	Calmodulin-binding transcription activator 1 OS=Mus musculus OX=10090 GN=Camta1 PE=2 SV=1	Camta1	184.32	1		1	1							0	0	1	0	0	0	0	0	1	0	0	0	0	0	0	0	0	0
A2A8L5	Receptor-type tyrosine-protein phosphatase F OS=Mus musculus OX=10090 GN=Ptprf PE=1 SV=1	Ptprf	211.49	25.2	63	32	22	3	5	6	14	17	18	17	14	18	26	28	27	8	7	11	18	21	21	16522	19735	20597	46632	47750	52018	0.487725	0.582572	0.608018	1.37656	1.40957	1.53556	2.575	0.000227014
A2A8U2	Transmembrane protein 201 OS=Mus musculus OX=10090 GN=Tmem201 PE=1 SV=1	Tmem201	72.499	5.4	18	3	3	2	3	3	4	3	3	3	3	3	3	3	3	3	3	3	3	3	3	35528	41068	45433	44608	36280	40527	0.875635	1.01218	1.11976	1.09942	0.894169	0.998842	0.995	0.971421
A2A8Z1	Oxysterol-binding protein-related protein 9 OS=Mus musculus OX=10090 GN=Osbpl9 PE=1 SV=1	Osbpl9	83.108	9.6	16	6	5	2	1	3	4	4	2	3	4	4	5	4	4	3	3	4	5	4	4	39273	38741	48345	46607	39335	43790	0.920134	0.90767	1.13268	1.09196	0.921586	1.02596	1.0267	0.754666
A2AAE1	Transmembrane protein KIAA1109 OS=Mus musculus OX=10090 GN=Kiaa1109 PE=1 SV=4	Kiaa1109	555.36	3	15	11	11	5	2	2	2	1	3	6	6	6	5	5	5	6	6	6	5	5	5	290310	259930	343380	370480	290040	121230	1.03969	0.930887	1.22975	1.3268	1.03872	0.434161	0.8748	0.54667
A2AAY5	SH3 and PX domain-containing protein 2B OS=Mus musculus OX=10090 GN=Sh3pxd2b PE=1 SV=1	Sh3pxd2b	101.52	6.8	9	4	4	0	0	0	3	3	3	0	1	0	4	3	4	0	1	0	4	3	4	0	0	0	21730	25756	26771				0.877897	1.04055	1.08156
A2ADY9	Protein DDI1 homolog 2 OS=Mus musculus OX=10090 GN=Ddi2 PE=1 SV=1	Ddi2	44.59	44.9	50	11	11	7	9	8	8	10	8	8	10	9	11	11	9	8	10	9	11	11	9	103940	108050	97296	104620	117190	103600	0.982581	1.02143	0.919773	0.989009	1.10784	0.979366	1.0521	0.372565
A2AF47	Dedicator of cytokinesis protein 11 OS=Mus musculus OX=10090 GN=Dock11 PE=1 SV=1	Dock11	237.77	3.8	7	7	4	1	1	0	2	0	3	5	5	4	5	4	6	2	2	1	3	1	4	9737.2	12029	0	14331	0	22925	0.659901	0.815219		0.971228		1.55365	1.7116	0.183225
A2AFR3	FERM and PDZ domain-containing protein 4 OS=Mus musculus OX=10090 GN=Frmpd4 PE=1 SV=1	Frmpd4	144.98	5.4	9	4	4	3	3	1	1	0	1	3	4	2	1	1	2	3	4	2	1	1	2	5666.7	11344	0	0	0	11064	0.605531	1.21219				1.18227	1.3008
A2AG50	MAP7 domain-containing protein 2 OS=Mus musculus OX=10090 GN=Map7d2 PE=1 SV=1	Map7d2	86.049	27.7	51	16	16	11	13	10	6	6	5	11	15	12	10	10	9	11	15	12	10	10	9	111920	103130	104820	66289	76808	58156	1.2886	1.1874	1.20686	0.763225	0.884336	0.669585	0.6292	0.00507154
A2AGL3	Ryanodine receptor 3 OS=Mus musculus OX=10090 GN=Ryr3 PE=1 SV=1	Ryr3	551.32	3	4	11	3	0	1	1	0	1	1	8	11	11	10	10	11	1	3	3	2	2	3	0	154920	150140	0	115280	84858		1.22661	1.18876		0.912751	0.671879	0.6561	0.106601
A2AGT5	Cytoskeleton-associated protein 5 OS=Mus musculus OX=10090 GN=Ckap5 PE=1 SV=1	Ckap5	225.63	34.8	274	58	58	43	48	45	47	47	44	49	52	50	54	53	50	49	52	50	54	53	50	153640	145950	150810	149840	152370	141110	1.03146	0.979837	1.01246	1.00595	1.02294	0.947344	0.9843	0.591243
A2AHC3	Calmodulin-regulated spectrin-associated protein 1 OS=Mus musculus OX=10090 GN=Camsap1 PE=1 SV=1	Camsap1	175.89	23.4	78	24	24	14	16	16	13	10	9	18	22	23	20	21	19	18	22	23	20	21	19	46822	50366	47358	37432	36806	32981	1.11585	1.20031	1.12862	0.89207	0.877151	0.785995	0.7418	0.00279458
A2AHG0	Leucine zipper putative tumor suppressor 3 OS=Mus musculus OX=10090 GN=Lzts3 PE=1 SV=1	Lzts3	74.985	14.9	25	8	8	7	7	6	1	2	2	8	8	7	4	5	3	8	8	7	4	5	3	31743	27794	26769	15240	12637	11238	1.51855	1.32963	1.2806	0.729065	0.60454	0.537613	0.4532	0.00148701
A2AI08	Taperin OS=Mus musculus OX=10090 GN=Tprn PE=1 SV=1	Tprn	80.088	8.1	3	2	2	0	0	1	1	0	1	1	1	1	2	1	2	1	1	1	2	1	2	0	0	0	0	0	0
A2AIL4	NADH dehydrogenase (ubiquinone) complex I, assembly factor 6 OS=Mus musculus OX=10090 GN=Ndufaf6 PE=1 SV=1	Ndufaf6	38.362	11.1	11	3	3	1	2	2	3	2	1	1	3	2	3	2	3	1	3	2	3	2	3	0	13078	16405	12623	12227	13410		0.965266	1.21083	0.931683	0.902455	0.98977	0.8651	0.225209
A2AJA9	Apical junction component 1 homolog OS=Mus musculus OX=10090 GN=Ajm1 PE=1 SV=1	Ajm1	107.18	24.6	68	18	18	15	15	12	8	9	9	18	16	16	13	14	16	18	16	16	13	14	16	359590	308810	318000	195110	189510	204910	1.36906	1.17572	1.21071	0.742838	0.721517	0.780149	0.5977	0.000587929
A2AJI0	MAP7 domain-containing protein 1 OS=Mus musculus OX=10090 GN=Map7d1 PE=1 SV=1	Map7d1	93.275	24.7	61	16	16	11	8	12	10	11	9	14	15	16	16	16	15	14	15	16	16	16	15	156790	160210	163110	171250	162430	152570	0.973488	0.994722	1.01273	1.06327	1.00851	0.947287	1.0128	0.756312
A2ALI5	Adherens junction-associated protein 1 OS=Mus musculus OX=10090 GN=Ajap1 PE=2 SV=1	Ajap1	44.771	8.7	8	2	2	2	2	2	1	1	0	2	2	2	1	1	1	2	2	2	1	1	1	21457	25917	23802	0	0	0	0.904392	1.09238	1.00323
A2ALK8	Tyrosine-protein phosphatase non-receptor type 3 OS=Mus musculus OX=10090 GN=Ptpn3 PE=1 SV=1	Ptpn3	103.89	5.5	11	4	4	1	1	3	2	2	2	3	2	4	2	3	3	3	2	4	2	3	3	15427	14022	16093	11139	12752	12859	1.1248	1.02236	1.17336	0.812157	0.929762	0.937564	0.8069	0.0254484
A2ALS5	Rap1 GTPase-activating protein 1 OS=Mus musculus OX=10090 GN=Rap1gap PE=1 SV=2	Rap1gap	73.432	37.1	105	18	16	17	19	18	16	17	18	18	17	18	17	17	18	16	15	16	15	15	16	192440	196600	208020	155880	182260	175660	1.03941	1.06188	1.12356	0.841942	0.984426	0.948778	0.8605	0.0446864
A2ALU4	Protein Shroom2 OS=Mus musculus OX=10090 GN=Shroom2 PE=1 SV=1	Shroom2	164.7	11.2	57	13	13	8	14	6	10	12	7	10	13	12	11	12	12	10	13	12	11	12	12	132750	128870	120470	82007	107160	94547	1.1963	1.16133	1.08563	0.739019	0.96569	0.852026	0.7425	0.0213334
A2AN08	E3 ubiquitin-protein ligase UBR4 OS=Mus musculus OX=10090 GN=Ubr4 PE=1 SV=1	Ubr4	572.28	20.7	334	77	77	49	55	57	58	60	55	60	61	65	68	67	65	60	61	65	68	67	65	309830	289250	301340	323700	338460	322270	0.986275	0.920763	0.959249	1.03043	1.07741	1.02588	1.0933	0.0243987
A2AP18	1-phosphatidylinositol 4,5-bisphosphate phosphodiesterase eta-2 OS=Mus musculus OX=10090 GN=Plch2 PE=1 SV=2	Plch2	164.3	21.1	118	20	18	22	22	21	17	19	17	19	19	19	18	19	18	17	17	17	16	17	16	218910	194740	177350	141590	162690	147620	1.25943	1.12038	1.02033	0.814594	0.935986	0.849286	0.7646	0.0222862
A2APT9	Kelch domain-containing protein 7A OS=Mus musculus OX=10090 GN=Klhdc7a PE=1 SV=3	Klhdc7a	83.589	6	4	3	3	0	0	0	2	0	2	0	1	0	2	2	3	0	1	0	2	2	3	0	0	0	23029	26251	44248				0.738677	0.842026	1.4193
A2APV2	Formin-like protein 2 OS=Mus musculus OX=10090 GN=Fmnl2 PE=1 SV=2	Fmnl2	123.1	19.8	63	19	16	8	9	11	13	12	10	15	14	13	17	15	13	12	13	12	14	14	12	83353	71553	78850	110380	106380	106300	0.898175	0.771023	0.849652	1.18941	1.1463	1.14544	1.382	0.0021611
A2APX8	Sodium channel protein type 1 subunit alpha OS=Mus musculus OX=10090 GN=Scn1a PE=1 SV=1	Scn1a	228.8	11.1	30	19	7	7	5	7	5	3	3	18	17	18	16	14	16	7	6	7	5	5	5	28808	27567	31359	17709	17211	19593	1.21513	1.16278	1.32273	0.746968	0.725963	0.826436	0.6213	0.000951012
A2APY7	Arginine-hydroxylase NDUFAF5, mitochondrial OS=Mus musculus OX=10090 GN=Ndufaf5 PE=1 SV=1	Ndufaf5	38.404	23.9	34	7	7	5	6	7	4	6	6	7	6	7	6	6	6	7	6	7	6	6	6	41267	40861	42929	33948	37762	32197	1.0814	1.07076	1.12495	0.889607	0.989553	0.843722	0.8309	0.0190622
A2AQ19	RNA polymerase-associated protein RTF1 homolog OS=Mus musculus OX=10090 GN=Rtf1 PE=1 SV=1	Rtf1	80.796	2		1	1							1	1	1	1	1	1	1	1	1	1	1	1	0	0	0	0	0	0
A2AQ25	Sickle tail protein OS=Mus musculus OX=10090 GN=Skt PE=1 SV=1	Skt	213.03	19.8	114	31	31	23	16	27	18	15	15	28	28	29	25	28	25	28	28	29	25	28	25	153950	138630	148730	98913	97798	97584	1.2557	1.13074	1.21312	0.806789	0.797694	0.795949	0.6669	0.000202823
A2AR02	Peptidyl-prolyl cis-trans isomerase G OS=Mus musculus OX=10090 GN=Ppig PE=1 SV=1	Ppig	88.324	2.8	6	2	2	1	0	2	1	1	1	1	1	2	1	1	1	1	1	2	1	1	1	0	0	0	0	0	0
A2ARP1	Inositol hexakisphosphate and diphosphoinositol-pentakisphosphate kinase 1 OS=Mus musculus OX=10090 GN=Ppip5k1 PE=1 SV=1	Ppip5k1	159.92	4.3	19	4	3	3	4	3	2	4	3	3	4	3	3	3	3	2	3	2	2	2	2	48708	56332	56163	33017	42944	35254	1.07279	1.24071	1.23699	0.727199	0.945841	0.776469	0.6899	0.0153445
A2ARS0	Ankyrin repeat domain-containing protein 63 OS=Mus musculus OX=10090 GN=Ankrd63 PE=1 SV=1	Ankrd63	41.067	10	3	2	2	0	1	2	0	0	0	1	2	2	0	0	0	1	2	2	0	0	0	0	36269	40252	0	0	0		0.947949	1.05205
A2ASQ1	Agrin OS=Mus musculus OX=10090 GN=Agrn PE=1 SV=1	Agrn	207.54	23.2	123	28	28	18	16	23	21	23	22	23	24	24	26	27	27	23	24	24	26	27	27	87976	83341	93697	120580	122820	119310	0.840905	0.796602	0.895588	1.15254	1.17396	1.14041	1.3686	0.000834517
A2ASZ8	Calcium-binding mitochondrial carrier protein SCaMC-2 OS=Mus musculus OX=10090 GN=Slc25a25 PE=1 SV=1	Slc25a25	52.62	30.7	44	11	11	9	8	7	5	8	7	10	11	10	10	11	11	10	11	10	10	11	11	94437	98720	100980	104520	93925	83752	0.983149	1.02774	1.05126	1.08812	0.977818	0.871911	0.9594	0.536966
A2AT37	Regulator of nonsense transcripts 2 OS=Mus musculus OX=10090 GN=Upf2 PE=1 SV=1	Upf2	147.55	13.8	39	13	13	6	7	9	7	5	5	9	10	11	9	7	11	9	10	11	9	7	11	22054	24056	25649	20396	17915	19688	1.01978	1.11235	1.18601	0.943109	0.828388	0.910372	0.8082	0.0220313
A2ATU0	Probable 2-oxoglutarate dehydrogenase E1 component DHKTD1, mitochondrial OS=Mus musculus OX=10090 GN=Dhtkd1 PE=1 SV=1	Dhtkd1	102.79	3.4	3	2	2	0	0	0	2	1	0	0	1	0	2	1	2	0	1	0	2	1	2	0	0	0	27597	0	21626				1.1213		0.878695
A2AV25	Fibrinogen C domain-containing protein 1 OS=Mus musculus OX=10090 GN=Fibcd1 PE=2 SV=1	Fibcd1	50.601	15.9	15	6	6	5	4	3	1	1	1	6	5	4	2	3	3	6	5	4	2	3	3	25145	22584	20571	7009.7	5817.7	7303.4	1.70608	1.53232	1.39573	0.475606	0.394729	0.495533	0.2947	0.000176478
A2AVZ9	Solute carrier family 43 member 3 OS=Mus musculus OX=10090 GN=Slc43a3 PE=1 SV=1	Slc43a3	56.033	3.6		1	1							0	0	0	1	1	1	0	0	0	1	1	1	0	0	0	0	0	0
A2AWA9	Rab GTPase-activating protein 1 OS=Mus musculus OX=10090 GN=Rabgap1 PE=1 SV=1	Rabgap1	120.8	28	108	24	23	20	18	17	18	18	17	22	21	23	21	23	20	21	20	22	20	22	20	195860	194600	191010	179590	192400	188570	1.02901	1.02239	1.00353	0.94353	1.01083	0.99071	0.964	0.164943
A2AWP8	Rho guanine nucleotide exchange factor 10-like protein OS=Mus musculus OX=10090 GN=Arhgef10l PE=1 SV=1	Arhgef10l	139.99	2.5	2	3	2	0	0	0	1	0	1	1	1	1	1	1	3	1	1	1	1	1	2	0	0	0	0	0	0
A2BDX3	Adenylyltransferase and sulfurtransferase MOCS3 OS=Mus musculus OX=10090 GN=Mocs3 PE=1 SV=1	Mocs3	49.374	32.2	35	11	11	5	5	5	7	6	7	6	8	7	8	8	7	6	8	7	8	8	7	113330	99601	114050	123550	115690	128980	0.978106	0.859616	0.98432	1.06631	0.998474	1.11317	1.1261	0.0921714
A2BE28	Ribosomal biogenesis protein LAS1L OS=Mus musculus OX=10090 GN=Las1l PE=1 SV=1	Las1l	89.413	5	4	3	3	2	1	0	1	0	0	2	1	2	1	1	1	2	1	2	1	1	1	0	0	0	0	0	0
A2BH40	AT-rich interactive domain-containing protein 1A OS=Mus musculus OX=10090 GN=Arid1a PE=1 SV=1	Arid1a	242.09	4.1	18	6	5	2	4	3	3	3	3	4	5	3	5	4	4	3	4	2	4	4	3	30515	24426	27508	22829	23112	21485	1.22162	0.977855	1.10124	0.913922	0.925251	0.860117	0.8178	0.0441695
A2BIM8	Major urinary protein 18 OS=Mus musculus OX=10090 GN=Mup18 PE=3 SV=1	Mup18	20.762	8.3		1	1							1	1	1	0	1	0	1	1	1	0	1	0	0	0	0	0	0	0
A2CG49	Kalirin OS=Mus musculus OX=10090 GN=Kalrn PE=1 SV=1	Kalrn	337	24.4	214	62	46	39	42	36	28	32	37	57	59	55	46	53	51	42	45	43	35	39	38	198140	193350	180920	128950	156550	172170	1.15412	1.12622	1.05382	0.751107	0.911871	1.00285	0.7995	0.0615278
A2RSJ4	UHRF1-binding protein 1-like OS=Mus musculus OX=10090 GN=Uhrf1bp1l PE=1 SV=2	Uhrf1bp1l	161.94	19.1	93	20	20	18	18	16	12	13	16	19	19	18	17	17	17	19	19	18	17	17	17	73069	69756	66475	61109	70259	61328	1.09059	1.04114	0.992174	0.912084	1.04865	0.915352	0.9207	0.190798
A2RSQ0	DENN domain-containing protein 5B OS=Mus musculus OX=10090 GN=Dennd5b PE=1 SV=2	Dennd5b	144.63	4.6	7	4	3	2	1	1	1	1	1	3	4	3	4	2	4	2	3	2	3	1	3	25108	16916	17654	12298	0	10865	1.51543	1.02099	1.06553	0.742265		0.655774	0.5822	0.0518841
A2RSX7	tRNA wybutosine-synthesizing protein 5 OS=Mus musculus OX=10090 GN=Tyw5 PE=2 SV=2	Tyw5	36.632	10.8	9	3	3	2	2	1	1	2	1	3	2	2	2	3	1	3	2	2	2	3	1	17671	17582	15579	14642	16209	0	1.08168	1.07623	0.953626	0.89627	0.992189		0.9104	0.247486
A2RT62	F-box/LRR-repeat protein 16 OS=Mus musculus OX=10090 GN=Fbxl16 PE=1 SV=1	Fbxl16	51.878	41.8	66	13	13	11	12	12	9	10	12	10	12	11	11	10	12	10	12	11	11	10	12	296350	284230	263500	195030	202610	223800	1.21329	1.16367	1.0788	0.798474	0.829508	0.916262	0.7362	0.00459079
A2RTL5	Arginine/serine-rich coiled-coil protein 2 OS=Mus musculus OX=10090 GN=Rsrc2 PE=2 SV=1	Rsrc2	43.876	12.8	7	3	3	2	1	1	2	0	1	2	2	1	3	0	2	2	2	1	3	0	2	14207	15646	0	10017	0	10427	1.12985	1.24429		0.796628		0.829234	0.6848	0.0186068
A2TJV2	Paralemmin-3 OS=Mus musculus OX=10090 GN=Palm3 PE=1 SV=1	Palm3	78.787	1.6		1	1							1	1	1	1	0	1	1	1	1	1	0	1	0	0	0	0	0	0
A3KFM7	Chromodomain-helicase-DNA-binding protein 6 OS=Mus musculus OX=10090 GN=Chd6 PE=1 SV=1	Chd6	305.39	0.4		1	1							1	1	1	1	1	1	1	1	1	1	1	1	0	0	0	0	0	0
A3KFX0	Cytosolic 5'-nucleotidase 1A OS=Mus musculus OX=10090 GN=Nt5c1a PE=1 SV=1	Nt5c1a	40.678	36.7	25	9	9	2	2	0	7	7	7	6	6	6	9	7	7	6	6	6	9	7	7	34635	43742	37486	92649	89534	95676	0.527809	0.666592	0.571256	1.41189	1.36442	1.45802	2.3982	0.000246905
A3KGB4	TBC1 domain family member 8B OS=Mus musculus OX=10090 GN=Tbc1d8b PE=1 SV=1	Tbc1d8b	127.89	9.6	27	7	7	3	4	5	6	4	5	4	4	5	6	4	5	4	4	5	6	4	5	26640	29921	25507	19902	21794	26036	1.06702	1.19844	1.02164	0.797143	0.872924	1.04283	0.8253	0.100599
A3KMP2	Tetratricopeptide repeat protein 38 OS=Mus musculus OX=10090 GN=Ttc38 PE=1 SV=2	Ttc38	52.223	26	29	9	9	2	4	4	6	6	7	4	7	6	8	8	8	4	7	6	8	8	8	20274	27477	24741	46524	36702	45337	0.605028	0.819985	0.738335	1.3884	1.09528	1.35297	1.7735	0.00784701
A6H5Y3	Methionine synthase OS=Mus musculus OX=10090 GN=Mtr PE=1 SV=1	Mtr	139.07	7.7	16	8	8	2	3	1	6	1	3	6	7	5	8	5	4	6	7	5	8	5	4	65410	52827	53948	63506	55503	60328	1.11646	0.901685	0.920819	1.08396	0.94736	1.02972	1.0415	0.605984
A6H5Z3	Exocyst complex component 6B OS=Mus musculus OX=10090 GN=Exoc6b PE=1 SV=1	Exoc6b	94.128	21.4	59	14	13	12	11	11	9	8	8	14	13	13	12	11	13	13	12	12	11	11	12	99788	100310	92803	78295	82068	86984	1.10825	1.11404	1.03067	0.869545	0.911448	0.966045	0.8445	0.0127238
A6H611	Mitochondrial intermediate peptidase OS=Mus musculus OX=10090 GN=Mipep PE=1 SV=1	Mipep	80.851	11.7	21	7	7	5	3	4	3	3	3	6	5	6	7	6	7	6	5	6	7	6	7	18895	17272	22078	17001	16958	14214	1.06533	0.97382	1.24479	0.958541	0.956116	0.801406	0.8271	0.113244
A6H630	Damage-control phosphatase ARMT1 OS=Mus musculus OX=10090 GN=Armt1 PE=1 SV=1	Armt1	50.548	28.9	46	10	10	9	10	8	6	5	8	9	10	9	8	7	9	9	10	9	8	7	9	99018	105990	107330	62961	68225	73646	1.14877	1.22965	1.2452	0.730448	0.791519	0.854412	0.6558	0.00121371
A6H6A9	Rab GTPase-activating protein 1-like OS=Mus musculus OX=10090 GN=Rabgap1l PE=1 SV=1	Rabgap1l	92.403	17.3	48	11	10	8	7	9	9	9	6	9	10	11	11	11	9	8	9	10	10	10	9	40078	44347	40936	45397	48053	43018	0.918416	1.01624	0.938078	1.04031	1.10117	0.985788	1.0886	0.128649
A6H6E9	Tetratricopeptide repeat protein 23-like OS=Mus musculus OX=10090 GN=Ttc23l PE=2 SV=1	Ttc23l	51.532	1.7		1	1							1	1	1	0	1	1	1	1	1	0	1	1	0	0	0	0	0	0
A6H8H2	DENN domain-containing protein 4C OS=Mus musculus OX=10090 GN=Dennd4c PE=1 SV=1	Dennd4c	211.46	0.9	6	2	2	1	0	1	1	2	1	1	1	1	2	2	2	1	1	1	2	2	2	0	0	0	12957	17017	13573				0.892622	1.17232	0.935059
A6X8Z5	Rho GTPase-activating protein 31 OS=Mus musculus OX=10090 GN=Arhgap31 PE=1 SV=1	Arhgap31	155.27	0.8		1	1							1	0	1	1	1	1	1	0	1	1	1	1	0	0	0	0	0	0
A6X919	Probable C-mannosyltransferase DPY19L1 OS=Mus musculus OX=10090 GN=Dpy19l1 PE=1 SV=1	Dpy19l1	84.186	3.8	11	2	2	2	2	1	2	2	2	2	2	1	2	2	2	2	2	1	2	2	2	26095	25967	0	30176	21442	29179	0.982056	0.977239		1.13564	0.806946	1.09812	1.0346	0.882003
A6X935	Inter alpha-trypsin inhibitor, heavy chain 4 OS=Mus musculus OX=10090 GN=Itih4 PE=1 SV=2	Itih4	104.66	4.2	7	3	3	0	0	2	3	1	1	1	1	3	3	2	1	1	1	3	3	2	1	0	0	66604	54865	117570	0			0.835897	0.68857	1.47553		1.2945
A8Y5H7	SEC14-like protein 1 OS=Mus musculus OX=10090 GN=Sec14l1 PE=1 SV=1	Sec14l1	81.215	9.2	17	5	5	3	3	3	4	1	3	3	4	4	5	4	4	3	4	4	5	4	4	21432	26650	24558	24599	23249	25901	0.878427	1.0923	1.00655	1.00823	0.952899	1.0616	1.0153	0.810018
B0F2B4	Neuroligin 4-like OS=Mus musculus OX=10090 GN=Nlgn4l PE=1 SV=1	Nlgn4l	97.347	13.3	24	9	6	4	5	5	3	3	4	7	8	9	7	8	8	4	5	6	4	5	5	50017	48108	47727	27424	27009	29249	1.30744	1.25754	1.24758	0.716861	0.706013	0.764566	0.5737	4.00844e-05
B0V2N1	Receptor-type tyrosine-protein phosphatase S OS=Mus musculus OX=10090 GN=Ptprs PE=1 SV=1	Ptprs	211.9	35.8	203	48	37	35	38	33	30	31	36	43	44	43	42	40	44	33	34	33	31	32	35	268280	270800	243730	203090	221780	248040	1.10576	1.11615	1.00457	0.83707	0.914104	1.02234	0.8596	0.0835253
B1AR13	CDGSH iron-sulfur domain-containing protein 3, mitochondrial OS=Mus musculus OX=10090 GN=Cisd3 PE=1 SV=1	Cisd3	15.676	9.5		1	1							1	1	1	1	1	1	1	1	1	1	1	1	91642	110580	125000	101920	105150	99851
B1AUR6	Protein MMS22-like OS=Mus musculus OX=10090 GN=Mms22l PE=1 SV=1	Mms22l	140.58	0.9		1	1							1	1	1	1	1	1	1	1	1	1	1	1	0	0	0	0	0	0
B1AVZ0	Uracil phosphoribosyltransferase homolog OS=Mus musculus OX=10090 GN=Uprt PE=1 SV=1	Uprt	34.278	19.4	13	4	4	1	1	3	2	3	3	2	2	3	2	3	3	2	2	3	2	3	3	16195	15307	17036	14467	13512	19621	1.01073	0.955314	1.06322	0.90289	0.843288	1.22455	0.9807	0.80032
B1AWN6	Sodium channel protein type 2 subunit alpha OS=Mus musculus OX=10090 GN=Scn2a PE=1 SV=1	Scn2a	227.94	22.6	208	40	23	36	35	38	33	32	34	33	33	36	35	30	35	17	17	20	20	16	20	262460	273870	254190	195050	221370	213110	1.10895	1.15716	1.074	0.824126	0.935333	0.900433	0.7963	0.00615465
B1AXH1	NHS-like protein 2 OS=Mus musculus OX=10090 GN=Nhsl2 PE=1 SV=2	Nhsl2	132.35	20.5	51	14	14	11	11	13	5	5	6	12	13	13	9	9	10	12	13	13	9	9	10	87788	82319	89388	56112	39771	46728	1.30992	1.22832	1.3338	0.837272	0.593441	0.697249	0.5496	0.00405517
B1AXP6	Mitochondrial import receptor subunit TOM5 homolog OS=Mus musculus OX=10090 GN=Tomm5 PE=3 SV=1	Tomm5	6.0372	35.3	5	3	3	0	1	1	2	1	0	1	2	3	3	2	2	1	2	3	3	2	2	0	63859	27471	31833	46121	0		1.50892	0.64911	0.75218	1.08979		0.8535	0.864633
B1AXV0	DOMON domain-containing protein FRRS1L OS=Mus musculus OX=10090 GN=Frrs1l PE=1 SV=1	Frrs1l	32.506	32.8	48	8	8	8	8	8	7	8	9	7	8	7	6	7	7	7	8	7	6	7	7	120630	116680	106340	65306	76307	72856	1.29682	1.25436	1.1432	0.702065	0.82033	0.783231	0.6241	0.00137509
B1AY13	Ubiquitin carboxyl-terminal hydrolase 24 OS=Mus musculus OX=10090 GN=Usp24 PE=1 SV=1	Usp24	294	14	98	25	25	14	15	16	16	16	21	20	20	21	19	21	23	20	20	21	19	21	23	185390	189250	197830	221240	224570	234630	0.887805	0.90629	0.947379	1.05949	1.07543	1.12361	1.1886	0.00267391
B1AZA5	Transmembrane protein 245 OS=Mus musculus OX=10090 GN=Tmem245 PE=1 SV=1	Tmem245	97.356	1.6		1	1							0	1	0	1	1	1	0	1	0	1	1	1	0	0	0	0	0	0
B1AZI6	THO complex subunit 2 OS=Mus musculus OX=10090 GN=Thoc2 PE=1 SV=1	Thoc2	182.77	4.6	7	5	4	0	1	0	3	0	3	3	3	1	4	1	4	2	3	1	4	1	4	128560	132060	0	164280	0	156930	0.883832	0.907894		1.1294		1.07887	1.2325	0.0157612
B1AZP2	Disks large-associated protein 4 OS=Mus musculus OX=10090 GN=Dlgap4 PE=1 SV=1	Dlgap4	108.04	33.2	110	22	22	22	19	20	19	15	15	22	20	19	18	18	18	22	20	19	18	18	18	173360	173430	171240	101820	109500	99725	1.2546	1.25511	1.23926	0.736869	0.792449	0.721708	0.6004	5.81316e-05
B2RQC6	CAD protein OS=Mus musculus OX=10090 GN=Cad PE=1 SV=1	Cad	243.24	15.4	89	22	22	7	13	15	19	16	19	10	18	19	20	20	18	10	18	19	20	20	18	33496	39426	39883	58838	53152	55959	0.715844	0.842574	0.85234	1.25743	1.13591	1.1959	1.4888	0.00324448
B2RR83	3'-5' RNA helicase YTHDC2 OS=Mus musculus OX=10090 GN=Ythdc2 PE=1 SV=1	Ythdc2	161.09	7	16	7	7	1	2	4	3	4	2	5	4	6	6	4	4	5	4	6	6	4	4	14302	13394	13682	10997	14153	14855	1.05442	0.987479	1.00871	0.810759	1.04344	1.09519	0.9668	0.683292
B2RRE7	OTU domain-containing protein 4 OS=Mus musculus OX=10090 GN=Otud4 PE=1 SV=1	Otud4	123.05	2.4	2	2	2	0	0	1	0	1	0	0	0	1	1	2	2	0	0	1	1	2	2	0	0	0	0	0	0
B2RSH2	Guanine nucleotide-binding protein G(i) subunit alpha-1 OS=Mus musculus OX=10090 GN=Gnai1 PE=1 SV=1	Gnai1	40.361	51.1	55	18	7	8	10	10	9	8	10	17	17	17	17	16	16	7	7	7	7	7	7	827840	839800	734780	540530	540230	541100	1.23427	1.2521	1.09552	0.805903	0.805456	0.806753	0.6751	0.000763647
B2RUJ5	Amyloid-beta A4 precursor protein-binding family A member 1 OS=Mus musculus OX=10090 GN=Apba1 PE=1 SV=2	Apba1	92.908	19.2	36	9	8	8	5	6	7	5	5	9	8	7	7	5	6	8	7	6	6	4	5	43818	43037	43291	27774	36632	33402	1.15334	1.13278	1.13947	0.731042	0.964195	0.879177	0.7515	0.0231183
B2RUR8	OTU domain-containing protein 7B OS=Mus musculus OX=10090 GN=Otud7b PE=1 SV=1	Otud7b	91.982	15.1	22	8	6	3	3	2	6	2	6	5	6	5	8	4	6	4	5	4	6	3	5	32204	23679	28879	36371	24711	31186	1.09148	0.802542	0.978783	1.23271	0.837519	1.05697	1.0886	0.606311
B2RXC1	Trafficking protein particle complex subunit 11 OS=Mus musculus OX=10090 GN=Trappc11 PE=1 SV=1	Trappc11	128.39	21.3	83	17	17	14	15	14	14	13	13	15	14	14	13	15	14	15	14	14	13	15	14	55537	55082	59859	58803	61314	65372	0.936104	0.928434	1.00895	0.991154	1.03348	1.10188	1.0881	0.10693
B2RXR6	Serine/threonine-protein phosphatase 6 regulatory ankyrin repeat subunit B OS=Mus musculus OX=10090 GN=Ankrd44 PE=1 SV=1	Ankrd44	107.38	4.9	4	3	3	0	0	0	0	1	3	0	0	1	0	1	3	0	0	1	0	1	3	0	0	0	0	0	0
B2RXS4	Plexin-B2 OS=Mus musculus OX=10090 GN=Plxnb2 PE=1 SV=1	Plxnb2	206.23	27.6	119	36	36	11	12	13	25	29	29	23	25	26	30	31	32	23	25	26	30	31	32	60042	62499	60780	120520	105600	122280	0.677521	0.705246	0.685848	1.35996	1.1916	1.37982	1.9005	0.00018495
B2RY56	RNA-binding protein 25 OS=Mus musculus OX=10090 GN=Rbm25 PE=1 SV=2	Rbm25	99.551	16.8	51	11	11	7	8	10	8	9	9	8	9	11	10	10	11	8	9	11	10	10	11	51756	50110	51613	57011	49518	46804	1.01214	0.979949	1.00934	1.1149	0.968372	0.915297	0.999	0.945565
B5TVM2	Immunoglobulin-like domain-containing receptor 2 OS=Mus musculus OX=10090 GN=Ildr2 PE=1 SV=2	Ildr2	73.235	21.9	37	10	10	9	6	7	6	5	4	10	7	8	7	6	5	10	7	8	7	6	5	97207	89353	102200	67730	71019	74873	1.16095	1.06715	1.22059	0.808906	0.848187	0.894216	0.7398	0.00350291
B7ZMP1	Xaa-Pro aminopeptidase 3 OS=Mus musculus OX=10090 GN=Xpnpep3 PE=1 SV=1	Xpnpep3	56.677	24.5	33	9	9	4	6	5	7	5	6	8	8	7	8	8	8	8	8	7	8	8	8	30250	29024	30320	31214	25597	27289	1.04494	1.00259	1.04736	1.07824	0.88421	0.942658	0.9387	0.330769
B8ZXI1	Queuine tRNA-ribosyltransferase accessory subunit 2 OS=Mus musculus OX=10090 GN=Qtrt2 PE=1 SV=2	Qtrt2	46.288	7.5	4	2	2	0	0	0	2	1	1	1	1	1	2	2	2	1	1	1	2	2	2	0	0	0	9350.4	6818.4	5731.5				1.28086	0.934015	0.785126
B9EHT4	CAP-Gly domain-containing linker protein 3 OS=Mus musculus OX=10090 GN=Clip3 PE=1 SV=1	Clip3	59.586	10.4	15	4	4	1	2	4	3	2	3	3	3	4	4	3	3	3	3	4	4	3	3	25580	29209	26944	27808	33954	24929	0.911272	1.04055	0.959863	0.990643	1.20959	0.88808	1.0607	0.624289
B9EJ80	PDZ domain-containing protein 8 OS=Mus musculus OX=10090 GN=Pdzd8 PE=1 SV=1	Pdzd8	127.74	7.9	23	7	7	3	4	4	4	2	6	4	7	6	5	3	6	4	7	6	5	3	6	15590	15787	16291	18654	16635	19909	0.909338	0.920829	0.950227	1.08806	0.970291	1.16126	1.158	0.056232
B9EJ86	Oxysterol-binding protein-related protein 8 OS=Mus musculus OX=10090 GN=Osbpl8 PE=1 SV=1	Osbpl8	101.27	25.5	87	16	16	16	16	15	15	15	10	15	15	14	14	14	13	15	15	14	14	14	13	89988	89193	87364	77371	83463	80152	1.06383	1.05443	1.03281	0.914675	0.986694	0.947552	0.9041	0.0127364
B9EJA2	Cortactin-binding protein 2 OS=Mus musculus OX=10090 GN=Cttnbp2 PE=1 SV=2	Cttnbp2	178.77	18.4	131	26	26	26	25	25	18	18	19	25	26	25	20	21	22	25	26	25	20	21	22	194800	178000	177320	124980	132080	145360	1.22704	1.12121	1.11693	0.787243	0.831965	0.915615	0.7315	0.00430394
B9EJI9	Transmembrane protein 229A OS=Mus musculus OX=10090 GN=Tmem229a PE=2 SV=1	Tmem229a	41.525	5.4		1	1							1	0	0	1	1	1	1	0	0	1	1	1	0	0	0	0	0	0
B9EKR1	Receptor-type tyrosine-protein phosphatase zeta OS=Mus musculus OX=10090 GN=Ptprz1 PE=1 SV=1	Ptprz1	254.4	18.4	170	34	34	29	26	27	27	30	31	29	28	30	28	29	30	29	28	30	28	29	30	1148800	1117600	1013700	1321100	1414500	1456700	0.922435	0.897382	0.813955	1.06078	1.13578	1.16966	1.2781	0.00672982
C0HK80	Adipocyte-related X-chromosome expressed sequence 2 OS=Mus musculus OX=10090 GN=Arxes2 PE=1 SV=1	Arxes2	20.146	21.7	12	4	4	1	1	2	3	2	3	4	4	4	4	3	3	4	4	4	4	3	3	54249	49473	52071	59705	60519	55709	0.981213	0.894829	0.941819	1.0799	1.09462	1.00762	1.1293	0.0302718
C0HKD9	Microfibrillar-associated protein 1B OS=Mus musculus OX=10090 GN=Mfap1b PE=1 SV=1	Mfap1b	51.954	15	21	4	4	4	3	4	3	4	3	4	3	4	4	4	3	4	3	4	4	4	3	24584	21896	21122	22716	19449	17973	1.15472	1.02846	0.992109	1.06698	0.913527	0.844199	0.8896	0.221195
C0HKE9	Histone H2A type 1-P OS=Mus musculus OX=10090 GN=Hist1h2ap PE=1 SV=1	Hist1h2ap	14.135	32.3		4	1							4	3	4	4	3	4	1	1	1	1	1	1	5613200	7352300	7233000	8600600	10227000	9780600
C0HKG6	Ribonuclease T2-B OS=Mus musculus OX=10090 GN=Rnaset2b PE=1 SV=1	Rnaset2b	29.608	13.1	5	3	3	0	0	0	1	1	3	1	0	1	2	2	3	1	0	1	2	2	3	0	0	0	23132	21570	23351				1.01974	0.950877	1.02939
D3YVE8	Solute carrier family 35 member G2 OS=Mus musculus OX=10090 GN=Slc35g2 PE=1 SV=1	Slc35g2	46.395	7.3	6	2	2	2	2	2	0	0	0	2	2	2	0	1	1	2	2	2	0	1	1	28792	29360	29556	0	0	0	0.984813	1.00424	1.01094
D3YVF0	A-kinase anchor protein 5 OS=Mus musculus OX=10090 GN=Akap5 PE=1 SV=2	Akap5	79.396	53.2	137	23	23	27	25	26	20	21	18	22	23	20	18	22	20	22	23	20	18	22	20	315430	264850	254670	164940	211580	143920	1.39634	1.17243	1.12737	0.730151	0.936616	0.637101	0.6233	0.0211114
D3YWQ0	Diacylglycerol kinase iota OS=Mus musculus OX=10090 GN=Dgki PE=1 SV=1	Dgki	118.21	27	81	20	17	17	13	14	12	13	12	18	18	18	18	18	18	15	15	15	15	15	15	115700	113020	116200	103530	105370	114180	1.03922	1.01515	1.04371	0.92991	0.946437	1.02557	0.9367	0.102049
D3YXJ0	Diacylglycerol kinase eta OS=Mus musculus OX=10090 GN=Dgkh PE=1 SV=2	Dgkh	134.13	33	122	24	24	18	21	23	19	19	22	21	22	23	21	20	22	21	22	23	21	20	22	88768	87418	79608	87897	69834	101350	1.03444	1.01871	0.927697	1.02429	0.813798	1.18106	1.0129	0.984557
D3YXK2	Scaffold attachment factor B1 OS=Mus musculus OX=10090 GN=Safb PE=1 SV=2	Safb	105.1	14.4	42	9	7	8	7	8	6	8	5	8	7	8	8	8	7	7	6	6	7	7	6	112240	109650	117890	101340	107160	99335	1.03988	1.01588	1.09222	0.938891	0.992812	0.920315	0.906	0.0338327
D3YZI9	PiggyBac transposable element-derived protein 5 OS=Mus musculus OX=10090 GN=Pgbd5 PE=1 SV=1	Pgbd5	58.3	22	42	10	10	8	6	7	7	8	6	8	7	9	9	10	7	8	7	9	9	10	7	94349	97744	88029	81172	88726	89491	1.04927	1.08703	0.978987	0.902729	0.986738	0.995246	0.926	0.153885
D3YZP9	Coiled-coil domain-containing protein 6 OS=Mus musculus OX=10090 GN=Ccdc6 PE=1 SV=1	Ccdc6	52.938	42.4	83	15	15	13	16	14	13	14	13	15	14	15	15	14	13	15	14	15	15	14	13	105210	108740	117300	83597	95224	91821	1.04879	1.08398	1.16931	0.833342	0.949247	0.915324	0.817	0.0159026
D3YZU1	SH3 and multiple ankyrin repeat domains protein 1 OS=Mus musculus OX=10090 GN=Shank1 PE=1 SV=1	Shank1	226.31	33.4	221	47	45	42	41	39	31	34	34	41	45	45	38	39	36	39	43	43	36	37	34	239310	231140	213340	133030	134780	131790	1.32534	1.28009	1.18151	0.736743	0.746435	0.729876	0.5844	0.000101634
D3Z4S3	Putative peptidyl-tRNA hydrolase PTRHD1 OS=Mus musculus OX=10090 GN=Ptrhd1 PE=1 SV=1	Ptrhd1	16.037	30.7	12	2	2	2	2	2	2	2	2	2	2	2	2	2	2	2	2	2	2	2	2	16542	19610	20441	19802	13292	23142	0.879667	1.04282	1.08701	1.05303	0.70684	1.23064	0.9937	0.880961
D3Z6Q9	Bridging integrator 2 OS=Mus musculus OX=10090 GN=Bin2 PE=1 SV=1	Bin2	52.553	14.3	15	6	4	1	1	2	3	3	5	4	4	4	6	4	4	2	2	2	4	2	3	12424	10387	9886.8	32446	24572	43446	0.5598	0.468017	0.445479	1.46195	1.10716	1.95759	3.0725	0.00351962
D3Z7P3	Glutaminase kidney isoform, mitochondrial OS=Mus musculus OX=10090 GN=Gls PE=1 SV=1	Gls	73.963	60.2	237	31	31	43	41	41	37	38	37	29	29	29	31	28	28	29	29	29	31	28	28	1293000	1411400	1317000	1060000	1115800	1031400	1.07324	1.17151	1.09316	0.879838	0.926154	0.856099	0.7975	0.00304039
D3Z7Q2	Small integral membrane protein 20 OS=Mus musculus OX=10090 GN=Smim20 PE=1 SV=1	Smim20	7.818	11.6		1	1							1	1	1	1	1	1	1	1	1	1	1	1	0	0	0	0	0	0
E0CYV9	Uncharacterized protein C4orf54 homolog OS=Mus musculus OX=10090 PE=1 SV=1	--	189.75	0.6		1	1							1	1	1	1	1	1	1	1	1	1	1	1	0	0	0	0	0	0
E0CZ16	Kelch-like protein 3 OS=Mus musculus OX=10090 GN=Klhl3 PE=1 SV=2	Klhl3	64.921	10.4	9	5	5	1	3	2	2	0	1	2	4	5	4	3	4	2	4	5	4	3	4	31839	33716	24684	35513	26822	23328	1.08603	1.15005	0.841969	1.21134	0.914896	0.795716	0.9493	0.726521
E9PUL5	Proline-rich transmembrane protein 2 OS=Mus musculus OX=10090 GN=Prrt2 PE=1 SV=1	Prrt2	35.923	41.6	30	6	6	4	6	6	4	4	6	4	5	5	4	5	6	4	5	5	4	5	6	866280	808180	737170	405210	435680	375620	1.4326	1.33652	1.21909	0.670112	0.720501	0.621178	0.5044	0.000418449
E9PUQ8	Diacylglycerol kinase delta OS=Mus musculus OX=10090 GN=Dgkd PE=1 SV=1	Dgkd	135.21	11.3	36	10	10	7	7	6	5	6	5	9	9	8	6	7	8	9	9	8	6	7	8	30664	32070	27115	19298	17432	20201	1.25347	1.31094	1.10839	0.788854	0.712577	0.825766	0.6336	0.00236706
E9PV24	Fibrinogen alpha chain OS=Mus musculus OX=10090 GN=Fga PE=1 SV=1	Fga	87.428	30.8	65	19	19	5	7	11	16	14	12	9	11	18	19	17	17	9	11	18	19	17	17	29055	46681	144970	231870	158740	147730	0.22967	0.368997	1.14594	1.83285	1.25479	1.16776	2.4392	0.0899118
E9PV86	Multiple C2 and transmembrane domain-containing protein 1 OS=Mus musculus OX=10090 GN=Mctp1 PE=1 SV=1	Mctp1	106.79	7.9	17	6	6	3	3	2	1	4	4	4	5	3	3	4	4	4	5	3	3	4	4	15014	18094	11981	7631.5	11501	16513	1.11581	1.3447	0.8904	0.567155	0.854728	1.22721	0.7906	0.346229
E9PVA8	eIF-2-alpha kinase activator GCN1 OS=Mus musculus OX=10090 GN=Gcn1 PE=1 SV=1	Gcn1	293.02	23.5	158	47	46	21	25	27	28	25	32	31	37	35	35	35	36	30	36	35	35	35	36	73086	76146	74028	86740	85927	88750	0.904759	0.94264	0.916421	1.07379	1.06372	1.09867	1.1709	0.000518271
E9PX95	ATP-binding cassette sub-family A member 17 OS=Mus musculus OX=10090 GN=Abca17 PE=1 SV=1	Abca17	196.02	0.6		1	1							0	1	1	1	1	1	0	1	1	1	1	1	0	0	0	0	0	0
E9PXF8	Myotubularin-related protein 13 OS=Mus musculus OX=10090 GN=Sbf2 PE=1 SV=1	Sbf2	210.46	4.5	9	6	5	2	1	1	3	1	1	5	4	4	5	4	6	4	3	3	4	3	5	8816.7	15185	13299	17985	13238	14692	0.6357	1.09487	0.958882	1.29675	0.954483	1.05932	1.2309	0.29451
E9PZ19	Protein turtle homolog B OS=Mus musculus OX=10090 GN=Igsf9b PE=1 SV=1	Igsf9b	144.95	1.8	4	2	2	1	1	0	1	1	0	1	1	1	1	1	1	1	1	1	1	1	1	0	0	0	0	0	0
E9PZQ0	Ryanodine receptor 1 OS=Mus musculus OX=10090 GN=Ryr1 PE=1 SV=1	Ryr1	565.03	1.4		7	1							7	7	7	7	7	7	1	1	1	1	1	1	0	0	0	0	0	0
E9Q137	Testis-expressed protein 264 homolog OS=Mus musculus OX=10090 GN=Tex264 PE=2 SV=1	Tex264	33.589	14.2	11	3	3	3	2	1	1	2	2	3	2	2	3	3	2	3	2	2	3	3	2	19287	16003	18952	27036	20462	18622	0.96145	0.797743	0.94475	1.34773	1.02002	0.9283	1.219	0.210913
E9Q1P8	Interferon regulatory factor 2-binding protein 2 OS=Mus musculus OX=10090 GN=Irf2bp2 PE=1 SV=1	Irf2bp2	59.291	8.4		3	1							3	2	2	3	2	2	1	1	0	1	0	0	0	0	0	0	0	0
E9Q3L2	Phosphatidylinositol 4-kinase alpha OS=Mus musculus OX=10090 GN=Pi4ka PE=1 SV=2	Pi4ka	237.04	39.7	361	72	72	57	63	58	62	62	59	63	65	63	66	65	65	63	65	63	66	65	65	178870	170440	177650	172810	191810	175440	1.00581	0.958408	0.99895	0.971734	1.07857	0.986523	1.0249	0.544724
E9Q401	Ryanodine receptor 2 OS=Mus musculus OX=10090 GN=Ryr2 PE=1 SV=1	Ryr2	564.81	35.6	639	136	126	114	112	115	95	97	106	121	123	125	123	118	121	112	113	115	113	108	111	167630	167900	160080	125910	126270	138960	1.13423	1.13606	1.08315	0.851942	0.854378	0.940242	0.7892	0.00272831
E9Q414	Apolipoprotein B-100 OS=Mus musculus OX=10090 GN=Apob PE=1 SV=1	Apob	509.43	0.7	10	3	3	2	2	1	1	1	3	3	3	3	3	3	3	3	3	3	3	3	3	288250	253440	267950	255900	205900	226290	1.15475	1.0153	1.07342	1.02515	0.824848	0.906532	0.8499	0.0867427
E9Q4N7	AT-rich interactive domain-containing protein 1B OS=Mus musculus OX=10090 GN=Arid1b PE=1 SV=1	Arid1b	237.79	3.6	12	5	4	2	3	3	1	2	1	4	4	4	3	3	3	3	3	3	2	3	2	18721	21523	21510	14478	13544	14932	1.07275	1.23332	1.23257	0.829621	0.776101	0.855637	0.6956	0.00269203
E9Q4P1	WD repeat and FYVE domain-containing protein 1 OS=Mus musculus OX=10090 GN=Wdfy1 PE=1 SV=1	Wdfy1	46.217	54.6	85	17	17	12	13	14	14	15	17	13	15	15	16	15	14	13	15	15	16	15	14	314000	291780	303530	326280	321350	315870	1.00598	0.934788	0.972432	1.04532	1.02952	1.01197	1.0596	0.0658815
E9Q4S1	High affinity cAMP-specific and IBMX-insensitive 3',5'-cyclic phosphodiesterase 8B OS=Mus musculus OX=10090 GN=Pde8b PE=1 SV=1	Pde8b	96.738	1.6		1	1							1	1	1	1	1	1	1	1	1	1	1	1	0	0	0	0	0	0
E9Q557	Desmoplakin OS=Mus musculus OX=10090 GN=Dsp PE=1 SV=1	Dsp	332.91	1.8	4	3	3	0	1	1	1	0	1	2	1	1	1	0	1	2	1	1	1	0	1	0	0	0	0	0	0
E9Q5C9	Nucleolar and coiled-body phosphoprotein 1 OS=Mus musculus OX=10090 GN=Nolc1 PE=1 SV=1	Nolc1	73.697	4.6	13	3	3	2	1	4	3	2	1	3	3	3	3	3	2	3	3	3	3	3	2	40864	40889	37131	33641	27500	29755	1.16877	1.16948	1.062	0.962179	0.786538	0.851034	0.7646	0.0154294
E9Q5K9	YTH domain-containing protein 1 OS=Mus musculus OX=10090 GN=Ythdc1 PE=1 SV=2	Ythdc1	85.648	3.5	4	2	2	1	1	1	1	0	0	1	1	2	1	1	0	1	1	2	1	1	0	0	0	0	0	0	0
E9Q634	Unconventional myosin-Ie OS=Mus musculus OX=10090 GN=Myo1e PE=1 SV=1	Myo1e	126.82	8.8	15	8	8	0	0	1	5	5	4	0	2	4	7	6	6	0	2	4	7	6	6	0	21323	11161	53444	52785	75881		0.496822	0.260049	1.24524	1.22988	1.76801	3.7374	0.0178203
E9Q6B2	Coiled-coil domain-containing protein 85C OS=Mus musculus OX=10090 GN=Ccdc85c PE=1 SV=1	Ccdc85c	45.333	7.4	2	2	2	2	0	0	0	0	0	2	0	1	1	1	1	2	0	1	1	1	1	0	0	0	0	0	0
E9Q6P5	Tetratricopeptide repeat protein 7B OS=Mus musculus OX=10090 GN=Ttc7b PE=1 SV=1	Ttc7b	94.202	36.9	137	28	28	24	21	21	21	23	27	25	23	24	23	24	27	25	23	24	23	24	27	193330	173890	189620	177070	193100	183500	1.04455	0.939514	1.0245	0.956696	1.0433	0.991436	0.9943	0.903897
E9Q735	Ubiquitin conjugation factor E4 A OS=Mus musculus OX=10090 GN=Ube4a PE=1 SV=1	Ube4a	118.2	10.6	29	8	8	4	5	6	4	4	6	6	6	7	7	8	7	6	6	7	7	8	7	24944	27171	29369	32644	28300	32316	0.856476	0.932942	1.00841	1.12086	0.971707	1.1096	1.1445	0.109586
E9Q7G0	Nuclear mitotic apparatus protein 1 OS=Mus musculus OX=10090 GN=Numa1 PE=1 SV=1	Numa1	235.63	20.5	111	30	30	16	14	20	20	19	22	20	23	28	29	26	24	20	23	28	29	26	24	57128	59206	63597	71230	66014	75357	0.873223	0.904986	0.972104	1.08878	1.00905	1.15186	1.1816	0.028549
E9Q7T7	Chondroadherin-like protein OS=Mus musculus OX=10090 GN=Chadl PE=1 SV=1	Chadl	81.36	7.2	7	4	4	0	0	0	2	2	3	0	1	0	2	2	4	0	1	0	2	2	4	0	0	0	12810	13233	14121				0.956827	0.988422	1.05475
E9Q7X7	Neurexin-2 OS=Mus musculus OX=10090 GN=Nrxn2 PE=1 SV=1	Nrxn2	184.88	17	86	24	20	16	15	12	14	16	13	22	21	23	22	22	19	19	18	19	18	18	17	79728	75572	72612	92550	100900	89117	0.937096	0.888248	0.853457	1.0878	1.18595	1.04745	1.2398	0.00934371
E9Q8I9	Protein furry homolog OS=Mus musculus OX=10090 GN=Fry PE=1 SV=1	Fry	339.09	15.9	145	35	35	28	28	29	17	22	21	31	33	34	25	32	25	31	33	34	25	32	25	52323	54043	53524	33074	42996	44837	1.11803	1.15478	1.14369	0.706717	0.918728	0.958066	0.7562	0.0395052
E9QAT4	Protein transport protein Sec16A OS=Mus musculus OX=10090 GN=Sec16a PE=1 SV=1	Sec16a	254.2	4.7	21	6	6	4	4	5	4	2	2	5	5	6	5	4	5	5	5	6	5	4	5	31462	37328	29967	24727	28947	20063	1.09437	1.29841	1.04237	0.860099	1.00689	0.697868	0.7467	0.0756584
F6SEU4	Ras/Rap GTPase-activating protein SynGAP OS=Mus musculus OX=10090 GN=Syngap1 PE=1 SV=2	Syngap1	148.24	57.3	406	65	62	73	78	74	58	61	62	62	65	63	58	58	60	60	62	60	55	56	57	1055200	969510	929070	465970	465040	577760	1.41874	1.30353	1.24916	0.626507	0.625257	0.776811	0.5108	0.00113691
F6W8I0	YjeF N-terminal domain-containing protein 3 OS=Mus musculus OX=10090 GN=Yjefn3 PE=1 SV=2	Yjefn3	27.016	35.9	13	7	6	2	4	2	3	0	2	4	6	5	4	1	2	4	5	5	3	1	2	38984	58199	47322	27829	0	24651	0.989517	1.47724	1.20116	0.706374		0.625708	0.5448	0.0316054
F6ZDS4	Nucleoprotein TPR OS=Mus musculus OX=10090 GN=Tpr PE=1 SV=1	Tpr	273.99	20.3	154	37	37	26	22	29	26	25	26	35	30	33	33	32	29	35	30	33	33	32	29	68897	65125	72181	73114	66807	63366	1.00951	0.954236	1.05762	1.07129	0.978881	0.928462	0.9859	0.782847
F7BWT7	Tetraspanin-15 OS=Mus musculus OX=10090 GN=Tspan15 PE=1 SV=2	Tspan15	33.07	14.6	7	3	3	0	1	1	1	1	3	2	2	2	2	2	3	2	2	2	2	2	3	20842	22796	22226	35666	32183	57946	0.652471	0.713642	0.695798	1.11655	1.00751	1.81403	1.9099	0.0286534
F8VPU2	FERM, ARHGEF and pleckstrin domain-containing protein 1 OS=Mus musculus OX=10090 GN=Farp1 PE=1 SV=1	Farp1	118.87	40.8	152	33	32	20	26	20	30	26	30	27	30	24	32	31	32	26	29	24	31	30	32	339780	341180	316670	640210	592950	621380	0.714782	0.717727	0.666166	1.34678	1.24737	1.30717	1.8589	4.67522e-05
G3X9J0	Signal-induced proliferation-associated 1-like protein 3 OS=Mus musculus OX=10090 GN=Sipa1l3 PE=1 SV=1	Sipa1l3	195.06	21.8	72	25	24	15	20	15	8	7	7	20	22	20	14	14	15	19	21	19	14	13	14	57837	53909	49756	34443	30215	33179	1.3381	1.24723	1.15114	0.796864	0.699046	0.767621	0.6058	0.00101355
G3X9K3	Brefeldin A-inhibited guanine nucleotide-exchange protein 1 OS=Mus musculus OX=10090 GN=Arfgef1 PE=1 SV=1	Arfgef1	208.5	21.7	72	30	19	9	12	11	17	12	11	22	23	23	27	22	20	16	16	13	18	13	13	48580	47133	54513	46460	47767	46518	1.00175	0.971911	1.12409	0.958034	0.984985	0.95923	0.9369	0.234333
G3XA57	Rab11 family-interacting protein 2 OS=Mus musculus OX=10090 GN=Rab11fip2 PE=1 SV=1	Rab11fip2	58.206	51.4	59	17	15	12	10	13	8	9	7	14	15	15	13	13	14	12	13	13	11	11	12	79925	80294	80226	56135	59450	54056	1.16939	1.17479	1.17379	0.821316	0.869818	0.790898	0.7055	0.000226579
G5E829	Plasma membrane calcium-transporting ATPase 1 OS=Mus musculus OX=10090 GN=Atp2b1 PE=1 SV=1	Atp2b1	134.75	44.5	354	46	29	58	56	61	61	58	60	42	43	45	42	41	43	26	27	28	26	26	27	2340100	2351900	2307000	1553000	1673500	1756000	1.17186	1.17777	1.15528	0.777699	0.838042	0.879356	0.7119	0.000707634
G5E870	E3 ubiquitin-protein ligase TRIP12 OS=Mus musculus OX=10090 GN=Trip12 PE=1 SV=1	Trip12	224.13	12.7	56	18	18	7	8	7	10	12	12	10	11	11	15	12	14	10	11	11	15	12	14	15412	15868	16871	21645	16998	19047	0.873688	0.899538	0.956397	1.22703	0.963596	1.07975	1.1981	0.0773978
G5E897	Protein O-glucosyltransferase 3 OS=Mus musculus OX=10090 GN=Poglut3 PE=1 SV=1	Poglut3	57.685	6.6	3	2	2	0	0	1	0	1	1	1	1	2	2	1	1	1	1	2	2	1	1	0	0	0	0	0	0
G5E8K5	Ankyrin-3 OS=Mus musculus OX=10090 GN=Ank3 PE=1 SV=1	Ank3	214.06	38.6	255	59	47	49	47	45	44	32	38	57	57	55	53	50	54	45	45	44	42	38	43	216700	225160	219450	169570	151340	157140	1.14117	1.18572	1.15565	0.892975	0.796974	0.827517	0.7229	0.000768735
O08528	Hexokinase-2 OS=Mus musculus OX=10090 GN=Hk2 PE=1 SV=1	Hk2	102.53	14.2	12	11	7	0	0	0	2	4	6	4	4	5	9	10	11	0	0	1	5	6	7	0	0	0	34649	28473	46060				0.952053	0.782354	1.26559
O08529	Calpain-2 catalytic subunit OS=Mus musculus OX=10090 GN=Capn2 PE=1 SV=4	Capn2	79.871	40	117	22	22	17	18	20	22	20	20	18	20	18	22	18	19	18	20	18	22	18	19	241710	255500	247210	495480	434970	488730	0.6703	0.708541	0.685552	1.37404	1.20624	1.35532	1.9064	0.000130951
O08530	Sphingosine 1-phosphate receptor 1 OS=Mus musculus OX=10090 GN=S1pr1 PE=1 SV=3	S1pr1	42.639	16.2	19	4	4	4	3	2	2	4	4	4	4	3	4	4	4	4	4	3	4	4	4	221450	216350	196230	208000	191600	206590	1.07134	1.04667	0.949332	1.00627	0.926932	0.999452	0.9561	0.385395
O08532	Voltage-dependent calcium channel subunit alpha-2/delta-1 OS=Mus musculus OX=10090 GN=Cacna2d1 PE=1 SV=1	Cacna2d1	124.63	37.6	213	38	36	33	36	36	36	37	35	36	37	37	37	38	37	34	35	35	35	36	35	457000	449770	409650	410730	431420	403890	1.07007	1.05314	0.959195	0.961724	1.01017	0.945708	0.9465	0.241392
O08539	Myc box-dependent-interacting protein 1 OS=Mus musculus OX=10090 GN=Bin1 PE=1 SV=1	Bin1	64.469	44.4	203	25	23	34	34	34	35	33	33	24	24	24	25	23	22	22	22	22	23	21	21	874480	863740	858020	639400	675590	608330	1.16093	1.14667	1.13908	0.848844	0.896888	0.807596	0.7408	0.000614558
O08545	Ephrin-A3 OS=Mus musculus OX=10090 GN=Efna3 PE=1 SV=4	Efna3	25.632	7		1	1							1	1	1	1	0	0	1	1	1	1	0	0	0	0	0	0	0	0
O08547	Vesicle-trafficking protein SEC22b OS=Mus musculus OX=10090 GN=Sec22b PE=1 SV=3	Sec22b	24.74	49.8	61	10	10	10	10	11	9	10	11	10	9	10	10	10	10	10	9	10	10	10	10	243050	240510	238630	248960	241890	240160	1.00351	0.993022	0.98526	1.02791	0.99872	0.991577	1.0122	0.379848
O08550	Histone-lysine N-methyltransferase 2B OS=Mus musculus OX=10090 GN=Kmt2b PE=1 SV=3	Kmt2b	294.82	1	2	2	2	1	0	0	0	0	1	1	1	1	1	0	2	1	1	1	1	0	2	0	0	0	0	0	0
O08553	Dihydropyrimidinase-related protein 2 OS=Mus musculus OX=10090 GN=Dpysl2 PE=1 SV=2	Dpysl2	62.277	72	463	29	25	86	77	72	68	80	80	28	29	29	29	28	29	24	25	25	25	24	25	10914000	10553000	10540000	8943500	8789400	8796900	1.11868	1.08168	1.08035	0.916705	0.90091	0.901679	0.8289	0.000124079
O08573	Galectin-9 OS=Mus musculus OX=10090 GN=Lgals9 PE=1 SV=1	Lgals9	40.035	11.6	8	3	3	0	0	0	3	2	3	1	0	1	3	2	3	1	0	1	3	2	3	0	0	0	17896	22599	43161				0.641771	0.810426	1.5478
O08576	RUN domain-containing protein 3A OS=Mus musculus OX=10090 GN=Rundc3a PE=1 SV=1	Rundc3a	50.018	36.1	44	10	10	7	8	8	6	8	7	9	8	9	8	8	9	9	8	9	8	8	9	114110	124380	107690	99445	107690	107300	1.0364	1.12967	0.978089	0.903204	0.978089	0.974546	0.9083	0.125759
O08579	Emerin OS=Mus musculus OX=10090 GN=Emd PE=1 SV=1	Emd	29.435	47.9	54	10	10	8	9	10	9	8	10	9	10	10	10	10	10	9	10	10	10	10	10	102340	92197	90345	90783	85858	81116	1.13158	1.01943	0.998951	1.00379	0.949338	0.896906	0.9048	0.119718
O08581	Potassium channel subfamily K member 1 OS=Mus musculus OX=10090 GN=Kcnk1 PE=1 SV=2	Kcnk1	38.201	14.3	11	3	3	0	0	3	3	2	3	0	0	3	3	2	2	0	0	3	3	2	2	0	0	7880.9	16313	16988	22330			0.496342	1.0274	1.06991	1.40635	2.353
O08582	GTP-binding protein 1 OS=Mus musculus OX=10090 GN=Gtpbp1 PE=1 SV=2	Gtpbp1	72.3	28	50	11	11	9	9	8	8	7	9	9	9	9	9	7	10	9	9	9	9	7	10	110460	115190	117740	98785	103020	110920	1.01013	1.05338	1.0767	0.903363	0.942091	1.01433	0.9107	0.0713654
O08583	THO complex subunit 4 OS=Mus musculus OX=10090 GN=Alyref PE=1 SV=3	Alyref	26.94	31.4	60	6	6	8	9	9	11	11	12	5	6	6	6	6	6	5	6	6	6	6	6	243730	233890	263480	248140	219640	222970	1.02132	0.980089	1.10408	1.0398	0.920376	0.93433	0.9321	0.245323
O08585	Clathrin light chain A OS=Mus musculus OX=10090 GN=Clta PE=1 SV=2	Clta	25.604	23.4	39	7	7	6	8	7	7	5	6	7	7	7	7	7	7	7	7	7	7	7	7	1215800	1094100	1119700	944570	1006500	967160	1.14918	1.03415	1.05835	0.892812	0.951349	0.914164	0.8509	0.012183
O08586	Phosphatidylinositol 3,4,5-trisphosphate 3-phosphatase and dual-specificity protein phosphatase PTEN OS=Mus musculus OX=10090 GN=Pten PE=1 SV=1	Pten	47.152	30	31	9	9	5	5	6	3	6	6	7	6	8	9	6	6	7	6	8	9	6	6	64749	62913	63535	55015	55680	61384	1.06942	1.03909	1.04937	0.908648	0.919631	1.01384	0.9	0.04061
O08599	Syntaxin-binding protein 1 OS=Mus musculus OX=10090 GN=Stxbp1 PE=1 SV=2	Stxbp1	67.568	68.5	394	39	39	68	69	74	61	59	63	37	37	38	38	36	36	37	37	38	38	36	36	3401100	3504300	3469500	2915800	3091400	2834600	1.06192	1.09414	1.08328	0.910396	0.965223	0.885043	0.8522	0.00402259
O08600	Endonuclease G, mitochondrial OS=Mus musculus OX=10090 GN=Endog PE=1 SV=1	Endog	32.19	29.6	23	7	7	3	3	4	4	4	5	4	4	6	7	6	6	4	4	6	7	6	6	65909	65065	63692	72588	73049	78511	0.944223	0.932132	0.912462	1.03991	1.04651	1.12476	1.1514	0.00655747
O08638	Myosin-11 OS=Mus musculus OX=10090 GN=Myh11 PE=1 SV=1	Myh11	227.03	38.8	236	66	49	25	49	28	49	44	41	43	58	48	59	57	58	30	45	34	43	42	43	108540	254000	116400	261550	219970	166330	0.57796	1.35251	0.619814	1.39272	1.17131	0.885684	1.3527	0.295291
O08644	Ephrin type-B receptor 6 OS=Mus musculus OX=10090 GN=Ephb6 PE=2 SV=4	Ephb6	110.11	5.9	12	4	4	1	2	2	2	3	2	2	3	3	2	4	3	2	3	3	2	4	3	0	11078	9876.9	9454.5	15327	15132		0.909996	0.811332	0.776635	1.25903	1.24301	1.2698	0.377208
O08648	Mitogen-activated protein kinase kinase kinase 4 OS=Mus musculus OX=10090 GN=Map3k4 PE=1 SV=2	Map3k4	179.83	7.1	15	8	8	3	2	4	1	1	4	6	6	6	4	4	7	6	6	6	4	4	7	19345	20880	22204	22572	22555	23878	0.883105	0.953178	1.01362	1.03042	1.02964	1.09004	1.1053	0.0831024
O08663	Methionine aminopeptidase 2 OS=Mus musculus OX=10090 GN=Metap2 PE=1 SV=1	Metap2	52.921	46.7	78	16	15	10	13	12	15	17	11	14	14	14	15	14	13	14	14	14	14	14	13	1457500	1588600	1570100	1982900	1768500	1768200	0.862783	0.94039	0.929438	1.1738	1.04688	1.04671	1.1957	0.0189727
O08672	Kinesin-like protein KIFC2 OS=Mus musculus OX=10090 GN=Kifc2 PE=1 SV=1	Kifc2	85.685	4.5	5	3	3	0	1	1	1	1	1	1	2	2	1	1	2	1	2	2	1	1	2	0	0	0	0	0	0
O08677	Kininogen-1 OS=Mus musculus OX=10090 GN=Kng1 PE=1 SV=1	Kng1	73.101	19.4	37	9	9	2	2	8	9	10	6	4	5	9	9	9	9	4	5	9	9	9	9	14475	16093	40257	69919	55835	57843	0.341362	0.379519	0.949375	1.64889	1.31675	1.3641	2.5923	0.033134
O08688	Calpain-5 OS=Mus musculus OX=10090 GN=Capn5 PE=1 SV=1	Capn5	72.954	38.9	90	19	19	15	19	18	13	12	13	16	18	18	16	17	18	16	18	18	16	17	18	156120	154810	140130	94352	89083	100480	1.27449	1.2638	1.14396	0.770247	0.727233	0.820273	0.6294	0.000706519
O08709	Peroxiredoxin-6 OS=Mus musculus OX=10090 GN=Prdx6 PE=1 SV=3	Prdx6	24.87	75	165	16	16	20	24	25	36	30	30	15	16	16	16	16	15	15	16	16	16	16	15	2051400	2289800	2281500	7895500	6079100	7971700	0.430831	0.480899	0.479156	1.6582	1.27672	1.6742	3.3138	0.000240415
O08715	A-kinase anchor protein 1, mitochondrial OS=Mus musculus OX=10090 GN=Akap1 PE=1 SV=4	Akap1	92.194	7.9	7	3	3	1	2	2	0	0	2	2	2	2	1	1	2	2	2	2	1	1	2	147300	39506	0	0	0	15186	2.18771	0.586746				0.225544	0.1626
O08716	Fatty acid-binding protein 9 OS=Mus musculus OX=10090 GN=Fabp9 PE=1 SV=2	Fabp9	15.017	7.6		1	1							1	0	1	1	0	1	1	0	1	1	0	1	0	0	0	0	0	0
O08738	Caspase-6 OS=Mus musculus OX=10090 GN=Casp6 PE=1 SV=1	Casp6	31.595	7.2	3	2	2	0	0	0	1	0	2	0	0	0	1	0	2	0	0	0	1	0	2	0	0	0	0	0	0
O08739	AMP deaminase 3 OS=Mus musculus OX=10090 GN=Ampd3 PE=1 SV=2	Ampd3	88.651	25.2	56	16	16	5	8	8	13	11	11	10	13	11	16	13	15	10	13	11	16	13	15	46682	41710	42436	138250	152530	155940	0.484967	0.433315	0.440857	1.43624	1.5846	1.62002	3.4146	1.75793e-05
O08747	Netrin receptor UNC5C OS=Mus musculus OX=10090 GN=Unc5c PE=1 SV=1	Unc5c	103.06	12.7	22	8	8	6	4	3	2	4	3	7	6	4	3	4	3	7	6	4	3	4	3	28779	28359	24215	19202	26958	21852	1.15605	1.13918	0.972718	0.771345	1.0829	0.877796	0.836	0.175896
O08749	Dihydrolipoyl dehydrogenase, mitochondrial OS=Mus musculus OX=10090 GN=Dld PE=1 SV=2	Dld	54.272	44	140	17	17	23	24	25	22	23	23	15	17	16	15	17	16	15	17	16	15	17	16	2211300	2209700	2197500	2143400	2030500	2090400	1.02988	1.02914	1.02346	0.998261	0.94568	0.973577	0.9465	0.0247751
O08756	3-hydroxyacyl-CoA dehydrogenase type-2 OS=Mus musculus OX=10090 GN=Hsd17b10 PE=1 SV=4	Hsd17b10	27.418	50.6	57	10	10	8	10	8	10	11	10	8	9	9	9	10	9	8	9	9	9	10	9	489980	533610	517050	645710	662460	604040	0.851436	0.927251	0.898475	1.12205	1.15115	1.04964	1.2412	0.00434436
O08759	Ubiquitin-protein ligase E3A OS=Mus musculus OX=10090 GN=Ube3a PE=1 SV=2	Ube3a	99.818	28.6	94	19	19	15	15	17	15	16	16	17	18	18	16	15	17	17	18	18	16	15	17	120460	125900	119300	117200	119070	106840	1.01974	1.06579	1.00992	0.992141	1.00797	0.90444	0.9383	0.161749
O08784	Treacle protein OS=Mus musculus OX=10090 GN=Tcof1 PE=1 SV=1	Tcof1	135	1.1		1	1							1	1	1	1	1	1	1	1	1	1	1	1	0	0	0	0	0	0
O08788	Dynactin subunit 1 OS=Mus musculus OX=10090 GN=Dctn1 PE=1 SV=3	Dctn1	141.67	53.8	354	52	52	57	60	62	59	59	57	50	50	50	50	49	49	50	50	50	50	49	49	403440	377000	380070	345510	370750	356290	1.084	1.01296	1.02121	0.928349	0.996167	0.957314	0.9242	0.0560489
O08795	Glucosidase 2 subunit beta OS=Mus musculus OX=10090 GN=Prkcsh PE=1 SV=1	Prkcsh	58.792	30.5	62	15	15	11	8	10	11	10	12	13	12	13	12	12	13	13	12	13	12	12	13	280480	266370	278500	295120	296410	283810	0.989528	0.939748	0.982542	1.04118	1.04573	1.00128	1.0606	0.0503217
O08807	Peroxiredoxin-4 OS=Mus musculus OX=10090 GN=Prdx4 PE=1 SV=1	Prdx4	31.052	49.3	45	9	8	5	6	7	10	9	8	7	8	8	9	8	8	6	7	7	8	7	7	1254800	1295100	1708200	2329100	1911200	1962200	0.719729	0.742845	0.979791	1.33593	1.09623	1.12548	1.4566	0.0300613
O08808	Protein diaphanous homolog 1 OS=Mus musculus OX=10090 GN=Diaph1 PE=1 SV=1	Diaph1	139.34	19.3	87	20	20	17	16	15	13	14	12	18	19	17	17	16	17	18	19	17	17	16	17	75424	70504	69592	55007	51586	57673	1.19158	1.11385	1.09944	0.869021	0.814975	0.911139	0.7622	0.00263703
O08810	116 kDa U5 small nuclear ribonucleoprotein component OS=Mus musculus OX=10090 GN=Eftud2 PE=1 SV=1	Eftud2	109.36	39.9	131	25	24	22	20	23	21	23	22	23	24	23	23	24	23	22	23	22	22	23	22	77365	74984	78376	77377	80082	77591	0.996597	0.965926	1.00962	0.996752	1.0316	0.999508	1.0187	0.338458
O08842	GDNF family receptor alpha-2 OS=Mus musculus OX=10090 GN=Gfra2 PE=1 SV=2	Gfra2	51.726	22	19	7	7	3	2	3	3	3	5	6	5	6	7	6	6	6	5	6	7	6	6	33138	30236	31724	23089	39059	30778	1.05746	0.964856	1.01234	0.736789	1.2464	0.982151	0.9772	0.784163
O08848	60 kDa SS-A/Ro ribonucleoprotein OS=Mus musculus OX=10090 GN=RO60 PE=1 SV=1	RO60	60.123	32.2	69	12	12	10	11	14	13	11	10	10	11	12	11	10	10	10	11	12	11	10	10	88112	88930	94516	77754	80926	79438	1.03727	1.0469	1.11266	0.915334	0.952676	0.935159	0.8769	0.00620204
O08908	Phosphatidylinositol 3-kinase regulatory subunit beta OS=Mus musculus OX=10090 GN=Pik3r2 PE=1 SV=2	Pik3r2	81.265	20.8	25	11	10	7	4	7	1	3	3	10	8	10	4	7	8	9	8	9	4	6	8	36455	35725	38325	19225	24486	31468	1.17797	1.15438	1.23839	0.621217	0.791215	1.01682	0.6803	0.0480115
O08912	Polypeptide N-acetylgalactosaminyltransferase 1 OS=Mus musculus OX=10090 GN=Galnt1 PE=1 SV=1	Galnt1	64.254	4.1		2	1							0	1	0	0	2	2	0	1	0	0	1	1	0	0	0	0	8058.1	7164.9
O08914	Fatty-acid amide hydrolase 1 OS=Mus musculus OX=10090 GN=Faah PE=1 SV=1	Faah	63.221	33.7	64	13	13	11	12	12	11	9	9	11	12	12	11	11	12	11	12	12	11	11	12	251100	279440	241820	154350	169820	182480	1.17794	1.31089	1.13441	0.724076	0.796647	0.856037	0.656	0.00290307
O08915	AH receptor-interacting protein OS=Mus musculus OX=10090 GN=Aip PE=1 SV=1	Aip	37.605	49.7	60	13	13	11	9	14	9	9	8	12	10	13	11	11	9	12	10	13	11	11	9	169600	154650	155630	150660	146900	149200	1.09816	1.00136	1.00771	0.975524	0.951178	0.966071	0.931	0.0824668
O08917	Flotillin-1 OS=Mus musculus OX=10090 GN=Flot1 PE=1 SV=1	Flot1	47.513	73.6	165	27	27	26	29	27	30	24	29	25	25	25	25	24	24	25	25	25	25	24	24	362270	366110	349670	300870	232970	296840	1.13878	1.15085	1.09917	0.94577	0.73233	0.933102	0.7705	0.0338216
O08919	Numb-like protein OS=Mus musculus OX=10090 GN=Numbl PE=1 SV=3	Numbl	64.13	35.3	103	20	17	17	17	19	16	19	15	19	20	19	15	17	19	16	17	16	12	14	16	182600	178710	167950	152560	153010	145790	1.11725	1.09345	1.02761	0.93345	0.936204	0.892027	0.8528	0.00578894
O08966	Solute carrier family 22 member 1 OS=Mus musculus OX=10090 GN=Slc22a1 PE=1 SV=2	Slc22a1	61.52	5	13	2	2	2	2	2	3	2	2	2	2	2	2	2	2	2	2	2	2	2	2	2826900	14057000	12881000	6447100	8953400	9126500	0.312411	1.55349	1.42353	0.712493	0.989474	1.0086	0.824	0.98649
O08967	Cytohesin-3 OS=Mus musculus OX=10090 GN=Cyth3 PE=1 SV=1	Cyth3	46.279	26.1	16	9	5	2	4	3	0	4	3	8	9	9	7	8	8	4	5	5	3	4	4	46495	48262	48358	24044	30635	35329	1.19666	1.24214	1.24461	0.618832	0.788468	0.90928	0.6289	0.0135832
O08989	Ras-related protein M-Ras OS=Mus musculus OX=10090 GN=Mras PE=1 SV=1	Mras	23.901	46.6	39	9	9	4	7	6	7	8	7	7	8	7	6	8	7	7	8	7	6	8	7	270970	257350	254670	284880	269140	287600	1.00074	0.950443	0.940546	1.05212	0.993986	1.06216	1.0749	0.0628827
O08992	Syntenin-1 OS=Mus musculus OX=10090 GN=Sdcbp PE=1 SV=1	Sdcbp	32.379	26.8	18	5	4	2	2	3	4	3	4	2	4	3	4	4	5	2	4	3	4	4	4	212620	243830	206200	203750	198840	229720	0.985142	1.12975	0.955396	0.944045	0.921295	1.06437	0.9542	0.535164
O08997	Copper transport protein ATOX1 OS=Mus musculus OX=10090 GN=Atox1 PE=1 SV=1	Atox1	7.3384	76.5	64	5	5	11	11	9	10	11	12	5	5	5	5	5	5	5	5	5	5	5	5	190980	202380	220460	266440	256110	266180	0.816998	0.865766	0.943111	1.13981	1.09562	1.1387	1.285	0.00446093
O09005	Sphingolipid delta(4)-desaturase DES1 OS=Mus musculus OX=10090 GN=Degs1 PE=1 SV=1	Degs1	38.241	14.9	17	3	3	3	2	2	4	3	3	3	2	3	3	3	3	3	2	3	3	3	3	41185	44607	44043	69417	63785	55640	0.775425	0.839854	0.829235	1.30697	1.20093	1.04758	1.4545	0.00578544
O09010	Beta-1,3-N-acetylglucosaminyltransferase lunatic fringe OS=Mus musculus OX=10090 GN=Lfng PE=1 SV=1	Lfng	41.952	12.7	9	4	3	0	0	0	3	3	3	0	0	0	3	2	3	0	0	0	3	2	3	0	0	0	19385	12350	32139				0.910464	0.580048	1.50949
O09012	Peroxisomal targeting signal 1 receptor OS=Mus musculus OX=10090 GN=Pex5 PE=1 SV=2	Pex5	70.755	25.8	34	11	11	8	6	5	6	5	4	8	9	9	9	8	8	8	9	9	9	8	8	31182	33785	31466	28170	27355	27151	1.04457	1.13177	1.05408	0.943671	0.916369	0.909536	0.8573	0.00521894
O09044	Synaptosomal-associated protein 23 OS=Mus musculus OX=10090 GN=Snap23 PE=1 SV=1	Snap23	23.261	59	28	8	7	4	3	4	6	5	6	6	6	7	8	7	7	5	5	6	7	6	6	40845	39508	52473	94628	76611	82535	0.633911	0.613161	0.814377	1.46862	1.189	1.28094	1.9106	0.00391116
O09053	Werner syndrome ATP-dependent helicase homolog OS=Mus musculus OX=10090 GN=Wrn PE=1 SV=3	Wrn	157.2	4	8	3	3	2	1	1	1	2	1	2	2	2	2	3	3	2	2	2	2	3	3	565660	511450	509720	424520	758470	393480	1.07292	0.970095	0.966813	0.80521	1.43863	0.746335	0.9935	0.821476
O09061	Proteasome subunit beta type-1 OS=Mus musculus OX=10090 GN=Psmb1 PE=1 SV=1	Psmb1	26.372	50	51	8	8	6	8	6	11	9	11	5	6	5	8	7	8	5	6	5	8	7	8	393080	361040	361510	403190	400100	408650	1.01328	0.930687	0.931899	1.03934	1.03138	1.05342	1.0863	0.0440424
O09106	Histone deacetylase 1 OS=Mus musculus OX=10090 GN=Hdac1 PE=1 SV=1	Hdac1	55.074	27.8	21	8	5	2	4	2	5	3	5	6	7	5	8	7	7	3	4	2	5	4	4	15398	20042	16243	26595	21062	33620	0.694856	0.904422	0.732987	1.20013	0.950451	1.51715	1.5726	0.0484446
O09111	NADH dehydrogenase [ubiquinone] 1 beta subcomplex subunit 11, mitochondrial OS=Mus musculus OX=10090 GN=Ndufb11 PE=1 SV=2	Ndufb11	17.444	45	34	5	5	5	5	6	7	6	5	5	5	5	5	5	5	5	5	5	5	5	5	752730	798670	766660	703040	683030	677710	1.0307	1.09361	1.04978	0.962664	0.935265	0.92798	0.8903	0.00503397
O09114	Prostaglandin-H2 D-isomerase OS=Mus musculus OX=10090 GN=Ptgds PE=1 SV=1	Ptgds	21.066	23.8	20	5	5	2	2	3	5	2	6	3	4	3	5	2	5	3	4	3	5	2	5	162940	197950	199590	435940	302790	614230	0.510933	0.620715	0.625857	1.36698	0.949463	1.92605	2.4139	0.0170627
O09117	Synaptophysin-like protein 1 OS=Mus musculus OX=10090 GN=Sypl1 PE=1 SV=2	Sypl1	28.899	13	9	2	2	1	1	2	1	2	2	1	2	2	2	2	2	1	2	2	2	2	2	0	129930	138100	195910	150050	173470		0.824994	0.87687	1.24394	0.952747	1.10145	1.292	0.0911752
O09126	Semaphorin-4D OS=Mus musculus OX=10090 GN=Sema4d PE=1 SV=2	Sema4d	95.639	14.6	32	9	9	7	5	6	5	4	5	7	6	6	5	7	7	7	6	6	5	7	7	63142	62580	59828	63301	55606	62574	1.03221	1.02302	0.978032	1.03481	0.909013	1.02292	0.9781	0.625223
O09131	Glutathione S-transferase omega-1 OS=Mus musculus OX=10090 GN=Gsto1 PE=1 SV=2	Gsto1	27.497	44.2	42	11	11	7	5	7	6	9	8	10	10	9	11	11	10	10	10	9	11	11	10	278490	281970	273960	287280	271800	392760	0.935441	0.94713	0.920224	0.964966	0.912969	1.31927	1.1407	0.361811
O09159	Lysosomal alpha-mannosidase OS=Mus musculus OX=10090 GN=Man2b1 PE=1 SV=4	Man2b1	114.65	18.1	30	12	12	1	2	2	9	7	9	3	5	7	11	12	12	3	5	7	11	12	12	12654	19749	20555	71316	58463	98575	0.269893	0.421219	0.43841	1.52107	1.24694	2.10247	4.312	0.00256358
O09164	Extracellular superoxide dismutase [Cu-Zn] OS=Mus musculus OX=10090 GN=Sod3 PE=1 SV=1	Sod3	27.392	27.9	11	4	4	2	0	2	3	2	2	3	1	2	3	2	2	3	1	2	3	2	2	649970	0	633240	1729800	1322900	1693000	0.539044		0.52517	1.43459	1.09713	1.40407	2.4655	0.00403239
O09167	60S ribosomal protein L21 OS=Mus musculus OX=10090 GN=Rpl21 PE=1 SV=3	Rpl21	18.562	30	34	5	5	4	6	6	6	6	6	5	5	4	5	4	5	5	5	4	5	4	5	236700	227930	239260	254350	284430	252800	0.949668	0.914482	0.959939	1.02048	1.14117	1.01426	1.1246	0.0473653
O09172	Glutamate--cysteine ligase regulatory subunit OS=Mus musculus OX=10090 GN=Gclm PE=1 SV=1	Gclm	30.534	30.3	29	6	6	5	5	3	6	5	5	5	6	5	5	5	5	5	6	5	5	5	5	121280	128030	130950	167670	156090	153750	0.848339	0.895555	0.91598	1.17283	1.09183	1.07546	1.2557	0.00292261
O09174	Alpha-methylacyl-CoA racemase OS=Mus musculus OX=10090 GN=Amacr PE=1 SV=4	Amacr	41.704	16.5	9	4	4	1	1	1	2	3	1	1	2	2	3	4	2	1	2	2	3	4	2	0	9310.1	9014	11931	11353	9555.8		0.909831	0.880895	1.16596	1.10947	0.933842	1.1948	0.141962
O35066	Kinesin-like protein KIF3C OS=Mus musculus OX=10090 GN=Kif3c PE=1 SV=3	Kif3c	89.972	12.7	16	9	4	4	3	3	2	2	2	9	8	7	8	9	7	4	4	3	4	4	4	15764	15861	13384	10709	11525	10948	1.20965	1.2171	1.02702	0.821757	0.884373	0.840097	0.7372	0.00716681
O35075	Vacuolar protein sorting-associated protein 26C OS=Mus musculus OX=10090 GN=Vps26c PE=1 SV=1	Vps26c	32.97	38	23	7	7	3	3	4	5	3	5	5	5	5	6	6	7	5	5	5	6	6	7	81912	86955	79026	103760	103110	111810	0.867447	0.920852	0.836884	1.09882	1.09193	1.18407	1.2856	0.00274803
O35083	1-acyl-sn-glycerol-3-phosphate acyltransferase alpha OS=Mus musculus OX=10090 GN=Agpat1 PE=1 SV=1	Agpat1	31.709	18.9	24	4	4	4	3	4	4	4	5	4	4	4	4	4	4	4	4	4	4	4	4	101610	105800	100450	88462	78705	99830	1.06054	1.10427	1.04844	0.923311	0.821474	1.04196	0.8673	0.105352
O35089	Protein cornichon homolog 2 OS=Mus musculus OX=10090 GN=Cnih2 PE=1 SV=2	Cnih2	18.931	8.8	7	2	2	1	1	1	1	1	2	1	2	1	2	1	2	1	2	1	2	1	2	0	123250	0	86143	0	109490		1.15952		0.810419		1.03006	0.7936
O35098	Dihydropyrimidinase-related protein 4 OS=Mus musculus OX=10090 GN=Dpysl4 PE=1 SV=1	Dpysl4	61.961	75	228	29	28	42	35	44	33	37	37	29	27	27	27	28	27	28	26	27	26	27	26	883320	809720	838980	738360	749890	798930	1.09975	1.00812	1.04455	0.919273	0.933628	0.994684	0.9033	0.0436471
O35099	Mitogen-activated protein kinase kinase kinase 5 OS=Mus musculus OX=10090 GN=Map3k5 PE=1 SV=3	Map3k5	154.51	11.7	35	11	11	6	6	8	1	7	7	9	8	9	6	10	9	9	8	9	6	10	9	20997	18345	18347	12401	19314	14910	1.20772	1.05518	1.0553	0.713289	1.11092	0.857603	0.8082	0.170016
O35114	Lysosome membrane protein 2 OS=Mus musculus OX=10090 GN=Scarb2 PE=1 SV=3	Scarb2	54.043	14	26	4	4	2	3	3	7	5	6	2	3	3	4	4	4	2	3	3	4	4	4	90854	76309	97636	182010	180680	200580	0.658307	0.552918	0.707448	1.3188	1.30917	1.45336	2.1272	0.000707273
O35127	Protein C10 OS=Mus musculus OX=10090 GN=Grcc10 PE=1 SV=1	Grcc10	13.194	81.7	26	6	6	4	5	4	5	4	4	4	5	5	5	4	5	4	5	5	5	4	5	176350	150500	154040	130760	155840	139930	1.16605	0.995129	1.01854	0.864605	1.03044	0.925239	0.887	0.166347
O35129	Prohibitin-2 OS=Mus musculus OX=10090 GN=Phb2 PE=1 SV=1	Phb2	33.296	60.5	95	17	17	15	17	14	17	15	17	15	16	14	13	15	16	15	16	14	13	15	16	684670	736110	703190	681180	693050	738630	0.969598	1.04244	0.995825	0.964655	0.981465	1.04601	0.9948	0.875804
O35136	Neural cell adhesion molecule 2 OS=Mus musculus OX=10090 GN=Ncam2 PE=1 SV=1	Ncam2	93.203	33.8	127	23	23	21	18	21	19	23	25	19	19	20	18	22	21	19	19	20	18	22	21	445760	407750	396820	541000	611060	613400	0.886852	0.81123	0.789485	1.07634	1.21572	1.22038	1.412	0.00313183
O35143	ATPase inhibitor, mitochondrial OS=Mus musculus OX=10090 GN=Atp5if1 PE=1 SV=2	Atp5if1	12.159	19.8	7	2	2	1	2	2	0	1	1	1	2	2	1	1	1	1	2	2	1	1	1	0	147410	117210	0	0	0		1.11413	0.885874
O35153	BET1-like protein OS=Mus musculus OX=10090 GN=Bet1l PE=3 SV=1	Bet1l	12.428	18.9		1	1							0	0	0	1	0	1	0	0	0	1	0	1	0	0	0	0	0	0
O35166	Golgi SNAP receptor complex member 2 OS=Mus musculus OX=10090 GN=Gosr2 PE=1 SV=2	Gosr2	24.725	15.1	5	3	3	0	0	1	3	1	0	1	1	2	3	2	2	1	1	2	3	2	2	0	0	27393	42146	31789	31589			0.824364	1.26834	0.956657	0.950638	1.2841
O35188	Fractalkine OS=Mus musculus OX=10090 GN=Cx3cl1 PE=1 SV=3	Cx3cl1	42.098	9.1	12	3	3	1	2	2	2	2	3	2	2	2	3	2	3	2	2	2	3	2	3	29290	22573	28574	26696	16815	20166	1.21945	0.939798	1.18964	1.11145	0.700071	0.839585	0.7916	0.195608
O35215	D-dopachrome decarboxylase OS=Mus musculus OX=10090 GN=Ddt PE=1 SV=3	Ddt	13.077	95.8	77	10	10	12	13	15	13	12	12	10	10	10	10	10	10	10	10	10	10	10	10	810150	777960	887040	768440	651810	707730	1.056	1.01404	1.15622	1.00163	0.849609	0.922498	0.8597	0.0685148
O35218	Cleavage and polyadenylation specificity factor subunit 2 OS=Mus musculus OX=10090 GN=Cpsf2 PE=1 SV=1	Cpsf2	88.382	2.6		1	1							1	0	1	1	1	0	1	0	1	1	1	0	0	0	0	0	0	0
O35226	26S proteasome non-ATPase regulatory subunit 4 OS=Mus musculus OX=10090 GN=Psmd4 PE=1 SV=1	Psmd4	40.703	42.6	55	11	11	7	12	10	7	10	9	7	10	9	7	8	8	7	10	9	7	8	8	177120	181350	176150	181580	178450	183220	0.985945	1.00949	0.980545	1.01077	0.993348	1.0199	1.0161	0.246296
O35239	Tyrosine-protein phosphatase non-receptor type 9 OS=Mus musculus OX=10090 GN=Ptpn9 PE=1 SV=2	Ptpn9	67.969	45.4	76	21	20	14	16	16	10	8	12	15	19	19	16	17	17	15	19	18	16	16	17	77367	76197	72643	69664	65998	65793	1.08544	1.06903	1.01917	0.97737	0.925937	0.923061	0.8906	0.0120138
O35250	Exocyst complex component 7 OS=Mus musculus OX=10090 GN=Exoc7 PE=1 SV=2	Exoc7	79.959	43.3	135	28	28	23	24	22	21	23	22	23	24	24	24	23	26	23	24	24	24	23	26	222930	212050	203930	186560	192250	197480	1.10071	1.04699	1.0069	0.921132	0.949226	0.975049	0.902	0.0282716
O35286	Pre-mRNA-splicing factor ATP-dependent RNA helicase DHX15 OS=Mus musculus OX=10090 GN=Dhx15 PE=1 SV=2	Dhx15	91.006	30.2	89	19	19	14	15	13	15	17	15	15	17	16	18	19	16	15	17	16	18	19	16	125830	128000	140330	142580	144680	140970	0.918032	0.933863	1.02382	1.04024	1.05556	1.02849	1.0864	0.0726457
O35295	Transcriptional activator protein Pur-beta OS=Mus musculus OX=10090 GN=Purb PE=1 SV=3	Purb	33.901	43.5	41	9	7	7	7	7	6	8	6	9	9	9	8	9	9	7	7	7	6	7	7	531150	536450	463400	417440	495470	430760	1.10861	1.11968	0.967207	0.871279	1.03414	0.899081	0.8776	0.137405
O35309	N-myc-interactor OS=Mus musculus OX=10090 GN=Nmi PE=1 SV=1	Nmi	35.235	13.1	6	3	3	0	0	0	1	2	3	0	1	1	2	3	3	0	1	1	2	3	3	0	0	0	9774.8	10519	20468				0.719409	0.774181	1.50641
O35326	Serine/arginine-rich splicing factor 5 OS=Mus musculus OX=10090 GN=Srsf5 PE=1 SV=2	Srsf5	30.891	25.3	39	7	6	7	6	7	6	7	6	6	6	7	6	7	7	5	5	6	5	6	6	204660	212440	200950	221780	202580	202010	0.986773	1.02428	0.968885	1.06932	0.976744	0.973996	1.0135	0.733495
O35343	Importin subunit alpha-3 OS=Mus musculus OX=10090 GN=Kpna4 PE=1 SV=1	Kpna4	57.922	34.7	39	9	7	6	6	7	7	7	6	8	8	7	8	7	8	6	7	6	7	6	6	110850	118650	123670	118920	124130	111730	0.939473	1.00558	1.04812	1.00787	1.05202	0.946931	1.0046	0.921551
O35344	Importin subunit alpha-4 OS=Mus musculus OX=10090 GN=Kpna3 PE=1 SV=1	Kpna3	57.772	33	51	10	8	9	8	10	8	7	9	8	8	8	6	8	8	6	7	7	5	7	6	127350	126740	127050	113520	112720	107670	1.0686	1.06348	1.06608	0.952549	0.945836	0.903461	0.8761	0.00134547
O35345	Importin subunit alpha-7 OS=Mus musculus OX=10090 GN=Kpna6 PE=1 SV=2	Kpna6	59.964	24.3	60	11	6	10	9	11	11	9	10	11	10	11	10	10	9	6	6	6	5	5	4	148960	146740	143710	136080	134230	138950	1.05313	1.03744	1.01601	0.96207	0.948991	0.982361	0.9314	0.00796347
O35350	Calpain-1 catalytic subunit OS=Mus musculus OX=10090 GN=Capn1 PE=1 SV=1	Capn1	82.105	38.3	90	22	22	11	13	14	19	18	15	18	18	18	22	21	20	18	18	18	22	21	20	479660	528850	520180	744940	721710	756220	0.767137	0.845808	0.831942	1.19141	1.15426	1.20945	1.4541	0.000348105
O35375	Neuropilin-2 OS=Mus musculus OX=10090 GN=Nrp2 PE=1 SV=2	Nrp2	104.63	20.8	56	13	13	9	10	7	10	10	10	10	13	11	11	11	9	10	13	11	11	11	9	33149	35819	32828	31408	40101	41348	0.926584	1.00122	0.917611	0.877919	1.12091	1.15576	1.1087	0.349679
O35381	Acidic leucine-rich nuclear phosphoprotein 32 family member A OS=Mus musculus OX=10090 GN=Anp32a PE=1 SV=1	Anp32a	28.537	35.6	52	10	8	9	10	10	8	7	8	10	10	10	9	8	9	8	8	8	8	8	8	722430	716630	739380	765780	682890	719250	0.99729	0.989283	1.02069	1.05713	0.942706	0.9929	0.9952	0.873254
O35382	Exocyst complex component 4 OS=Mus musculus OX=10090 GN=Exoc4 PE=1 SV=2	Exoc4	110.54	31.4	113	24	24	18	19	20	17	18	21	21	21	21	22	21	24	21	21	21	22	21	24	111790	107700	116120	93394	110370	99375	1.05008	1.01167	1.09076	0.877284	1.03675	0.933465	0.9032	0.12397
O35386	Phytanoyl-CoA dioxygenase, peroxisomal OS=Mus musculus OX=10090 GN=Phyh PE=1 SV=1	Phyh	38.607	9.2	2	2	2	0	0	0	0	1	1	1	1	1	1	1	2	1	1	1	1	1	2	0	0	0	0	0	0
O35387	HCLS1-associated protein X-1 OS=Mus musculus OX=10090 GN=Hax1 PE=1 SV=1	Hax1	31.654	13.2	18	3	3	3	3	3	3	3	3	3	3	3	3	3	3	3	3	3	3	3	3	30644	32678	30980	28243	26598	24075	1.06146	1.13192	1.0731	0.978293	0.921313	0.83392	0.8368	0.0237269
O35393	Ephrin-B3 OS=Mus musculus OX=10090 GN=Efnb3 PE=1 SV=1	Efnb3	35.884	32.1	32	7	7	7	5	4	6	5	5	7	7	7	6	7	6	7	7	7	6	7	6	62415	55279	59459	72356	53582	66246	1.01395	0.898025	0.965931	1.17545	0.870457	1.07619	1.0848	0.478294
O35405	5'-3' exonuclease PLD3 OS=Mus musculus OX=10090 GN=Pld3 PE=1 SV=1	Pld3	54.388	22.1	48	9	9	9	7	8	8	9	7	9	9	8	8	8	8	9	9	8	8	8	8	235820	224360	225920	241880	254720	259310	0.981214	0.93353	0.940021	1.00643	1.05985	1.07895	1.1017	0.0205826
O35409	Glutamate carboxypeptidase 2 OS=Mus musculus OX=10090 GN=Folh1 PE=1 SV=2	Folh1	84.573	26.3	48	13	13	6	4	9	9	10	10	7	9	11	11	11	13	7	9	11	11	11	13	34189	21093	32502	37136	35191	39364	1.02837	0.634455	0.977626	1.11701	1.05851	1.18403	1.2723	0.169662
O35435	Dihydroorotate dehydrogenase (quinone), mitochondrial OS=Mus musculus OX=10090 GN=Dhodh PE=1 SV=2	Dhodh	42.699	36.2	46	10	10	7	9	11	6	5	8	10	9	9	8	8	8	10	9	9	8	8	8	42367	48303	42260	38315	36240	39521	1.02913	1.17332	1.02653	0.930706	0.880303	0.960001	0.8582	0.0407862
O35449	Proline-rich transmembrane protein 1 OS=Mus musculus OX=10090 GN=Prrt1 PE=1 SV=1	Prrt1	31.389	22.9	13	4	4	4	3	2	0	2	2	4	4	3	2	3	2	4	4	3	2	3	2	326320	178990	165260	97535	77225	175300	1.91834	1.05223	0.971518	0.573381	0.453984	1.03054	0.522	0.110834
O35454	Chloride transport protein 6 OS=Mus musculus OX=10090 GN=Clcn6 PE=1 SV=1	Clcn6	96.979	14.5	39	9	9	5	7	6	7	6	8	7	8	7	8	7	8	7	8	7	8	7	8	18683	22070	21176	25890	28937	32653	0.750276	0.886292	0.850391	1.0397	1.16206	1.31129	1.4126	0.0147976
O35459	Delta(3,5)-Delta(2,4)-dienoyl-CoA isomerase, mitochondrial OS=Mus musculus OX=10090 GN=Ech1 PE=1 SV=1	Ech1	36.118	31.5	28	8	8	5	5	3	8	3	4	6	5	6	8	4	5	6	5	6	8	4	5	89821	95197	93201	148860	129980	147020	0.765434	0.811247	0.794238	1.26855	1.10766	1.25287	1.5307	0.000801334
O35465	Peptidyl-prolyl cis-trans isomerase FKBP8 OS=Mus musculus OX=10090 GN=Fkbp8 PE=1 SV=2	Fkbp8	43.528	24.9	42	7	7	7	8	8	5	7	7	6	7	7	6	7	6	6	7	7	6	7	6	287720	289620	270250	239880	265470	243740	1.08119	1.08833	1.01554	0.90142	0.997582	0.915926	0.8838	0.0320299
O35474	EGF-like repeat and discoidin I-like domain-containing protein 3 OS=Mus musculus OX=10090 GN=Edil3 PE=1 SV=2	Edil3	53.711	23.8	25	8	8	1	2	3	7	6	6	5	6	6	7	7	7	5	6	6	7	7	7	20803	24206	20217	63766	65883	67275	0.476132	0.554019	0.46272	1.45945	1.50791	1.53977	3.0191	4.42846e-05
O35495	Cyclin-dependent kinase 14 OS=Mus musculus OX=10090 GN=Cdk14 PE=1 SV=2	Cdk14	52.995	26.7	38	10	8	8	8	5	5	7	5	9	10	9	8	9	8	7	8	7	7	7	6	107700	109280	103240	65785	69892	72306	1.22339	1.24134	1.17273	0.74727	0.793922	0.821343	0.6495	0.000184627
O35516	Neurogenic locus notch homolog protein 2 OS=Mus musculus OX=10090 GN=Notch2 PE=1 SV=2	Notch2	265.63	1	4	2	2	1	0	0	1	1	1	1	1	2	2	2	2	1	1	2	2	2	2	0	0	0	0	0	0
O35526	Syntaxin-1A OS=Mus musculus OX=10090 GN=Stx1a PE=1 SV=3	Stx1a	33.054	48.6	110	18	15	19	20	17	17	17	20	18	18	17	16	17	18	15	15	15	14	14	15	1067900	980660	947420	714240	806000	776350	1.21064	1.11174	1.07406	0.809709	0.913734	0.880121	0.7666	0.00619906
O35544	Excitatory amino acid transporter 4 OS=Mus musculus OX=10090 GN=Slc1a6 PE=1 SV=1	Slc1a6	60.784	8.2		4	1							3	3	2	3	2	2	1	1	0	0	0	0	0	0	0	0	0	0
O35551	Rab GTPase-binding effector protein 1 OS=Mus musculus OX=10090 GN=Rabep1 PE=1 SV=2	Rabep1	99.523	32.7	96	23	22	18	14	17	16	12	19	20	20	21	17	18	19	19	19	20	17	18	19	105520	101380	99147	87253	90447	87380	1.10854	1.06505	1.04159	0.91664	0.950195	0.917974	0.8661	0.00270274
O35593	26S proteasome non-ATPase regulatory subunit 14 OS=Mus musculus OX=10090 GN=Psmd14 PE=1 SV=2	Psmd14	34.577	42.9	48	11	11	8	7	9	8	9	7	10	10	10	10	11	10	10	10	10	10	11	10	211730	195480	194170	217730	221630	228510	1.00089	0.924073	0.917881	1.02925	1.04769	1.08021	1.1106	0.0277447
O35594	Intraflagellar transport protein 81 homolog OS=Mus musculus OX=10090 GN=Ift81 PE=1 SV=4	Ift81	79.284	4.7	6	2	2	0	1	1	2	1	1	1	1	1	2	1	1	1	1	1	2	1	1	0	0	0	0	0	0
O35598	Disintegrin and metalloproteinase domain-containing protein 10 OS=Mus musculus OX=10090 GN=Adam10 PE=1 SV=2	Adam10	83.967	18.4	50	10	10	7	8	8	10	8	9	9	8	9	10	9	10	9	8	9	10	9	10	95618	90194	95697	141800	119520	143250	0.836213	0.788778	0.836904	1.24009	1.04524	1.25277	1.4371	0.00437446
O35604	NPC intracellular cholesterol transporter 1 OS=Mus musculus OX=10090 GN=Npc1 PE=1 SV=2	Npc1	142.88	2.9	12	3	3	1	0	3	2	3	3	2	1	2	2	3	3	2	1	2	2	3	3	41684	0	40163	79156	64482	86179	0.668733		0.644332	1.26989	1.03448	1.38256	1.8719	0.0116231
O35607	Bone morphogenetic protein receptor type-2 OS=Mus musculus OX=10090 GN=Bmpr2 PE=1 SV=1	Bmpr2	115.02	12.9	28	9	9	6	7	7	3	2	3	6	9	8	3	4	5	6	9	8	3	4	5	54604	52736	51199	32595	35045	37071	1.24454	1.20196	1.16693	0.742906	0.798746	0.844923	0.6605	0.000564655
O35609	Secretory carrier-associated membrane protein 3 OS=Mus musculus OX=10090 GN=Scamp3 PE=1 SV=3	Scamp3	38.458	24.9	46	5	5	8	8	9	7	6	8	5	5	5	5	5	5	5	5	5	5	5	5	299000	289660	288820	245150	242630	247570	1.11233	1.07758	1.07446	0.911999	0.902625	0.921002	0.838	0.000146913
O35621	Phosphomannomutase 1 OS=Mus musculus OX=10090 GN=Pmm1 PE=1 SV=1	Pmm1	29.774	34.4	42	7	6	6	7	6	8	7	8	7	7	7	7	6	7	6	6	6	6	5	6	241080	241390	221350	189340	223090	191990	1.10567	1.10709	1.01518	0.868373	1.02316	0.880527	0.8588	0.0614689
O35623	BET1 homolog OS=Mus musculus OX=10090 GN=Bet1 PE=1 SV=1	Bet1	13.274	9.3		1	1							1	1	1	1	1	1	1	1	1	1	1	1	0	0	0	0	0	0
O35633	Vesicular inhibitory amino acid transporter OS=Mus musculus OX=10090 GN=Slc32a1 PE=1 SV=3	Slc32a1	57.38	26.7	50	9	9	9	9	7	9	8	8	8	9	8	8	8	8	8	9	8	8	8	8	427260	409060	385050	335590	338450	276010	1.18059	1.1303	1.06396	0.927292	0.935194	0.762662	0.7779	0.0252947
O35638	Cohesin subunit SA-2 OS=Mus musculus OX=10090 GN=Stag2 PE=1 SV=3	Stag2	141.28	5.8	10	5	5	0	4	1	1	1	3	3	5	3	3	2	5	3	5	3	3	2	5	10259	9432.2	13683	11419	12108	11953	0.893976	0.821928	1.19235	0.995059	1.0551	1.04159	1.0631	0.552315
O35639	Annexin A3 OS=Mus musculus OX=10090 GN=Anxa3 PE=1 SV=4	Anxa3	36.384	63.5	71	18	18	8	8	9	15	13	18	10	11	12	17	14	16	10	11	12	17	14	16	57536	66082	60170	217650	162790	294300	0.402102	0.461828	0.42051	1.52109	1.13769	2.05678	3.6713	0.00192724
O35643	AP-1 complex subunit beta-1 OS=Mus musculus OX=10090 GN=Ap1b1 PE=1 SV=2	Ap1b1	103.93	45.4	112	42	21	15	19	23	18	18	19	35	41	41	37	35	37	14	20	20	18	16	17	725110	730750	742990	659810	607510	610110	1.06731	1.07561	1.09363	0.971194	0.894212	0.898039	0.8538	0.00464895
O35648	Centrin-3 OS=Mus musculus OX=10090 GN=Cetn3 PE=1 SV=1	Cetn3	19.519	12		1	1							1	1	1	1	1	1	1	1	1	1	1	1	0	0	0	0	0	0
O35658	Complement component 1 Q subcomponent-binding protein, mitochondrial OS=Mus musculus OX=10090 GN=C1qbp PE=1 SV=1	C1qbp	31.013	25.2	50	6	6	8	8	9	7	10	8	6	5	6	6	5	6	6	5	6	6	5	6	1113300	1250500	1348300	1049600	1134200	1136800	0.94982	1.06687	1.15031	0.895474	0.967651	0.969869	0.8945	0.15123
O35668	Huntingtin-associated protein 1 OS=Mus musculus OX=10090 GN=Hap1 PE=1 SV=1	Hap1	70.115	11	12	6	6	3	4	3	1	0	1	5	6	5	2	0	2	5	6	5	2	0	2	18473	24829	21286	10700	0	13511	1.04016	1.39804	1.19855	0.602484		0.760763	0.5623	0.0262906
O35678	Monoglyceride lipase OS=Mus musculus OX=10090 GN=Mgll PE=1 SV=1	Mgll	33.387	68	116	17	17	21	18	18	21	18	20	17	16	16	16	16	17	17	16	16	16	16	17	260510	235420	245760	213110	207480	224460	1.12715	1.01859	1.06333	0.922062	0.897703	0.97117	0.8697	0.0202992
O35681	Synaptotagmin-3 OS=Mus musculus OX=10090 GN=Syt3 PE=1 SV=2	Syt3	63.253	19.1	55	9	9	11	9	9	7	9	10	9	9	9	9	8	8	9	9	9	9	8	8	138470	134840	123460	78448	86624	86008	1.28243	1.24881	1.14341	0.726539	0.80226	0.796555	0.6328	0.000631184
O35682	Myeloid-associated differentiation marker OS=Mus musculus OX=10090 GN=Myadm PE=1 SV=2	Myadm	35.284	19.1	34	5	5	6	5	5	7	5	6	5	5	4	5	5	5	5	5	4	5	5	5	506970	621270	580720	707060	531920	700870	0.833647	1.0216	0.95492	1.16267	0.874674	1.15249	1.1351	0.333821
O35683	NADH dehydrogenase [ubiquinone] 1 alpha subcomplex subunit 1 OS=Mus musculus OX=10090 GN=Ndufa1 PE=1 SV=1	Ndufa1	8.1384	14.3		1	1							1	1	1	1	1	1	1	1	1	1	1	1	0	394280	0	315890	351630	381580
O35684	Neuroserpin OS=Mus musculus OX=10090 GN=Serpini1 PE=1 SV=1	Serpini1	46.347	9.8	13	3	3	2	2	2	3	2	2	3	3	3	3	3	3	3	3	3	3	3	3	34266	41175	35624	26218	36282	28223	1.01887	1.2243	1.05925	0.779571	1.07882	0.839188	0.8168	0.138299
O35685	Nuclear migration protein nudC OS=Mus musculus OX=10090 GN=Nudc PE=1 SV=1	Nudc	38.358	57.2	84	17	17	14	14	14	14	15	13	15	15	16	15	16	13	15	15	16	15	16	13	301690	288860	306300	259010	266800	230540	1.09493	1.04837	1.11166	0.940031	0.968304	0.836705	0.8433	0.0229554
O35691	Pinin OS=Mus musculus OX=10090 GN=Pnn PE=1 SV=4	Pnn	82.435	9	25	5	5	3	4	4	3	5	6	4	4	4	4	5	5	4	4	4	4	5	5	56958	58431	64211	63791	56317	53715	0.966966	0.991973	1.0901	1.08297	0.956084	0.91191	0.9678	0.61746
O35704	Serine palmitoyltransferase 1 OS=Mus musculus OX=10090 GN=Sptlc1 PE=1 SV=2	Sptlc1	52.534	3		1	1							1	1	0	1	1	1	1	1	0	1	1	1	0	0	0	0	0	0
O35710	Nocturnin OS=Mus musculus OX=10090 GN=Noct PE=1 SV=3	Noct	48.3	32.9	25	9	9	4	5	3	6	4	3	8	8	8	6	7	6	8	8	8	6	7	6	48043	60486	51365	74450	62586	63170	0.800494	1.00782	0.855846	1.24049	1.04281	1.05254	1.2521	0.0630806
O35737	Heterogeneous nuclear ribonucleoprotein H OS=Mus musculus OX=10090 GN=Hnrnph1 PE=1 SV=3	Hnrnph1	49.199	44.1	104	15	7	17	18	18	18	16	17	13	13	14	15	13	14	6	6	6	7	6	6	1616100	1578400	1582700	1511400	1406000	1444400	1.06101	1.03626	1.03909	0.992275	0.923077	0.948288	0.913	0.0150504
O35841	Apoptosis inhibitor 5 OS=Mus musculus OX=10090 GN=Api5 PE=1 SV=2	Api5	56.784	29.4	48	12	12	5	9	8	9	7	10	8	11	9	11	10	10	8	11	9	11	10	10	196550	190590	211580	189850	184290	181670	1.02146	0.990481	1.09956	0.986635	0.95774	0.944124	0.9283	0.0937395
O35855	Branched-chain-amino-acid aminotransferase, mitochondrial OS=Mus musculus OX=10090 GN=Bcat2 PE=1 SV=2	Bcat2	44.127	29.5	43	9	9	5	8	6	9	10	5	6	8	8	8	9	7	6	8	8	8	9	7	58742	73783	80780	102830	72414	82948	0.747517	0.93892	1.02796	1.30856	0.921499	1.05555	1.2104	0.245883
O35857	Mitochondrial import inner membrane translocase subunit TIM44 OS=Mus musculus OX=10090 GN=Timm44 PE=1 SV=2	Timm44	51.091	30.5	54	12	12	8	9	9	10	9	9	11	11	11	11	10	9	11	11	11	11	10	9	140730	142770	156800	134760	139470	138580	0.989767	1.00411	1.10279	0.947779	0.980905	0.974646	0.9376	0.148587
O35864	COP9 signalosome complex subunit 5 OS=Mus musculus OX=10090 GN=Cops5 PE=1 SV=3	Cops5	37.548	53.6	81	14	14	14	14	14	13	13	13	12	12	13	13	14	13	12	12	13	13	14	13	199050	200680	200460	175980	178760	180470	1.05188	1.06049	1.05933	0.929963	0.944654	0.95369	0.8917	0.000123269
O35874	Neutral amino acid transporter A OS=Mus musculus OX=10090 GN=Slc1a4 PE=1 SV=1	Slc1a4	56.061	20.1	27	7	7	4	4	4	4	5	6	5	5	5	4	6	7	5	5	5	4	6	7	443130	458560	419780	664740	668380	655790	0.803165	0.831131	0.760843	1.20483	1.21143	1.18861	1.5051	9.99054e-05
O35887	Calumenin OS=Mus musculus OX=10090 GN=Calu PE=1 SV=1	Calu	37.063	60	99	15	15	16	15	18	17	17	16	14	15	15	15	13	13	14	15	15	15	13	13	158140	154580	170440	202800	207920	202470	0.865454	0.845971	0.932768	1.10987	1.13789	1.10806	1.2691	0.00147068
O35900	U6 snRNA-associated Sm-like protein LSm2 OS=Mus musculus OX=10090 GN=Lsm2 PE=1 SV=1	Lsm2	10.834	48.4	14	3	3	2	3	3	3	0	3	2	3	3	3	1	3	2	3	3	3	1	3	157310	182370	193350	209030	0	217230	0.819929	0.950547	1.00778	1.0895		1.13224	1.1995	0.104702
O35927	Catenin delta-2 OS=Mus musculus OX=10090 GN=Ctnnd2 PE=1 SV=1	Ctnnd2	135	43.9	190	39	37	30	33	32	30	33	32	34	33	35	36	36	34	32	32	33	34	34	32	198710	191180	183360	162400	165980	164210	1.11861	1.07622	1.0322	0.914209	0.934362	0.924398	0.8593	0.00327504
O35943	Frataxin, mitochondrial OS=Mus musculus OX=10090 GN=Fxn PE=1 SV=1	Fxn	22.924	14	12	2	2	2	2	2	2	2	2	2	2	2	2	2	2	2	2	2	2	2	2	86542	78587	88198	66028	61122	60702	1.17696	1.06878	1.19949	0.897976	0.831254	0.825542	0.7415	0.00262567
O35954	Membrane-associated phosphatidylinositol transfer protein 1 OS=Mus musculus OX=10090 GN=Pitpnm1 PE=1 SV=1	Pitpnm1	134.94	32.9	121	25	25	19	23	24	19	18	18	22	24	23	18	18	20	22	24	23	18	18	20	133790	131260	126730	91265	87184	98917	1.19965	1.17696	1.13634	0.818342	0.781749	0.886954	0.708	0.000993873
O35955	Proteasome subunit beta type-10 OS=Mus musculus OX=10090 GN=Psmb10 PE=1 SV=1	Psmb10	29.063	21.2	7	4	4	0	0	0	1	2	4	0	2	1	3	3	4	0	2	1	3	3	4	0	12560	0	29447	38454	74261		0.324711		0.761288	0.994144	1.91986	3.7729
O35963	Ras-related protein Rab-33B OS=Mus musculus OX=10090 GN=Rab33b PE=1 SV=1	Rab33b	25.766	28.8	29	5	4	5	5	5	5	5	4	5	5	5	5	5	5	4	4	4	4	4	4	85797	90968	86733	99476	88182	97307	0.93859	0.995159	0.94883	1.08823	0.964681	1.06451	1.0815	0.133755
O35969	Guanidinoacetate N-methyltransferase OS=Mus musculus OX=10090 GN=Gamt PE=1 SV=1	Gamt	26.336	55.5	46	8	8	8	7	7	8	7	9	7	7	7	8	7	8	7	7	7	8	7	8	137090	152610	137660	153000	148550	151400	0.934375	1.04016	0.93826	1.04281	1.01248	1.03191	1.0599	0.1759
O35972	39S ribosomal protein L23, mitochondrial OS=Mus musculus OX=10090 GN=Mrpl23 PE=1 SV=1	Mrpl23	17.121	38.4	13	4	4	2	2	2	3	2	2	3	3	2	4	3	2	3	3	2	4	3	2	77933	76747	82361	87519	99564	95520	0.899843	0.886149	0.95097	1.01053	1.1496	1.10291	1.1922	0.0160383
O35988	Syndecan-4 OS=Mus musculus OX=10090 GN=Sdc4 PE=1 SV=1	Sdc4	21.482	26.3	17	4	4	2	2	2	4	3	4	4	4	3	4	4	4	4	4	3	4	4	4	116460	117910	113690	239590	198900	188740	0.716464	0.725384	0.699423	1.47396	1.22364	1.16113	1.8021	0.00133795
O54692	Centromere/kinetochore protein zw10 homolog OS=Mus musculus OX=10090 GN=Zw10 PE=1 SV=3	Zw10	88.062	19.6	39	11	11	8	4	7	7	6	7	11	9	9	7	10	8	11	9	9	7	10	8	109740	115470	116420	108830	115480	123990	0.954358	1.00419	1.01245	0.946444	1.00428	1.07828	1.0195	0.686194
O54724	Caveolae-associated protein 1 OS=Mus musculus OX=10090 GN=Cavin1 PE=1 SV=1	Cavin1	43.953	25.3	44	7	7	6	6	6	9	9	8	7	7	7	7	7	6	7	7	7	7	7	6	103090	166070	146940	341180	240810	240700	0.49931	0.804349	0.711694	1.65248	1.16635	1.16582	1.9771	0.0202889
O54734	Dolichyl-diphosphooligosaccharide--protein glycosyltransferase 48 kDa subunit OS=Mus musculus OX=10090 GN=Ddost PE=1 SV=2	Ddost	49.027	49	72	14	14	11	10	12	14	11	14	13	11	13	14	12	14	13	11	13	14	12	14	138520	146970	160080	193440	190790	194490	0.811411	0.860909	0.937703	1.13312	1.11759	1.13927	1.2988	0.00341889
O54754	Aldehyde oxidase 1 OS=Mus musculus OX=10090 GN=Aox1 PE=1 SV=2	Aox1	146.68	0.9		1	1							0	0	0	1	1	1	0	0	0	1	1	1	0	0	0	0	0	0
O54774	AP-3 complex subunit delta-1 OS=Mus musculus OX=10090 GN=Ap3d1 PE=1 SV=1	Ap3d1	135.08	44.3	266	42	42	47	45	48	38	44	44	38	38	41	37	37	40	38	38	41	37	37	40	385860	393440	383720	355390	360580	374750	1.02725	1.04743	1.02155	0.946134	0.959951	0.997675	0.9378	0.0214306
O54781	SRSF protein kinase 2 OS=Mus musculus OX=10090 GN=Srpk2 PE=1 SV=2	Srpk2	76.756	23.2	58	12	10	8	9	12	9	12	8	9	8	11	9	12	9	7	6	9	7	10	7	81686	76394	78088	62110	72905	61625	1.13241	1.05905	1.08253	0.861028	1.01068	0.854305	0.8326	0.0331403
O54782	Epididymis-specific alpha-mannosidase OS=Mus musculus OX=10090 GN=Man2b2 PE=1 SV=2	Man2b2	115.61	4.1	5	3	3	0	0	0	1	2	2	1	1	0	1	2	3	1	1	0	1	2	3	0	0	0	0	6429	8222.7					0.877577	1.12242
O54784	Death-associated protein kinase 3 OS=Mus musculus OX=10090 GN=Dapk3 PE=1 SV=1	Dapk3	51.421	8	5	3	3	1	2	2	0	0	0	3	2	3	2	2	3	3	2	3	2	2	3	9416.9	11848	14081	9392.2	9185.6	8171	0.909923	1.14483	1.3606	0.907536	0.887573	0.789536	0.7568	0.0980438
O54786	DNA fragmentation factor subunit alpha OS=Mus musculus OX=10090 GN=Dffa PE=1 SV=2	Dffa	36.572	10.6	3	2	2	2	0	1	0	0	0	2	2	1	1	1	2	2	2	1	1	1	2	25908	11872	0	0	0	10226	1.61905	0.741907				0.639045	0.5413
O54818	Tumor protein D53 OS=Mus musculus OX=10090 GN=Tpd52l1 PE=1 SV=1	Tpd52l1	22.515	20.6	12	3	3	2	2	1	3	2	2	2	2	1	3	2	2	2	2	1	3	2	2	47520	52842	0	52362	50350	68938	0.873491	0.971317		0.962494	0.925511	1.26719	1.1402	0.426615
O54829	Regulator of G-protein signaling 7 OS=Mus musculus OX=10090 GN=Rgs7 PE=1 SV=2	Rgs7	54.791	42.4	121	19	16	21	20	19	21	21	19	18	17	18	18	16	17	15	15	15	16	14	16	379010	375950	370870	330060	300330	323710	1.09333	1.08451	1.06985	0.952128	0.866366	0.93381	0.8475	0.00485487
O54833	Casein kinase II subunit alpha' OS=Mus musculus OX=10090 GN=Csnk2a2 PE=1 SV=1	Csnk2a2	41.215	65.1	85	18	18	15	11	17	14	14	14	14	15	17	15	15	17	14	15	17	15	15	17	160160	151050	144390	133620	131800	133520	1.12454	1.06057	1.01381	0.938189	0.92541	0.937487	0.8756	0.0121684
O54865	Guanylate cyclase soluble subunit beta-1 OS=Mus musculus OX=10090 GN=Gucy1b1 PE=1 SV=1	Gucy1b1	70.597	42.4	96	20	20	18	17	17	13	17	14	18	17	19	14	17	17	18	17	19	14	17	17	105910	105990	109490	72069	77259	80898	1.152	1.15287	1.19094	0.783904	0.840356	0.879938	0.7163	0.000693632
O54901	OX-2 membrane glycoprotein OS=Mus musculus OX=10090 GN=Cd200 PE=1 SV=1	Cd200	31.256	24.5	29	6	6	5	6	5	3	5	5	6	6	5	4	6	6	6	6	5	4	6	6	368210	316300	321550	262850	249760	263970	1.23932	1.0646	1.08227	0.884699	0.840641	0.888469	0.7719	0.00746537
O54916	RalBP1-associated Eps domain-containing protein 1 OS=Mus musculus OX=10090 GN=Reps1 PE=1 SV=2	Reps1	86.518	17.7	38	9	8	6	8	7	5	7	5	8	9	9	8	9	9	7	8	8	7	8	8	77338	74641	72684	46236	55367	47257	1.2423	1.19898	1.16754	0.742701	0.889375	0.759102	0.6626	0.00223995
O54929	WD repeat and SOCS box-containing protein 2 OS=Mus musculus OX=10090 GN=Wsb2 PE=2 SV=2	Wsb2	45.261	13.4	9	3	3	2	1	1	2	1	2	2	1	1	2	1	3	2	1	1	2	1	3	45752	0	0	45193	0	36007	1.08116			1.06795		0.850881	0.8874
O54931	A-kinase anchor protein 2 OS=Mus musculus OX=10090 GN=Akap2 PE=1 SV=3	Akap2	98.577	24.9	68	15	15	12	12	13	12	11	8	13	14	12	12	13	11	13	14	12	12	13	11	137360	131310	164400	106110	101520	87528	1.13173	1.08189	1.35452	0.874259	0.836441	0.721159	0.6815	0.0132313
O54941	SWI/SNF-related matrix-associated actin-dependent regulator of chromatin subfamily E member 1 OS=Mus musculus OX=10090 GN=Smarce1 PE=1 SV=1	Smarce1	46.638	34.5	40	11	10	5	7	7	9	7	5	7	8	9	10	9	8	7	7	8	9	8	7	40295	32688	33305	38293	34538	34000	1.13444	0.920275	0.937645	1.07807	0.972358	0.957212	1.0051	0.919375
O54946	DnaJ homolog subfamily B member 6 OS=Mus musculus OX=10090 GN=Dnajb6 PE=1 SV=4	Dnajb6	39.807	11.2	16	4	3	3	4	2	3	2	2	4	4	4	4	4	4	3	3	3	3	3	3	195160	184760	185590	138380	139580	148830	1.18005	1.11716	1.12218	0.836723	0.843979	0.899909	0.7547	0.000621232
O54950	5'-AMP-activated protein kinase subunit gamma-1 OS=Mus musculus OX=10090 GN=Prkag1 PE=1 SV=2	Prkag1	37.52	27.6	29	8	7	4	4	4	6	6	5	7	6	7	7	8	7	6	6	6	7	7	7	37299	40309	36435	46135	45364	47485	0.884467	0.955843	0.863979	1.09399	1.07571	1.12601	1.2187	0.00398288
O54962	Barrier-to-autointegration factor OS=Mus musculus OX=10090 GN=Banf1 PE=1 SV=1	Banf1	10.102	58.4	34	5	5	5	6	4	5	7	7	5	5	4	5	5	5	5	5	4	5	5	5	415890	403010	441410	482570	456060	517590	0.918576	0.890128	0.974942	1.06585	1.0073	1.1432	1.1554	0.0336727
O54967	Activated CDC42 kinase 1 OS=Mus musculus OX=10090 GN=Tnk2 PE=1 SV=2	Tnk2	116.97	2.7	5	2	2	0	2	1	1	1	0	2	2	2	2	1	1	2	2	2	2	1	1	7429.4	9327.3	7557.7	7134.8	0	0	0.94494	1.18633	0.961258	0.90747			0.8803
O54983	Ketimine reductase mu-crystallin OS=Mus musculus OX=10090 GN=Crym PE=1 SV=1	Crym	33.523	45	112	14	14	20	24	21	15	17	15	13	13	13	14	14	14	13	13	13	14	14	14	6134500	5724300	5246300	1992500	3095800	2223300	1.50745	1.40665	1.28919	0.489624	0.760742	0.546339	0.4275	0.00346959
O54984	ATPase GET3 OS=Mus musculus OX=10090 GN=Get3 PE=1 SV=2	Get3	38.822	41.1	60	10	10	9	10	11	10	9	11	10	10	10	9	10	10	10	10	10	9	10	10	293530	291620	318580	280210	283340	305440	0.99349	0.987026	1.07828	0.948407	0.959001	1.0338	0.9616	0.375575
O54988	STE20-like serine/threonine-protein kinase OS=Mus musculus OX=10090 GN=Slk PE=1 SV=2	Slk	141.46	33.1	133	28	28	25	25	24	18	22	19	26	23	24	22	23	21	26	23	24	22	23	21	157970	153810	154520	132490	137780	130230	1.09347	1.06468	1.06959	0.917097	0.953715	0.901454	0.8589	0.00121039
O54990	Prominin-1 OS=Mus musculus OX=10090 GN=Prom1 PE=1 SV=1	Prom1	97.112	18.1	41	11	11	7	7	8	6	5	8	10	7	9	7	9	8	10	7	9	7	9	8	40170	35679	42593	36680	34619	47293	1.01682	0.903136	1.07815	0.928474	0.876305	1.19712	1.0013	0.962482
O54991	Contactin-associated protein 1 OS=Mus musculus OX=10090 GN=Cntnap1 PE=1 SV=2	Cntnap1	156.31	41.4	254	45	45	40	44	45	40	40	45	43	44	43	42	39	44	43	44	43	42	39	44	530630	530500	492940	471180	413820	506980	1.08069	1.08043	1.00393	0.959617	0.842796	1.03253	0.8957	0.153222
O55003	BCL2/adenovirus E1B 19 kDa protein-interacting protein 3 OS=Mus musculus OX=10090 GN=Bnip3 PE=1 SV=1	Bnip3	20.978	18.2	12	3	3	3	2	2	2	2	1	3	3	3	2	3	3	3	3	3	2	3	3	33394	34169	34193	25341	18052	22524	1.19497	1.2227	1.22356	0.906801	0.645972	0.805997	0.6478	0.0112409
O55013	Trafficking protein particle complex subunit 3 OS=Mus musculus OX=10090 GN=Trappc3 PE=1 SV=1	Trappc3	20.302	36.7	25	6	6	4	4	5	4	4	4	6	5	6	6	6	6	6	5	6	6	6	6	119670	129730	123020	133400	132710	146820	0.914268	0.991125	0.939861	1.01916	1.01389	1.12169	1.1088	0.0642132
O55017	Voltage-dependent N-type calcium channel subunit alpha-1B OS=Mus musculus OX=10090 GN=Cacna1b PE=1 SV=1	Cacna1b	261.48	9	65	16	15	13	13	11	10	10	8	15	15	15	13	13	12	14	14	14	12	12	11	50096	45959	41621	30810	34906	35196	1.25981	1.15577	1.04668	0.774808	0.877814	0.885107	0.733	0.0107692
O55022	Membrane-associated progesterone receptor component 1 OS=Mus musculus OX=10090 GN=Pgrmc1 PE=1 SV=4	Pgrmc1	21.694	62.1	60	11	10	12	9	10	11	10	8	10	10	9	10	10	10	9	9	8	9	9	9	1371300	1296100	1227400	1251500	1202000	1141300	1.09856	1.03832	0.983283	1.00259	0.962935	0.914308	0.923	0.127823
O55023	Inositol monophosphatase 1 OS=Mus musculus OX=10090 GN=Impa1 PE=1 SV=1	Impa1	30.436	50.9	77	14	14	13	14	11	12	13	14	12	14	13	14	13	13	12	14	13	14	13	13	563130	529150	557370	477610	503970	472260	1.0887	1.02301	1.07757	0.923367	0.974329	0.913024	0.8813	0.0104512
O55026	Ectonucleoside triphosphate diphosphohydrolase 2 OS=Mus musculus OX=10090 GN=Entpd2 PE=1 SV=2	Entpd2	54.319	20.2	43	9	9	5	6	6	9	7	10	7	7	8	8	8	9	7	7	8	8	8	9	90491	76994	94337	170310	178850	203010	0.667016	0.567529	0.695366	1.25537	1.31832	1.4964	2.109	0.000771126
O55028	[3-methyl-2-oxobutanoate dehydrogenase [lipoamide]] kinase, mitochondrial OS=Mus musculus OX=10090 GN=Bckdk PE=1 SV=1	Bckdk	46.587	25.7	16	6	6	2	3	3	3	1	4	4	4	6	5	3	5	4	4	6	5	3	5	30202	37683	31426	27704	25920	29880	0.991232	1.23676	1.0314	0.909247	0.850696	0.980664	0.8408	0.0989402
O55029	Coatomer subunit beta' OS=Mus musculus OX=10090 GN=Copb2 PE=1 SV=2	Copb2	102.45	46.2	131	29	29	19	21	22	22	26	21	21	22	24	26	25	26	21	22	24	26	25	26	179130	172760	185960	226500	199190	214280	0.912516	0.880067	0.947309	1.15383	1.0147	1.09158	1.1899	0.0156638
O55033	Cytoplasmic protein NCK2 OS=Mus musculus OX=10090 GN=Nck2 PE=1 SV=1	Nck2	42.879	38.2	67	11	10	10	12	11	10	10	14	11	11	11	10	9	11	10	10	10	9	8	10	93982	94570	98725	69139	67349	76797	1.12652	1.13357	1.18337	0.828737	0.807281	0.920529	0.7424	0.0022401
O55042	Alpha-synuclein OS=Mus musculus OX=10090 GN=Snca PE=1 SV=2	Snca	14.485	46.4	100	8	6	19	17	19	17	14	14	8	8	8	8	7	8	6	6	6	6	5	6	6970400	6792100	6234300	5188100	5082100	4126900	1.21598	1.18488	1.08757	0.905062	0.88657	0.719936	0.72	0.0144633
O55057	Retinal rod rhodopsin-sensitive cGMP 3',5'-cyclic phosphodiesterase subunit delta OS=Mus musculus OX=10090 GN=Pde6d PE=1 SV=1	Pde6d	17.348	25.3	26	3	3	4	5	4	5	4	4	3	3	3	3	3	3	3	3	3	3	3	3	56086	58771	59842	55184	61910	60416	0.955444	1.00118	1.01943	0.940078	1.05466	1.02921	1.0161	0.724345
O55060	Thiopurine S-methyltransferase OS=Mus musculus OX=10090 GN=Tpmt PE=1 SV=1	Tpmt	27.585	43.3	39	8	8	6	4	7	7	8	7	6	5	7	7	7	7	6	5	7	7	7	7	37202	34291	33783	53656	56182	57431	0.818991	0.754907	0.743723	1.18122	1.23683	1.26433	1.5889	0.000210683
O55074	A-kinase anchor protein 7 isoform alpha OS=Mus musculus OX=10090 GN=Akap7 PE=1 SV=4	Akap7	9.169	38.3	17	5	5	2	2	4	2	2	5	5	3	4	4	4	5	5	3	4	4	4	5	128360	114360	120940	106520	107330	116680	1.10944	0.988433	1.0453	0.92067	0.927671	1.00849	0.9089	0.0979919
O55091	Protein IMPACT OS=Mus musculus OX=10090 GN=Impact PE=1 SV=2	Impact	36.276	44.7	73	11	11	12	13	13	11	11	13	11	11	11	10	11	11	11	11	11	10	11	11	209540	186250	188870	176070	167620	168280	1.14646	1.01903	1.03337	0.963333	0.917101	0.920712	0.8757	0.0310899
O55100	Synaptogyrin-1 OS=Mus musculus OX=10090 GN=Syngr1 PE=1 SV=2	Syngr1	25.652	14.5	19	3	3	3	3	4	3	2	4	3	3	3	3	3	3	3	3	3	3	3	3	1322900	1356900	1261200	1019300	1105100	1102300	1.10739	1.13585	1.05574	0.853244	0.925067	0.922723	0.8188	0.00420684
O55102	Biogenesis of lysosome-related organelles complex 1 subunit 1 OS=Mus musculus OX=10090 GN=Bloc1s1 PE=1 SV=2	Bloc1s1	14.281	22.4	11	2	2	2	2	2	1	2	2	2	2	2	2	2	2	2	2	2	2	2	2	28622	31289	28478	36358	36183	37483	0.865528	0.946178	0.861173	1.09946	1.09417	1.13348	1.2448	0.00249685
O55106	Striatin OS=Mus musculus OX=10090 GN=Strn PE=1 SV=2	Strn	85.965	48.2	149	26	26	24	24	27	22	25	27	24	25	25	24	24	24	24	25	25	24	24	24	237080	230530	218390	175490	197080	184100	1.1447	1.11307	1.05445	0.847321	0.951564	0.888892	0.8115	0.00718371
O55125	Protein NipSnap homolog 1 OS=Mus musculus OX=10090 GN=Nipsnap1 PE=1 SV=1	Nipsnap1	33.363	45.8	79	11	11	14	12	14	13	13	13	11	10	11	10	10	9	11	10	11	10	10	9	1154600	1254500	1244000	985980	966290	975100	1.05275	1.14384	1.13427	0.899006	0.881053	0.889085	0.8013	0.00121885
O55126	Protein NipSnap homolog 2 OS=Mus musculus OX=10090 GN=Nipsnap2 PE=1 SV=1	Nipsnap2	32.932	42	69	10	10	13	10	10	13	11	12	9	10	10	10	8	10	9	10	10	10	8	10	539040	564160	565000	554550	511390	544830	0.986359	1.03232	1.03386	1.01474	0.935763	0.996953	0.9656	0.289833
O55128	Histone deacetylase complex subunit SAP18 OS=Mus musculus OX=10090 GN=Sap18 PE=1 SV=1	Sap18	17.595	24.8	11	3	3	1	2	2	3	2	1	2	2	2	3	3	3	2	2	2	3	3	3	15254	17253	13094	18958	14559	20183	0.921683	1.04247	0.79117	1.14549	0.879689	1.2195	1.1776	0.279163
O55131	Septin-7 OS=Mus musculus OX=10090 GN=Septin7 PE=1 SV=1	Septin7	50.549	53.9	160	22	20	23	23	30	27	29	28	19	22	22	22	22	22	17	20	20	20	20	20	1675200	1617600	1636600	1519500	1528800	1590800	1.05045	1.01433	1.02624	0.952814	0.958646	0.997523	0.9411	0.0263067
O55135	Eukaryotic translation initiation factor 6 OS=Mus musculus OX=10090 GN=Eif6 PE=1 SV=2	Eif6	26.511	40.8	26	6	6	4	5	5	4	5	3	5	5	5	6	6	6	5	5	5	6	6	6	67021	69842	68666	84888	84020	84762	0.875712	0.912572	0.897206	1.10917	1.09783	1.10752	1.2342	7.01845e-05
O55137	Acyl-coenzyme A thioesterase 1 OS=Mus musculus OX=10090 GN=Acot1 PE=1 SV=1	Acot1	46.135	42	79	17	10	10	14	13	15	15	12	12	14	14	16	16	17	6	8	9	9	10	10	211480	230760	233460	293390	271330	251140	0.850707	0.928263	0.939124	1.1802	1.09146	1.01024	1.2074	0.026564
O55142	60S ribosomal protein L35a OS=Mus musculus OX=10090 GN=Rpl35a PE=1 SV=2	Rpl35a	12.554	31.8	14	4	4	2	2	2	3	2	3	4	3	3	3	3	4	4	3	3	3	3	4	78578	41468	90904	108800	92059	74262	0.969957	0.511876	1.12211	1.34301	1.13637	0.916681	1.3042	0.311526
O55143	Sarcoplasmic/endoplasmic reticulum calcium ATPase 2 OS=Mus musculus OX=10090 GN=Atp2a2 PE=1 SV=2	Atp2a2	114.86	52	301	51	51	46	58	53	47	45	52	44	50	48	42	39	47	44	50	48	42	39	47	1078000	1075800	1052000	875820	860160	918330	1.10373	1.10148	1.07711	0.896727	0.880693	0.940252	0.828	0.000845592
O55176	E3 ubiquitin-protein ligase Praja-1 OS=Mus musculus OX=10090 GN=Pja1 PE=1 SV=3	Pja1	63.905	7.3	11	3	3	2	3	2	1	1	2	2	3	3	2	2	3	2	3	3	2	2	3	11245	12277	8187.7	6940.7	6843.2	5726.5	1.31726	1.43815	0.95912	0.813044	0.801623	0.670811	0.6153	0.0261049
O55186	CD59A glycoprotein OS=Mus musculus OX=10090 GN=Cd59a PE=2 SV=1	Cd59a	13.648	15.4	21	2	2	3	3	4	3	4	4	2	2	2	2	2	2	2	2	2	2	2	2	40453	35032	59582	57851	59035	44124	0.81978	0.709923	1.20743	1.17235	1.19634	0.894173	1.1921	0.353866
O55192	Sodium-dependent noradrenaline transporter OS=Mus musculus OX=10090 GN=Slc6a2 PE=2 SV=2	Slc6a2	69.254	3.9		2	1							2	2	2	2	2	2	1	1	1	1	1	1	0	0	0	0	0	0
O55201	Transcription elongation factor SPT5 OS=Mus musculus OX=10090 GN=Supt5h PE=1 SV=1	Supt5h	120.66	27.4	85	20	20	12	15	11	16	16	15	16	15	14	17	16	16	16	15	14	17	16	16	45571	51390	53423	55925	48369	53246	0.887966	1.00135	1.04096	1.08972	0.942486	1.03752	1.0476	0.504448
O55222	Integrin-linked protein kinase OS=Mus musculus OX=10090 GN=Ilk PE=1 SV=2	Ilk	51.373	31.4	54	11	11	10	7	9	10	9	9	8	9	9	10	9	9	8	9	9	10	9	9	49983	60832	59210	116050	101140	117240	0.594499	0.723537	0.704245	1.3803	1.20296	1.39446	1.9669	0.000953447
O55229	Choline/ethanolamine kinase OS=Mus musculus OX=10090 GN=Chkb PE=1 SV=3	Chkb	45.126	37.6	48	13	13	10	7	10	5	9	7	11	10	12	10	12	9	11	10	12	10	12	9	55934	53503	54331	54968	56379	56449	1.01218	0.968193	0.983177	0.994704	1.02024	1.0215	1.0246	0.193997
O55234	Proteasome subunit beta type-5 OS=Mus musculus OX=10090 GN=Psmb5 PE=1 SV=3	Psmb5	28.532	45.1	63	11	11	9	10	11	12	12	9	9	10	11	11	10	9	9	10	11	11	10	9	453960	421090	428350	424880	424820	434630	1.05257	0.976354	0.993187	0.985141	0.985002	1.00775	0.9854	0.583634
O55240	Retinol dehydrogenase 5 OS=Mus musculus OX=10090 GN=Rdh5 PE=1 SV=1	Rdh5	34.826	15.1	8	4	4	0	0	1	4	3	0	1	1	4	4	4	0	1	1	4	4	4	0	0	0	11288	23177	13351	0			0.708215	1.45414	0.837648		1.618
O55242	Sigma non-opioid intracellular receptor 1 OS=Mus musculus OX=10090 GN=Sigmar1 PE=1 SV=1	Sigmar1	25.25	13.9	3	2	2	0	0	0	1	2	0	0	0	0	1	2	0	0	0	0	1	2	0	0	0	0	0	0	0
O70133	ATP-dependent RNA helicase A OS=Mus musculus OX=10090 GN=Dhx9 PE=1 SV=2	Dhx9	149.47	32.9	235	40	40	33	40	39	43	39	41	36	37	36	39	36	37	36	37	36	39	36	37	257470	254080	268930	263610	252680	260290	0.992139	0.979076	1.0363	1.0158	0.973681	1.00301	0.995	0.829997
O70145	Neutrophil cytosol factor 2 OS=Mus musculus OX=10090 GN=Ncf2 PE=1 SV=1	Ncf2	59.485	5.5	5	2	2	0	0	0	1	1	3	0	0	0	1	2	2	0	0	0	1	2	2	0	0	0	0	11808	18124					0.788988	1.21101
O70152	Dolichol-phosphate mannosyltransferase subunit 1 OS=Mus musculus OX=10090 GN=Dpm1 PE=1 SV=1	Dpm1	29.174	25.4	24	5	5	5	3	4	5	4	3	4	5	5	5	5	5	4	5	5	5	5	5	53659	52718	52840	60242	56299	60019	0.958833	0.942018	0.944198	1.07646	1.00601	1.07248	1.1089	0.010478
O70161	Phosphatidylinositol 4-phosphate 5-kinase type-1 gamma OS=Mus musculus OX=10090 GN=Pip5k1c PE=1 SV=2	Pip5k1c	72.407	38.6	155	21	18	26	24	28	27	25	25	21	20	20	21	20	20	18	17	17	18	17	17	596450	587640	567260	479800	527030	494260	1.10031	1.08406	1.04646	0.88512	0.972249	0.911795	0.8571	0.00792642
O70166	Stathmin-3 OS=Mus musculus OX=10090 GN=Stmn3 PE=1 SV=1	Stmn3	20.954	10	7	2	2	2	1	1	0	1	2	2	2	2	1	2	2	2	2	2	1	2	2	34247	31444	30832	0	29122	20426	1.17227	1.07633	1.05538		0.996844	0.699181	0.77	0.140497
O70172	Phosphatidylinositol 5-phosphate 4-kinase type-2 alpha OS=Mus musculus OX=10090 GN=Pip4k2a PE=1 SV=1	Pip4k2a	46.151	38	40	14	8	6	6	7	6	7	8	11	11	12	11	11	12	6	7	7	7	7	8	188960	182550	188550	190980	189680	193910	0.999233	0.965337	0.997065	1.00991	1.00304	1.02541	1.0259	0.118061
O70194	Eukaryotic translation initiation factor 3 subunit D OS=Mus musculus OX=10090 GN=Eif3d PE=1 SV=2	Eif3d	63.988	31.6	69	11	11	12	11	10	13	12	11	10	10	9	10	11	10	10	10	9	10	11	10	106180	111010	113680	118730	112070	118320	0.936896	0.979514	1.00307	1.04763	0.988867	1.04401	1.0552	0.121144
O70200	Allograft inflammatory factor 1 OS=Mus musculus OX=10090 GN=Aif1 PE=1 SV=1	Aif1	16.91	18.4	7	2	2	1	1	1	1	1	2	2	2	2	2	1	2	2	2	2	2	1	2	43575	44934	42521	58257	0	215570	0.538153	0.554937	0.525136	0.719476		2.6623	3.1347	0.148996
O70209	PDZ and LIM domain protein 3 OS=Mus musculus OX=10090 GN=Pdlim3 PE=1 SV=1	Pdlim3	34.299	4.7		1	1							1	1	0	1	1	1	1	1	0	1	1	1	0	0	0	0	0	0
O70228	Probable phospholipid-transporting ATPase IIA OS=Mus musculus OX=10090 GN=Atp9a PE=1 SV=3	Atp9a	118.61	17	55	14	12	9	8	10	9	7	12	12	10	13	11	10	13	10	8	11	9	8	11	75068	71054	66788	64991	73206	83635	1.03604	0.980637	0.92176	0.89696	1.01034	1.15427	1.0419	0.669863
O70250	Phosphoglycerate mutase 2 OS=Mus musculus OX=10090 GN=Pgam2 PE=1 SV=3	Pgam2	28.827	36.4	23	9	5	4	3	4	3	4	5	7	7	6	9	7	9	5	4	4	5	5	5	89647	121370	99045	148520	134060	95193	0.781993	1.05871	0.863972	1.29554	1.16941	0.830371	1.2184	0.308243
O70251	Elongation factor 1-beta OS=Mus musculus OX=10090 GN=Eef1b PE=1 SV=5	Eef1b	24.693	52	46	8	6	7	8	7	8	9	7	6	7	7	8	7	7	6	6	6	6	6	6	1173400	1140300	1159500	1109800	1201500	1023100	1.0342	1.00502	1.02195	0.978142	1.05896	0.901727	0.96	0.414586
O70252	Heme oxygenase 2 OS=Mus musculus OX=10090 GN=Hmox2 PE=1 SV=1	Hmox2	35.738	53	65	13	12	9	12	12	10	11	11	8	13	12	11	13	12	8	12	12	10	12	11	212960	211920	216770	203820	198020	215130	1.01521	1.01025	1.03337	0.971636	0.943986	1.02555	0.9615	0.190276
O70274	Protein tyrosine phosphatase type IVA 2 OS=Mus musculus OX=10090 GN=Ptp4a2 PE=1 SV=1	Ptp4a2	19.127	38.9	28	6	3	6	5	6	5	2	4	5	5	5	5	4	4	2	2	2	2	1	1	103570	100680	102720	74558	89410	83626	1.12056	1.08929	1.11136	0.806666	0.967355	0.904776	0.8066	0.0154348
O70293	G protein-coupled receptor kinase 6 OS=Mus musculus OX=10090 GN=Grk6 PE=1 SV=1	Grk6	65.978	19.1	18	7	7	5	2	3	2	3	3	4	3	3	4	4	4	4	3	3	4	4	4	2057900	2368600	2226000	1672500	1585900	1802100	1.05416	1.21332	1.14027	0.85674	0.812379	0.923128	0.7607	0.00767896
O70302	Cell death activator CIDE-A OS=Mus musculus OX=10090 GN=Cidea PE=1 SV=2	Cidea	24.669	4.6		1	1							0	1	0	0	0	0	0	1	0	0	0	0	0	0	0	0	0	0
O70305	Ataxin-2 OS=Mus musculus OX=10090 GN=Atxn2 PE=1 SV=1	Atxn2	136.48	14.8	46	13	13	7	10	7	7	8	7	11	11	9	11	11	10	11	11	9	11	11	10	61917	57526	62655	50048	53934	49982	1.10546	1.02706	1.11863	0.893549	0.962929	0.892371	0.8455	0.0102426
O70309	Integrin beta-5 OS=Mus musculus OX=10090 GN=Itgb5 PE=1 SV=2	Itgb5	87.908	9.5	8	6	6	0	0	0	3	1	4	0	0	1	3	2	6	0	0	1	3	2	6	0	0	0	25970	21850	28665				1.01863	0.857031	1.12434
O70310	Glycylpeptide N-tetradecanoyltransferase 1 OS=Mus musculus OX=10090 GN=Nmt1 PE=1 SV=1	Nmt1	56.888	37.3	51	14	11	10	10	9	9	7	6	13	13	13	13	11	9	10	10	10	10	8	6	206360	206790	196780	179430	172670	163560	1.10001	1.1023	1.04894	0.956458	0.920424	0.871863	0.8454	0.00582041
O70311	Glycylpeptide N-tetradecanoyltransferase 2 OS=Mus musculus OX=10090 GN=Nmt2 PE=1 SV=1	Nmt2	60.484	39.7	36	13	10	6	6	6	6	6	6	10	12	11	10	11	12	7	9	8	7	8	9	83182	80691	77406	79130	87562	95969	0.99038	0.960722	0.92161	0.942136	1.04253	1.14262	1.0886	0.23901
O70318	Band 4.1-like protein 2 OS=Mus musculus OX=10090 GN=Epb41l2 PE=1 SV=2	Epb41l2	109.94	44.2	201	39	34	32	36	33	33	32	35	36	35	35	33	34	33	32	30	31	30	29	29	556410	550970	524590	762730	690300	809350	0.857257	0.848876	0.808232	1.17513	1.06354	1.24696	1.3863	0.00286751
O70324	Monocarboxylate transporter 8 OS=Mus musculus OX=10090 GN=Slc16a2 PE=1 SV=2	Slc16a2	60.024	4.2		1	1							0	1	1	1	1	1	0	1	1	1	1	1	0	0	0	0	0	0
O70325	Phospholipid hydroperoxide glutathione peroxidase OS=Mus musculus OX=10090 GN=Gpx4 PE=1 SV=4	Gpx4	22.228	48.2	64	10	10	10	12	10	10	11	11	9	10	10	10	9	9	9	10	10	10	9	9	287620	275130	301120	291710	265230	295010	1.00577	0.962094	1.05298	1.02007	0.927475	1.03161	0.9862	0.753516
O70340	Neuronal pentraxin-2 OS=Mus musculus OX=10090 GN=Nptx2 PE=2 SV=1	Nptx2	47.136	22.4	15	6	6	0	0	0	5	6	4	0	0	0	6	6	4	0	0	0	6	6	4	0	0	0	113520	107140	56904				1.22696	1.158	0.615037
O70362	Phosphatidylinositol-glycan-specific phospholipase D OS=Mus musculus OX=10090 GN=Gpld1 PE=1 SV=1	Gpld1	93.254	8.4	17	6	6	1	0	2	3	6	5	2	2	4	5	6	5	2	2	4	5	6	5	7096.3	5520.3	12190	43081	45084	52030	0.258045	0.200736	0.443268	1.56657	1.6394	1.89198	5.6515	0.00176059
O70370	Cathepsin S OS=Mus musculus OX=10090 GN=Ctss PE=1 SV=2	Ctss	38.474	30.6	35	6	6	4	3	4	8	8	8	5	4	5	6	6	6	5	4	5	6	6	6	29882	36185	39395	235930	236260	351920	0.192876	0.233559	0.254278	1.52283	1.52496	2.2715	7.8143	0.000196625
O70378	ER membrane protein complex subunit 8 OS=Mus musculus OX=10090 GN=Emc8 PE=1 SV=1	Emc8	23.348	48.3	38	7	7	8	5	6	6	7	6	7	4	5	6	7	5	7	4	5	6	7	5	95495	96201	100290	105910	107880	112470	0.926767	0.933619	0.973302	1.02784	1.04696	1.09151	1.1174	0.00907006
O70400	PDZ and LIM domain protein 1 OS=Mus musculus OX=10090 GN=Pdlim1 PE=1 SV=4	Pdlim1	35.774	35.2	27	9	9	1	5	2	7	8	4	5	6	4	8	8	6	5	6	4	8	8	6	23654	32214	30964	57033	77867	41404	0.539356	0.73454	0.706038	1.30046	1.77551	0.94409	2.0304	0.0295566
O70404	Vesicle-associated membrane protein 8 OS=Mus musculus OX=10090 GN=Vamp8 PE=1 SV=1	Vamp8	11.451	41.6	4	4	4	0	0	0	1	1	2	3	2	2	2	2	3	3	2	2	2	2	3	20922	0	0	0	15473	20352	1.10607				0.817999	1.07593	0.8562
O70423	Membrane primary amine oxidase OS=Mus musculus OX=10090 GN=Aoc3 PE=1 SV=3	Aoc3	84.533	6.4	6	4	4	0	1	0	4	1	0	0	2	0	4	2	1	0	2	0	4	2	1	0	14048	0	12878	14497	0		1.01741		0.93267	1.04992		0.9743
O70433	Four and a half LIM domains protein 2 OS=Mus musculus OX=10090 GN=Fhl2 PE=1 SV=1	Fhl2	32.072	33.3	46	8	8	8	7	9	8	8	6	8	7	7	7	7	6	8	7	7	7	7	6	118980	108030	101330	90428	106850	74136	1.19029	1.08074	1.01372	0.904651	1.06894	0.741664	0.8266	0.159529
O70435	Proteasome subunit alpha type-3 OS=Mus musculus OX=10090 GN=Psma3 PE=1 SV=3	Psma3	28.405	42.4	65	10	10	11	11	10	10	12	11	10	8	9	10	10	10	10	8	9	10	10	10	388810	355450	377530	414780	434390	439080	0.967976	0.884923	0.939893	1.03263	1.08145	1.09313	1.1484	0.0118456
O70439	Syntaxin-7 OS=Mus musculus OX=10090 GN=Stx7 PE=1 SV=3	Stx7	29.82	44.8	39	8	8	9	6	8	6	5	5	8	8	8	7	7	6	8	8	8	7	7	6	201480	202470	198120	202590	212520	212300	0.983245	0.988076	0.966848	0.988662	1.03712	1.03605	1.0421	0.0743996
O70443	Guanine nucleotide-binding protein G(z) subunit alpha OS=Mus musculus OX=10090 GN=Gnaz PE=1 SV=4	Gnaz	40.849	49.6	88	16	15	14	15	14	17	13	15	14	15	13	16	13	15	13	14	12	15	12	14	457460	447760	442640	383970	394440	385830	1.09262	1.06945	1.05722	0.917089	0.942096	0.921532	0.8638	0.000324722
O70456	14-3-3 protein sigma OS=Mus musculus OX=10090 GN=Sfn PE=1 SV=2	Sfn	27.706	13.3		4	1							4	3	4	4	4	3	1	1	1	1	1	1	0	0	0	0	0	0
O70458	Oncostatin-M-specific receptor subunit beta OS=Mus musculus OX=10090 GN=Osmr PE=1 SV=1	Osmr	110.23	3.6	5	3	3	0	0	0	2	2	1	0	0	0	3	2	3	0	0	0	3	2	3	0	0	0	26589	17619	24408				1.16251	0.770331	1.06716
O70475	UDP-glucose 6-dehydrogenase OS=Mus musculus OX=10090 GN=Ugdh PE=1 SV=1	Ugdh	54.831	18.7	16	7	7	0	0	1	4	6	5	0	1	1	5	6	6	0	1	1	5	6	6	0	0	0	53851	42358	45280				1.14181	0.898119	0.960075
O70480	Vesicle-associated membrane protein 4 OS=Mus musculus OX=10090 GN=Vamp4 PE=1 SV=1	Vamp4	16.353	31.9	13	3	3	2	2	3	2	2	2	2	3	3	2	3	3	2	3	3	2	3	3	50883	51200	55469	50479	62040	54332	0.941107	0.94697	1.02593	0.933635	1.14746	1.0049	1.059	0.458432
O70481	E3 ubiquitin-protein ligase UBR1 OS=Mus musculus OX=10090 GN=Ubr1 PE=1 SV=2	Ubr1	200.24	15.6	70	18	18	10	13	11	12	13	11	13	16	14	13	14	14	13	16	14	13	14	14	67873	71577	71485	67119	68731	78026	0.958633	1.01095	1.00965	0.947984	0.970752	1.10203	1.0139	0.822727
O70492	Sorting nexin-3 OS=Mus musculus OX=10090 GN=Snx3 PE=1 SV=3	Snx3	18.757	34	22	7	5	4	3	3	4	3	5	6	7	7	6	7	7	5	5	5	5	5	5	176460	160390	160090	219680	216260	240960	0.901963	0.819822	0.818289	1.12288	1.1054	1.23165	1.3621	0.00268564
O70493	Sorting nexin-12 OS=Mus musculus OX=10090 GN=Snx12 PE=1 SV=1	Snx12	19.116	48.5	36	10	8	5	7	8	6	5	5	8	9	10	9	9	9	7	7	8	8	7	7	259420	249020	250310	238040	235570	235090	1.0607	1.01817	1.02345	0.97328	0.963181	0.961218	0.934	0.00713316
O70496	H(+)/Cl(-) exchange transporter 7 OS=Mus musculus OX=10090 GN=Clcn7 PE=1 SV=1	Clcn7	88.712	4.5	9	2	2	1	1	1	2	2	2	1	1	2	2	2	2	1	1	2	2	2	2	0	0	8647.5	23708	23478	25659			0.424456	1.16369	1.1524	1.25945	2.8079
O70503	Very-long-chain 3-oxoacyl-CoA reductase OS=Mus musculus OX=10090 GN=Hsd17b12 PE=1 SV=1	Hsd17b12	34.741	37.2	50	10	10	7	7	9	8	8	11	9	9	10	10	9	10	9	9	10	10	9	10	158200	176130	203710	236270	236560	288400	0.730564	0.813364	0.940728	1.09109	1.09243	1.33183	1.4148	0.024402
O70551	SRSF protein kinase 1 OS=Mus musculus OX=10090 GN=Srpk1 PE=1 SV=2	Srpk1	73.088	9.4	16	5	3	2	3	3	3	3	2	4	5	5	5	5	5	2	3	3	3	3	3	20312	23322	19339	16570	16837	17085	1.07409	1.23326	1.02264	0.876217	0.890336	0.90345	0.8018	0.0185031
O70566	Protein diaphanous homolog 2 OS=Mus musculus OX=10090 GN=Diaph2 PE=1 SV=2	Diaph2	124.87	19.1	57	17	17	9	8	7	9	11	13	14	14	13	14	13	15	14	14	13	14	13	15	44806	45506	45752	43387	49253	49125	0.967631	0.982748	0.988061	0.936986	1.06367	1.0609	1.0419	0.404894
O70572	Sphingomyelin phosphodiesterase 2 OS=Mus musculus OX=10090 GN=Smpd2 PE=1 SV=1	Smpd2	47.466	33.2	49	10	10	7	7	6	10	11	8	7	7	7	9	10	8	7	7	7	9	10	8	16328	14857	16852	26098	25688	24914	0.785396	0.71464	0.810602	1.25534	1.23562	1.19839	1.5967	0.000309006
O70576	Cohesin subunit SA-3 OS=Mus musculus OX=10090 GN=Stag3 PE=1 SV=2	Stag3	141.17	1.9	2	2	2	0	0	2	0	0	0	2	2	2	2	2	2	2	2	2	2	2	2	161390	156900	183690	111580	121440	121990	1.12993	1.0985	1.28606	0.781199	0.850232	0.854082	0.7072	0.00365563
O70579	Peroxisomal membrane protein PMP34 OS=Mus musculus OX=10090 GN=Slc25a17 PE=1 SV=1	Slc25a17	34.412	2.9		1	1							0	1	0	1	1	1	0	1	0	1	1	1	0	0	0	0	0	0
O70583	E3 ubiquitin-protein ligase Midline-1 OS=Mus musculus OX=10090 GN=Mid1 PE=1 SV=2	Mid1	76.135	2.4		1	1							1	1	0	1	1	1	1	1	0	1	1	1	0	0	0	0	0	0
O70585	Dystrobrevin beta OS=Mus musculus OX=10090 GN=Dtnb PE=1 SV=3	Dtnb	74.398	14.9	12	7	4	0	3	4	1	3	1	5	6	7	6	7	5	2	3	4	3	4	2	22296	22060	21734	24769	22243	23297	0.98077	0.970388	0.956048	1.08955	0.978438	1.0248	1.0638	0.129641
O70589	Peripheral plasma membrane protein CASK OS=Mus musculus OX=10090 GN=Cask PE=1 SV=2	Cask	105.11	33.5	147	30	30	25	23	26	26	22	25	26	28	28	27	26	28	26	28	28	27	26	28	214440	196270	198260	176810	176180	178370	1.1283	1.0327	1.04317	0.93031	0.926995	0.938518	0.8726	0.00863
O70591	Prefoldin subunit 2 OS=Mus musculus OX=10090 GN=Pfdn2 PE=1 SV=2	Pfdn2	16.534	36.4	19	5	5	3	4	4	3	3	2	4	5	4	4	4	4	4	5	4	4	4	4	206730	187990	188510	174170	184380	167710	1.11797	1.01663	1.01944	0.941892	0.997107	0.906957	0.9023	0.0694435
O88188	Lymphocyte antigen 86 OS=Mus musculus OX=10090 GN=Ly86 PE=1 SV=1	Ly86	17.811	16.7	6	2	2	0	0	0	2	2	2	0	0	0	2	2	2	0	0	0	2	2	2	0	0	0	119810	82371	210360				0.871259	0.599002	1.52974
O88196	E3 ubiquitin-protein ligase TTC3 OS=Mus musculus OX=10090 GN=Ttc3 PE=1 SV=2	Ttc3	223.93	5.1	14	6	6	4	5	2	1	1	1	6	6	3	3	4	4	6	6	3	3	4	4	30215	25873	28113	13512	12834	9292	1.51278	1.29539	1.40754	0.676508	0.642562	0.465224	0.4232	0.0022608
O88271	Craniofacial development protein 1 OS=Mus musculus OX=10090 GN=Cfdp1 PE=1 SV=1	Cfdp1	32.921	31.5	21	6	6	3	4	3	5	3	3	4	6	5	5	5	6	4	6	5	5	5	6	37818	38839	39891	34783	44201	31535	0.9993	1.02628	1.05408	0.919103	1.16796	0.833278	0.9483	0.567528
O88291	DBIRD complex subunit ZNF326 OS=Mus musculus OX=10090 GN=Znf326 PE=1 SV=1	Znf326	65.225	30.2	47	12	12	8	9	8	7	7	8	10	9	10	11	6	11	10	9	10	11	6	11	76590	66135	69086	68040	67407	59458	1.12988	0.975644	1.01918	1.00375	0.994409	0.877143	0.9202	0.247858
O88307	Sortilin-related receptor OS=Mus musculus OX=10090 GN=Sorl1 PE=1 SV=3	Sorl1	247.08	14.9	78	23	23	10	14	15	14	14	11	13	20	19	22	22	21	13	20	19	22	22	21	63457	69927	71358	85117	88735	92512	0.808188	0.890589	0.908815	1.08405	1.13013	1.17823	1.301	0.00372332
O88322	Nidogen-2 OS=Mus musculus OX=10090 GN=Nid2 PE=1 SV=2	Nid2	153.91	20.2	65	18	17	8	6	13	13	15	10	13	12	15	17	16	15	12	11	14	16	15	14	33290	37327	60833	88018	66435	54395	0.586956	0.658135	1.07258	1.5519	1.17136	0.959071	1.5888	0.107505
O88327	Alpha-catulin OS=Mus musculus OX=10090 GN=Ctnnal1 PE=1 SV=1	Ctnnal1	81.462	8.5	4	4	4	0	0	0	3	0	1	0	0	0	3	1	2	0	0	0	3	1	2	0	0	0	0	0	0
O88342	WD repeat-containing protein 1 OS=Mus musculus OX=10090 GN=Wdr1 PE=1 SV=3	Wdr1	66.406	62.7	268	30	30	46	46	43	43	42	48	30	30	30	30	30	30	30	30	30	30	30	30	2144100	2024700	2048000	1946300	1878400	1885100	1.07865	1.01858	1.0303	0.979139	0.94498	0.948351	0.9184	0.0151593
O88343	Electrogenic sodium bicarbonate cotransporter 1 OS=Mus musculus OX=10090 GN=Slc4a4 PE=1 SV=2	Slc4a4	121.48	29.5	159	22	21	24	27	27	27	27	27	20	21	22	21	20	20	19	20	21	20	19	19	1164900	1166700	1296800	1550000	1552100	1683800	0.830657	0.831941	0.924712	1.10526	1.10676	1.20067	1.319	0.00346685
O88351	Inhibitor of nuclear factor kappa-B kinase subunit beta OS=Mus musculus OX=10090 GN=Ikbkb PE=1 SV=1	Ikbkb	86.689	12.5	13	7	7	1	3	2	1	2	4	2	5	5	2	5	5	2	5	5	2	5	5	14582	16846	11580	15070	13752	19000	0.96325	1.1128	0.764946	0.995486	0.908422	1.25509	1.1119	0.497703
O88384	Vesicle transport through interaction with t-SNAREs homolog 1B OS=Mus musculus OX=10090 GN=Vti1b PE=1 SV=1	Vti1b	26.713	34.5	30	7	7	4	6	5	7	4	4	5	6	6	7	6	5	5	6	6	7	6	5	100290	100800	102430	103460	114980	101930	0.964497	0.969402	0.985077	0.994983	1.10577	0.980269	1.0555	0.242999
O88413	Tubby-related protein 3 OS=Mus musculus OX=10090 GN=Tulp3 PE=1 SV=1	Tulp3	51.23	11.7	8	4	4	0	1	0	3	2	2	1	2	2	3	2	3	1	2	2	3	2	3	0	6829.8	4649.6	19271	0	12403		0.633072	0.430983	1.78628		1.14967	2.7592	0.0746703
O88428	Bifunctional 3'-phosphoadenosine 5'-phosphosulfate synthase 2 OS=Mus musculus OX=10090 GN=Papss2 PE=1 SV=2	Papss2	70.35	30.8	56	15	14	2	3	2	17	18	14	7	6	5	15	14	14	7	6	5	14	13	13	17937	15605	11343	163460	156860	128240	0.218103	0.189748	0.137924	1.98758	1.90732	1.55932	9.9935	0.000117142
O88441	Metaxin-2 OS=Mus musculus OX=10090 GN=Mtx2 PE=1 SV=1	Mtx2	29.758	32.7	42	7	7	8	7	5	7	8	7	6	6	6	7	7	7	6	6	6	7	7	7	227290	222470	236260	259780	198220	223240	0.997426	0.976274	1.03679	1.14	0.869857	0.979653	0.993	0.880677
O88444	Adenylate cyclase type 1 OS=Mus musculus OX=10090 GN=Adcy1 PE=1 SV=2	Adcy1	123.37	17.6	62	15	15	9	11	12	9	10	11	13	13	13	12	13	14	13	13	13	12	13	14	73259	68484	70951	54808	51165	62192	1.15411	1.07889	1.11775	0.863438	0.806046	0.979764	0.7906	0.0169743
O88447	Kinesin light chain 1 OS=Mus musculus OX=10090 GN=Klc1 PE=1 SV=3	Klc1	61.449	44.7	122	23	15	19	20	22	20	20	21	20	20	21	20	21	19	13	14	14	13	15	13	335070	345140	330480	328580	353800	327280	0.995085	1.02499	0.981454	0.975811	1.05071	0.97195	0.999	0.960318
O88448	Kinesin light chain 2 OS=Mus musculus OX=10090 GN=Klc2 PE=1 SV=1	Klc2	66.662	40.2	87	21	15	13	17	15	14	13	15	16	20	19	16	18	19	11	15	14	11	13	14	160630	148330	151030	111980	138610	126810	1.15093	1.0628	1.08215	0.80235	0.993157	0.908609	0.8205	0.0388301
O88455	7-dehydrocholesterol reductase OS=Mus musculus OX=10090 GN=Dhcr7 PE=1 SV=1	Dhcr7	53.918	11.5	18	4	4	4	2	3	3	3	3	4	3	3	3	3	3	4	3	3	3	3	3	37545	49342	41590	46284	50742	47664	0.82466	1.08378	0.913507	1.01661	1.11453	1.04692	1.1262	0.213214
O88456	Calpain small subunit 1 OS=Mus musculus OX=10090 GN=Capns1 PE=1 SV=1	Capns1	28.463	40.1	48	8	8	7	7	8	8	9	9	6	7	7	7	8	8	6	7	7	7	8	8	213650	219130	203960	419210	364560	397840	0.70498	0.723062	0.673006	1.38326	1.20294	1.31275	1.8557	0.000176188
O88485	Cytoplasmic dynein 1 intermediate chain 1 OS=Mus musculus OX=10090 GN=Dync1i1 PE=1 SV=2	Dync1i1	70.724	34.6	90	14	14	16	17	16	12	16	13	13	14	13	10	13	13	13	14	13	10	13	13	298490	301250	281370	193620	246060	206800	1.1724	1.18324	1.10515	0.760492	0.966464	0.81226	0.7337	0.0135546
O88487	Cytoplasmic dynein 1 intermediate chain 2 OS=Mus musculus OX=10090 GN=Dync1i2 PE=1 SV=1	Dync1i2	68.393	26.5	73	11	11	12	12	13	12	12	12	11	10	11	10	10	10	11	10	11	10	10	10	149280	144670	153430	178980	164040	171930	0.930741	0.901998	0.956616	1.11592	1.02277	1.07196	1.151	0.00988912
O88492	Perilipin-4 OS=Mus musculus OX=10090 GN=Plin4 PE=1 SV=2	Plin4	139.41	17.4	11	6	6	0	0	0	2	5	4	0	1	0	5	5	6	0	1	0	5	5	6	0	0	0	97786	122090	104560				0.904209	1.12894	0.966847
O88502	High affinity cAMP-specific and IBMX-insensitive 3',5'-cyclic phosphodiesterase 8A OS=Mus musculus OX=10090 GN=Pde8a PE=1 SV=1	Pde8a	93.17	8.7	20	5	5	3	2	2	4	4	5	4	4	3	5	4	5	4	4	3	5	4	5	31078	24555	31407	34249	38177	45275	0.910751	0.719592	0.920392	1.00368	1.11879	1.3268	1.3523	0.0576934
O88507	Ciliary neurotrophic factor receptor subunit alpha OS=Mus musculus OX=10090 GN=Cntfr PE=1 SV=2	Cntfr	40.801	35.2	34	8	8	5	7	5	5	7	5	6	7	6	5	6	4	6	7	6	5	6	4	137870	137590	122570	121370	117480	106090	1.1134	1.11113	0.989838	0.980147	0.948733	0.856751	0.8666	0.0632043
O88520	Leucine-rich repeat protein SHOC-2 OS=Mus musculus OX=10090 GN=Shoc2 PE=1 SV=2	Shoc2	64.892	12.5	12	4	4	2	1	3	1	3	2	2	3	3	2	3	2	2	3	3	2	3	2	0	17664	21873	15880	15754	12802		1.05177	1.30238	0.945542	0.93804	0.762269	0.7493	0.0977009
O88522	NF-kappa-B essential modulator OS=Mus musculus OX=10090 GN=Ikbkg PE=1 SV=2	Ikbkg	47.972	22.6	20	6	6	4	2	6	3	2	3	4	3	6	5	4	4	4	3	6	5	4	4	102280	119280	118630	120260	131480	118840	0.863402	1.00691	1.00142	1.01518	1.1099	1.00319	1.0893	0.218118
O88531	Palmitoyl-protein thioesterase 1 OS=Mus musculus OX=10090 GN=Ppt1 PE=1 SV=2	Ppt1	34.49	26.8	41	5	5	5	7	7	7	6	9	5	5	5	5	5	5	5	5	5	5	5	5	395700	452990	389090	669350	542430	674380	0.760002	0.870036	0.747306	1.28559	1.04182	1.29525	1.5238	0.00825931
O88532	Zinc finger RNA-binding protein OS=Mus musculus OX=10090 GN=Zfr PE=1 SV=2	Zfr	116.86	26.4	87	16	16	14	17	14	15	14	13	14	16	14	14	15	14	14	16	14	14	15	14	79957	82854	78967	75874	69405	66960	1.05666	1.09495	1.04358	1.0027	0.917212	0.884901	0.8778	0.0299338
O88533	Aromatic-L-amino-acid decarboxylase OS=Mus musculus OX=10090 GN=Ddc PE=1 SV=1	Ddc	53.873	24	47	10	10	7	8	9	9	7	7	7	9	9	9	8	7	7	9	9	9	8	7	64498	49788	60191	60317	56915	79578	1.04229	0.804574	0.972687	0.974723	0.919747	1.28598	1.128	0.422391
O88543	COP9 signalosome complex subunit 3 OS=Mus musculus OX=10090 GN=Cops3 PE=1 SV=3	Cops3	47.832	56	97	17	17	15	14	21	14	18	15	15	14	17	15	16	15	15	14	17	15	16	15	295320	285200	288560	251990	278880	248960	1.0746	1.03778	1.05	0.916933	1.01478	0.905908	0.8973	0.0428795
O88544	COP9 signalosome complex subunit 4 OS=Mus musculus OX=10090 GN=Cops4 PE=1 SV=1	Cops4	46.284	69.5	130	22	22	18	22	22	23	22	23	18	20	20	20	21	21	18	20	20	20	21	21	278280	264550	262950	237870	234290	237720	1.10162	1.04727	1.04093	0.941649	0.927477	0.941055	0.881	0.00246397
O88545	COP9 signalosome complex subunit 6 OS=Mus musculus OX=10090 GN=Cops6 PE=1 SV=1	Cops6	35.88	54	84	12	12	14	14	15	14	13	14	11	11	12	12	12	12	11	11	12	12	12	12	369120	349560	359840	327520	322310	333900	1.07393	1.01703	1.04693	0.952901	0.937743	0.971463	0.9121	0.0080562
O88561	Solute carrier family 27 member 3 OS=Mus musculus OX=10090 GN=Slc27a3 PE=1 SV=2	Slc27a3	72.964	2.1		1	1							1	0	0	0	1	0	1	0	0	0	1	0	0	0	0	0	0	0
O88569	Heterogeneous nuclear ribonucleoproteins A2/B1 OS=Mus musculus OX=10090 GN=Hnrnpa2b1 PE=1 SV=2	Hnrnpa2b1	37.402	63.5	178	20	19	33	33	32	26	27	27	19	19	19	20	19	18	18	18	18	19	18	17	2023700	1906000	1954600	1987400	1822200	1791200	1.05721	0.995725	1.02111	1.03825	0.951946	0.935752	0.9518	0.242303
O88587	Catechol O-methyltransferase OS=Mus musculus OX=10090 GN=Comt PE=1 SV=2	Comt	29.486	44.5	49	9	9	8	7	7	10	8	9	8	8	8	9	8	8	8	8	8	9	8	8	105600	115280	116300	151970	142070	163790	0.796971	0.870027	0.877725	1.14693	1.07221	1.23613	1.3578	0.0040242
O88597	Beclin-1 OS=Mus musculus OX=10090 GN=Becn1 PE=1 SV=3	Becn1	51.588	32.6	39	11	11	6	5	5	7	9	7	9	9	7	10	10	9	9	9	7	10	10	9	51796	45930	47031	45690	47799	44826	1.09787	0.973533	0.99687	0.968446	1.01315	0.950133	0.9555	0.342698
O88602	Voltage-dependent calcium channel gamma-2 subunit OS=Mus musculus OX=10090 GN=Cacng2 PE=1 SV=1	Cacng2	35.894	18.6	22	7	5	5	6	4	3	2	2	5	5	5	4	5	4	3	4	4	3	4	3	83409	77414	82090	46680	49775	49448	1.28712	1.19461	1.26677	0.720341	0.768101	0.763055	0.6006	7.51111e-05
O88622	Poly(ADP-ribose) glycohydrolase OS=Mus musculus OX=10090 GN=Parg PE=1 SV=2	Parg	109.32	2.9	4	2	2	1	1	1	1	0	0	1	2	2	1	0	0	1	2	2	1	0	0	0	0	0	0	0	0
O88630	Golgi SNAP receptor complex member 1 OS=Mus musculus OX=10090 GN=Gosr1 PE=1 SV=2	Gosr1	28.489	10	7	2	2	1	2	1	1	1	1	1	2	1	1	1	2	1	2	1	1	1	2	0	49528	0	0	0	31117		1.2283				0.771703	0.6283
O88643	Serine/threonine-protein kinase PAK 1 OS=Mus musculus OX=10090 GN=Pak1 PE=1 SV=1	Pak1	60.736	43.3	97	18	10	16	19	14	14	17	17	17	17	13	14	18	16	9	10	8	9	10	10	402920	411160	418440	297870	330870	285960	1.12588	1.14891	1.16925	0.832341	0.924554	0.799061	0.7421	0.00258739
O88653	Ragulator complex protein LAMTOR3 OS=Mus musculus OX=10090 GN=Lamtor3 PE=1 SV=1	Lamtor3	13.553	57.3	23	4	4	3	4	3	4	5	4	4	4	4	4	4	4	4	4	4	4	4	4	136280	157550	150340	212200	202390	224730	0.754672	0.872458	0.832532	1.17509	1.12077	1.24448	1.4394	0.00222576
O88668	Protein CREG1 OS=Mus musculus OX=10090 GN=Creg1 PE=1 SV=1	Creg1	24.452	13.2	15	2	2	2	2	2	3	3	3	2	2	2	2	2	2	2	2	2	2	2	2	8409.8	14608	17635	31053	24550	37857	0.376241	0.653539	0.788963	1.38926	1.09833	1.69366	2.299	0.0276729
O88685	26S proteasome regulatory subunit 6A OS=Mus musculus OX=10090 GN=Psmc3 PE=1 SV=2	Psmc3	49.548	59	115	20	20	16	21	19	18	21	20	19	19	19	18	20	20	19	19	19	18	20	20	259330	267390	262320	278630	292500	282370	0.947301	0.976743	0.958223	1.0178	1.06847	1.03146	1.0817	0.00998556
O88696	ATP-dependent Clp protease proteolytic subunit, mitochondrial OS=Mus musculus OX=10090 GN=Clpp PE=1 SV=1	Clpp	29.8	34.6	39	7	7	7	6	5	8	6	7	6	7	7	7	6	7	6	7	7	7	6	7	255190	240070	242330	230130	218810	235930	1.0764	1.01263	1.02216	0.970699	0.92295	0.995163	0.9285	0.0636137
O88703	Potassium/sodium hyperpolarization-activated cyclic nucleotide-gated channel 2 OS=Mus musculus OX=10090 GN=Hcn2 PE=1 SV=1	Hcn2	94.721	23.9	47	17	8	9	10	6	6	6	10	17	14	12	15	13	14	8	6	5	6	4	6	52741	52548	58330	59324	66189	61861	0.901574	0.898274	0.997114	1.01411	1.13146	1.05747	1.1452	0.0440272
O88704	Potassium/sodium hyperpolarization-activated cyclic nucleotide-gated channel 1 OS=Mus musculus OX=10090 GN=Hcn1 PE=1 SV=1	Hcn1	102.43	29.2	74	20	13	17	12	13	10	12	10	17	16	17	16	18	13	10	10	11	9	11	8	158390	173970	167930	117350	118880	118930	1.11092	1.2202	1.17784	0.823076	0.833807	0.834157	0.7099	0.00024786
O88712	C-terminal-binding protein 1 OS=Mus musculus OX=10090 GN=Ctbp1 PE=1 SV=2	Ctbp1	47.744	45.4	93	16	12	15	15	15	16	15	17	13	16	16	16	15	16	10	12	12	12	12	12	504920	485340	479830	365630	392430	400910	1.15232	1.10763	1.09506	0.834435	0.895598	0.914951	0.7884	0.00170202
O88735	Ensconsin OS=Mus musculus OX=10090 GN=Map7 PE=1 SV=1	Map7	82.021	17.9	20	8	8	3	4	5	2	3	3	6	6	6	5	4	4	6	6	6	5	4	4	56672	54133	51291	37029	35771	27304	1.29684	1.23874	1.17371	0.847346	0.818558	0.624805	0.6176	0.00818971
O88736	3-keto-steroid reductase/17-beta-hydroxysteroid dehydrogenase 7 OS=Mus musculus OX=10090 GN=Hsd17b7 PE=1 SV=1	Hsd17b7	37.316	10.2	9	3	3	1	1	1	2	1	3	2	2	3	3	3	3	2	2	3	3	3	3	12209	11515	15653	15213	12805	19228	0.845665	0.797594	1.08422	1.05374	0.886947	1.33184	1.1998	0.304887
O88737	Protein bassoon OS=Mus musculus OX=10090 GN=Bsn PE=1 SV=4	Bsn	418.84	52.8	748	135	131	138	138	143	106	115	108	127	130	126	111	107	114	123	126	123	107	103	111	685010	651130	605890	300560	355290	289830	1.42329	1.3529	1.2589	0.624495	0.738211	0.6022	0.487	0.000558338
O88738	Baculoviral IAP repeat-containing protein 6 OS=Mus musculus OX=10090 GN=Birc6 PE=1 SV=2	Birc6	532.16	11.2	97	34	34	17	18	17	13	17	15	23	23	24	22	27	23	23	23	24	22	27	23	177930	198400	187470	185060	189990	205470	0.932938	1.04027	0.982959	0.970323	0.996172	1.07734	1.0297	0.546879
O88741	Ganglioside-induced differentiation-associated protein 1 OS=Mus musculus OX=10090 GN=Gdap1 PE=1 SV=1	Gdap1	41.31	52.2	101	18	18	15	21	19	14	15	17	15	17	17	15	16	17	15	17	17	15	16	17	440330	458270	443350	361130	383920	368270	1.07604	1.11989	1.08343	0.882502	0.938194	0.89995	0.8296	0.00102527
O88745	Scrapie-responsive protein 1 OS=Mus musculus OX=10090 GN=Scrg1 PE=2 SV=1	Scrg1	11.173	42.9	25	3	3	3	4	4	4	5	5	2	3	3	3	3	3	2	3	3	3	3	3	55570	46355	49320	154000	185100	243010	0.45465	0.379257	0.403515	1.25996	1.51441	1.98821	3.8488	0.00073309
O88746	Target of Myb protein 1 OS=Mus musculus OX=10090 GN=Tom1 PE=1 SV=1	Tom1	54.325	29.1	39	10	10	5	5	7	7	7	8	7	5	9	10	9	8	7	5	9	10	9	8	119110	131700	136170	148320	153550	154620	0.847286	0.936844	0.968641	1.05507	1.09227	1.09989	1.1796	0.016883
O88783	Coagulation factor V OS=Mus musculus OX=10090 GN=F5 PE=1 SV=1	F5	247.23	0.5		1	1							1	1	1	1	1	1	1	1	1	1	1	1	0	0	0	0	0	0
O88792	Junctional adhesion molecule A OS=Mus musculus OX=10090 GN=F11r PE=1 SV=2	F11r	32.423	18.7	9	4	4	0	0	2	4	1	2	0	1	3	4	2	3	0	1	3	4	2	3	0	0	15449	34078	33770	40952			0.497356	1.09709	1.08717	1.31838	2.3475
O88809	Neuronal migration protein doublecortin OS=Mus musculus OX=10090 GN=Dcx PE=1 SV=1	Dcx	40.612	16.4	2	5	2	0	0	0	0	2	0	4	3	3	4	5	4	1	0	0	1	2	1	0	0	0	0	0	0
O88811	Signal transducing adapter molecule 2 OS=Mus musculus OX=10090 GN=Stam2 PE=1 SV=1	Stam2	57.454	11.1	12	5	4	1	3	3	1	3	1	5	4	5	3	5	4	4	3	4	3	4	3	22223	21843	22955	26488	26600	27848	0.901194	0.885784	0.930879	1.07415	1.07869	1.1293	1.2076	0.000956919
O88843	Death domain-containing protein CRADD OS=Mus musculus OX=10090 GN=Cradd PE=1 SV=2	Cradd	22.656	8.5		1	1							1	1	1	1	1	1	1	1	1	1	1	1	0	0	0	0	0	0
O88844	Isocitrate dehydrogenase [NADP] cytoplasmic OS=Mus musculus OX=10090 GN=Idh1 PE=1 SV=2	Idh1	46.674	54.6	143	22	21	24	25	22	23	24	25	21	21	20	22	21	21	20	20	19	21	20	20	327900	324240	332810	389480	402350	382570	0.911108	0.900938	0.924751	1.08221	1.11797	1.06301	1.1923	0.000447834
O88845	A-kinase anchor protein 10, mitochondrial OS=Mus musculus OX=10090 GN=Akap10 PE=1 SV=3	Akap10	73.631	22.2	53	10	10	10	12	8	6	8	9	10	10	10	9	9	10	10	10	10	9	9	10	50817	47579	47653	43004	44697	44797	1.09462	1.02487	1.02646	0.926321	0.962789	0.964943	0.9072	0.0188053
O88848	ADP-ribosylation factor-like protein 6 OS=Mus musculus OX=10090 GN=Arl6 PE=1 SV=1	Arl6	20.959	38.7	30	7	7	4	5	5	7	4	5	6	7	7	7	6	7	6	7	7	7	6	7	43284	41211	45020	40706	35682	38883	1.06094	1.01013	1.10349	0.997753	0.874609	0.953069	0.89	0.0644045
O88851	Putative hydrolase RBBP9 OS=Mus musculus OX=10090 GN=Rbbp9 PE=1 SV=2	Rbbp9	20.911	71.5	63	9	9	12	8	10	11	11	11	8	8	8	9	8	9	8	8	8	9	8	9	322500	324570	316780	373150	339910	376050	0.942542	0.948591	0.925824	1.09057	0.993424	1.09905	1.13	0.0219161
O88878	AN1-type zinc finger protein 5 OS=Mus musculus OX=10090 GN=Zfand5 PE=1 SV=1	Zfand5	23.058	17.8	3	2	2	1	0	0	0	2	0	2	2	1	0	2	2	2	2	1	0	2	2	7745.4	9920.3	0	0	14009	8186	0.777247	0.995497			1.4058	0.821461	1.2564	0.568236
O88910	MAGUK p55 subfamily member 3 OS=Mus musculus OX=10090 GN=Mpp3 PE=1 SV=2	Mpp3	64.4	37.9	57	16	16	9	11	8	8	10	11	13	14	13	14	13	14	13	14	13	14	13	14	256630	256350	237490	210210	243330	225720	1.07697	1.0758	0.99665	0.882167	1.02116	0.947256	0.9051	0.110929
O88935	Synapsin-1 OS=Mus musculus OX=10090 GN=Syn1 PE=1 SV=2	Syn1	74.096	75.6	556	42	38	92	98	100	93	84	89	41	41	41	40	40	37	37	37	37	36	36	33	8019500	8025400	7753900	5999000	6401100	5499400	1.15393	1.15478	1.11572	0.863201	0.921059	0.791313	0.7521	0.00322434
O88951	Protein lin-7 homolog B OS=Mus musculus OX=10090 GN=Lin7b PE=1 SV=2	Lin7b	22.914	37.7	21	7	3	3	4	4	4	3	3	6	7	7	6	6	6	3	3	3	3	3	3	148480	159490	153370	88673	104140	104630	1.17409	1.26115	1.21276	0.701173	0.823477	0.827351	0.6447	0.00162025
O88952	Protein lin-7 homolog C OS=Mus musculus OX=10090 GN=Lin7c PE=1 SV=2	Lin7c	21.834	53.8	22	9	5	5	3	3	4	4	3	9	8	8	9	9	8	5	4	4	5	5	4	247630	229610	239820	296810	267450	240970	0.976016	0.904992	0.945234	1.16986	1.05414	0.949766	1.123	0.152811
O88958	Glucosamine-6-phosphate isomerase 1 OS=Mus musculus OX=10090 GN=Gnpda1 PE=1 SV=3	Gnpda1	32.549	59.2	73	12	10	12	10	11	15	12	13	10	12	11	12	11	10	8	10	9	10	9	8	173340	167120	177610	239110	216270	237400	0.858934	0.828112	0.880092	1.18484	1.07166	1.17636	1.3372	0.00141264
O88967	ATP-dependent zinc metalloprotease YME1L1 OS=Mus musculus OX=10090 GN=Yme1l1 PE=1 SV=1	Yme1l1	80.027	13.6	24	6	6	3	4	5	5	3	4	5	6	6	5	5	6	5	6	6	5	5	6	333940	441890	397880	339170	440720	315700	0.882933	1.16835	1.05199	0.896761	1.16526	0.834707	0.9334	0.605812
O88983	Syntaxin-8 OS=Mus musculus OX=10090 GN=Stx8 PE=1 SV=1	Stx8	26.925	21.6	19	4	4	4	3	4	2	3	3	4	4	4	3	4	4	4	4	4	3	4	4	53396	59881	57515	63126	74018	73617	0.839663	0.941641	0.904435	0.992669	1.16395	1.15764	1.234	0.0281955
O88986	2-amino-3-ketobutyrate coenzyme A ligase, mitochondrial OS=Mus musculus OX=10090 GN=Gcat PE=1 SV=2	Gcat	44.93	39.7	47	10	10	6	9	7	10	7	8	7	9	8	10	7	9	7	9	8	10	7	9	47880	54203	59088	74346	63454	73492	0.771298	0.873155	0.951848	1.19764	1.02218	1.18388	1.311	0.0268092
O88998	Noelin OS=Mus musculus OX=10090 GN=Olfm1 PE=1 SV=1	Olfm1	55.397	29.7	71	10	10	13	12	13	9	11	13	10	9	9	8	10	9	10	9	9	8	10	9	250280	263160	248820	183930	208720	197150	1.11066	1.16782	1.10418	0.816221	0.926231	0.874887	0.7738	0.00317967
O89001	Carboxypeptidase D OS=Mus musculus OX=10090 GN=Cpd PE=1 SV=2	Cpd	152.4	9.2	36	10	10	6	3	6	6	8	7	9	8	8	8	9	9	9	8	8	8	9	9	96169	95187	91786	123590	130290	135400	0.858113	0.849351	0.819004	1.10279	1.16257	1.20817	1.3749	0.000449195
O89017	Legumain OS=Mus musculus OX=10090 GN=Lgmn PE=1 SV=1	Lgmn	49.372	15.6	23	5	5	3	4	2	5	3	6	3	4	4	5	4	5	3	4	4	5	4	5	44541	45736	50280	136300	121770	159340	0.478964	0.491814	0.540677	1.46568	1.30943	1.71344	2.9697	0.000230453
O89023	Tripeptidyl-peptidase 1 OS=Mus musculus OX=10090 GN=Tpp1 PE=1 SV=2	Tpp1	61.341	17.3	24	6	6	2	3	4	5	5	5	3	3	3	5	4	5	3	3	3	5	4	5	223240	171520	212360	341870	340080	307880	0.838749	0.644428	0.797871	1.28446	1.27774	1.15675	1.6304	0.00488752
O89026	Roundabout homolog 1 OS=Mus musculus OX=10090 GN=Robo1 PE=1 SV=1	Robo1	176.4	12.1	27	13	11	7	8	6	1	3	2	10	11	11	6	9	10	9	9	9	5	7	8	30011	36242	30980	11213	16019	18930	1.25573	1.51646	1.29628	0.46918	0.670274	0.792078	0.4748	0.00980001
O89029	Matrilin-4 OS=Mus musculus OX=10090 GN=Matn4 PE=1 SV=1	Matn4	68.918	25	38	13	13	3	3	4	9	8	11	8	8	10	12	12	13	8	8	10	12	12	13	25956	27890	28464	49153	56079	63538	0.620264	0.666481	0.680198	1.1746	1.34011	1.51835	2.0504	0.000842042
O89050	Muskelin OS=Mus musculus OX=10090 GN=Mkln1 PE=1 SV=1	Mkln1	84.877	7.3	12	4	4	3	2	2	3	1	1	3	3	3	4	2	2	3	3	3	4	2	2	21816	18776	17301	18435	16631	13085	1.23436	1.06235	0.978896	1.04306	0.940987	0.740353	0.8317	0.195456
O89051	Integral membrane protein 2B OS=Mus musculus OX=10090 GN=Itm2b PE=1 SV=1	Itm2b	30.26	50	45	10	10	4	7	5	8	12	9	6	7	5	9	10	9	6	7	5	9	10	9	131430	128360	115090	256160	274330	396760	0.605608	0.591462	0.530316	1.18034	1.26407	1.82821	2.4735	0.00332274
O89053	Coronin-1A OS=Mus musculus OX=10090 GN=Coro1a PE=1 SV=5	Coro1a	50.989	43.2	95	16	16	15	15	16	16	16	17	13	16	16	15	14	16	13	16	16	15	14	16	1165300	1088100	1048800	934880	904860	1036700	1.13161	1.05664	1.01848	0.90785	0.878698	1.00673	0.8711	0.0538509
O89079	Coatomer subunit epsilon OS=Mus musculus OX=10090 GN=Cope PE=1 SV=3	Cope	34.567	27.9	35	6	6	5	5	5	7	7	6	5	6	5	6	6	6	5	6	5	6	6	6	192270	179120	201090	210420	207360	188930	0.978316	0.911405	1.02319	1.07067	1.0551	0.961321	1.0598	0.290036
O89084	cAMP-specific 3',5'-cyclic phosphodiesterase 4A OS=Mus musculus OX=10090 GN=Pde4a PE=1 SV=2	Pde4a	93.557	24.4	66	16	11	10	10	10	10	13	13	13	13	13	14	16	14	9	9	8	9	11	10	100040	98255	100350	107930	129680	121000	0.913253	0.896958	0.916083	0.98528	1.18383	1.10459	1.2008	0.0288058
O89086	RNA-binding protein 3 OS=Mus musculus OX=10090 GN=Rbm3 PE=1 SV=1	Rbm3	16.604	25.5	19	4	4	4	2	3	5	2	3	3	3	3	4	3	3	3	3	3	4	3	3	222640	160420	181180	288420	220280	340550	0.945065	0.680953	0.769075	1.22429	0.935047	1.44557	1.5051	0.0645723
O89098	Cystatin-F OS=Mus musculus OX=10090 GN=Cst7 PE=2 SV=1	Cst7	16.38	12.5		1	1							0	0	0	0	1	1	0	0	0	0	1	1	0	0	0	0	0	0
O89104	Synaptophysin-like protein 2 OS=Mus musculus OX=10090 GN=Sypl2 PE=1 SV=1	Sypl2	29.224	6.8		1	1							1	1	1	1	1	1	1	1	1	1	1	1	0	0	0	0	0	0
O89106	Bis(5'-adenosyl)-triphosphatase OS=Mus musculus OX=10090 GN=Fhit PE=1 SV=3	Fhit	17.234	52.7	19	5	5	1	3	3	5	3	4	2	4	3	5	5	5	2	4	3	5	5	5	17174	24291	25615	35503	23076	36063	0.637167	0.901213	0.950335	1.31719	0.856136	1.33796	1.4109	0.153275
O89112	Glutathione S-transferase LANCL1 OS=Mus musculus OX=10090 GN=Lancl1 PE=1 SV=1	Lancl1	45.341	47.6	94	14	14	16	16	16	15	15	16	14	14	14	14	12	13	14	14	14	14	12	13	627250	633900	593080	504020	507100	534300	1.10703	1.11876	1.04672	0.889539	0.894974	0.942979	0.8335	0.00278581
O89114	DnaJ homolog subfamily B member 5 OS=Mus musculus OX=10090 GN=Dnajb5 PE=2 SV=1	Dnajb5	39.119	22.4	18	6	6	3	2	1	5	3	4	4	5	4	5	6	6	4	5	4	5	6	6	44484	32131	30453	61941	37847	42795	1.06911	0.772222	0.731894	1.48866	0.909598	1.02852	1.3317	0.215931
O89116	Vesicle transport through interaction with t-SNAREs homolog 1A OS=Mus musculus OX=10090 GN=Vti1a PE=1 SV=1	Vti1a	24.986	11.1	7	2	2	1	1	1	1	2	1	2	1	1	2	2	1	2	1	1	2	2	1	19992	0	0	19172	23283	0	0.96043			0.921037	1.11853		1.0618
P00158	Cytochrome b OS=Mus musculus OX=10090 GN=Mt-Cyb PE=1 SV=1	Mt-Cyb	43.209	5.5		2	1							2	1	2	1	2	2	1	1	1	1	1	1	0	0	0	0	0	0
P00375	Dihydrofolate reductase OS=Mus musculus OX=10090 GN=Dhfr PE=1 SV=3	Dhfr	21.606	8.6		1	1							1	1	1	1	1	1	1	1	1	1	1	1	0	0	0	0	0	0
P00397	Cytochrome c oxidase subunit 1 OS=Mus musculus OX=10090 GN=Mtco1 PE=1 SV=2	Mtco1	56.909	14	44	5	5	6	10	8	5	7	8	4	5	5	5	4	5	4	5	5	5	4	5	1189200	1376100	1296000	1332300	1488900	1485500	0.873555	1.01085	0.952008	0.978673	1.09371	1.09121	1.1154	0.122021
P00405	Cytochrome c oxidase subunit 2 OS=Mus musculus OX=10090 GN=Mtco2 PE=1 SV=1	Mtco2	25.976	44.9	69	7	7	9	13	12	11	12	12	6	6	7	7	7	7	6	6	7	7	7	7	3861400	4684200	4485500	3896200	4593800	4064500	0.905525	1.09848	1.05188	0.913686	1.07728	0.953153	0.9634	0.659676
P00416	Cytochrome c oxidase subunit 3 OS=Mus musculus OX=10090 GN=mt-Co3 PE=1 SV=2	mt-Co3	29.922	5.4		1	1							1	0	1	1	1	1	1	0	1	1	1	1	0	0	0	0	0	0
P00493	Hypoxanthine-guanine phosphoribosyltransferase OS=Mus musculus OX=10090 GN=Hprt1 PE=1 SV=3	Hprt1	24.57	76.1	81	13	13	12	13	14	15	13	14	10	13	12	13	11	11	10	13	12	13	11	11	687530	699920	746110	611140	664720	591420	1.03108	1.04966	1.11893	0.916518	0.996871	0.886944	0.8752	0.0350778
P00520	Tyrosine-protein kinase ABL1 OS=Mus musculus OX=10090 GN=Abl1 PE=1 SV=3	Abl1	122.67	10.1	10	8	5	2	0	2	2	3	1	7	5	5	4	4	4	4	3	3	3	3	3	130130	109260	147610	119960	158560	144920	0.963403	0.808894	1.09281	0.88811	1.17388	1.0729	1.0942	0.490548
P00848	ATP synthase subunit a OS=Mus musculus OX=10090 GN=Mtatp6 PE=1 SV=1	Mtatp6	25.095	8.4	18	2	2	3	3	3	3	3	3	2	2	2	2	2	2	2	2	2	2	2	2	450300	489250	526580	438650	407190	478530	0.968214	1.05196	1.13223	0.943164	0.875521	1.02891	0.9033	0.192034
P00920	Carbonic anhydrase 2 OS=Mus musculus OX=10090 GN=Ca2 PE=1 SV=4	Ca2	29.032	75	163	16	16	28	23	29	29	27	27	16	16	16	16	16	16	16	16	16	16	16	16	2336400	2100600	2361900	3025100	2628700	2750300	0.922081	0.829021	0.932145	1.19388	1.03744	1.08543	1.2361	0.0192175
P01027	Complement C3 OS=Mus musculus OX=10090 GN=C3 PE=1 SV=3	C3	186.48	34	136	44	40	3	7	18	42	33	33	9	20	28	39	35	39	9	18	27	36	32	36	13221	23830	60103	169960	131540	137910	0.147841	0.266473	0.672088	1.90054	1.47091	1.54215	4.5228	0.0192369
P01029	Complement C4-B OS=Mus musculus OX=10090 GN=C4b PE=1 SV=3	C4b	192.91	25.1	86	33	33	0	0	2	29	26	29	1	1	6	27	26	31	1	1	6	27	26	31	0	0	5540.7	178290	156710	176330			0.042879	1.37976	1.21276	1.3646	30.7619
P01592	Immunoglobulin J chain OS=Mus musculus OX=10090 GN=Jchain PE=1 SV=4	Jchain	18.013	6.9		1	1							0	0	1	1	0	1	0	0	1	1	0	1	0	0	0	0	0	0
P01638	Ig kappa chain V-V region L6 (Fragment) OS=Mus musculus OX=10090 PE=4 SV=1	--	12.986	13		1	1							0	0	0	0	1	0	0	0	0	0	1	0	0	0	0	0	0	0
P01642	Ig kappa chain V-V region L7 (Fragment) OS=Mus musculus OX=10090 GN=Gm10881 PE=1 SV=1	Gm10881	12.615	13		1	1							0	0	0	1	0	1	0	0	0	1	0	1	0	0	0	0	0	0
P01647	Ig kappa chain V-V region HP 124E1 OS=Mus musculus OX=10090 PE=1 SV=1	--	11.965	16.7		1	1							0	0	0	1	0	1	0	0	0	1	0	1	0	0	0	0	0	0
P01649	Ig kappa chain V-V regions OS=Mus musculus OX=10090 PE=1 SV=1	--	12.056	16.7		1	1							0	0	0	1	0	0	0	0	0	1	0	0	0	0	0	0	0	0
P01831	Thy-1 membrane glycoprotein OS=Mus musculus OX=10090 GN=Thy1 PE=1 SV=1	Thy1	18.08	45.1	84	6	6	16	16	14	12	14	12	6	6	6	6	6	6	6	6	6	6	6	6	5744900	5652400	5562000	4386100	4374800	4293500	1.14846	1.12996	1.11189	0.87682	0.874561	0.858308	0.7697	2.21737e-05
P01837	Immunoglobulin kappa constant OS=Mus musculus OX=10090 GN=Igkc PE=1 SV=2	Igkc	11.934	41.1	7	4	4	1	0	1	2	1	2	2	1	2	3	2	4	2	1	2	3	2	4	98550	0	100110	199330	198000	102330	0.705622		0.716792	1.42721	1.41769	0.732687	1.6768	0.196878
P01843	Ig lambda-1 chain C region OS=Mus musculus OX=10090 PE=1 SV=1	--	11.575	16.2		1	1							0	0	0	1	1	1	0	0	0	1	1	1	0	0	0	0	0	0
P01864	Ig gamma-2A chain C region secreted form OS=Mus musculus OX=10090 PE=1 SV=1	--	36.595	17	29	4	4	4	4	5	6	5	5	4	3	3	4	4	4	4	3	3	4	4	4	87466	71689	80426	389730	338120	382580	0.388735	0.318615	0.357446	1.73212	1.50274	1.70034	4.6349	3.00465e-05
P01867	Ig gamma-2B chain C region OS=Mus musculus OX=10090 GN=Igh-3 PE=1 SV=3	Igh-3	44.259	24.5	14	7	7	0	0	1	5	5	3	1	1	3	7	6	3	1	1	3	7	6	3	0	0	30926	149100	137030	69475			0.320036	1.54296	1.41805	0.718959	3.8329
P01868	Ig gamma-1 chain C region secreted form OS=Mus musculus OX=10090 GN=Ighg1 PE=1 SV=1	Ighg1	35.704	7.7		1	1							0	0	0	1	1	0	0	0	0	1	1	0	0	0	0	0	0	0
P01872	Immunoglobulin heavy constant mu OS=Mus musculus OX=10090 GN=Ighm PE=1 SV=2	Ighm	49.971	13.7	11	5	5	0	0	1	5	2	3	0	2	4	5	5	5	0	2	4	5	5	5	0	5657.6	9425.7	65848	18275	20068		0.237168	0.395127	2.76036	0.766091	0.841254	4.6051	0.0931143
P01878	Ig alpha chain C region OS=Mus musculus OX=10090 PE=1 SV=1	--	36.875	16.6	10	3	3	1	2	2	3	1	1	1	2	2	3	1	1	1	2	2	3	1	1	0	52643	14681	205320	0	0		0.57925	0.16154	2.25921			6.0995
P01899	H-2 class I histocompatibility antigen, D-B alpha chain OS=Mus musculus OX=10090 GN=H2-D1 PE=1 SV=2	H2-D1	40.836	30.4	29	9	6	1	1	1	6	10	10	2	3	4	8	9	9	0	1	2	6	6	6	0	9802.4	12009	86979	183850	178020		0.104135	0.127576	0.92401	1.95311	1.89117	13.7191	0.00419169
P01901	H-2 class I histocompatibility antigen, K-B alpha chain OS=Mus musculus OX=10090 GN=H2-K1 PE=1 SV=1	H2-K1	41.301	37.7	24	10	3	1	1	1	6	9	6	2	3	3	7	10	8	1	1	1	2	3	2	24982	9476.9	9218.8	74271	186250	130010	0.345207	0.130954	0.127388	1.02629	2.57365	1.79651	8.9412	0.00612931
P01942	Hemoglobin subunit alpha OS=Mus musculus OX=10090 GN=Hba PE=1 SV=2	Hba	15.085	62.7	125	7	7	18	17	19	27	25	19	7	7	7	7	7	7	7	7	7	7	7	7	5393800	5430600	6440100	9181600	9339900	5941800	0.775569	0.780861	0.926016	1.32021	1.34298	0.854366	1.417	0.105572
P02088	Hemoglobin subunit beta-1 OS=Mus musculus OX=10090 GN=Hbb-b1 PE=1 SV=2	Hbb-b1	15.84	70.7	263	11	5	31	40	39	63	49	41	10	10	10	11	10	10	4	4	4	5	4	4	10747000	11308000	13587000	19440000	18632000	13192000	0.741974	0.780706	0.938048	1.34214	1.28635	0.910777	1.4383	0.0670939
P02089	Hemoglobin subunit beta-2 OS=Mus musculus OX=10090 GN=Hbb-b2 PE=1 SV=2	Hbb-b2	15.878	57.1	18	8	2	4	4	2	2	4	2	8	8	7	7	8	7	2	2	1	1	2	1	587560	782540	0	0	983680	0	0.748872	0.997383			1.25375		1.4359
P84244	Histone H3.3 OS=Mus musculus OX=10090 GN=H3-3a PE=1 SV=2	H3-3a	15.328	16.9	17	3	3	2	3	3	3	3	3	2	3	3	3	3	3	2	3	3	3	3	3	5096900	4106700	5219800	5795300	6209600	6164100	0.938298	0.756011	0.960923	1.06687	1.14314	1.13476	1.2597	0.0409685
P02463	Collagen alpha-1(IV) chain OS=Mus musculus OX=10090 GN=Col4a1 PE=1 SV=4	Col4a1	160.68	4.5	22	5	5	2	1	4	5	5	5	4	3	4	4	4	4	4	3	4	4	4	4	54460	55691	47564	123240	113630	88690	0.676137	0.69142	0.590521	1.53006	1.41075	1.10111	2.0642	0.00290325
P02468	Laminin subunit gamma-1 OS=Mus musculus OX=10090 GN=Lamc1 PE=1 SV=2	Lamc1	177.3	24.2	97	27	26	11	12	13	19	26	16	21	18	21	24	26	23	20	17	20	23	25	22	51480	54925	69537	104270	102620	83506	0.662352	0.706676	0.894677	1.34156	1.32033	1.07441	1.6505	0.012161
P02469	Laminin subunit beta-1 OS=Mus musculus OX=10090 GN=Lamb1 PE=1 SV=3	Lamb1	197.09	5.4	15	8	8	1	0	3	4	4	3	4	1	5	5	6	5	4	1	5	5	6	5	20000	0	36167	69791	56812	49033	0.431401		0.780124	1.5054	1.22544	1.05764	2.0847	0.0585034
P02798	Metallothionein-2 OS=Mus musculus OX=10090 GN=Mt2 PE=1 SV=2	Mt2	6.1153	65.6	14	3	3	2	0	2	3	4	3	2	0	2	2	3	3	2	0	2	2	3	3	26494	0	27862	58543	76908	80002	0.490977		0.516328	1.0849	1.42523	1.48257	2.6425	0.00488632
P02802	Metallothionein-1 OS=Mus musculus OX=10090 GN=Mt1 PE=1 SV=1	Mt1	6.0181	21.3		1	1							1	1	1	1	1	0	1	1	1	1	1	0	0	0	21187	28037	38043	0
P03888	NADH-ubiquinone oxidoreductase chain 1 OS=Mus musculus OX=10090 GN=Mtnd1 PE=1 SV=3	Mtnd1	36.059	14.5	34	5	5	5	7	5	6	5	6	5	5	5	5	5	5	5	5	5	5	5	5	177960	197060	189150	202560	215300	204680	0.899765	0.996334	0.956341	1.02414	1.08856	1.03486	1.1035	0.0478521
P03893	NADH-ubiquinone oxidoreductase chain 2 OS=Mus musculus OX=10090 GN=Mtnd2 PE=1 SV=2	Mtnd2	38.752	7	8	2	2	1	1	1	2	2	1	1	2	1	2	2	2	1	2	1	2	2	2	0	293930	0	389470	247230	275320		0.974933		1.29183	0.820034	0.913205	1.0343
P03899	NADH-ubiquinone oxidoreductase chain 3 OS=Mus musculus OX=10090 GN=Mtnd3 PE=1 SV=3	Mtnd3	13.219	13		1	1							0	1	1	1	1	1	0	1	1	1	1	1	0	0	0	0	0	0
P03903	NADH-ubiquinone oxidoreductase chain 4L OS=Mus musculus OX=10090 GN=Mtnd4l PE=1 SV=2	Mtnd4l	10.607	18.4		1	1							1	1	1	1	1	1	1	1	1	1	1	1	0	0	0	0	0	0
P03911	NADH-ubiquinone oxidoreductase chain 4 OS=Mus musculus OX=10090 GN=Mtnd4 PE=1 SV=1	Mtnd4	51.881	13.7	40	5	5	7	7	7	6	7	6	5	5	5	5	5	5	5	5	5	5	5	5	431360	505380	507890	528170	456810	456280	0.896833	1.05073	1.05594	1.09811	0.949745	0.948643	0.9977	0.980215
P03921	NADH-ubiquinone oxidoreductase chain 5 OS=Mus musculus OX=10090 GN=Mtnd5 PE=1 SV=3	Mtnd5	68.474	19.3	61	9	9	10	11	8	12	10	10	7	9	7	9	9	8	7	9	7	9	9	8	163780	179040	181510	177580	175630	187210	0.922921	1.00891	1.02283	1.00069	0.989697	1.05495	1.0307	0.459723
P03930	ATP synthase protein 8 OS=Mus musculus OX=10090 GN=Mtatp8 PE=1 SV=1	Mtatp8	7.7662	34.3	11	2	2	2	2	1	3	1	2	2	2	1	2	2	2	2	2	1	2	2	2	2442900	147980	0	2020800	80762	2606700	1.67342	0.101368		1.38427	0.055323	1.78562	1.2115	0.907977
P03987	Ig gamma-3 chain C region OS=Mus musculus OX=10090 PE=1 SV=2	--	43.929	10.3	3	3	3	0	0	0	3	0	0	0	0	0	3	1	1	0	0	0	3	1	1	0	0	0	0	0	0
P03995	Glial fibrillary acidic protein OS=Mus musculus OX=10090 GN=Gfap PE=1 SV=4	Gfap	49.899	71.2	450	37	33	32	35	31	125	99	128	30	31	30	37	35	37	28	28	27	33	32	33	1159200	1238900	1211800	11027000	9884800	11463000	0.193282	0.206571	0.202053	1.83862	1.64817	1.91131	8.9683	1.42902e-06
P04223	H-2 class I histocompatibility antigen, K-K alpha chain OS=Mus musculus OX=10090 GN=H2-K1 PE=1 SV=1	H2-K1	41.646	27.1		7	1							1	2	3	6	7	6	0	0	1	1	1	0	0	0	0	0	0	0
P04370	Myelin basic protein OS=Mus musculus OX=10090 GN=Mbp PE=1 SV=2	Mbp	27.167	44	309	10	10	50	43	58	50	51	57	10	10	10	10	10	10	10	10	10	10	10	10	18185000	14003000	16938000	15951000	14972000	15582000	1.14095	0.878564	1.06271	1.00078	0.939361	0.977633	0.9466	0.572598
P04627	Serine/threonine-protein kinase A-Raf OS=Mus musculus OX=10090 GN=Araf PE=1 SV=2	Araf	67.581	18.9	31	11	6	6	6	5	5	4	5	10	9	10	10	9	11	6	5	6	6	6	6	124770	119770	122110	98309	102120	119530	1.09031	1.04662	1.06707	0.859083	0.892386	1.04452	0.8727	0.0837645
P04919	Band 3 anion transport protein OS=Mus musculus OX=10090 GN=Slc4a1 PE=1 SV=1	Slc4a1	103.13	12.3	28	9	9	3	2	3	7	8	5	4	5	5	8	9	5	4	5	5	8	9	5	34387	25744	32603	54875	51233	28143	0.908968	0.680503	0.86181	1.45054	1.35427	0.743917	1.4477	0.217626
P04925	Major prion protein OS=Mus musculus OX=10090 GN=Prnp PE=1 SV=2	Prnp	27.977	50.4	73	11	11	13	15	13	9	10	13	10	11	10	9	8	11	10	11	10	9	8	11	1299700	1167300	1102400	904240	1034500	912200	1.21461	1.09088	1.03023	0.845039	0.966771	0.852478	0.7987	0.0259704
P05063	Fructose-bisphosphate aldolase C OS=Mus musculus OX=10090 GN=Aldoc PE=1 SV=4	Aldoc	39.394	89	219	32	25	35	35	33	41	37	38	26	28	31	31	30	31	20	22	24	24	23	25	3541400	3446800	3652300	4686000	5011000	5093900	0.835518	0.813199	0.861683	1.10556	1.18224	1.2018	1.3901	0.000420222
P05064	Fructose-bisphosphate aldolase A OS=Mus musculus OX=10090 GN=Aldoa PE=1 SV=2	Aldoa	39.355	88.7	420	32	25	73	72	68	72	68	67	29	30	32	31	31	29	23	24	25	24	24	23	11974000	11992000	11572000	10715000	12709000	10880000	1.02866	1.03021	0.99413	0.920506	1.09181	0.934681	0.9653	0.530567
P05132	cAMP-dependent protein kinase catalytic subunit alpha OS=Mus musculus OX=10090 GN=Prkaca PE=1 SV=3	Prkaca	40.57	53.6	86	16	9	13	13	18	16	13	13	15	14	15	16	13	15	8	8	8	9	7	9	672110	643430	632490	589970	553530	628430	1.08406	1.0378	1.02016	0.951575	0.8928	1.01361	0.9096	0.0790429
P05201	Aspartate aminotransferase, cytoplasmic OS=Mus musculus OX=10090 GN=Got1 PE=1 SV=3	Got1	46.247	73.8	192	27	27	33	33	32	32	30	32	27	27	26	27	26	27	27	27	26	27	26	27	5009100	4879800	4734200	4009600	4167900	4073100	1.11837	1.0895	1.05699	0.89521	0.930553	0.909387	0.8378	0.00086959
P05202	Aspartate aminotransferase, mitochondrial OS=Mus musculus OX=10090 GN=Got2 PE=1 SV=1	Got2	47.411	70	289	32	32	50	53	48	47	45	46	29	31	31	32	32	31	29	31	31	32	32	31	5012400	5132800	4986000	4196800	4130500	4109700	1.09091	1.11711	1.08516	0.9134	0.898971	0.894444	0.8219	5.68852e-05
P05213	Tubulin alpha-1B chain OS=Mus musculus OX=10090 GN=Tuba1b PE=1 SV=2	Tuba1b	50.151	85.6		38	0							34	35	34	36	32	34	0	0	0	0	0	0	29533000	29569000	28564000	27203000	26146000	27893000
P05214	Tubulin alpha-3 chain OS=Mus musculus OX=10090 GN=Tuba3a PE=1 SV=1	Tuba3a	49.959	63.1		28	0							26	25	26	26	24	26	0	0	0	0	0	0	0	0	0	0	0	0
P05480	Neuronal proto-oncogene tyrosine-protein kinase Src OS=Mus musculus OX=10090 GN=Src PE=1 SV=4	Src	60.644	48.6	106	19	15	18	17	19	16	16	20	17	17	17	17	17	17	13	14	14	13	13	14	280790	266180	255810	254020	242520	262420	1.07876	1.02263	0.982788	0.975911	0.93173	1.00818	0.9454	0.189171
P05532	Mast/stem cell growth factor receptor Kit OS=Mus musculus OX=10090 GN=Kit PE=1 SV=3	Kit	109.34	23.6	66	17	17	15	12	13	7	12	7	16	14	15	12	15	11	16	14	15	12	15	11	76968	70775	61386	33972	48831	42144	1.38234	1.27112	1.10249	0.610137	0.877004	0.756906	0.5975	0.0137409
P05555	Integrin alpha-M OS=Mus musculus OX=10090 GN=Itgam PE=1 SV=2	Itgam	127.48	24.9	72	20	20	2	3	3	23	19	22	5	5	5	19	19	19	5	5	5	19	19	19	29168	48109	32647	172490	130900	435850	0.206094	0.339927	0.230676	1.21877	0.92491	3.07962	6.725	0.0104827
P05622	Platelet-derived growth factor receptor beta OS=Mus musculus OX=10090 GN=Pdgfrb PE=1 SV=2	Pdgfrb	122.79	3.6	4	2	2	0	1	0	1	0	2	0	1	1	2	1	2	0	1	1	2	1	2	0	0	0	5380.7	0	7839				0.814043		1.18596
P06151	L-lactate dehydrogenase A chain OS=Mus musculus OX=10090 GN=Ldha PE=1 SV=3	Ldha	36.498	66.6	151	22	21	23	22	26	29	27	24	21	19	20	21	20	19	20	18	19	20	19	18	3730600	3571200	3490700	3311600	3811700	3161400	1.06198	1.01661	0.99369	0.942706	1.08507	0.899949	0.9529	0.439694
P06330	Ig heavy chain V region AC38 205.12 OS=Mus musculus OX=10090 PE=1 SV=1	--	12.934	40.7	6	3	3	0	0	0	3	1	2	0	0	0	3	2	3	0	0	0	3	2	3	0	0	0	55144	18609	22639				1.71624	0.579166	0.704592
P06537	Glucocorticoid receptor OS=Mus musculus OX=10090 GN=Nr3c1 PE=1 SV=1	Nr3c1	86.052	8.9	15	4	4	2	4	2	2	3	2	2	4	4	3	4	2	2	4	4	3	4	2	19112	13217	8316.3	10430	10025	13256	1.5422	1.06651	0.671064	0.841623	0.808943	1.06966	0.8294	0.617028
P06728	Apolipoprotein A-IV OS=Mus musculus OX=10090 GN=Apoa4 PE=1 SV=3	Apoa4	45.029	18.5	9	5	5	0	0	0	5	3	1	0	1	3	5	3	3	0	1	3	5	3	3	0	0	14395	43051	29106	14973			0.567151	1.69617	1.14675	0.589924	2.0176
P06745	Glucose-6-phosphate isomerase OS=Mus musculus OX=10090 GN=Gpi PE=1 SV=4	Gpi	62.766	55.9	242	24	16	44	39	41	38	39	41	22	22	22	22	22	23	15	14	14	14	14	15	3749900	3705500	3639600	3216200	3575100	3239500	1.06502	1.05241	1.03369	0.913442	1.01537	0.92006	0.9041	0.0443392
P06797	Procathepsin L OS=Mus musculus OX=10090 GN=Ctsl PE=1 SV=2	Ctsl	37.547	27.2	26	7	7	2	4	3	5	5	7	3	5	3	7	6	6	3	5	3	7	6	6	68270	72502	57238	117330	93222	133870	0.755155	0.801966	0.633126	1.29782	1.03116	1.48077	1.7394	0.0126452
P06800	Receptor-type tyrosine-protein phosphatase C OS=Mus musculus OX=10090 GN=Ptprc PE=1 SV=4	Ptprc	144.84	4.6	10	5	5	0	0	0	2	3	5	0	0	1	4	3	5	0	0	1	4	3	5	0	0	0	24813	20174	37313				0.904484	0.735383	1.36013
P06801	NADP-dependent malic enzyme OS=Mus musculus OX=10090 GN=Me1 PE=1 SV=2	Me1	63.953	41.8	119	21	21	21	21	21	20	18	18	18	19	20	19	20	17	18	19	20	19	20	17	364120	376210	359020	415210	425020	393640	0.936354	0.967444	0.923239	1.06774	1.09296	1.01227	1.1224	0.0123581
P06802	Ectonucleotide pyrophosphatase/phosphodiesterase family member 1 OS=Mus musculus OX=10090 GN=Enpp1 PE=1 SV=4	Enpp1	103.17	3.3	4	2	2	0	0	0	1	1	2	0	0	0	1	1	2	0	0	0	1	1	2	0	0	0	0	0	0
P06837	Neuromodulin OS=Mus musculus OX=10090 GN=Gap43 PE=1 SV=1	Gap43	23.632	70.5	122	14	14	27	22	20	18	18	17	13	11	11	11	9	9	13	11	11	11	9	9	2203100	1837900	1862100	1437400	1563800	1314600	1.29354	1.07912	1.09333	0.843966	0.918181	0.771864	0.7311	0.0153605
P06909	Complement factor H OS=Mus musculus OX=10090 GN=Cfh PE=1 SV=2	Cfh	139.14	26.4	74	24	24	2	3	9	21	16	23	2	5	12	20	17	22	2	5	12	20	17	22	4467.9	9035.6	26618	108430	69380	132360	0.076529	0.154767	0.455929	1.85725	1.18838	2.26714	7.7308	0.0146383
P07091	Protein S100-A4 OS=Mus musculus OX=10090 GN=S100a4 PE=1 SV=1	S100a4	11.721	22.8	9	2	2	0	0	0	3	3	3	0	0	0	2	2	2	0	0	0	2	2	2	0	0	0	65166	64951	75922				0.94884	0.945709	1.10545
P07214	SPARC OS=Mus musculus OX=10090 GN=Sparc PE=1 SV=1	Sparc	34.45	16.6	11	4	4	1	1	2	2	4	1	1	1	2	3	4	3	1	1	2	3	4	3	0	0	19752	49446	53067	46951			0.466906	1.16883	1.25442	1.10985	2.5223
P07309	Transthyretin OS=Mus musculus OX=10090 GN=Ttr PE=1 SV=1	Ttr	15.776	56.5	30	6	6	2	3	7	8	6	4	2	3	6	6	6	4	2	3	6	6	6	4	99090	97198	650600	774010	728140	187950	0.234349	0.229874	1.53868	1.83054	1.72206	0.444503	1.9957	0.294333
P07310	Creatine kinase M-type OS=Mus musculus OX=10090 GN=Ckm PE=1 SV=1	Ckm	43.044	13.9	6	4	2	2	0	1	1	1	1	4	4	4	3	3	3	2	2	2	1	1	1	72901	41806	25762	0	0	0	1.55695	0.892852	0.5502
P07356	Annexin A2 OS=Mus musculus OX=10090 GN=Anxa2 PE=1 SV=2	Anxa2	38.676	57.2	86	19	19	9	10	10	20	17	20	13	14	14	19	18	18	13	14	14	19	18	18	62197	83709	90786	456140	281050	376720	0.276308	0.371874	0.403313	2.02638	1.24855	1.67356	4.7062	0.00105817
P07724	Albumin OS=Mus musculus OX=10090 GN=Alb PE=1 SV=3	Alb	68.692	72.9	385	47	43	54	58	59	72	68	74	38	41	41	46	44	46	34	37	37	42	40	42	1365400	1374600	1538700	3158000	3155800	3223100	0.592982	0.596977	0.668245	1.37149	1.37054	1.39976	2.2289	3.41316e-05
Q00896	Alpha-1-antitrypsin 1-3 OS=Mus musculus OX=10090 GN=Serpina1c PE=1 SV=2	Serpina1c	45.823	31.3	35	11	4	6	3	7	7	7	5	10	10	11	11	10	11	4	3	4	4	4	4	161090	113000	205890	360250	415570	308240	0.617977	0.433493	0.789839	1.382	1.59422	1.18248	2.2586	0.0125844
P07759	Serine protease inhibitor A3K OS=Mus musculus OX=10090 GN=Serpina3k PE=1 SV=2	Serpina3k	46.879	31.6	62	11	6	8	9	10	12	12	11	9	9	11	11	11	11	6	6	6	6	6	6	238900	188050	306740	613910	632020	435480	0.593516	0.467186	0.762055	1.52518	1.57017	1.08189	2.2917	0.0107082
P07901	Heat shock protein HSP 90-alpha OS=Mus musculus OX=10090 GN=Hsp90aa1 PE=1 SV=4	Hsp90aa1	84.787	52	234	42	28	37	41	41	42	36	37	38	39	38	40	37	38	25	27	25	27	26	25	3119400	3363000	3414300	2854500	2839000	2477600	1.0359	1.11679	1.13383	0.947929	0.942782	0.822768	0.8256	0.0234408
P07934	Phosphorylase b kinase gamma catalytic chain, skeletal muscle/heart isoform OS=Mus musculus OX=10090 GN=Phkg1 PE=1 SV=3	Phkg1	44.959	28.6	22	7	7	2	2	2	5	7	4	5	5	4	7	7	7	5	5	4	7	7	7	30895	30671	31487	55746	63252	65376	0.668176	0.663331	0.680979	1.20564	1.36797	1.41391	1.9814	0.000157239
P08003	Protein disulfide-isomerase A4 OS=Mus musculus OX=10090 GN=Pdia4 PE=1 SV=3	Pdia4	71.982	37.5	121	23	23	18	18	23	22	20	20	18	20	22	22	21	22	18	20	22	22	21	22	226440	240420	279230	369530	328330	339740	0.761702	0.808728	0.939278	1.24303	1.10444	1.14282	1.3907	0.00967308
P08030	Adenine phosphoribosyltransferase OS=Mus musculus OX=10090 GN=Aprt PE=1 SV=2	Aprt	19.724	28.9	24	4	4	3	4	3	5	4	5	4	4	3	4	4	4	4	4	3	4	4	4	112610	92998	92366	130630	117440	139540	0.985525	0.813887	0.808356	1.14323	1.0278	1.22121	1.3008	0.0321282
P08101	Low affinity immunoglobulin gamma Fc region receptor II OS=Mus musculus OX=10090 GN=Fcgr2 PE=1 SV=2	Fcgr2	36.695	20	10	5	5	0	0	0	4	1	5	0	1	1	4	3	5	0	1	1	4	3	5	0	0	0	45403	40198	59333				0.9398	0.832061	1.22814
P08103	Tyrosine-protein kinase HCK OS=Mus musculus OX=10090 GN=Hck PE=1 SV=4	Hck	59.129	7.4	3	3	2	0	0	0	0	2	1	1	1	1	1	3	3	0	0	0	0	2	2	0	0	0	0	5819.7	6228.4					0.966078	1.03392
P08113	Endoplasmin OS=Mus musculus OX=10090 GN=Hsp90b1 PE=1 SV=2	Hsp90b1	92.475	47	219	36	35	36	29	36	40	38	40	32	31	33	35	34	33	31	30	32	34	33	32	754300	755530	867630	994180	960820	850150	0.873267	0.874691	1.00447	1.15098	1.11236	0.984234	1.1799	0.0674451
P08122	Collagen alpha-2(IV) chain OS=Mus musculus OX=10090 GN=Col4a2 PE=1 SV=4	Col4a2	167.32	6.9	13	7	6	0	0	0	5	5	3	3	2	2	7	4	5	3	2	2	6	4	5	21010	16280	22948	39640	43850	44000	0.671503	0.520327	0.733444	1.26694	1.4015	1.40629	2.1164	0.00219653
P08207	Protein S100-A10 OS=Mus musculus OX=10090 GN=S100a10 PE=1 SV=2	S100a10	11.186	35.1	10	2	2	1	1	1	3	2	2	1	1	1	2	1	2	1	1	1	2	1	2	0	0	0	154280	54504	130010				1.36614	0.48263	1.15123
P08226	Apolipoprotein E OS=Mus musculus OX=10090 GN=Apoe PE=1 SV=2	Apoe	35.866	47.3	98	15	15	11	14	13	21	18	21	12	11	12	14	13	15	12	11	12	14	13	15	527530	508000	557850	2544500	2205000	3181700	0.332317	0.320014	0.351417	1.60291	1.38904	2.00431	4.9776	0.000132298
P08228	Superoxide dismutase [Cu-Zn] OS=Mus musculus OX=10090 GN=Sod1 PE=1 SV=2	Sod1	15.942	50	60	8	8	8	13	10	8	11	10	5	7	7	8	6	8	5	7	7	8	6	8	3390500	3337400	3489500	3354100	3530200	3172600	1.00339	0.987674	1.03269	0.992616	1.04473	0.938903	0.9843	0.64584
P08249	Malate dehydrogenase, mitochondrial OS=Mus musculus OX=10090 GN=Mdh2 PE=1 SV=3	Mdh2	35.611	63.9	227	19	19	42	38	35	35	36	41	19	19	19	19	19	19	19	19	19	19	19	19	8825100	9846200	9678600	8596300	8795900	8539400	0.975482	1.08835	1.06982	0.950191	0.972254	0.943902	0.9147	0.0663615
P08414	Calcium/calmodulin-dependent protein kinase type IV OS=Mus musculus OX=10090 GN=Camk4 PE=1 SV=2	Camk4	52.627	40.7	70	14	14	13	13	14	10	11	9	12	12	13	11	9	10	12	12	13	11	9	10	209140	213120	196770	125040	135600	144830	1.22483	1.24814	1.15239	0.732299	0.794143	0.848199	0.655	0.000966287
P08551	Neurofilament light polypeptide OS=Mus musculus OX=10090 GN=Nefl PE=1 SV=5	Nefl	61.508	59.7	243	32	28	32	39	41	45	43	43	29	29	30	32	30	30	25	25	26	28	26	26	1861100	1901200	2012000	2427600	2399300	2076600	0.8808	0.899778	0.952216	1.14891	1.13551	0.982789	1.1956	0.0331414
P08553	Neurofilament medium polypeptide OS=Mus musculus OX=10090 GN=Nefm PE=1 SV=4	Nefm	95.915	52.7	285	43	38	43	43	46	50	51	52	34	38	35	41	38	37	29	33	30	36	33	32	2579900	2602000	2806000	3450900	3426600	3050700	0.863994	0.871395	0.939713	1.15569	1.14755	1.02166	1.2429	0.0107656
P08556	GTPase NRas OS=Mus musculus OX=10090 GN=Nras PE=1 SV=1	Nras	21.199	39.2	18	7	2	3	3	3	3	3	3	7	6	7	6	7	7	2	2	2	2	2	2	399050	435590	379870	420770	414420	424940	0.967535	1.05613	0.921031	1.0202	1.0048	1.03031	1.0376	0.398324
P08752	Guanine nucleotide-binding protein G(i) subunit alpha-2 OS=Mus musculus OX=10090 GN=Gnai2 PE=1 SV=5	Gnai2	40.489	69.9	175	23	12	30	28	30	26	30	31	21	20	21	20	18	20	11	10	11	10	9	11	4664100	4571400	4387800	4937400	4686700	5298900	0.980323	0.960839	0.922249	1.03777	0.985073	1.11375	1.0954	0.0864418
P08775	DNA-directed RNA polymerase II subunit RPB1 OS=Mus musculus OX=10090 GN=Polr2a PE=1 SV=3	Polr2a	217.17	8.5	25	10	10	4	3	7	3	2	6	9	7	10	6	5	9	9	7	10	6	5	9	69694	62683	74799	67324	55117	57229	1.08096	0.972216	1.16014	1.0442	0.854867	0.887625	0.8672	0.147096
P08905	Lysozyme C-2 OS=Mus musculus OX=10090 GN=Lyz2 PE=1 SV=2	Lyz2	16.689	27	3	2	2	0	0	0	1	0	2	0	0	0	1	0	2	0	0	0	1	0	2	0	0	0	0	0	0
P09055	Integrin beta-1 OS=Mus musculus OX=10090 GN=Itgb1 PE=1 SV=1	Itgb1	88.231	25.2	70	17	17	8	6	8	17	14	17	11	10	12	17	15	15	11	10	12	17	15	15	47026	47558	65753	139010	148330	151550	0.470867	0.476193	0.658378	1.39189	1.48521	1.51745	2.7373	0.000836253
P09103	Protein disulfide-isomerase OS=Mus musculus OX=10090 GN=P4hb PE=1 SV=2	P4hb	57.058	44.4	142	23	23	22	20	21	25	25	29	22	21	20	22	23	23	22	21	20	22	23	23	328900	334920	361730	492010	441250	441920	0.822	0.837045	0.90405	1.22965	1.10279	1.10446	1.3409	0.00321247
P09240	Cholecystokinin OS=Mus musculus OX=10090 GN=Cck PE=1 SV=3	Cck	12.77	8.7		1	1							1	1	1	1	1	1	1	1	1	1	1	1	0	0	0	0	0	0
P09242	Alkaline phosphatase, tissue-nonspecific isozyme OS=Mus musculus OX=10090 GN=Alpl PE=1 SV=2	Alpl	57.514	28.4	24	11	11	1	2	7	8	5	1	3	3	11	11	9	2	3	3	11	11	9	2	5958.5	6601.5	26707	38017	16702	6384.4	0.356191	0.394628	1.59651	2.2726	0.998422	0.38165	1.5561	0.558983
P09405	Nucleolin OS=Mus musculus OX=10090 GN=Ncl PE=1 SV=2	Ncl	76.722	30.1	100	21	21	15	13	16	19	16	21	21	21	20	20	20	21	21	21	20	20	20	21	352320	328800	359700	397910	358270	372520	0.974372	0.909326	0.994782	1.10045	0.990827	1.03024	1.0844	0.119433
P09411	Phosphoglycerate kinase 1 OS=Mus musculus OX=10090 GN=Pgk1 PE=1 SV=4	Pgk1	44.55	77	321	32	25	54	57	59	51	50	50	30	31	31	32	32	30	23	24	24	25	25	25	5181800	5368500	5363000	5007600	5357600	4798700	1.00044	1.03648	1.03542	0.966805	1.03438	0.926473	0.9529	0.223247
P09470	Angiotensin-converting enzyme OS=Mus musculus OX=10090 GN=Ace PE=1 SV=3	Ace	150.92	19.6	51	17	17	2	0	16	15	16	2	2	3	17	16	16	7	2	3	17	16	16	7	3017.2	5220.1	125340	146260	127490	11511	0.043222	0.07478	1.79554	2.09522	1.82634	0.164899	2.1355	0.334347
P09528	Ferritin heavy chain OS=Mus musculus OX=10090 GN=Fth1 PE=1 SV=2	Fth1	21.066	67	107	12	12	18	18	17	16	19	19	12	12	12	12	12	12	12	12	12	12	12	12	720770	728290	812600	744970	765470	798300	0.946224	0.956096	1.06678	0.977993	1.0049	1.04801	1.0208	0.642888
P09581	Macrophage colony-stimulating factor 1 receptor OS=Mus musculus OX=10090 GN=Csf1r PE=1 SV=3	Csf1r	109.18	4.9	10	4	4	0	1	0	3	2	4	0	3	1	4	3	4	0	3	1	4	3	4	0	20240	0	55195	33588	98655		0.389834		1.06309	0.646925	1.90015	3.0869
P09671	Superoxide dismutase [Mn], mitochondrial OS=Mus musculus OX=10090 GN=Sod2 PE=1 SV=3	Sod2	24.603	51.4	61	9	9	9	12	10	10	10	10	9	9	9	9	9	9	9	9	9	9	9	9	2789300	2961500	2878400	2456300	2344400	2474700	1.05226	1.11722	1.08587	0.926638	0.884423	0.933579	0.8431	0.00213357
P09813	Apolipoprotein A-II OS=Mus musculus OX=10090 GN=Apoa2 PE=1 SV=2	Apoa2	11.309	9.8		1	1							1	1	1	1	1	1	1	1	1	1	1	1	0	0	0	0	0	0
P09925	Surfeit locus protein 1 OS=Mus musculus OX=10090 GN=Surf1 PE=1 SV=3	Surf1	34.798	22.5	21	5	5	4	3	4	4	4	2	3	3	5	5	5	5	3	3	5	5	5	5	41432	35221	44479	49193	42930	52263	0.936253	0.795901	1.00511	1.11163	0.970104	1.18101	1.192	0.121599
P0C028	Diphosphoinositol polyphosphate phosphohydrolase 3-beta OS=Mus musculus OX=10090 GN=Nudt11 PE=1 SV=1	Nudt11	18.593	45.7	44	6	4	8	6	7	8	8	7	6	6	6	6	6	6	4	4	4	4	4	4	272950	253530	241560	239050	263020	251540	1.07627	0.999691	0.952492	0.942595	1.03711	0.991844	0.9812	0.702564
P0C0A3	Charged multivesicular body protein 6 OS=Mus musculus OX=10090 GN=Chmp6 PE=1 SV=2	Chmp6	23.415	19.5	22	3	3	4	3	4	4	4	3	3	3	3	3	3	2	3	3	3	3	3	2	158640	170110	177600	140090	146280	154870	1.00449	1.07711	1.12454	0.887029	0.926223	0.980614	0.8714	0.0351413
Q3THW5	Histone H2A.V OS=Mus musculus OX=10090 GN=H2az2 PE=1 SV=3	H2az2	13.509	31.2	17	4	2	3	3	3	2	3	3	4	4	4	4	4	4	2	2	2	2	2	2	291310	229890	247280	289780	291580	340270	1.03417	0.816124	0.87786	1.02874	1.03513	1.20798	1.1993	0.103564
P0C192	Leucine-rich repeat-containing protein 4B OS=Mus musculus OX=10090 GN=Lrrc4b PE=1 SV=1	Lrrc4b	76.155	20.6	52	12	10	9	12	9	8	4	10	10	12	12	12	10	12	8	10	10	10	8	10	132390	139070	132250	100160	90875	126150	1.10188	1.15748	1.10072	0.83363	0.756351	1.04994	0.7857	0.0640058
P0C1Q2	Dual 3',5'-cyclic-AMP and -GMP phosphodiesterase 11A OS=Mus musculus OX=10090 GN=Pde11a PE=1 SV=1	Pde11a	104.56	4.3	6	3	3	3	2	1	0	0	0	3	2	3	0	0	0	3	2	3	0	0	0	8784.2	8426.9	6080.1	0	0	0	1.13144	1.08542	0.783141
P0C605	cGMP-dependent protein kinase 1 OS=Mus musculus OX=10090 GN=Prkg1 PE=1 SV=1	Prkg1	76.35	3.6	6	2	2	1	1	2	1	0	1	1	1	2	1	0	2	1	1	2	1	0	2	0	0	9822.4	0	0	6100.5			1.23375			0.766255	0.6211
P0C673	Immunoglobulin superfamily member 11 OS=Mus musculus OX=10090 GN=Igsf11 PE=1 SV=1	Igsf11	46.067	14.3	9	4	4	1	1	0	3	1	3	1	2	2	4	3	3	1	2	2	4	3	3	0	21890	0	48915	51173	64377		0.469856		1.04993	1.0984	1.38181	2.5044
P0C7L0	WAS/WASL-interacting protein family member 3 OS=Mus musculus OX=10090 GN=Wipf3 PE=1 SV=1	Wipf3	49.452	22.9	39	8	8	7	7	6	6	7	6	8	7	7	7	7	7	8	7	7	7	7	7	393060	366920	370040	251260	336490	263210	1.1905	1.11133	1.12078	0.761017	1.01916	0.797211	0.753	0.0352027
P0C7M9	C-type lectin domain family 2 member L OS=Mus musculus OX=10090 GN=Clec2l PE=1 SV=1	Clec2l	23.653	27.5	20	5	5	4	2	4	3	4	3	5	4	5	3	4	4	5	4	5	3	4	4	65067	63721	67175	47869	45705	52997	1.13975	1.11617	1.17667	0.838498	0.800592	0.928322	0.748	0.00323702
P0C7N9	Proteasome assembly chaperone 4 OS=Mus musculus OX=10090 GN=Psmg4 PE=1 SV=1	Psmg4	13.974	12.2		1	1							1	1	0	1	1	1	1	1	0	1	1	1	0	0	0	0	0	0
P0C7W3	Prosalusin OS=Mus musculus OX=10090 GN=Tor2a PE=3 SV=1	Tor2a	25.376	5.6		1	1							0	0	1	0	1	0	0	0	1	0	1	0	0	0	0	0	0	0
P0C8K7	Small integral membrane protein 1 OS=Mus musculus OX=10090 GN=Smim1 PE=1 SV=1	Smim1	8.764	38.5	12	2	2	2	2	2	2	2	2	2	2	2	2	2	2	2	2	2	2	2	2	63418	48790	72575	96881	91387	77541	0.844462	0.649679	0.966395	1.29005	1.21689	1.03252	1.4385	0.0501358
P0C913	Overexpressed in colon carcinoma 1 protein homolog OS=Mus musculus OX=10090 PE=3 SV=1	--	6.453	55.6	9	2	2	2	1	1	1	2	2	2	2	2	2	2	2	2	2	2	2	2	2	98725	99338	92641	88290	88968	64318	1.11285	1.11976	1.04427	0.995228	1.00287	0.725009	0.831	0.147703
P0CW02	Lymphocyte antigen 6C1 OS=Mus musculus OX=10090 GN=Ly6c1 PE=2 SV=1	Ly6c1	14.192	28.2	4	2	2	0	1	0	2	1	0	0	1	0	2	1	1	0	1	0	2	1	1	0	0	0	0	0	0
P0DJF2	Protein PET117 homolog, mitochondrial OS=Mus musculus OX=10090 GN=Pet117 PE=3 SV=1	Pet117	9.1235	12.5		1	1							1	1	1	1	1	0	1	1	1	1	1	0	0	0	0	0	0	0
P0DN34	NADH dehydrogenase [ubiquinone] 1 beta subcomplex subunit 1 OS=Mus musculus OX=10090 GN=Ndufb1 PE=1 SV=1	Ndufb1	6.954	66.7	13	3	3	2	2	3	2	2	2	2	2	3	2	2	2	2	2	3	2	2	2	474690	511440	459770	473610	468880	438180	1.00763	1.08564	0.97596	1.00534	0.995298	0.930131	0.9549	0.315441
P0DOV2	Interferon-activable protein 204 OS=Mus musculus OX=10090 GN=Ifi204 PE=1 SV=1	Ifi204	69.437	7.4	3	3	3	0	0	0	0	0	3	0	0	0	0	1	3	0	0	0	0	1	3	0	0	0	0	0	0
P0DP28	Calmodulin-3 OS=Mus musculus OX=10090 GN=Calm3 PE=1 SV=1	Calm3	16.837	65.8	242	11	11	50	41	41	36	33	41	11	11	11	10	10	10	11	11	11	10	10	10	9289800	8948100	8430500	6619000	7653800	6832500	1.16673	1.12381	1.0588	0.831294	0.961257	0.858108	0.7914	0.0109088
P0DP60	Ly-6/neurotoxin-like protein 1 OS=Mus musculus OX=10090 GN=Lynx1 PE=1 SV=1	Lynx1	12.835	31	22	4	4	4	3	3	2	5	5	4	4	4	4	4	4	4	4	4	4	4	4	348880	375130	365990	356730	326720	393700	0.965914	1.03859	1.01328	0.987647	0.904561	1.09	0.9882	0.816997
P10107	Annexin A1 OS=Mus musculus OX=10090 GN=Anxa1 PE=1 SV=2	Anxa1	38.734	11	4	2	2	0	0	1	1	0	2	0	1	2	2	1	2	0	1	2	2	1	2	0	0	7960.2	15608	0	16658			0.593658	1.16402		1.24232	2.0267
P10126	Elongation factor 1-alpha 1 OS=Mus musculus OX=10090 GN=Eef1a1 PE=1 SV=3	Eef1a1	50.113	60.8	120	22	13	15	19	21	21	25	19	20	21	20	21	19	22	11	13	12	13	11	13	2251300	2249100	2506000	2724800	3058700	2776200	0.86777	0.866922	0.965945	1.05028	1.17898	1.0701	1.2217	0.016835
P10404	MLV-related proviral Env polyprotein OS=Mus musculus OX=10090 PE=1 SV=3	--	69.612	9.7	6	4	4	0	0	0	2	0	4	0	0	0	3	0	4	0	0	0	3	0	4	0	0	0	16787	0	22630				0.851764		1.14824
P10493	Nidogen-1 OS=Mus musculus OX=10090 GN=Nid1 PE=1 SV=2	Nid1	136.54	26	84	20	19	8	11	12	20	14	19	14	16	14	19	17	18	13	15	13	18	16	17	63716	71207	83135	131300	109520	98297	0.686133	0.7668	0.895248	1.41392	1.17938	1.05852	1.5552	0.0183042
P10518	Delta-aminolevulinic acid dehydratase OS=Mus musculus OX=10090 GN=Alad PE=1 SV=1	Alad	36.023	35.2	36	9	9	6	7	8	6	4	5	8	7	8	8	7	6	8	7	8	8	7	6	146150	140420	154090	128340	125600	107740	1.09293	1.05008	1.1523	0.959743	0.939253	0.805693	0.8208	0.0311103
P10605	Cathepsin B OS=Mus musculus OX=10090 GN=Ctsb PE=1 SV=2	Ctsb	37.279	45.7	93	13	13	12	12	13	18	18	20	10	10	10	12	12	13	10	10	10	12	12	13	474630	458290	413320	857090	796670	1206900	0.676931	0.653626	0.589489	1.22241	1.13623	1.72131	2.1249	0.00537303
P10630	Eukaryotic initiation factor 4A-II OS=Mus musculus OX=10090 GN=Eif4a2 PE=1 SV=2	Eif4a2	46.402	50.6	63	21	9	9	12	10	10	10	12	20	19	19	21	20	20	9	9	9	9	9	9	370300	371430	394580	313970	330010	299160	1.06846	1.07172	1.13851	0.905922	0.952204	0.86319	0.83	0.00599562
P10637	Microtubule-associated protein tau OS=Mus musculus OX=10090 GN=Mapt PE=1 SV=3	Mapt	76.243	36.2	131	19	19	24	25	20	19	23	20	19	19	19	16	19	18	19	19	19	16	19	18	3188000	2957500	2976800	1934800	2117000	1832800	1.27461	1.18246	1.19017	0.773564	0.846411	0.732783	0.6451	0.000815602
P10639	Thioredoxin OS=Mus musculus OX=10090 GN=Txn PE=1 SV=3	Txn	11.675	65.7	44	7	7	7	7	7	8	7	8	7	7	7	7	7	7	7	7	7	7	7	7	1511400	1445900	1364000	1464800	1578000	1297000	1.04703	1.00165	0.944915	1.01474	1.09316	0.8985	1.0043	0.977724
P10649	Glutathione S-transferase Mu 1 OS=Mus musculus OX=10090 GN=Gstm1 PE=1 SV=2	Gstm1	25.97	77.1	210	19	11	32	37	33	40	35	33	17	19	18	19	18	18	10	11	11	11	11	11	2301700	2574800	2441700	3233400	2410900	3054700	0.862211	0.964513	0.914654	1.21122	0.903117	1.14428	1.1887	0.157219
P10711	Transcription elongation factor A protein 1 OS=Mus musculus OX=10090 GN=Tcea1 PE=1 SV=2	Tcea1	33.88	33.9	40	9	9	8	6	8	8	5	5	9	9	8	8	8	7	9	9	8	8	8	7	112140	110010	121420	122610	112600	106540	0.98179	0.963141	1.06304	1.07346	0.985817	0.932761	0.9947	0.910704
P10810	Monocyte differentiation antigen CD14 OS=Mus musculus OX=10090 GN=Cd14 PE=1 SV=1	Cd14	39.203	24.6	14	6	6	0	0	0	6	2	6	0	1	0	6	5	6	0	1	0	6	5	6	0	0	0	27093	12837	28722				1.18393	0.56096	1.25511
P10833	Ras-related protein R-Ras OS=Mus musculus OX=10090 GN=Rras PE=1 SV=1	Rras	23.764	36.2	19	6	4	2	2	4	3	4	4	6	5	6	6	6	6	4	3	4	4	4	4	51446	63441	54782	91198	88920	84026	0.711542	0.877443	0.757681	1.26134	1.22984	1.16215	1.5568	0.00259471
P10852	4F2 cell-surface antigen heavy chain OS=Mus musculus OX=10090 GN=Slc3a2 PE=1 SV=1	Slc3a2	58.336	39.9	119	19	19	21	19	19	17	22	21	19	19	18	18	18	19	19	19	18	18	18	19	544210	495290	554220	551850	606160	549060	0.989236	0.900312	1.00743	1.00312	1.10184	0.998052	1.0711	0.220057
Q8CGP2	Histone H2B type 1-P OS=Mus musculus OX=10090 GN=Hist1h2bp PE=1 SV=3	Hist1h2bp	13.992	42.1	97	6	2	18	16	17	15	15	16	6	6	6	5	6	6	2	2	2	2	2	2	5649600	5213900	5833700	6611700	6652100	6853800	0.92076	0.849751	0.950764	1.07756	1.08415	1.11702	1.2048	0.0059998
P10922	Histone H1.0 OS=Mus musculus OX=10090 GN=H1-0 PE=2 SV=4	H1-0	20.861	22.2	22	4	4	4	3	4	3	4	4	4	3	4	4	4	4	4	3	4	4	4	4	677880	695620	700720	645800	602310	598700	1.0373	1.06445	1.07225	0.98821	0.921661	0.916137	0.8904	0.0113849
P11031	Activated RNA polymerase II transcriptional coactivator p15 OS=Mus musculus OX=10090 GN=Sub1 PE=1 SV=3	Sub1	14.427	37.8	20	5	5	5	4	3	4	1	3	5	5	5	5	3	4	5	5	5	5	3	4	494530	436820	503870	349940	394090	273860	1.20956	1.06841	1.2324	0.855909	0.963895	0.669827	0.7092	0.0384853
P11087	Collagen alpha-1(I) chain OS=Mus musculus OX=10090 GN=Col1a1 PE=1 SV=4	Col1a1	138.03	1.2		1	1							1	1	1	1	1	1	1	1	1	1	1	1	0	0	0	0	0	0
P11103	Poly [ADP-ribose] polymerase 1 OS=Mus musculus OX=10090 GN=Parp1 PE=1 SV=3	Parp1	113.1	22.7	52	15	15	7	9	11	7	9	9	11	11	13	13	9	12	11	11	13	13	9	12	37062	36511	40974	31184	29878	36086	1.05044	1.03482	1.16131	0.883838	0.846822	1.02277	0.8481	0.0693409
P11152	Lipoprotein lipase OS=Mus musculus OX=10090 GN=Lpl PE=1 SV=3	Lpl	53.109	10.3	5	3	3	0	0	0	1	1	3	0	1	1	3	1	3	0	1	1	3	1	3	0	0	0	23886	0	63489				0.546747		1.45325
P11214	Tissue-type plasminogen activator OS=Mus musculus OX=10090 GN=Plat PE=1 SV=3	Plat	63.096	20	23	8	8	1	3	2	5	6	6	1	5	4	7	6	6	1	5	4	7	6	6	0	11661	11826	38238	33805	33777		0.450904	0.457284	1.47857	1.30716	1.30608	3.0036	0.000252321
P11276	Fibronectin OS=Mus musculus OX=10090 GN=Fn1 PE=1 SV=4	Fn1	272.53	19.1	65	31	31	0	4	6	25	17	13	6	9	13	26	25	22	6	9	13	26	25	22	6621.7	18228	27656	99084	67459	60531	0.142107	0.391187	0.593519	2.12642	1.44772	1.29904	4.3248	0.0237198
P11352	Glutathione peroxidase 1 OS=Mus musculus OX=10090 GN=Gpx1 PE=1 SV=2	Gpx1	22.329	79.1	45	12	12	4	6	7	11	8	9	8	8	9	12	11	10	8	8	9	12	11	10	157460	174040	181780	359550	258270	303030	0.658769	0.728135	0.760517	1.50426	1.08053	1.26779	1.794	0.00525994
P11404	Fatty acid-binding protein, heart OS=Mus musculus OX=10090 GN=Fabp3 PE=1 SV=5	Fabp3	14.819	48.9	46	7	7	8	8	8	7	8	7	7	7	6	7	7	7	7	7	6	7	7	7	656710	644660	665730	522960	572860	535940	1.09486	1.07477	1.1099	0.871876	0.955069	0.893516	0.8295	0.00286178
P11438	Lysosome-associated membrane glycoprotein 1 OS=Mus musculus OX=10090 GN=Lamp1 PE=1 SV=2	Lamp1	43.865	10.3	15	4	4	2	1	1	5	2	4	4	3	2	4	3	3	4	3	2	4	3	3	135740	131200	107890	303240	265450	305630	0.651995	0.630189	0.518224	1.45654	1.27503	1.46802	2.3326	0.000560077
P11499	Heat shock protein HSP 90-beta OS=Mus musculus OX=10090 GN=Hsp90ab1 PE=1 SV=3	Hsp90ab1	83.28	56.6	355	45	30	55	60	64	62	57	57	41	41	42	41	39	42	27	28	28	27	27	28	4763800	5054400	5007700	4493400	4528600	4126700	1.02174	1.08407	1.07405	0.963746	0.971295	0.885096	0.8869	0.0261248
P11531	Dystrophin OS=Mus musculus OX=10090 GN=Dmd PE=1 SV=3	Dmd	425.83	6.5	68	18	17	11	9	11	15	11	11	13	14	14	14	13	13	12	13	14	13	13	13	80142	76089	75304	125380	129530	144240	0.762428	0.72387	0.716402	1.1928	1.23228	1.37222	1.7239	0.000307492
P11627	Neural cell adhesion molecule L1 OS=Mus musculus OX=10090 GN=L1cam PE=1 SV=1	L1cam	140.97	24.5	118	22	22	18	20	23	19	20	18	19	20	20	21	20	20	19	20	20	21	20	20	306290	305800	298300	204130	247440	234930	1.15082	1.14898	1.1208	0.766978	0.929707	0.882703	0.7541	0.00797326
P11679	Keratin, type II cytoskeletal 8 OS=Mus musculus OX=10090 GN=Krt8 PE=1 SV=4	Krt8	54.565	41.4	44	21	7	2	0	13	15	13	1	8	4	19	20	18	7	1	0	6	7	5	0	11919	0	438110	584080	426660	2230.6	0.040735		1.4973	1.99617	1.45817	0.007623	1.5006	0.964744
P11798	Calcium/calmodulin-dependent protein kinase type II subunit alpha OS=Mus musculus OX=10090 GN=Camk2a PE=1 SV=2	Camk2a	54.114	61.5	321	32	23	56	56	58	51	46	54	29	30	29	31	28	28	23	22	21	22	20	20	11045000	10189000	9223500	7226100	7413900	8702400	1.23179	1.13632	1.02865	0.805886	0.826831	0.97053	0.7664	0.0268772
P11835	Integrin beta-2 OS=Mus musculus OX=10090 GN=Itgb2 PE=1 SV=2	Itgb2	85.025	30.5	55	18	18	2	2	1	18	15	17	5	6	7	17	16	16	5	6	7	17	16	16	8304.7	12795	13236	99516	80462	164300	0.131607	0.202766	0.209755	1.57706	1.2751	2.60371	10.0268	0.00092397
P11881	Inositol 1,4,5-trisphosphate receptor type 1 OS=Mus musculus OX=10090 GN=Itpr1 PE=1 SV=2	Itpr1	313.16	26.3	250	57	49	47	47	52	32	35	37	50	52	53	44	46	49	42	45	45	37	40	42	113620	114130	121380	70758	71470	83825	1.18522	1.19054	1.26617	0.738109	0.745537	0.874417	0.6475	0.00175575
P11928	2'-5'-oligoadenylate synthase 1A OS=Mus musculus OX=10090 GN=Oas1a PE=1 SV=2	Oas1a	42.428	3		1	1							0	0	0	0	1	1	0	0	0	0	1	1	0	0	0	0	0	0
P11930	Nucleoside diphosphate-linked moiety X motif 19 OS=Mus musculus OX=10090 GN=Nudt19 PE=1 SV=2	Nudt19	40.32	12	5	2	2	1	0	0	1	1	2	2	2	1	2	2	2	2	2	1	2	2	2	9526.2	10929	0	12914	12515	20209	0.720664	0.826787		0.976954	0.946769	1.52883	1.4874	0.16713
P11983	T-complex protein 1 subunit alpha OS=Mus musculus OX=10090 GN=Tcp1 PE=1 SV=3	Tcp1	60.448	59.4	145	27	27	25	25	26	23	24	22	23	26	26	26	25	25	23	26	26	26	25	25	393600	382650	390870	379340	392290	373390	1.02139	0.992976	1.01431	0.984387	1.01799	0.968947	0.9811	0.316874
P12023	Amyloid-beta A4 protein OS=Mus musculus OX=10090 GN=App PE=1 SV=3	App	86.721	34.5	136	22	21	25	23	21	19	24	24	20	20	19	18	21	21	19	19	18	17	20	20	268460	256740	270070	284570	324640	297800	0.946237	0.904928	0.951912	1.00302	1.14425	1.04965	1.1405	0.0356973
P12032	Metalloproteinase inhibitor 1 OS=Mus musculus OX=10090 GN=Timp1 PE=1 SV=2	Timp1	22.628	12.2	7	2	2	1	1	0	2	1	2	1	1	1	2	1	2	1	1	1	2	1	2	0	0	0	494830	0	478250				1.01704		0.982961
P12246	Serum amyloid P-component OS=Mus musculus OX=10090 GN=Apcs PE=1 SV=2	Apcs	26.247	8.9		1	1							0	0	1	1	1	1	0	0	1	1	1	1	0	0	0	0	0	0
P12265	Beta-glucuronidase OS=Mus musculus OX=10090 GN=Gusb PE=1 SV=2	Gusb	74.194	20.8	25	10	10	1	1	1	7	5	10	5	1	3	10	8	10	5	1	3	10	8	10	42371	0	48905	246310	186190	379930	0.234429		0.27058	1.36278	1.03015	2.10207	5.9339	0.00783347
P12367	cAMP-dependent protein kinase type II-alpha regulatory subunit OS=Mus musculus OX=10090 GN=Prkar2a PE=1 SV=2	Prkar2a	45.389	45.9	81	15	12	17	14	13	13	11	13	15	13	13	13	12	13	12	10	10	10	9	10	829230	873610	858290	700790	724740	716380	1.05791	1.11453	1.09498	0.894047	0.924602	0.913937	0.8363	0.000605033
P12382	ATP-dependent 6-phosphofructokinase, liver type OS=Mus musculus OX=10090 GN=Pfkl PE=1 SV=4	Pfkl	85.359	43.5	164	28	23	25	25	29	29	30	26	27	28	28	27	28	27	22	23	23	23	23	22	1034700	1083000	1016200	949830	1016700	938300	1.02806	1.07605	1.00968	0.943738	1.01018	0.932282	0.9269	0.0719351
P12657	Muscarinic acetylcholine receptor M1 OS=Mus musculus OX=10090 GN=Chrm1 PE=1 SV=2	Chrm1	51.378	5.7	7	2	2	1	1	1	1	2	1	1	1	1	1	2	1	1	1	1	1	2	1	0	0	0	0	0	0
P12658	Calbindin OS=Mus musculus OX=10090 GN=Calb1 PE=1 SV=2	Calb1	29.994	45.6	94	16	15	18	17	18	14	13	14	15	15	15	14	14	14	14	14	14	13	13	13	1808400	1668700	1567300	1136300	1230900	1133900	1.26972	1.17163	1.10044	0.797823	0.864244	0.796138	0.6941	0.00180968
P12787	Cytochrome c oxidase subunit 5A, mitochondrial OS=Mus musculus OX=10090 GN=Cox5a PE=1 SV=2	Cox5a	16.101	41.8	58	8	8	11	9	9	10	9	10	8	8	8	8	8	8	8	8	8	8	8	8	2123300	2189900	2291800	2139600	1915100	2195100	0.991054	1.02214	1.0697	0.998662	0.893876	1.02457	0.9462	0.29891
P12815	Programmed cell death protein 6 OS=Mus musculus OX=10090 GN=Pdcd6 PE=1 SV=2	Pdcd6	21.867	33	42	6	6	7	7	7	7	7	7	6	6	6	6	6	6	6	6	6	6	6	6	259090	255840	257330	288810	291090	289340	0.947024	0.935145	0.940591	1.05566	1.06399	1.05759	1.1256	1.08984e-05
P12849	cAMP-dependent protein kinase type I-beta regulatory subunit OS=Mus musculus OX=10090 GN=Prkar1b PE=1 SV=2	Prkar1b	43.224	44.4	38	13	10	6	7	8	4	6	7	10	11	11	9	11	9	7	8	8	6	8	6	151520	149840	138490	134680	149560	133630	1.05993	1.04817	0.968778	0.942126	1.04622	0.934781	0.95	0.323393
P12960	Contactin-1 OS=Mus musculus OX=10090 GN=Cntn1 PE=1 SV=1	Cntn1	113.39	54.4	340	48	48	60	57	56	56	56	55	48	48	47	46	47	47	48	48	47	46	47	47	2647400	2537800	2430600	2386200	2455600	2510200	1.06124	1.0173	0.974332	0.956533	0.984353	1.00624	0.9654	0.291249
P12961	Neuroendocrine protein 7B2 OS=Mus musculus OX=10090 GN=Scg5 PE=1 SV=1	Scg5	23.866	33	20	4	4	4	3	3	3	4	3	4	4	3	3	4	3	4	4	3	3	4	3	106670	106890	105600	91582	128140	100800	1.00053	1.00259	0.990492	0.859008	1.20191	0.94547	1.0043	0.955762
P12970	60S ribosomal protein L7a OS=Mus musculus OX=10090 GN=Rpl7a PE=1 SV=2	Rpl7a	29.976	41.4	71	15	15	13	11	12	11	11	13	13	15	14	13	13	12	13	15	14	13	13	12	373750	332540	357410	327850	368200	343620	1.06615	0.948592	1.01954	0.935213	1.05031	0.980198	0.9774	0.658407
Q6T707	Stearoyl-CoA desaturase 4 OS=Mus musculus OX=10090 GN=Scd4 PE=1 SV=1	Scd4	41.042	3.4		1	1							1	0	1	0	0	1	1	0	1	0	0	1	0	0	0	0	0	0
P13020	Gelsolin OS=Mus musculus OX=10090 GN=Gsn PE=1 SV=3	Gsn	85.941	39.4	130	24	24	16	16	21	27	26	24	19	19	23	22	23	23	19	19	23	22	23	23	288670	286340	357120	795200	721690	774060	0.53738	0.533043	0.664805	1.48032	1.34348	1.44097	2.4578	0.00031511
P13346	Protein fosB OS=Mus musculus OX=10090 GN=Fosb PE=2 SV=1	Fosb	35.976	3.8		1	1							0	0	0	1	0	0	0	0	0	1	0	0	0	0	0	0	0	0
P13439	Uridine 5'-monophosphate synthase OS=Mus musculus OX=10090 GN=Umps PE=1 SV=3	Umps	52.292	21	29	7	7	4	5	5	5	5	5	4	5	5	6	5	5	4	5	5	6	5	5	25578	29596	26189	24149	26848	25918	0.96961	1.12193	0.992772	0.91544	1.01775	0.982499	0.9453	0.372307
P13595	Neural cell adhesion molecule 1 OS=Mus musculus OX=10090 GN=Ncam1 PE=1 SV=3	Ncam1	119.43	39.6	271	36	36	45	44	45	46	46	45	34	36	35	35	35	35	34	36	35	35	35	35	2201600	2065200	2095600	1979800	2211900	1921400	1.05884	0.993243	1.00786	0.95217	1.0638	0.924083	0.9608	0.427562
P13597	Intercellular adhesion molecule 1 OS=Mus musculus OX=10090 GN=Icam1 PE=1 SV=1	Icam1	58.844	14	14	7	7	0	0	0	6	4	4	1	1	0	7	6	5	1	1	0	7	6	5	0	0	0	88371	73312	92404				1.0434	0.865593	1.09101
P13634	Carbonic anhydrase 1 OS=Mus musculus OX=10090 GN=Ca1 PE=1 SV=4	Ca1	28.33	42.9	23	6	6	2	2	5	5	5	4	4	5	6	5	6	5	4	5	6	5	6	5	7036.8	10211	15370	32829	27242	18256	0.380557	0.552221	0.831224	1.77542	1.47327	0.987302	2.4014	0.0342729
P13707	Glycerol-3-phosphate dehydrogenase [NAD(+)], cytoplasmic OS=Mus musculus OX=10090 GN=Gpd1 PE=1 SV=3	Gpd1	37.572	57.6	127	20	19	21	19	21	21	23	22	19	18	19	18	19	18	18	17	18	17	18	17	315580	339130	345560	404920	442360	453360	0.822927	0.884337	0.901104	1.0559	1.15353	1.18221	1.3003	0.00400593
P13808	Anion exchange protein 2 OS=Mus musculus OX=10090 GN=Slc4a2 PE=1 SV=1	Slc4a2	136.81	5	10	5	4	0	0	4	4	2	0	2	1	5	5	5	2	1	0	4	4	4	1	0	0	41956	55856	45402	0			0.878881	1.17005	0.951066		1.2067
P14069	Protein S100-A6 OS=Mus musculus OX=10090 GN=S100a6 PE=1 SV=3	S100a6	10.051	19.1	9	3	3	0	0	1	3	2	3	1	2	2	3	3	3	1	2	2	3	3	3	0	19417	18127	404550	90880	428550		0.10097	0.094262	2.10369	0.472583	2.22849	16.407	0.0288892
P14094	Sodium/potassium-transporting ATPase subunit beta-1 OS=Mus musculus OX=10090 GN=Atp1b1 PE=1 SV=1	Atp1b1	35.194	49	179	20	20	31	27	32	32	30	27	18	16	18	18	17	16	18	16	18	18	17	16	9807300	9448100	9432300	8771200	8413900	9169800	1.06906	1.0299	1.02818	0.956118	0.91717	0.999568	0.9187	0.0378365
P14106	Complement C1q subcomponent subunit B OS=Mus musculus OX=10090 GN=C1qb PE=1 SV=2	C1qb	26.717	39.1	55	8	8	6	7	5	13	10	14	5	5	5	8	7	7	5	5	5	8	7	7	199960	203370	207830	1150700	999280	1763500	0.265161	0.269683	0.275598	1.52591	1.32512	2.33853	6.4034	0.000436121
P14115	60S ribosomal protein L27a OS=Mus musculus OX=10090 GN=Rpl27a PE=1 SV=5	Rpl27a	16.605	27.7	24	4	4	4	4	4	4	4	4	4	4	4	4	4	4	4	4	4	4	4	4	519450	490680	505810	480540	516070	464330	1.04697	0.988982	1.01948	0.968544	1.04016	0.935872	0.9637	0.344958
P14131	40S ribosomal protein S16 OS=Mus musculus OX=10090 GN=Rps16 PE=1 SV=4	Rps16	16.445	58.2	52	10	10	8	9	9	9	7	10	9	10	9	10	10	9	9	10	9	10	10	9	589010	533040	547120	614930	607920	636380	1.0016	0.906428	0.930371	1.04568	1.03376	1.08216	1.1139	0.0299743
P14148	60S ribosomal protein L7 OS=Mus musculus OX=10090 GN=Rpl7 PE=1 SV=2	Rpl7	31.419	45.9	78	15	15	10	13	15	15	12	13	15	14	15	15	15	15	15	14	15	15	15	15	485260	435140	432320	472960	485830	474320	1.04513	0.937186	0.931112	1.01864	1.04636	1.02157	1.0594	0.198984
P14152	Malate dehydrogenase, cytoplasmic OS=Mus musculus OX=10090 GN=Mdh1 PE=1 SV=3	Mdh1	36.511	41.3	137	13	13	21	26	26	24	20	20	13	12	12	12	12	12	13	12	12	12	12	12	7040600	6970900	7222400	6148400	6704000	6647200	1.03707	1.02681	1.06385	0.905653	0.987492	0.979125	0.9183	0.0436054
P14206	40S ribosomal protein SA OS=Mus musculus OX=10090 GN=Rpsa PE=1 SV=4	Rpsa	32.838	62.4	96	15	15	15	17	16	17	15	16	15	15	15	15	15	15	15	15	15	15	15	15	692570	716130	740430	826530	781650	787310	0.91436	0.945465	0.977547	1.09122	1.03197	1.03944	1.1146	0.0140786
P14211	Calreticulin OS=Mus musculus OX=10090 GN=Calr PE=1 SV=1	Calr	47.994	51.9	142	20	20	20	26	21	26	28	21	19	19	18	19	20	18	19	19	18	19	20	18	1414400	1311300	1387700	1403400	1430500	1258000	1.03426	0.958868	1.01473	1.02622	1.04603	0.919893	0.9948	0.897608
P14231	Sodium/potassium-transporting ATPase subunit beta-2 OS=Mus musculus OX=10090 GN=Atp1b2 PE=1 SV=2	Atp1b2	33.344	45.2	108	16	16	19	18	17	19	17	18	16	16	15	15	15	16	16	16	15	15	15	16	2580400	2327400	2450500	3688200	3612300	3896800	0.834379	0.752571	0.792375	1.19259	1.16805	1.26004	1.5217	0.00035745
P14426	H-2 class I histocompatibility antigen, D-K alpha chain OS=Mus musculus OX=10090 GN=H2-D1 PE=1 SV=1	H2-D1	40.619	16.9		5	1							1	1	2	2	4	4	0	0	0	0	0	1	0	0	0	0	0	0
P14430	H-2 class I histocompatibility antigen, Q8 alpha chain OS=Mus musculus OX=10090 GN=H2-Q8 PE=3 SV=1	H2-Q8	37.41	13.5		4	1							1	1	1	2	4	3	0	0	0	1	1	1	0	0	0	0	0	0
P14576	Signal recognition particle 54 kDa protein OS=Mus musculus OX=10090 GN=Srp54 PE=1 SV=2	Srp54	55.72	39.1	61	16	16	9	12	9	9	12	10	14	14	13	13	13	15	14	14	13	13	13	15	79972	90808	91473	100180	94961	87495	0.880605	0.999925	1.00725	1.10312	1.04566	0.963444	1.0777	0.269909
P14602	Heat shock protein beta-1 OS=Mus musculus OX=10090 GN=Hspb1 PE=1 SV=3	Hspb1	23.014	80.4	47	14	14	4	5	4	17	9	8	7	8	7	14	10	10	7	8	7	14	10	10	53483	77280	118860	2147100	658850	601030	0.087759	0.126806	0.195033	3.52311	1.08109	0.98621	13.6485	0.00615707
P14685	26S proteasome non-ATPase regulatory subunit 3 OS=Mus musculus OX=10090 GN=Psmd3 PE=1 SV=3	Psmd3	60.718	40.2	120	21	21	19	19	19	20	22	21	19	20	19	20	21	20	19	20	19	20	21	20	228510	219220	221960	241850	239430	253180	0.976434	0.936738	0.948446	1.03344	1.0231	1.08185	1.0967	0.0120435
P14733	Lamin-B1 OS=Mus musculus OX=10090 GN=Lmnb1 PE=1 SV=3	Lmnb1	66.785	54.8	155	32	29	26	25	26	28	25	25	29	29	30	31	28	30	27	27	27	29	26	27	208380	195310	224950	240320	225110	224730	0.948044	0.888581	1.02343	1.09336	1.02416	1.02243	1.0979	0.11137
P14824	Annexin A6 OS=Mus musculus OX=10090 GN=Anxa6 PE=1 SV=3	Anxa6	75.884	56.5	227	36	36	35	33	36	42	41	40	34	34	33	35	35	33	34	34	33	35	35	33	431450	494200	492260	691440	659060	653330	0.756545	0.866577	0.863175	1.21244	1.15566	1.14561	1.4132	0.00192775
P14869	60S acidic ribosomal protein P0 OS=Mus musculus OX=10090 GN=Rplp0 PE=1 SV=3	Rplp0	34.216	43.8	51	10	10	9	8	8	8	9	9	10	10	10	8	9	9	10	10	10	8	9	9	461250	477940	477880	536420	516120	499450	0.932113	0.965841	0.96572	1.08402	1.043	1.00931	1.0952	0.0189155
P14873	Microtubule-associated protein 1B OS=Mus musculus OX=10090 GN=Map1b PE=1 SV=2	Map1b	270.25	55.3	590	90	87	104	108	102	91	92	93	86	90	89	83	84	81	83	87	86	81	81	79	1650500	1589700	1594800	1043800	1135200	1033800	1.23052	1.18519	1.189	0.7782	0.846343	0.770745	0.6645	0.000216297
P15066	Transcription factor jun-D OS=Mus musculus OX=10090 GN=Jund PE=1 SV=1	Jund	34.904	4.4		1	1							0	0	0	1	1	0	0	0	0	1	1	0	0	0	0	0	0	0
P15105	Glutamine synthetase OS=Mus musculus OX=10090 GN=Glul PE=1 SV=6	Glul	42.119	68.6	257	27	27	48	42	37	41	44	45	25	24	24	26	25	25	25	24	24	26	25	25	5271400	5059000	5302200	5778300	5474000	6226200	0.95522	0.916732	0.960802	1.04707	0.991933	1.12824	1.1181	0.0513284
P15116	Cadherin-2 OS=Mus musculus OX=10090 GN=Cdh2 PE=1 SV=2	Cdh2	99.795	30.7	113	19	19	21	19	19	16	20	18	19	19	18	17	18	19	19	19	18	17	18	19	285040	277650	278540	284310	267210	281440	1.02153	0.995048	0.998238	1.01892	0.957633	1.00863	0.9902	0.652015
P15208	Insulin receptor OS=Mus musculus OX=10090 GN=Insr PE=1 SV=2	Insr	155.61	7.2	27	8	8	3	5	4	6	4	5	5	7	8	8	7	8	5	7	8	8	7	8	19529	21480	21672	21651	17148	24095	0.9331	1.02632	1.03549	1.03449	0.819335	1.15126	1.0034	0.961958
P15209	BDNF/NT-3 growth factors receptor OS=Mus musculus OX=10090 GN=Ntrk2 PE=1 SV=1	Ntrk2	92.132	29.7	93	17	12	18	15	15	16	15	14	16	16	17	15	15	15	12	12	12	11	11	11	394110	373020	379380	323140	324150	352800	1.10158	1.04263	1.06041	0.903214	0.906037	0.986118	0.8723	0.0142384
P15327	Bisphosphoglycerate mutase OS=Mus musculus OX=10090 GN=Bpgm PE=1 SV=2	Bpgm	29.978	32	38	8	8	6	6	6	7	7	6	6	7	6	7	7	5	6	7	6	7	7	5	59699	62230	66518	95401	89462	76906	0.795605	0.829335	0.886481	1.2714	1.19225	1.02492	1.3891	0.0102461
P15331	Peripherin OS=Mus musculus OX=10090 GN=Prph PE=1 SV=2	Prph	54.267	15.6	8	8	4	2	0	1	1	2	2	6	5	5	5	7	7	2	2	2	1	3	3	12129	10941	16779	0	16563	0	0.86003	0.775792	1.18975		1.17443		1.2469
P15379	CD44 antigen OS=Mus musculus OX=10090 GN=Cd44 PE=1 SV=3	Cd44	85.616	7.1	23	6	6	1	2	1	7	6	6	3	3	3	6	6	6	3	3	3	6	6	6	17984	19313	24408	255480	246970	257960	0.131252	0.140951	0.178136	1.86456	1.80245	1.88266	12.3233	1.11199e-05
P15388	Potassium voltage-gated channel subfamily C member 1 OS=Mus musculus OX=10090 GN=Kcnc1 PE=1 SV=1	Kcnc1	57.928	9.2	22	4	4	4	4	4	3	3	4	4	4	4	4	4	4	4	4	4	4	4	4	52902	53615	53567	31248	27492	30776	1.27168	1.28882	1.28767	0.751154	0.660865	0.739808	0.5592	0.000137059
P15508	Spectrin beta chain, erythrocytic OS=Mus musculus OX=10090 GN=Sptb PE=1 SV=4	Sptb	245.25	49.9	381	85	78	74	73	75	53	55	51	75	79	79	69	72	69	69	73	73	64	65	62	175900	172660	169010	90816	101970	95854	1.30909	1.28497	1.25781	0.675874	0.758884	0.713367	0.5577	7.85647e-05
P15532	Nucleoside diphosphate kinase A OS=Mus musculus OX=10090 GN=Nme1 PE=1 SV=1	Nme1	17.208	77.6	52	12	6	7	9	9	9	9	9	12	12	11	12	12	12	6	6	6	6	6	6	1408700	1566500	1536300	1543900	1679200	1381500	0.927173	1.03103	1.01116	1.01616	1.10521	0.90927	1.0206	0.793032
P15626	Glutathione S-transferase Mu 2 OS=Mus musculus OX=10090 GN=Gstm2 PE=1 SV=2	Gstm2	25.716	52.3	15	10	4	1	1	2	5	4	2	7	7	8	10	8	6	1	2	2	4	3	1	18886	21782	33117	53016	41330	20354	0.601194	0.693381	1.05421	1.68765	1.31565	0.647924	1.5545	0.300395
P15864	Histone H1.2 OS=Mus musculus OX=10090 GN=H1-2 PE=1 SV=2	H1-2	21.266	23.6		6	1							5	6	6	6	6	6	1	1	1	1	1	1	220210	177260	221900	226310	224290	237250
P15920	V-type proton ATPase 116 kDa subunit a2 OS=Mus musculus OX=10090 GN=Atp6v0a2 PE=1 SV=2	Atp6v0a2	98.144	5.4	8	4	2	1	1	1	2	1	2	3	2	2	3	2	4	1	1	1	2	1	2	0	0	0	13233	0	22429				0.742134		1.25787
P16014	Secretogranin-1 OS=Mus musculus OX=10090 GN=Chgb PE=1 SV=2	Chgb	77.968	6.9	6	4	4	0	1	0	2	2	1	2	3	2	4	4	3	2	3	2	4	4	3	0	61954	0	68027	64094	49515		1.01735		1.11707	1.05249	0.813088	0.9773
P16045	Galectin-1 OS=Mus musculus OX=10090 GN=Lgals1 PE=1 SV=3	Lgals1	14.866	64.4	44	7	7	6	6	6	9	8	9	6	6	6	7	7	7	6	6	6	7	7	7	432240	470610	653860	2100300	2190600	2408300	0.314131	0.342017	0.475194	1.5264	1.59202	1.75024	4.3034	0.000371735
P16054	Protein kinase C epsilon type OS=Mus musculus OX=10090 GN=Prkce PE=1 SV=1	Prkce	83.56	50.6	213	37	37	31	36	38	36	35	37	37	35	35	36	36	36	37	35	35	36	36	36	462900	452780	425380	391820	452150	424750	1.06423	1.04096	0.977967	0.900812	1.03951	0.976519	0.9461	0.309166
P16092	Fibroblast growth factor receptor 1 OS=Mus musculus OX=10090 GN=Fgfr1 PE=1 SV=2	Fgfr1	91.98	10.5	12	6	6	1	2	0	2	3	4	3	4	3	4	3	4	3	4	3	4	3	4	36764	29037	29170	52030	51652	52820	0.877168	0.692806	0.695979	1.24141	1.23239	1.26025	1.6479	0.00294292
P16110	Galectin-3 OS=Mus musculus OX=10090 GN=Lgals3 PE=1 SV=3	Lgals3	27.515	5.3		1	1							0	0	1	1	1	1	0	0	1	1	1	1	0	0	0	0	0	0
P16125	L-lactate dehydrogenase B chain OS=Mus musculus OX=10090 GN=Ldhb PE=1 SV=2	Ldhb	36.572	48.8	154	16	15	24	27	25	27	27	24	14	15	15	15	14	15	13	14	14	14	13	14	3894800	3946900	4223800	4200500	3921400	4222900	0.957334	0.97014	1.0382	1.03247	0.963872	1.03798	1.0231	0.543712
P16254	Signal recognition particle 14 kDa protein OS=Mus musculus OX=10090 GN=Srp14 PE=1 SV=1	Srp14	12.51	23.6	7	2	2	2	1	2	1	1	0	2	1	2	1	1	0	2	1	2	1	1	0	77674	0	66368	0	0	0	1.07849		0.921509
P16283	Anion exchange protein 3 OS=Mus musculus OX=10090 GN=Slc4a3 PE=1 SV=2	Slc4a3	135.37	14.3	47	12	11	8	10	9	6	6	8	11	12	10	11	10	12	10	11	9	10	9	11	60233	75361	82452	52115	57400	57009	0.939746	1.17577	1.2864	0.81309	0.895546	0.889445	0.7637	0.0562487
P16330	2',3'-cyclic-nucleotide 3'-phosphodiesterase OS=Mus musculus OX=10090 GN=Cnp PE=1 SV=3	Cnp	47.123	69.5	317	32	32	51	53	60	53	45	55	31	29	30	31	31	31	31	29	30	31	31	31	5995200	5666300	6446100	5888000	5340800	6090700	1.01536	0.959655	1.09172	0.997203	0.904528	1.03153	0.9565	0.456887
P16332	Methylmalonyl-CoA mutase, mitochondrial OS=Mus musculus OX=10090 GN=Mmut PE=1 SV=2	Mmut	82.843	31.8	89	19	19	13	14	15	16	17	14	16	16	18	17	17	16	16	16	18	17	17	16	169810	183890	204600	239060	208880	200780	0.844112	0.914103	1.01705	1.18835	1.03833	0.998061	1.162	0.117649
P16388	Potassium voltage-gated channel subfamily A member 1 OS=Mus musculus OX=10090 GN=Kcna1 PE=1 SV=1	Kcna1	56.409	25.7	44	9	6	8	7	8	7	7	7	9	9	9	9	9	9	6	6	6	6	6	6	148110	142750	140310	139250	156450	149600	1.01391	0.977215	0.960512	0.953256	1.071	1.02411	1.0328	0.449927
P16406	Glutamyl aminopeptidase OS=Mus musculus OX=10090 GN=Enpep PE=1 SV=1	Enpep	107.96	5.7	8	4	4	0	1	0	3	2	2	1	3	3	3	4	3	1	3	3	3	4	3	0	5214.6	7314.3	15393	9006	10856		0.545644	0.765352	1.61069	0.942368	1.13595	1.8759	0.0811657
P16460	Argininosuccinate synthase OS=Mus musculus OX=10090 GN=Ass1 PE=1 SV=1	Ass1	46.584	45.1	80	16	16	12	13	12	13	16	14	11	14	14	15	13	15	11	14	14	15	13	15	187010	193530	185120	317330	246720	286610	0.792236	0.819857	0.78423	1.34431	1.04519	1.21418	1.5038	0.00561274
P16546	Spectrin alpha chain, non-erythrocytic 1 OS=Mus musculus OX=10090 GN=Sptan1 PE=1 SV=4	Sptan1	284.59	66.9	1428	158	157	240	247	236	232	237	236	152	155	152	153	148	150	151	154	151	152	147	149	2566200	2528200	2443200	2026600	1956900	1936700	1.14411	1.12717	1.08927	0.903535	0.872461	0.863455	0.7854	0.000269415
P16675	Lysosomal protective protein OS=Mus musculus OX=10090 GN=Ctsa PE=1 SV=1	Ctsa	53.844	28.3	54	10	10	6	8	8	12	9	11	7	7	7	9	8	10	7	7	7	9	8	10	63723	63898	67003	114880	107630	140750	0.685336	0.687218	0.720612	1.23553	1.15755	1.51376	1.8665	0.00169532
P16858	Glyceraldehyde-3-phosphate dehydrogenase OS=Mus musculus OX=10090 GN=Gapdh PE=1 SV=2	Gapdh	35.81	68.5	401	21	21	60	69	74	67	67	64	19	20	20	21	20	20	19	20	20	21	20	20	19200000	18338000	18606000	18975000	18723000	19437000	1.01696	0.971301	0.985496	1.00504	0.991693	1.02951	1.0177	0.37059
P17156	Heat shock-related 70 kDa protein 2 OS=Mus musculus OX=10090 GN=Hspa2 PE=1 SV=2	Hspa2	69.641	51.2	139	30	20	22	21	21	27	27	21	26	26	29	30	28	28	17	17	19	20	19	19	720760	670730	631540	915550	786110	851290	0.945057	0.879458	0.828072	1.20046	1.03074	1.11621	1.2619	0.0163481
P17182	Alpha-enolase OS=Mus musculus OX=10090 GN=Eno1 PE=1 SV=3	Eno1	47.14	72.8	232	22	17	45	39	38	34	38	38	21	22	22	22	22	21	16	17	17	17	17	17	5748500	5595800	5605200	4890100	5237300	4831600	1.08093	1.05222	1.05399	0.919523	0.98481	0.908523	0.8826	0.00916336
P17183	Gamma-enolase OS=Mus musculus OX=10090 GN=Eno2 PE=1 SV=2	Eno2	47.296	74.7	271	22	17	42	53	45	48	42	41	20	21	22	22	20	20	15	16	17	17	15	16	9952900	10473000	9963600	7792900	8313200	7448700	1.10702	1.16487	1.10821	0.866772	0.924643	0.828488	0.7751	0.0020864
P17225	Polypyrimidine tract-binding protein 1 OS=Mus musculus OX=10090 GN=Ptbp1 PE=1 SV=2	Ptbp1	56.477	21.3	37	7	6	3	6	8	6	9	5	4	4	6	6	6	4	3	3	5	5	5	3	95690	79467	105500	241490	181050	192750	0.640819	0.532177	0.706515	1.61722	1.21246	1.29081	2.1923	0.0028946
P17426	AP-2 complex subunit alpha-1 OS=Mus musculus OX=10090 GN=Ap2a1 PE=1 SV=1	Ap2a1	107.66	58.6	305	47	38	50	52	51	53	47	52	43	46	46	44	43	46	34	37	37	36	36	37	1466600	1444600	1440300	1236100	1242900	1239000	1.09048	1.07412	1.07092	0.91909	0.924146	0.921247	0.8544	1.11591e-05
P17427	AP-2 complex subunit alpha-2 OS=Mus musculus OX=10090 GN=Ap2a2 PE=1 SV=2	Ap2a2	104.02	51.1	215	40	31	37	37	34	35	37	35	40	40	40	38	38	39	31	31	31	30	31	30	1395300	1343100	1321000	1111400	1181500	1071500	1.1277	1.08551	1.06765	0.898246	0.954902	0.865999	0.8288	0.00455254
P17439	Lysosomal acid glucosylceramidase OS=Mus musculus OX=10090 GN=Gba PE=1 SV=1	Gba	57.621	22.1	37	8	8	5	5	5	7	7	8	6	5	6	8	7	8	6	5	6	8	7	8	207890	221810	215950	289490	296610	365930	0.78072	0.832995	0.810988	1.08716	1.1139	1.37423	1.4745	0.00753255
P17515	C-X-C motif chemokine 10 OS=Mus musculus OX=10090 GN=Cxcl10 PE=1 SV=1	Cxcl10	10.789	12.2		1	1							0	0	0	1	1	1	0	0	0	1	1	1	0	0	0	0	0	0
P17563	Methanethiol oxidase OS=Mus musculus OX=10090 GN=Selenbp1 PE=1 SV=2	Selenbp1	52.513	63.3	119	23	23	15	18	21	22	21	22	21	21	22	22	21	22	21	21	22	22	21	22	186310	188330	216710	320600	254710	289150	0.767861	0.776186	0.893152	1.32133	1.04977	1.19171	1.4618	0.0101726
P17665	Cytochrome c oxidase subunit 7C, mitochondrial OS=Mus musculus OX=10090 GN=Cox7c PE=1 SV=1	Cox7c	7.3325	28.6	31	2	2	7	7	6	4	3	4	2	2	2	2	2	2	2	2	2	2	2	2	615390	668870	595430	951100	750160	635840	0.875628	0.951724	0.847227	1.3533	1.06739	0.904726	1.2433	0.167464
P17710	Hexokinase-1 OS=Mus musculus OX=10090 GN=Hk1 PE=1 SV=3	Hk1	108.3	55.3	381	50	43	62	63	64	63	61	68	48	47	47	47	47	47	41	40	40	40	40	40	2267200	2439800	2388400	2189200	2199800	2157500	0.997163	1.07308	1.05047	0.962857	0.967519	0.948915	0.9226	0.023811
P17742	Peptidyl-prolyl cis-trans isomerase A OS=Mus musculus OX=10090 GN=Ppia PE=1 SV=2	Ppia	17.971	74.4	187	13	13	30	35	25	33	30	34	12	12	13	12	13	13	12	12	13	12	13	13	10923000	11036000	11070000	11039000	11703000	11072000	0.980477	0.99062	0.993672	0.990889	1.05049	0.993851	1.0238	0.299217
P17751	Triosephosphate isomerase OS=Mus musculus OX=10090 GN=Tpi1 PE=1 SV=5	Tpi1	26.712	76.7	160	14	14	29	29	29	25	25	23	13	13	14	14	13	13	13	13	14	14	13	13	5767900	5499700	5603600	4759200	4687000	4566500	1.12056	1.06846	1.08865	0.924598	0.910572	0.887161	0.8306	0.000539854
P17809	Solute carrier family 2, facilitated glucose transporter member 1 OS=Mus musculus OX=10090 GN=Slc2a1 PE=1 SV=4	Slc2a1	53.984	12.6	36	7	7	6	7	6	4	6	7	7	7	7	7	6	7	7	7	7	7	6	7	230580	231010	280010	276460	276530	249710	0.895862	0.897533	1.08791	1.07412	1.07439	0.970187	1.0824	0.321848
P17897	Lysozyme C-1 OS=Mus musculus OX=10090 GN=Lyz1 PE=1 SV=1	Lyz1	16.794	8.1		1	1							1	0	0	1	0	0	1	0	0	1	0	0	0	0	0	0	0	0
P17918	Proliferating cell nuclear antigen OS=Mus musculus OX=10090 GN=Pcna PE=1 SV=2	Pcna	28.785	8.8	2	2	2	0	0	0	0	0	2	0	1	1	1	1	2	0	1	1	1	1	2	0	0	0	0	0	0
P18052	Receptor-type tyrosine-protein phosphatase alpha OS=Mus musculus OX=10090 GN=Ptpra PE=1 SV=3	Ptpra	93.696	37.2	105	24	22	17	19	19	16	16	18	22	21	22	20	22	20	20	20	22	19	21	20	137350	146340	138800	142700	142460	160580	0.949172	1.0113	0.959193	0.986144	0.984486	1.10971	1.055	0.301911
P18242	Cathepsin D OS=Mus musculus OX=10090 GN=Ctsd PE=1 SV=1	Ctsd	44.953	41.2	96	15	15	12	13	13	20	16	22	10	14	13	13	13	15	10	14	13	13	13	15	1099200	1137400	1224400	3442300	2773000	4535700	0.464059	0.480186	0.516915	1.45327	1.1707	1.91488	3.1063	0.00157994
P18528	Ig heavy chain V region 6.96 OS=Mus musculus OX=10090 PE=4 SV=1	--	11.007	19.4		1	1							0	0	0	1	1	0	0	0	0	1	1	0	0	0	0	0	0	0
P18572	Basigin OS=Mus musculus OX=10090 GN=Bsg PE=1 SV=2	Bsg	42.444	23.4	57	9	9	7	8	9	13	9	11	8	8	8	9	8	9	8	8	8	9	8	9	602720	605940	592290	737650	700510	745930	0.907474	0.912322	0.89177	1.11063	1.05471	1.12309	1.2127	0.000720865
P18581	Cationic amino acid transporter 2 OS=Mus musculus OX=10090 GN=Slc7a2 PE=1 SV=3	Slc7a2	71.855	7.8	15	5	5	2	1	2	2	4	4	4	4	4	4	5	5	4	4	4	4	5	5	21285	19312	21563	31960	41108	46055	0.704479	0.639177	0.71368	1.05779	1.36057	1.5243	1.9164	0.00484857
P18653	Ribosomal protein S6 kinase alpha-1 OS=Mus musculus OX=10090 GN=Rps6ka1 PE=1 SV=1	Rps6ka1	81.594	29.8	50	16	10	4	6	4	13	12	11	11	11	12	14	14	15	6	7	8	10	9	10	58441	52902	55958	113280	102240	131140	0.682242	0.61758	0.653256	1.32244	1.19355	1.53093	2.0721	0.000740474
P18654	Ribosomal protein S6 kinase alpha-3 OS=Mus musculus OX=10090 GN=Rps6ka3 PE=1 SV=2	Rps6ka3	83.693	23.5	18	14	7	4	1	0	5	4	4	10	6	6	10	11	13	4	1	1	5	5	7	44571	36916	32757	53760	40324	47862	1.04386	0.864577	0.767173	1.25907	0.944393	1.12093	1.2425	0.149363
P18760	Cofilin-1 OS=Mus musculus OX=10090 GN=Cfl1 PE=1 SV=3	Cfl1	18.559	78.3	167	18	17	29	29	29	23	29	28	17	16	17	17	17	17	16	15	16	16	16	16	8075900	8197500	8180600	7841900	8022800	7949200	1.00388	1.019	1.0169	0.974797	0.997284	0.988135	0.9738	0.0306687
P18826	Phosphorylase b kinase regulatory subunit alpha, skeletal muscle isoform OS=Mus musculus OX=10090 GN=Phka1 PE=1 SV=3	Phka1	138.82	21.6	63	19	19	6	7	5	15	18	12	12	11	10	17	18	17	12	11	10	17	18	17	34278	36561	39720	75391	86997	100780	0.550316	0.586969	0.637685	1.21036	1.39669	1.61797	2.3803	0.000785617
P18872	Guanine nucleotide-binding protein G(o) subunit alpha OS=Mus musculus OX=10090 GN=Gnao1 PE=1 SV=3	Gnao1	40.084	60.2	297	19	16	48	48	48	51	49	53	19	18	18	19	18	18	16	16	16	16	16	16	4579800	4436000	4352800	3779100	3891900	4062400	1.09469	1.06031	1.04043	0.903299	0.930261	0.971014	0.8777	0.00705561
P19096	Fatty acid synthase OS=Mus musculus OX=10090 GN=Fasn PE=1 SV=2	Fasn	272.43	49.5	535	86	86	82	92	89	86	94	92	75	79	76	77	80	77	75	79	76	77	80	77	911410	907750	889360	985270	1201300	1094800	0.912948	0.909282	0.890861	0.986933	1.20333	1.09665	1.2115	0.0309147
P19137	Laminin subunit alpha-1 OS=Mus musculus OX=10090 GN=Lama1 PE=1 SV=2	Lama1	338.14	5.8	28	11	10	0	4	3	7	8	6	8	8	9	10	10	10	7	7	8	9	9	9	24249	28263	34984	53375	49151	52969	0.598763	0.697878	0.863834	1.31795	1.21365	1.30793	1.7772	0.00588672
P19157	Glutathione S-transferase P 1 OS=Mus musculus OX=10090 GN=Gstp1 PE=1 SV=2	Gstp1	23.609	60	96	13	13	15	15	15	17	18	16	12	13	12	13	12	12	12	13	12	13	12	12	2868200	2836700	2713700	3542900	3155500	3369200	0.930921	0.920698	0.880776	1.14991	1.02417	1.09353	1.1959	0.00902938
P19221	Prothrombin OS=Mus musculus OX=10090 GN=F2 PE=1 SV=1	F2	70.268	7.6	7	3	3	0	0	1	2	2	2	0	0	2	2	3	2	0	0	2	2	3	2	0	0	7485.6	21706	12615	14552			0.531284	1.54056	0.895338	1.03282	2.1763
P19246	Neurofilament heavy polypeptide OS=Mus musculus OX=10090 GN=Nefh PE=1 SV=3	Nefh	116.99	28.6	140	29	24	22	25	29	20	23	21	22	27	28	21	24	22	18	23	24	17	20	18	755540	750870	849650	780230	675780	627070	1.0212	1.01489	1.1484	1.05457	0.913393	0.847556	0.8841	0.172185
P19253	60S ribosomal protein L13a OS=Mus musculus OX=10090 GN=Rpl13a PE=1 SV=4	Rpl13a	23.464	33.5	33	7	7	6	5	6	5	5	6	7	7	7	7	7	7	7	7	7	7	7	7	354040	354340	386060	386110	402050	411930	0.925784	0.926569	1.00951	1.00964	1.05133	1.07716	1.0965	0.0543715
P19258	Protein Mpv17 OS=Mus musculus OX=10090 GN=Mpv17 PE=1 SV=1	Mpv17	19.686	19.3	5	2	2	0	1	1	1	0	2	0	1	1	1	1	2	0	1	1	1	1	2	0	0	0	0	0	0
P19324	Serpin H1 OS=Mus musculus OX=10090 GN=Serpinh1 PE=1 SV=3	Serpinh1	46.533	36.7	49	12	12	3	5	8	12	12	9	5	8	8	12	11	10	5	8	8	12	11	10	44333	57166	77472	154330	134560	107420	0.462379	0.596223	0.808009	1.60961	1.40342	1.12036	2.2144	0.013689
P19426	Negative elongation factor E OS=Mus musculus OX=10090 GN=Nelfe PE=1 SV=2	Nelfe	42.554	4.8		1	1							1	0	1	1	1	1	1	0	1	1	1	1	0	0	0	0	0	0
P19536	Cytochrome c oxidase subunit 5B, mitochondrial OS=Mus musculus OX=10090 GN=Cox5b PE=1 SV=1	Cox5b	13.813	63.3	38	7	7	9	6	6	5	7	5	6	7	6	6	6	6	6	7	6	6	6	6	2545300	2700900	2444100	2247000	2471000	2407500	1.03078	1.09379	0.989795	0.909974	1.00069	0.974973	0.9266	0.133372
P19783	Cytochrome c oxidase subunit 4 isoform 1, mitochondrial OS=Mus musculus OX=10090 GN=Cox4i1 PE=1 SV=2	Cox4i1	19.53	53.8	93	10	10	15	15	15	14	15	19	10	10	10	10	10	10	10	10	10	10	10	10	3335600	3435300	3468800	3202400	3205800	3286000	1.004	1.03401	1.04409	0.963906	0.964929	0.989069	0.9467	0.0194731
P19973	Lymphocyte-specific protein 1 OS=Mus musculus OX=10090 GN=Lsp1 PE=1 SV=2	Lsp1	36.713	14.5	5	3	3	0	0	1	0	1	3	1	2	1	1	2	3	1	2	1	1	2	3	0	9019.3	0	0	20422	44540		0.36574			0.828128	1.80613	3.6013
P20029	Endoplasmic reticulum chaperone BiP OS=Mus musculus OX=10090 GN=Hspa5 PE=1 SV=3	Hspa5	72.421	51.9	242	34	32	40	39	41	39	40	43	30	33	33	33	33	34	28	31	31	31	31	32	1108700	1064800	1258700	1443200	1306700	1192800	0.902005	0.86629	1.02404	1.17414	1.06309	0.970427	1.1487	0.137645
P20060	Beta-hexosaminidase subunit beta OS=Mus musculus OX=10090 GN=Hexb PE=1 SV=2	Hexb	61.115	38.6	99	19	19	14	13	12	20	18	22	14	15	15	18	16	19	14	15	15	18	16	19	186290	202220	188620	485980	429840	717440	0.505675	0.548917	0.512	1.31917	1.16678	1.94746	2.83	0.0029013
P20108	Thioredoxin-dependent peroxide reductase, mitochondrial OS=Mus musculus OX=10090 GN=Prdx3 PE=1 SV=1	Prdx3	28.127	52.5	70	10	10	11	14	10	11	13	11	10	10	9	10	10	10	10	10	9	10	10	10	1261400	1359800	1389600	1425200	1413200	1347400	0.923358	0.995388	1.0172	1.04326	1.03448	0.986311	1.0436	0.273866
P20152	Vimentin OS=Mus musculus OX=10090 GN=Vim PE=1 SV=3	Vim	53.687	77.3	270	40	31	29	31	32	67	47	64	31	30	29	40	36	39	23	23	23	31	28	30	618720	705860	802710	5444700	3980700	6233900	0.208715	0.23811	0.27078	1.83668	1.34282	2.1029	7.3611	0.000201753
P20352	Tissue factor OS=Mus musculus OX=10090 GN=F3 PE=1 SV=2	F3	32.935	31	25	6	6	3	4	3	5	5	5	5	5	4	6	6	6	5	5	4	6	6	6	166050	179820	172440	263590	259420	264840	0.76277	0.826024	0.792123	1.21083	1.19168	1.21657	1.52	6.14511e-05
P20357	Microtubule-associated protein 2 OS=Mus musculus OX=10090 GN=Map2 PE=1 SV=2	Map2	199.13	63	725	101	101	125	134	125	117	113	111	98	97	97	97	92	93	98	97	97	97	92	93	2254600	2169300	1974400	1442500	1522500	1217800	1.27847	1.2301	1.11958	0.817968	0.863332	0.690552	0.6537	0.00536661
P20444	Protein kinase C alpha type OS=Mus musculus OX=10090 GN=Prkca PE=1 SV=3	Prkca	76.851	38.8	56	23	12	8	12	9	10	9	8	21	22	22	21	21	23	11	11	11	11	11	12	471730	477640	429160	305480	360280	354720	1.17981	1.19459	1.07334	0.764015	0.901072	0.887166	0.7403	0.00842519
P20491	High affinity immunoglobulin epsilon receptor subunit gamma OS=Mus musculus OX=10090 GN=Fcer1g PE=1 SV=1	Fcer1g	9.6523	15.1		1	1							0	1	0	0	1	1	0	1	0	0	1	1	0	0	0	0	0	0
P20917	Myelin-associated glycoprotein OS=Mus musculus OX=10090 GN=Mag PE=1 SV=3	Mag	69.387	33	103	15	15	18	17	18	14	18	18	15	14	14	13	15	14	15	14	14	13	15	14	1362600	1185200	1412200	1131800	1127800	1119200	1.11402	0.968987	1.15458	0.925328	0.922058	0.915027	0.8532	0.0436307
P20918	Plasminogen OS=Mus musculus OX=10090 GN=Plg PE=1 SV=3	Plg	90.807	28.9	35	14	13	0	1	3	14	7	10	2	2	6	13	10	12	2	2	6	12	10	12	7061.9	11237	17128	163060	50870	60269	0.136847	0.217753	0.33191	3.15981	0.98577	1.16791	7.7399	0.011411
P20934	Protein EVI2A OS=Mus musculus OX=10090 GN=Evi2a PE=1 SV=2	Evi2a	24.087	8.5		1	1							1	1	1	1	1	1	1	1	1	1	1	1	0	0	0	0	0	0
P20937	T-cell surface glycoprotein YE1/48 OS=Mus musculus OX=10090 GN=Klra1 PE=1 SV=1	Klra1	30.498	4.6		1	1							1	1	1	1	1	0	1	1	1	1	1	0	0	0	0	0	0	0
P21107	Tropomyosin alpha-3 chain OS=Mus musculus OX=10090 GN=Tpm3 PE=1 SV=3	Tpm3	32.994	47.4	104	18	10	16	18	17	17	17	19	16	17	17	17	16	17	8	9	9	9	8	9	1635800	1612700	1541300	1782600	1429300	1522000	1.03057	1.01601	0.97103	1.12305	0.900469	0.958871	0.9883	0.828004
P21126	Ubiquitin-like protein 4A OS=Mus musculus OX=10090 GN=Ubl4a PE=1 SV=1	Ubl4a	17.8	55.4	40	8	8	7	6	7	6	7	7	8	7	8	6	8	8	8	7	8	6	8	8	133090	120000	125100	100950	112680	111910	1.13472	1.02312	1.0666	0.860699	0.960709	0.954144	0.8608	0.0320865
P21237	Brain-derived neurotrophic factor OS=Mus musculus OX=10090 GN=Bdnf PE=1 SV=1	Bdnf	28.123	13.7	7	3	3	0	0	0	3	2	2	0	2	0	3	3	3	0	2	0	3	3	3	0	15316	0	105050	78068	72290		0.226297		1.55213	1.15347	1.0681	5.5586
P21278	Guanine nucleotide-binding protein subunit alpha-11 OS=Mus musculus OX=10090 GN=Gna11 PE=1 SV=1	Gna11	42.024	54.9	58	16	10	9	9	12	10	7	11	15	14	16	14	14	15	9	8	10	9	8	9	612570	594210	587960	513780	493730	546330	1.09761	1.06471	1.05351	0.920593	0.884668	0.978916	0.8658	0.0104995
P21279	Guanine nucleotide-binding protein G(q) subunit alpha OS=Mus musculus OX=10090 GN=Gnaq PE=1 SV=4	Gnaq	42.158	61.6	113	18	12	18	18	20	19	19	19	17	17	17	16	18	17	11	11	11	11	12	11	776020	765090	744040	625950	606410	699670	1.10408	1.08853	1.05858	0.890571	0.862771	0.995457	0.8455	0.0197659
P21300	Aldo-keto reductase family 1 member B7 OS=Mus musculus OX=10090 GN=Akr1b7 PE=1 SV=4	Akr1b7	35.988	11.7	10	6	3	3	1	0	2	2	2	4	4	4	5	5	5	3	2	3	3	3	3	96379	96665	141930	90719	88669	99535	0.941972	0.944768	1.38717	0.886654	0.866618	0.972818	0.8327	0.27794
P21447	ATP-dependent translocase ABCB1 OS=Mus musculus OX=10090 GN=Abcb1a PE=1 SV=3	Abcb1a	140.64	18	48	19	18	3	7	8	11	11	8	13	12	14	16	17	14	13	12	14	15	16	13	45609	49905	49414	59242	64656	60290	0.831482	0.909801	0.90085	1.08002	1.17872	1.09913	1.2709	0.00356901
P21460	Cystatin-C OS=Mus musculus OX=10090 GN=Cst3 PE=1 SV=2	Cst3	15.531	49.3	52	7	7	6	6	4	13	11	12	6	6	6	6	7	7	6	6	6	6	7	7	428260	563630	457290	1727800	1427800	2479200	0.362728	0.477384	0.387316	1.46341	1.20932	2.09984	3.8883	0.0018132
P21550	Beta-enolase OS=Mus musculus OX=10090 GN=Eno3 PE=1 SV=3	Eno3	47.024	24.2	3	7	2	0	1	0	1	1	0	7	7	7	6	6	5	2	2	2	1	1	1	0	0	0	0	0	0
P21614	Vitamin D-binding protein OS=Mus musculus OX=10090 GN=Gc PE=1 SV=2	Gc	53.6	34.5	35	10	10	0	2	7	10	8	8	2	4	8	10	9	8	2	4	8	10	9	8	5528.3	10855	32803	62692	56303	51629	0.150902	0.296301	0.895399	1.71126	1.53686	1.40928	3.4689	0.0445105
P21619	Lamin-B2 OS=Mus musculus OX=10090 GN=Lmnb2 PE=1 SV=2	Lmnb2	67.317	55.5	110	27	23	17	19	18	19	20	17	23	23	25	22	24	23	21	20	21	19	22	20	197520	184590	198580	182130	161160	165740	1.08754	1.01635	1.09338	1.00281	0.887347	0.912565	0.8766	0.0390264
P21661	Neuroendocrine convertase 2 OS=Mus musculus OX=10090 GN=Pcsk2 PE=1 SV=1	Pcsk2	70.785	14.3	20	7	7	2	3	4	3	4	4	4	5	4	5	5	5	4	5	4	5	5	5	246500	176500	193840	192990	313090	189410	1.127	0.806962	0.886241	0.882354	1.43145	0.865986	1.1275	0.624525
P21836	Acetylcholinesterase OS=Mus musculus OX=10090 GN=Ache PE=1 SV=1	Ache	68.168	16.6	28	7	7	3	4	3	5	7	6	3	4	5	6	7	7	3	4	5	6	7	7	29210	35314	41984	54082	70295	51798	0.619988	0.749546	0.891118	1.1479	1.49202	1.09942	1.6541	0.0235283
P21956	Lactadherin OS=Mus musculus OX=10090 GN=Mfge8 PE=1 SV=3	Mfge8	51.24	7.6	4	3	3	1	1	0	0	2	0	2	2	1	2	3	2	2	2	1	2	3	2	36226	31966	0	31166	31117	33092	1.10737	0.977153		0.952698	0.9512	1.01157	0.9324	0.290492
P21958	Antigen peptide transporter 1 OS=Mus musculus OX=10090 GN=Tap1 PE=1 SV=3	Tap1	78.863	2.3		1	1							0	0	0	0	1	1	0	0	0	0	1	1	0	0	0	0	0	0
P21981	Protein-glutamine gamma-glutamyltransferase 2 OS=Mus musculus OX=10090 GN=Tgm2 PE=1 SV=4	Tgm2	77.06	27.8	50	13	13	5	6	8	12	10	9	7	9	9	13	10	11	7	9	9	13	10	11	33796	65508	62041	168020	110410	124720	0.359217	0.696283	0.659432	1.78588	1.17354	1.32564	2.4987	0.0186904
P21995	Embigin OS=Mus musculus OX=10090 GN=Emb PE=1 SV=2	Emb	37.064	13.9	17	4	4	3	3	3	2	3	3	4	4	4	4	4	4	4	4	4	4	4	4	52685	49658	76929	67698	65863	41731	0.891546	0.840322	1.30181	1.1456	1.11455	0.70618	0.9778	0.906127
P22005	Proenkephalin-A OS=Mus musculus OX=10090 GN=Penk PE=1 SV=2	Penk	31.004	25.4	8	4	4	0	0	0	3	3	2	0	0	1	4	3	3	0	0	1	4	3	3	0	0	0	97869	71368	22096				1.53453	1.11901	0.346454
P22315	Ferrochelatase, mitochondrial OS=Mus musculus OX=10090 GN=Fech PE=1 SV=2	Fech	47.13	38.8	71	11	11	13	11	12	12	11	12	11	10	11	10	10	10	11	10	11	10	10	10	218060	231250	220480	241840	228350	231400	0.954046	1.01175	0.964634	1.05809	0.999067	1.01241	1.0475	0.137149
P22437	Prostaglandin G/H synthase 1 OS=Mus musculus OX=10090 GN=Ptgs1 PE=1 SV=1	Ptgs1	69.042	11.8	7	5	4	0	0	0	2	2	3	0	1	1	3	3	4	0	0	0	2	2	3	0	0	0	11435	0	24233				0.641191		1.35881
P22599	Alpha-1-antitrypsin 1-2 OS=Mus musculus OX=10090 GN=Serpina1b PE=1 SV=2	Serpina1b	45.974	30	20	11	3	3	3	3	4	4	3	9	10	10	11	9	10	2	2	2	3	2	2	58583	45518	83401	186310	183710	149150	0.497399	0.386471	0.708116	1.58187	1.55979	1.26636	2.7689	0.00531426
P22682	E3 ubiquitin-protein ligase CBL OS=Mus musculus OX=10090 GN=Cbl PE=1 SV=3	Cbl	100.56	19.7	50	13	13	10	8	6	9	8	9	11	9	9	12	10	12	11	9	9	12	10	12	304410	319560	279450	279840	281320	243640	1.06922	1.12243	0.981548	0.982918	0.988116	0.855768	0.8908	0.130626
P22723	Gamma-aminobutyric acid receptor subunit gamma-2 OS=Mus musculus OX=10090 GN=Gabrg2 PE=1 SV=3	Gabrg2	55.098	21.5	38	9	9	6	7	6	5	6	8	6	7	6	6	6	8	6	7	6	6	6	8	153420	150220	140930	128610	129670	150060	1.07927	1.05676	0.991406	0.904738	0.912195	1.05563	0.9185	0.19711
P22777	Plasminogen activator inhibitor 1 OS=Mus musculus OX=10090 GN=Serpine1 PE=1 SV=1	Serpine1	45.17	5.7	2	2	2	0	0	0	2	0	0	0	0	0	2	0	0	0	0	0	2	0	0	0	0	0	0	0	0
P22892	AP-1 complex subunit gamma-1 OS=Mus musculus OX=10090 GN=Ap1g1 PE=1 SV=3	Ap1g1	91.349	30.9	87	19	19	15	14	15	12	14	17	15	16	16	16	17	18	15	16	16	16	17	18	184130	198430	199530	186950	186260	184770	0.969046	1.0443	1.05009	0.983887	0.980256	0.972414	0.9586	0.186213
P22907	Porphobilinogen deaminase OS=Mus musculus OX=10090 GN=Hmbs PE=1 SV=2	Hmbs	39.344	18.6	11	4	4	3	2	1	2	2	1	4	3	3	3	3	3	4	3	3	3	3	3	20313	27363	22140	24591	28267	34242	0.776709	1.04628	0.846568	0.940287	1.08085	1.30931	1.2476	0.167419
P22933	Gamma-aminobutyric acid receptor subunit delta OS=Mus musculus OX=10090 GN=Gabrd PE=2 SV=1	Gabrd	50.522	5.8	5	2	2	0	1	2	1	1	0	2	1	2	1	1	1	2	1	2	1	1	1	5444.4	0	12885	0	0	0	0.594062		1.40594
P23116	Eukaryotic translation initiation factor 3 subunit A OS=Mus musculus OX=10090 GN=Eif3a PE=1 SV=5	Eif3a	161.93	33.4	190	41	41	33	29	28	36	34	30	35	38	38	37	38	36	35	38	38	37	38	36	156100	153650	156910	170720	164880	159300	0.974042	0.958755	0.979096	1.06527	1.02883	0.99401	1.0605	0.0495154
P23198	Chromobox protein homolog 3 OS=Mus musculus OX=10090 GN=Cbx3 PE=1 SV=2	Cbx3	20.855	30.1	28	5	4	4	5	5	4	5	5	5	5	5	5	5	5	4	4	4	4	4	4	398380	380410	402740	387260	363010	387330	1.03068	0.984188	1.04196	1.00191	0.939171	1.00209	0.9628	0.242635
P23242	Gap junction alpha-1 protein OS=Mus musculus OX=10090 GN=Gja1 PE=1 SV=2	Gja1	43.004	54.2	142	18	18	21	24	19	26	22	30	16	16	16	18	18	18	16	16	16	18	18	18	737130	706710	778460	1497900	1243400	1684300	0.66529	0.637835	0.702592	1.35192	1.12222	1.52015	1.9914	0.00181809
P23492	Purine nucleoside phosphorylase OS=Mus musculus OX=10090 GN=Pnp PE=1 SV=2	Pnp	32.277	71.3	90	15	15	15	13	14	16	15	17	14	13	13	14	15	14	14	13	13	14	15	14	213520	246270	279400	514540	435930	462230	0.595346	0.686661	0.779036	1.43466	1.21548	1.28881	1.9111	0.00206662
P23506	Protein-L-isoaspartate(D-aspartate) O-methyltransferase OS=Mus musculus OX=10090 GN=Pcmt1 PE=1 SV=3	Pcmt1	24.634	63.4	81	12	12	13	14	16	13	13	12	10	10	12	9	9	9	10	10	12	9	9	9	1572000	1637200	1629100	1205800	1291700	1122400	1.11513	1.16138	1.15564	0.855359	0.916294	0.796198	0.7482	0.0023692
P23591	GDP-L-fucose synthase OS=Mus musculus OX=10090 GN=Gfus PE=1 SV=3	Gfus	35.877	31.8	33	9	9	7	4	6	6	6	4	9	7	9	8	8	8	9	7	9	8	8	8	90353	75990	85399	92561	84701	103220	1.01859	0.856669	0.962741	1.04348	0.954872	1.16365	1.1142	0.233555
P23708	Nuclear transcription factor Y subunit alpha OS=Mus musculus OX=10090 GN=Nfya PE=1 SV=2	Nfya	36.778	5.5		1	1							0	0	1	1	1	1	0	0	1	1	1	1	0	0	0	0	0	0
P23780	Beta-galactosidase OS=Mus musculus OX=10090 GN=Glb1 PE=1 SV=1	Glb1	73.12	24.1	41	11	11	4	5	9	7	7	9	9	10	10	9	10	10	9	10	10	9	10	10	768500	814370	938430	856940	815100	803930	0.922704	0.977778	1.12673	1.02889	0.978654	0.965243	0.982	0.822414
P23818	Glutamate receptor 1 OS=Mus musculus OX=10090 GN=Gria1 PE=1 SV=1	Gria1	101.57	39.3	145	30	26	27	23	27	23	20	25	27	28	29	25	23	27	24	24	26	23	21	24	577370	582910	551090	336530	363960	451090	1.21002	1.22163	1.15494	0.70528	0.762766	0.945368	0.6729	0.0106437
P23819	Glutamate receptor 2 OS=Mus musculus OX=10090 GN=Gria2 PE=1 SV=3	Gria2	98.661	51.9	264	46	41	45	44	48	38	46	43	44	41	44	40	42	43	40	36	40	37	39	39	806670	799650	740670	479390	522230	610180	1.2226	1.21196	1.12257	0.72657	0.791499	0.924798	0.6868	0.0073591
P23927	Alpha-crystallin B chain OS=Mus musculus OX=10090 GN=Cryab PE=1 SV=2	Cryab	20.069	60	48	9	9	8	8	8	10	7	7	7	7	6	9	7	7	7	7	6	9	7	7	330490	358920	326030	807700	536870	688180	0.65053	0.706491	0.641751	1.58986	1.05676	1.3546	2.0018	0.00513103
P23953	Carboxylesterase 1C OS=Mus musculus OX=10090 GN=Ces1c PE=1 SV=4	Ces1c	61.055	20.6	22	10	10	0	0	2	5	9	6	3	2	3	7	10	8	3	2	3	7	10	8	7377.8	8351.2	16685	55211	68390	45456	0.219718	0.248707	0.496895	1.64424	2.03672	1.35372	5.2156	0.00366833
P24270	Catalase OS=Mus musculus OX=10090 GN=Cat PE=1 SV=4	Cat	59.795	43.5	99	19	19	13	14	15	20	20	17	16	17	17	19	17	17	16	17	17	19	17	17	91469	101260	111820	183000	177370	169780	0.657499	0.727879	0.803787	1.31544	1.27497	1.22042	1.7408	0.000845076
P24288	Branched-chain-amino-acid aminotransferase, cytosolic OS=Mus musculus OX=10090 GN=Bcat1 PE=1 SV=2	Bcat1	42.791	33.7	57	11	11	10	11	11	8	10	7	10	11	11	11	10	9	10	11	11	11	10	9	268950	329850	317170	259890	266920	232210	0.963409	1.18156	1.13614	0.930955	0.956137	0.831802	0.8287	0.0700358
P24369	Peptidyl-prolyl cis-trans isomerase B OS=Mus musculus OX=10090 GN=Ppib PE=1 SV=2	Ppib	23.713	46.3	55	10	10	8	9	9	10	10	9	9	10	9	10	10	10	9	10	9	10	10	10	526160	515490	534190	677770	583360	623310	0.912342	0.893841	0.926266	1.17523	1.01153	1.0808	1.1958	0.0165539
P24452	Macrophage-capping protein OS=Mus musculus OX=10090 GN=Capg PE=1 SV=2	Capg	39.24	10.2	8	3	3	0	0	1	2	2	3	2	1	2	3	3	3	2	1	2	3	3	3	25294	0	31987	244480	174060	502520	0.12927		0.163476	1.24946	0.889567	2.56822	10.7198	0.011727
P24457	Cytochrome P450 2D11 OS=Mus musculus OX=10090 GN=Cyp2d11 PE=2 SV=2	Cyp2d11	56.987	5.2		2	1							2	2	2	2	2	2	1	1	1	1	1	1	37661	30908	38150	104700	101560	124980
P24472	Glutathione S-transferase A4 OS=Mus musculus OX=10090 GN=Gsta4 PE=1 SV=3	Gsta4	25.564	25.7	28	6	6	6	5	5	3	5	4	6	6	6	6	6	5	6	6	6	6	6	5	407060	395990	423620	388210	386440	352930	1.03743	1.00921	1.07963	0.989385	0.984874	0.899471	0.9192	0.0819026
P24527	Leukotriene A-4 hydrolase OS=Mus musculus OX=10090 GN=Lta4h PE=1 SV=4	Lta4h	69.05	57.8	170	28	28	29	25	30	30	31	25	26	25	26	26	28	25	26	25	26	26	28	25	343660	339830	356300	416610	380080	396650	0.92335	0.913059	0.957311	1.11935	1.0212	1.06572	1.1477	0.01036
P24547	Inosine-5'-monophosphate dehydrogenase 2 OS=Mus musculus OX=10090 GN=Impdh2 PE=1 SV=2	Impdh2	55.814	34.6	67	15	14	9	12	12	14	11	9	11	11	12	13	13	10	10	11	12	13	13	10	31652	30067	34179	35980	30654	34451	0.964104	0.915825	1.04107	1.09593	0.933705	1.04936	1.0541	0.440954
P24549	Retinal dehydrogenase 1 OS=Mus musculus OX=10090 GN=Aldh1a1 PE=1 SV=5	Aldh1a1	54.467	52.5	135	25	23	20	18	17	25	26	29	20	20	19	22	23	25	18	18	17	20	21	23	160820	157660	192730	406180	352490	422520	0.570149	0.558946	0.683278	1.44001	1.24967	1.49794	2.3106	0.000573936
P24638	Lysosomal acid phosphatase OS=Mus musculus OX=10090 GN=Acp2 PE=1 SV=2	Acp2	48.508	9	9	4	4	1	2	1	1	2	2	3	2	2	2	3	3	3	2	2	2	3	3	51585	45435	46521	58847	56730	58540	0.97435	0.858187	0.8787	1.11152	1.07153	1.10572	1.213	0.00872407
P24668	Cation-dependent mannose-6-phosphate receptor OS=Mus musculus OX=10090 GN=M6pr PE=1 SV=1	M6pr	31.172	25.2	35	5	5	5	6	7	4	6	7	4	4	4	4	5	5	4	4	4	4	5	5	274340	241730	249870	318020	302500	303920	0.973769	0.85802	0.886913	1.12881	1.07372	1.07876	1.2069	0.0100001
P24788	Cyclin-dependent kinase 11B OS=Mus musculus OX=10090 GN=Cdk11b PE=1 SV=2	Cdk11b	91.512	6.4	11	4	4	2	1	2	2	2	2	2	2	3	3	4	4	2	2	3	3	4	4	10410	9386.2	9352.6	11608	9561.1	7530.9	1.07971	0.973524	0.970039	1.20397	0.991664	0.781095	0.9846	0.830164
P25444	40S ribosomal protein S2 OS=Mus musculus OX=10090 GN=Rps2 PE=1 SV=3	Rps2	31.231	41	59	11	11	10	9	7	12	10	11	10	9	8	11	10	9	10	9	8	11	10	9	530160	502940	523760	597690	585610	591260	0.954836	0.905812	0.943309	1.07646	1.0547	1.06488	1.1398	0.00151906
P25785	Metalloproteinase inhibitor 2 OS=Mus musculus OX=10090 GN=Timp2 PE=1 SV=2	Timp2	24.328	10.9	10	3	3	2	1	2	2	2	1	3	3	2	3	3	2	3	3	2	3	3	2	18343	16970	22017	48063	39894	34887	0.610843	0.56512	0.733191	1.60055	1.32852	1.16178	2.1428	0.00326628
P25799	Nuclear factor NF-kappa-B p105 subunit OS=Mus musculus OX=10090 GN=Nfkb1 PE=1 SV=2	Nfkb1	105.61	1.6		1	1							0	0	0	1	1	1	0	0	0	1	1	1	0	0	0	0	0	0
P25911	Tyrosine-protein kinase Lyn OS=Mus musculus OX=10090 GN=Lyn PE=1 SV=4	Lyn	58.812	17.8	12	7	6	0	1	1	3	3	4	4	4	4	5	4	7	3	3	3	4	3	6	12376	12629	9935.3	20737	21256	27591	0.710419	0.724941	0.570315	1.19036	1.22016	1.5838	1.9915	0.00454079
P25976	Nucleolar transcription factor 1 OS=Mus musculus OX=10090 GN=Ubtf PE=1 SV=1	Ubtf	89.508	14.5	37	8	8	4	6	6	8	7	6	6	6	7	8	7	6	6	6	7	8	7	6	27936	32111	31524	46508	27086	41926	0.809383	0.930345	0.913338	1.34747	0.784756	1.21471	1.2615	0.291
P26039	Talin-1 OS=Mus musculus OX=10090 GN=Tln1 PE=1 SV=2	Tln1	269.82	44.5	340	76	67	41	48	48	65	66	72	56	63	57	67	69	69	47	56	50	59	62	61	182730	214270	225380	486090	427500	527860	0.531236	0.622929	0.655228	1.41317	1.24283	1.5346	2.316	0.000675226
P26040	Ezrin OS=Mus musculus OX=10090 GN=Ezr PE=1 SV=3	Ezr	69.406	37	68	27	15	7	8	8	15	16	14	23	24	24	26	26	25	12	12	13	14	14	13	217020	227570	350680	637690	577960	543780	0.509696	0.534474	0.823611	1.49769	1.3574	1.27713	2.2124	0.0069094
P26041	Moesin OS=Mus musculus OX=10090 GN=Msn PE=1 SV=3	Msn	67.766	52.3	177	33	19	24	23	22	39	34	35	26	26	26	32	31	30	13	12	13	18	18	16	302230	319240	418080	1411900	1162800	1328800	0.366854	0.387502	0.507476	1.7138	1.41144	1.61293	3.755	0.000324805
P26043	Radixin OS=Mus musculus OX=10090 GN=Rdx PE=1 SV=3	Rdx	68.542	42.7	86	31	17	15	15	12	15	16	13	28	31	27	29	29	29	15	17	14	15	16	15	199820	179330	181220	280600	263980	274210	0.869312	0.780171	0.788393	1.22074	1.14844	1.19294	1.4612	0.000607063
P26048	Gamma-aminobutyric acid receptor subunit alpha-2 OS=Mus musculus OX=10090 GN=Gabra2 PE=1 SV=1	Gabra2	51.138	29.3	47	10	7	10	8	8	6	8	7	10	10	10	9	9	9	7	7	7	7	6	6	133010	120320	118740	113920	109620	119160	1.11653	1.01	0.99674	0.95628	0.920184	1.00027	0.9211	0.13216
P26049	Gamma-aminobutyric acid receptor subunit alpha-3 OS=Mus musculus OX=10090 GN=Gabra3 PE=1 SV=1	Gabra3	55.397	10	3	4	2	1	1	1	0	0	0	4	4	4	2	3	3	2	2	2	1	1	1	10496	12854	11535	0	0	0	0.902623	1.1054	0.991974
P26151	High affinity immunoglobulin gamma Fc receptor I OS=Mus musculus OX=10090 GN=Fcgr1 PE=1 SV=1	Fcgr1	44.887	17.3	8	5	5	0	0	0	3	1	4	0	0	0	4	3	5	0	0	0	4	3	5	0	0	0	22451	22782	39894				0.791206	0.802871	1.40592
P26231	Catenin alpha-1 OS=Mus musculus OX=10090 GN=Ctnna1 PE=1 SV=1	Ctnna1	100.11	49.9	112	34	23	17	17	14	25	21	18	26	26	27	30	31	30	16	15	16	20	20	19	43070	51672	54919	125920	104340	120470	0.516436	0.619579	0.658513	1.50986	1.2511	1.44451	2.3435	0.000764925
P26339	Chromogranin-A OS=Mus musculus OX=10090 GN=Chga PE=1 SV=1	Chga	51.789	8.6	3	3	3	0	0	0	3	0	0	2	1	2	3	2	3	2	1	2	3	2	3	63855	0	64023	117450	83137	44866	0.855206		0.857456	1.573	1.11345	0.600888	1.2796	0.668038
P26350	Prothymosin alpha OS=Mus musculus OX=10090 GN=Ptma PE=1 SV=2	Ptma	12.254	12.6		1	1							0	1	1	1	1	0	0	1	1	1	1	0	0	0	0	0	0	0
P26369	Splicing factor U2AF 65 kDa subunit OS=Mus musculus OX=10090 GN=U2af2 PE=1 SV=3	U2af2	53.516	26.9	40	7	7	6	7	8	5	8	6	7	7	7	7	7	6	7	7	7	7	7	6	246150	277670	282570	279280	277050	277350	0.90051	1.01582	1.03375	1.02171	1.01355	1.01465	1.0338	0.464102
P26443	Glutamate dehydrogenase 1, mitochondrial OS=Mus musculus OX=10090 GN=Glud1 PE=1 SV=1	Glud1	61.336	57.5	258	29	29	40	40	37	46	48	47	26	27	27	29	28	29	26	27	27	29	28	29	2381000	2445600	2670100	2826900	2984600	3219200	0.864383	0.887835	0.969336	1.02626	1.08351	1.16868	1.2046	0.0220756
P26450	Phosphatidylinositol 3-kinase regulatory subunit alpha OS=Mus musculus OX=10090 GN=Pik3r1 PE=1 SV=2	Pik3r1	83.516	11.5	24	7	6	3	5	2	4	5	5	6	5	5	4	6	6	5	5	4	4	5	6	33615	33895	34251	35762	35771	40287	0.944326	0.952191	0.962192	1.00464	1.00489	1.13176	1.0988	0.0815751
P26516	26S proteasome non-ATPase regulatory subunit 7 OS=Mus musculus OX=10090 GN=Psmd7 PE=1 SV=2	Psmd7	36.539	41.4	58	10	10	8	10	12	8	9	11	9	10	10	9	9	10	9	10	10	9	9	10	197050	197290	216100	229070	211030	225360	0.92664	0.927769	1.01622	1.07722	0.992382	1.05977	1.0901	0.0935476
P26638	Serine--tRNA ligase, cytoplasmic OS=Mus musculus OX=10090 GN=Sars1 PE=1 SV=3	Sars1	58.388	39.6	124	18	18	20	22	21	20	19	22	17	18	17	18	15	18	17	18	17	18	15	18	293420	294730	307320	294900	319950	305900	0.969332	0.97366	1.01525	0.974221	1.05697	1.01056	1.0282	0.378618
P26645	Myristoylated alanine-rich C-kinase substrate OS=Mus musculus OX=10090 GN=Marcks PE=1 SV=2	Marcks	29.661	62.5	79	11	11	11	14	14	14	14	12	9	9	9	9	10	10	9	9	9	9	10	10	865310	653510	748410	558320	664850	659260	1.25115	0.944911	1.08213	0.807276	0.961308	0.953225	0.8303	0.138911
P26883	Peptidyl-prolyl cis-trans isomerase FKBP1A OS=Mus musculus OX=10090 GN=Fkbp1a PE=1 SV=2	Fkbp1a	11.922	41.7	83	6	6	14	15	14	13	13	14	6	6	6	6	6	6	6	6	6	6	6	6	3969600	4014900	3876900	2513800	3013300	2173700	1.21753	1.23143	1.1891	0.771018	0.924221	0.666704	0.6492	0.00974417
P27048	Small nuclear ribonucleoprotein-associated protein B OS=Mus musculus OX=10090 GN=Snrpb PE=1 SV=1	Snrpb	23.656	29	46	8	8	8	8	7	9	5	9	8	8	7	8	7	8	8	8	7	8	7	8	169760	157530	165490	176430	154820	164430	1.03045	0.956215	1.00453	1.07094	0.939765	0.998098	1.0059	0.915725
P27545	Ceramide synthase 1 OS=Mus musculus OX=10090 GN=Cers1 PE=1 SV=1	Cers1	40.1	16.3	23	4	4	5	5	3	3	3	4	4	4	4	4	4	4	4	4	4	4	4	4	93536	83260	81760	63833	84961	78654	1.15476	1.02789	1.00937	0.788055	1.04889	0.971029	0.8797	0.233549
P27546	Microtubule-associated protein 4 OS=Mus musculus OX=10090 GN=Map4 PE=1 SV=3	Map4	117.43	46.9	176	34	34	31	31	29	29	29	27	30	31	31	31	30	31	30	31	31	31	30	31	414450	425780	391720	562560	553260	489410	0.876469	0.900429	0.8284	1.18969	1.17002	1.03499	1.303	0.00636732
P27601	Guanine nucleotide-binding protein subunit alpha-13 OS=Mus musculus OX=10090 GN=Gna13 PE=1 SV=1	Gna13	44.054	47.2	104	17	16	13	16	18	20	19	18	16	15	17	16	16	17	15	14	16	15	15	16	252910	249390	261230	394210	391060	411010	0.774289	0.763513	0.799761	1.20688	1.19724	1.25832	1.5668	2.64877e-05
P27612	Phospholipase A-2-activating protein OS=Mus musculus OX=10090 GN=Plaa PE=1 SV=4	Plaa	87.22	45.7	120	25	25	18	19	18	23	21	21	21	23	20	24	22	21	21	23	20	24	22	21	147440	148260	141000	147200	152390	140030	1.00949	1.01511	0.965401	1.00785	1.04339	0.958759	1.0067	0.839627
P27659	60S ribosomal protein L3 OS=Mus musculus OX=10090 GN=Rpl3 PE=1 SV=3	Rpl3	46.109	37	106	14	14	17	18	18	18	17	18	12	13	13	14	13	14	12	13	13	14	13	14	442590	427420	450230	421430	424780	447240	1.01601	0.981188	1.03355	0.967437	0.975127	1.02669	0.9797	0.44068
P27661	Histone H2AX OS=Mus musculus OX=10090 GN=H2ax PE=1 SV=2	H2ax	15.142	38.5		5	1							3	3	5	5	4	5	0	0	1	1	1	1	4838200	4706800	4823100	5751900	5693700	5598600
P27671	Ras-specific guanine nucleotide-releasing factor 1 OS=Mus musculus OX=10090 GN=Rasgrf1 PE=1 SV=2	Rasgrf1	144.1	29.7	120	27	25	26	22	24	16	15	17	26	25	25	21	22	20	24	23	24	19	20	18	82515	80627	77899	40465	38065	47039	1.35045	1.31956	1.27491	0.662257	0.622978	0.769848	0.5209	0.000545561
P27773	Protein disulfide-isomerase A3 OS=Mus musculus OX=10090 GN=Pdia3 PE=1 SV=2	Pdia3	56.678	58.4	217	30	30	34	34	38	39	35	37	28	27	29	29	30	29	28	27	29	29	30	29	847040	894800	987370	1123500	1026000	1013500	0.862535	0.911169	1.00543	1.14405	1.04477	1.03204	1.1589	0.0551843
P27870	Proto-oncogene vav OS=Mus musculus OX=10090 GN=Vav1 PE=1 SV=1	Vav1	98.136	7.2	10	5	4	0	0	0	4	3	3	0	0	1	5	4	4	0	0	0	4	3	3	0	0	0	14910	13208	33524				0.725642	0.642808	1.63155
P28028	Serine/threonine-protein kinase B-raf OS=Mus musculus OX=10090 GN=Braf PE=1 SV=3	Braf	88.779	27.2	65	15	9	11	10	14	9	9	12	12	12	14	12	11	12	7	7	9	8	7	6	192180	192630	183810	137120	149600	155700	1.14049	1.14316	1.09082	0.813736	0.887799	0.923999	0.7781	0.00338956
P28047	Protein Wnt-7b OS=Mus musculus OX=10090 GN=Wnt7b PE=1 SV=1	Wnt7b	39.302	18.1	6	3	3	0	0	0	3	2	1	0	0	0	3	2	2	0	0	0	3	2	2	0	0	0	23429	13299	22180				1.19317	0.677276	1.12956
P28063	Proteasome subunit beta type-8 OS=Mus musculus OX=10090 GN=Psmb8 PE=1 SV=2	Psmb8	30.26	40.6	15	8	8	1	0	0	3	5	6	4	1	1	4	7	8	4	1	1	4	7	8	8182.7	0	0	100400	84312	117990	0.105283			1.2918	1.0848	1.51812	12.3309
P28184	Metallothionein-3 OS=Mus musculus OX=10090 GN=Mt3 PE=1 SV=1	Mt3	7.0092	66.2	23	4	4	4	3	3	4	5	4	3	3	3	3	4	3	3	3	3	3	4	3	78179	98441	82281	48059	116240	105460	0.887289	1.11725	0.933844	0.545443	1.31926	1.19691	1.0419	0.937477
P28230	Gap junction beta-1 protein OS=Mus musculus OX=10090 GN=Gjb1 PE=1 SV=3	Gjb1	32.003	5.3		1	1							0	0	1	1	0	0	0	0	1	1	0	0	0	0	0	0	0	0
P28271	Cytoplasmic aconitate hydratase OS=Mus musculus OX=10090 GN=Aco1 PE=1 SV=3	Aco1	98.124	32.7	124	24	24	21	19	22	22	20	20	18	20	17	22	21	21	18	20	17	22	21	21	158870	170460	173600	208500	194610	205920	0.857243	0.919781	0.936724	1.12504	1.05009	1.11112	1.211	0.00506099
P28352	DNA-(apurinic or apyrimidinic site) endonuclease OS=Mus musculus OX=10090 GN=Apex1 PE=1 SV=2	Apex1	35.49	37.2	43	8	8	7	7	7	7	7	8	7	7	6	6	7	8	7	7	6	6	7	8	177450	187120	190730	199620	208230	213890	0.904557	0.95385	0.972252	1.01757	1.06146	1.09031	1.1196	0.0185591
P28474	Alcohol dehydrogenase class-3 OS=Mus musculus OX=10090 GN=Adh5 PE=1 SV=3	Adh5	39.547	53.5	85	17	17	12	12	13	17	14	17	15	15	15	16	15	17	15	15	15	16	15	17	438110	418210	445930	553380	520880	558410	0.89565	0.854967	0.911636	1.1313	1.06486	1.14159	1.2537	0.00146955
P28571	Sodium- and chloride-dependent glycine transporter 1 OS=Mus musculus OX=10090 GN=Slc6a9 PE=1 SV=3	Slc6a9	76.543	7.7	9	4	4	1	1	4	1	1	1	3	3	4	3	3	3	3	3	4	3	3	3	64452	60878	90591	72473	84921	82801	0.847837	0.800823	1.19168	0.95335	1.1171	1.08921	1.1124	0.419172
P28650	Adenylosuccinate synthetase isozyme 1 OS=Mus musculus OX=10090 GN=Adss1 PE=1 SV=2	Adss1	50.254	32.8	61	12	12	8	5	8	13	11	16	10	9	11	12	12	12	10	9	11	12	12	12	74263	93448	108990	193820	182510	239640	0.499151	0.628102	0.732566	1.30274	1.22672	1.61072	2.2261	0.00437781
P28651	Carbonic anhydrase-related protein OS=Mus musculus OX=10090 GN=Ca8 PE=1 SV=5	Ca8	33.081	6.9		1	1							0	0	0	0	1	0	0	0	0	0	1	0	0	0	0	0	0	0
P28652	Calcium/calmodulin-dependent protein kinase type II subunit beta OS=Mus musculus OX=10090 GN=Camk2b PE=1 SV=2	Camk2b	60.46	63.3	207	30	17	31	38	35	33	33	37	29	28	27	28	27	26	17	16	15	16	15	14	3798200	3845600	3806400	2811600	2959800	3300700	1.11046	1.12432	1.11286	0.822013	0.865342	0.965009	0.7923	0.0077355
P28653	Biglycan OS=Mus musculus OX=10090 GN=Bgn PE=1 SV=1	Bgn	41.639	15.2	6	4	4	0	0	1	3	2	0	0	1	1	4	2	1	0	1	1	4	2	1	0	0	0	25479	20911	0				1.09847	0.901531
P28656	Nucleosome assembly protein 1-like 1 OS=Mus musculus OX=10090 GN=Nap1l1 PE=1 SV=2	Nap1l1	45.345	22.3	44	7	6	8	8	6	7	8	7	7	7	7	7	7	7	6	6	6	6	6	6	664200	672530	695960	596580	588650	518410	1.06661	1.07998	1.11761	0.95802	0.945286	0.832491	0.8381	0.0190248
P28658	Ataxin-10 OS=Mus musculus OX=10090 GN=Atxn10 PE=1 SV=2	Atxn10	53.706	47.2	66	15	15	8	11	11	10	13	13	14	13	14	13	15	15	14	13	14	13	15	15	211130	224590	224320	235970	239010	231310	0.927141	0.986248	0.985062	1.03622	1.04957	1.01576	1.0701	0.039089
P28659	CUGBP Elav-like family member 1 OS=Mus musculus OX=10090 GN=Celf1 PE=1 SV=2	Celf1	52.107	18.5	60	10	9	8	11	12	11	9	9	10	10	10	10	10	10	9	9	9	9	9	9	76475	79736	78806	82513	71660	82198	0.973402	1.01491	1.00307	1.05026	0.912115	1.04625	1.0058	0.941013
P28660	Nck-associated protein 1 OS=Mus musculus OX=10090 GN=Nckap1 PE=1 SV=2	Nckap1	128.78	42.7	304	48	46	52	53	53	48	48	50	45	47	45	46	41	44	43	45	44	45	40	42	828150	825250	786400	690120	736440	728790	1.08134	1.07755	1.02682	0.901107	0.961588	0.951599	0.8834	0.00900992
P28661	Septin-4 OS=Mus musculus OX=10090 GN=Septin4 PE=1 SV=1	Septin4	54.935	46.9	75	16	14	13	12	13	13	13	11	11	14	14	15	13	13	10	12	12	14	12	12	216040	197280	259760	190140	189650	230230	1.01024	0.922516	1.21468	0.889128	0.886837	1.0766	0.9063	0.405631
P28662	Brain protein I3 OS=Mus musculus OX=10090 GN=Bri3 PE=2 SV=2	Bri3	13.643	12.8		1	1							1	0	0	0	1	0	1	0	0	0	1	0	0	0	0	0	0	0
P28663	Beta-soluble NSF attachment protein OS=Mus musculus OX=10090 GN=Napb PE=1 SV=2	Napb	33.557	82.2	193	20	17	34	33	30	31	32	33	20	19	19	18	20	19	17	16	16	15	17	16	2351200	2246600	2092100	1901600	2057000	1930200	1.12152	1.07162	0.997925	0.907057	0.981182	0.920699	0.8803	0.0380669
P28665	Murinoglobulin-1 OS=Mus musculus OX=10090 GN=Mug1 PE=1 SV=3	Mug1	165.3	19.2	61	19	11	8	3	9	10	18	13	12	7	11	15	17	16	6	3	6	9	9	10	54239	31088	56229	109320	129000	120370	0.650548	0.372873	0.674416	1.3112	1.54724	1.44373	2.5339	0.00825771
P28667	MARCKS-related protein OS=Mus musculus OX=10090 GN=Marcksl1 PE=1 SV=2	Marcksl1	20.165	7.5		1	1							1	1	1	1	1	1	1	1	1	1	1	1	0	0	0	0	0	0
P28738	Kinesin heavy chain isoform 5C OS=Mus musculus OX=10090 GN=Kif5c PE=1 SV=3	Kif5c	109.27	61	257	49	36	46	39	47	38	44	43	43	44	44	43	43	44	33	33	34	31	32	33	338700	337340	326540	289510	327060	306140	1.05553	1.05129	1.01763	0.902233	1.01925	0.954059	0.9203	0.0859468
P28740	Kinesin-like protein KIF2A OS=Mus musculus OX=10090 GN=Kif2a PE=1 SV=2	Kif2a	79.755	34.9	110	20	20	18	21	19	17	19	16	19	20	20	19	20	20	19	20	20	19	20	20	343810	349110	338850	281470	302220	289180	1.08307	1.09977	1.06745	0.886687	0.952054	0.910975	0.846	0.00171983
P28741	Kinesin-like protein KIF3A OS=Mus musculus OX=10090 GN=Kif3a PE=1 SV=2	Kif3a	80.169	20	50	12	12	7	10	10	8	7	8	11	12	12	11	9	10	11	12	12	11	9	10	71274	74544	68742	60042	66779	66780	1.04773	1.0958	1.01051	0.882622	0.981657	0.981671	0.9023	0.0715902
P28798	Progranulin OS=Mus musculus OX=10090 GN=Grn PE=1 SV=2	Grn	63.458	4.4	3	2	2	0	0	0	0	1	2	0	0	0	1	2	2	0	0	0	1	2	2	0	0	0	0	35584	44659					0.886906	1.11309
P28867	Protein kinase C delta type OS=Mus musculus OX=10090 GN=Prkcd PE=1 SV=3	Prkcd	77.546	18.7	21	8	8	2	3	5	6	4	1	3	4	7	8	5	3	3	4	7	8	5	3	37477	40225	54792	46596	37132	27342	0.923215	0.99091	1.34976	1.14785	0.914716	0.673548	0.8383	0.391442
P29341	Polyadenylate-binding protein 1 OS=Mus musculus OX=10090 GN=Pabpc1 PE=1 SV=2	Pabpc1	70.67	38.2	134	21	21	21	21	24	23	23	22	19	19	20	19	21	19	19	19	20	19	21	19	611570	586510	618930	604760	576300	576600	1.02651	0.984443	1.03886	1.01508	0.967306	0.96781	0.9673	0.219642
P29351	Tyrosine-protein phosphatase non-receptor type 6 OS=Mus musculus OX=10090 GN=Ptpn6 PE=1 SV=2	Ptpn6	67.558	27.7	20	12	12	0	0	0	4	4	12	1	1	0	10	10	12	1	1	0	10	10	12	0	0	0	42934	49466	87443				0.716191	0.825153	1.45866
P29387	Guanine nucleotide-binding protein subunit beta-4 OS=Mus musculus OX=10090 GN=Gnb4 PE=1 SV=4	Gnb4	37.379	41.2	34	11	6	8	5	6	5	5	5	11	10	10	11	9	10	6	5	5	6	5	5	76925	68191	69719	63988	63049	68290	1.12529	0.997523	1.01988	0.93604	0.922304	0.998971	0.9092	0.100723
P29391	Ferritin light chain 1 OS=Mus musculus OX=10090 GN=Ftl1 PE=1 SV=2	Ftl1	20.802	59.6	58	8	8	7	10	10	11	10	10	7	8	8	8	7	8	7	8	8	8	7	8	127570	104010	148900	253950	223570	276970	0.674397	0.549847	0.787157	1.3425	1.1819	1.4642	1.983	0.00465238
P29416	Beta-hexosaminidase subunit alpha OS=Mus musculus OX=10090 GN=Hexa PE=1 SV=2	Hexa	60.612	24.2	45	9	9	6	7	7	10	6	9	8	8	8	9	8	9	8	8	8	9	8	9	59704	70755	67647	137540	117460	175750	0.569644	0.675083	0.645429	1.31229	1.1207	1.67685	2.1743	0.00390531
P29452	Caspase-1 OS=Mus musculus OX=10090 GN=Casp1 PE=1 SV=1	Casp1	45.64	7.2	3	3	3	0	1	0	1	0	1	0	1	0	2	1	2	0	1	0	2	1	2	0	0	0	8458.7	0	16220				0.685506		1.31449
P29533	Vascular cell adhesion protein 1 OS=Mus musculus OX=10090 GN=Vcam1 PE=1 SV=1	Vcam1	81.317	30.6	62	17	17	9	6	9	11	14	13	10	11	11	12	15	14	10	11	11	12	15	14	74787	67293	76600	161230	216820	219050	0.550053	0.494935	0.563387	1.18583	1.59469	1.6111	2.7305	0.000769729
P29595	NEDD8 OS=Mus musculus OX=10090 GN=Nedd8 PE=1 SV=2	Nedd8	8.9723	17.3	12	2	2	2	2	2	2	2	2	2	2	2	2	2	2	2	2	2	2	2	2	271380	227950	224490	223580	215960	209020	1.18646	0.99659	0.981463	0.977484	0.94417	0.913829	0.896	0.17109
P29699	Alpha-2-HS-glycoprotein OS=Mus musculus OX=10090 GN=Ahsg PE=1 SV=1	Ahsg	37.325	23.2	28	5	5	2	3	5	6	7	5	4	3	5	5	5	4	4	3	5	5	5	4	66072	60307	126070	158330	183010	136560	0.542798	0.495437	1.0357	1.30072	1.50347	1.12187	1.8931	0.0495418
P29758	Ornithine aminotransferase, mitochondrial OS=Mus musculus OX=10090 GN=Oat PE=1 SV=1	Oat	48.354	43.1	113	15	15	18	17	17	19	20	22	14	15	15	15	15	15	14	15	15	15	15	15	234840	260650	258810	372280	321130	384050	0.769227	0.853769	0.847742	1.21942	1.05187	1.25797	1.4284	0.0053713
P29788	Vitronectin OS=Mus musculus OX=10090 GN=Vtn PE=1 SV=2	Vtn	54.848	23.4	34	9	9	1	2	1	10	10	10	1	2	3	8	8	9	1	2	3	8	8	9	0	1790.8	8090.8	205880	154710	246980		0.014502	0.065518	1.66718	1.25281	1.99999	40.9896	0.00673155
P30275	Creatine kinase U-type, mitochondrial OS=Mus musculus OX=10090 GN=Ckmt1 PE=1 SV=1	Ckmt1	47.003	52.2	197	22	22	35	33	34	32	30	33	22	21	21	21	19	22	22	21	21	21	19	22	4291600	4445600	4499500	3353100	3557000	3523500	1.08784	1.12688	1.14054	0.849951	0.901636	0.893145	0.7882	0.000505168
P30416	Peptidyl-prolyl cis-trans isomerase FKBP4 OS=Mus musculus OX=10090 GN=Fkbp4 PE=1 SV=5	Fkbp4	51.572	58.1	121	23	23	19	21	23	17	22	19	18	20	21	20	22	18	18	20	21	20	22	18	156300	162930	169770	160060	145610	143400	0.999712	1.04212	1.08587	1.02376	0.931338	0.917202	0.9183	0.109614
P30681	High mobility group protein B2 OS=Mus musculus OX=10090 GN=Hmgb2 PE=1 SV=3	Hmgb2	24.162	11.9		2	1							2	2	1	2	2	2	1	1	0	1	1	1	0	0	0	0	0	0
P30875	Somatostatin receptor type 2 OS=Mus musculus OX=10090 GN=Sstr2 PE=2 SV=1	Sstr2	41.221	2.7		1	1							0	1	0	1	1	1	0	1	0	1	1	1	0	0	0	0	0	0
P30999	Catenin delta-1 OS=Mus musculus OX=10090 GN=Ctnnd1 PE=1 SV=2	Ctnnd1	104.92	30.4	120	20	20	18	19	19	20	23	21	17	19	20	20	20	20	17	19	20	20	20	20	88479	94520	95675	124440	117160	118310	0.83133	0.88809	0.898942	1.16921	1.10081	1.11162	1.2915	0.00112195
P31001	Desmin OS=Mus musculus OX=10090 GN=Des PE=1 SV=3	Des	53.497	25.4	13	12	6	1	3	3	4	2	0	8	10	8	11	10	7	2	4	3	5	4	1	15616	23219	15356	34667	16856	0	0.738597	1.0982	0.726299	1.63966	0.797245		1.4261	0.404183
P31230	Aminoacyl tRNA synthase complex-interacting multifunctional protein 1 OS=Mus musculus OX=10090 GN=Aimp1 PE=1 SV=2	Aimp1	33.997	61.9	78	13	13	12	14	15	13	13	11	9	10	11	11	11	11	9	10	11	11	11	11	123820	133320	136930	124460	127880	121210	0.967823	1.04208	1.07029	0.972825	0.999557	0.947422	0.9479	0.193586
P31324	cAMP-dependent protein kinase type II-beta regulatory subunit OS=Mus musculus OX=10090 GN=Prkar2b PE=1 SV=3	Prkar2b	46.167	48.3	97	16	13	16	15	18	16	16	16	15	15	16	15	14	15	12	12	13	12	11	12	934490	869780	909710	819990	810570	878880	1.07342	0.999093	1.04496	0.9419	0.93108	1.00954	0.9246	0.0748006
P31648	Sodium- and chloride-dependent GABA transporter 1 OS=Mus musculus OX=10090 GN=Slc6a1 PE=1 SV=2	Slc6a1	67.001	17.9	67	8	8	12	14	10	10	10	11	8	7	7	7	6	7	8	7	7	7	6	7	1059800	1297000	1230200	689660	622380	708120	1.13405	1.38787	1.31639	0.737978	0.665984	0.757731	0.5632	0.00136985
P31650	Sodium- and chloride-dependent GABA transporter 3 OS=Mus musculus OX=10090 GN=Slc6a11 PE=1 SV=2	Slc6a11	69.96	15.8	49	10	9	8	9	10	6	8	8	8	9	9	7	7	8	7	8	8	6	6	7	783580	671680	856230	418540	477960	444950	1.28704	1.10324	1.40637	0.687457	0.785055	0.730836	0.5803	0.00257467
P31725	Protein S100-A9 OS=Mus musculus OX=10090 GN=S100a9 PE=1 SV=3	S100a9	13.049	12.4		1	1							0	1	1	1	0	1	0	1	1	1	0	1	0	0	0	0	0	0
P31750	RAC-alpha serine/threonine-protein kinase OS=Mus musculus OX=10090 GN=Akt1 PE=1 SV=2	Akt1	55.707	32.3	30	13	7	5	6	3	5	4	7	13	13	10	11	11	12	7	7	6	7	6	7	61093	62415	55478	56376	52094	59810	1.05555	1.07839	0.958539	0.974054	0.900071	1.03339	0.9402	0.31492
P31786	Acyl-CoA-binding protein OS=Mus musculus OX=10090 GN=Dbi PE=1 SV=2	Dbi	10	55.2	23	4	4	3	2	3	4	5	6	2	2	2	3	3	3	2	2	2	3	3	3	1454500	1587100	1583100	3876700	3176500	3796600	0.56396	0.615374	0.613823	1.50313	1.23164	1.47207	2.3461	0.000255728
P31809	Carcinoembryonic antigen-related cell adhesion molecule 1 OS=Mus musculus OX=10090 GN=Ceacam1 PE=1 SV=1	Ceacam1	57.015	3.3		1	1							0	0	0	1	1	0	0	0	0	1	1	0	0	0	0	0	0	0
P31938	Dual specificity mitogen-activated protein kinase kinase 1 OS=Mus musculus OX=10090 GN=Map2k1 PE=1 SV=2	Map2k1	43.474	50.9	162	21	13	29	29	25	25	26	28	21	21	20	21	20	20	13	13	12	13	12	12	943500	908560	835640	774380	811600	805310	1.11459	1.07332	0.987173	0.914804	0.958773	0.951343	0.8897	0.0402647
P31996	Macrosialin OS=Mus musculus OX=10090 GN=Cd68 PE=1 SV=1	Cd68	34.817	5.5	4	2	2	0	0	0	2	0	2	0	0	0	2	1	2	0	0	0	2	1	2	0	0	0	24978	0	62956				0.568108		1.43189
P32020	Non-specific lipid-transfer protein OS=Mus musculus OX=10090 GN=Scp2 PE=1 SV=3	Scp2	59.125	24.7	53	13	13	8	8	8	6	12	11	8	9	10	10	12	12	8	9	10	10	12	12	227630	225880	228680	300650	311160	371840	0.819875	0.813572	0.823657	1.08288	1.12073	1.33929	1.4419	0.0053939
P32037	Solute carrier family 2, facilitated glucose transporter member 3 OS=Mus musculus OX=10090 GN=Slc2a3 PE=1 SV=1	Slc2a3	53.478	17	50	9	9	8	9	9	6	10	8	8	8	9	7	8	8	8	8	9	7	8	8	420770	474070	465220	456110	440070	422650	0.942413	1.06179	1.04197	1.02157	0.98564	0.946623	0.9697	0.525536
P32067	Lupus La protein homolog OS=Mus musculus OX=10090 GN=Ssb PE=1 SV=1	Ssb	47.756	41.7	85	19	19	15	12	13	14	16	15	15	15	16	17	16	14	15	15	16	17	16	14	270780	272450	284490	274970	264550	284660	0.983522	0.989588	1.03332	0.998741	0.960894	1.03394	0.9957	0.872498
P32233	Developmentally-regulated GTP-binding protein 1 OS=Mus musculus OX=10090 GN=Drg1 PE=1 SV=1	Drg1	40.512	36	49	10	10	9	8	8	7	9	8	10	9	10	10	10	10	10	9	10	10	10	10	49042	55929	58761	45611	42390	36441	1.02109	1.16448	1.22345	0.949655	0.882592	0.758729	0.76	0.03188
P32261	Antithrombin-III OS=Mus musculus OX=10090 GN=Serpinc1 PE=1 SV=1	Serpinc1	52.003	22.2	27	9	9	4	2	4	8	4	5	4	3	6	9	7	7	4	3	6	9	7	7	23017	20270	54980	95240	82707	39638	0.437236	0.385054	1.04441	1.8092	1.57112	0.752973	2.2142	0.115116
P32848	Parvalbumin alpha OS=Mus musculus OX=10090 GN=Pvalb PE=1 SV=3	Pvalb	11.93	58.2	30	7	7	7	5	7	4	4	3	7	5	7	6	4	5	7	5	7	6	4	5	85745	98273	112140	46204	41830	39100	1.2154	1.39298	1.58954	0.654924	0.592924	0.554227	0.4293	0.000771275
P32883	GTPase KRas OS=Mus musculus OX=10090 GN=Kras PE=1 SV=1	Kras	21.656	32.8	29	6	3	4	5	5	5	5	5	6	5	6	5	6	6	3	3	3	3	3	3	239380	232860	239690	181700	210710	208330	1.09417	1.06437	1.09558	0.830521	0.963121	0.952242	0.8438	0.0239257
P32921	Tryptophan--tRNA ligase, cytoplasmic OS=Mus musculus OX=10090 GN=Wars1 PE=1 SV=2	Wars1	54.357	50.9	110	18	18	17	20	17	19	20	17	15	15	17	17	17	16	15	15	17	17	17	16	399690	430350	386770	404100	407910	379960	0.995583	1.07195	0.963401	1.00657	1.01606	0.946438	0.9796	0.630083
P33173	Kinesin-like protein KIF1A OS=Mus musculus OX=10090 GN=Kif1a PE=1 SV=2	Kif1a	191.72	43.4	234	53	41	38	44	39	40	38	35	44	48	47	48	48	49	34	36	36	38	36	37	174390	176260	173070	155050	161450	153710	1.05273	1.06402	1.04476	0.935981	0.974616	0.927892	0.8978	0.00253562
P33175	Kinesin heavy chain isoform 5A OS=Mus musculus OX=10090 GN=Kif5a PE=1 SV=3	Kif5a	117.02	36.2	54	30	17	10	12	9	6	7	10	23	25	21	24	25	24	15	16	13	13	15	14	48599	44015	45572	35812	38466	38822	1.16041	1.05095	1.08813	0.855089	0.918459	0.92696	0.8185	0.00660685
P33622	Apolipoprotein C-III OS=Mus musculus OX=10090 GN=Apoc3 PE=1 SV=2	Apoc3	10.982	27.3	5	2	2	0	0	2	1	2	0	1	0	2	1	2	1	1	0	2	1	2	1	0	0	9769.2	0	16253	0			0.750836		1.24916		1.6637
P34022	Ran-specific GTPase-activating protein OS=Mus musculus OX=10090 GN=Ranbp1 PE=1 SV=2	Ranbp1	23.596	53.7	52	6	6	7	9	10	9	9	8	6	6	6	6	6	6	6	6	6	6	6	6	379380	385330	390900	388000	379660	381880	0.987476	1.00296	1.01746	1.00991	0.988205	0.993983	0.9947	0.65346
P34152	Focal adhesion kinase 1 OS=Mus musculus OX=10090 GN=Ptk2 PE=1 SV=4	Ptk2	119.24	23.7	73	18	17	13	13	11	11	14	11	18	18	17	18	18	18	17	17	16	17	17	17	219610	223630	201820	210800	260930	203160	0.998265	1.01654	0.917398	0.958218	1.18609	0.92349	1.0462	0.659558
P34884	Macrophage migration inhibitory factor OS=Mus musculus OX=10090 GN=Mif PE=1 SV=2	Mif	12.504	89.6	43	7	6	6	8	7	7	7	8	5	6	6	5	5	6	5	6	6	5	5	6	3761000	4027000	4293900	4319500	4735900	3964600	0.898976	0.962557	1.02635	1.03247	1.132	0.947641	1.0776	0.314313
P34914	Bifunctional epoxide hydrolase 2 OS=Mus musculus OX=10090 GN=Ephx2 PE=1 SV=2	Ephx2	62.515	58.3	115	20	20	18	21	14	19	22	21	18	19	14	20	19	20	18	19	14	20	19	20	150520	167300	136990	216430	216170	217580	0.817311	0.908425	0.743844	1.1752	1.17378	1.18144	1.4296	0.00335307
P35123	Ubiquitin carboxyl-terminal hydrolase 4 OS=Mus musculus OX=10090 GN=Usp4 PE=1 SV=3	Usp4	108.34	25.3	51	18	15	9	9	8	8	8	9	11	15	13	13	13	13	9	12	10	10	10	10	58910	54990	53734	66505	63791	72500	0.954188	0.890695	0.870351	1.07721	1.03325	1.17431	1.2098	0.0153328
P35235	Tyrosine-protein phosphatase non-receptor type 11 OS=Mus musculus OX=10090 GN=Ptpn11 PE=1 SV=3	Ptpn11	68.034	54.8	136	25	25	22	24	22	24	22	22	24	23	24	23	22	21	24	23	24	23	22	21	162760	161460	162660	153760	156350	147600	1.03384	1.02559	1.03321	0.976678	0.993129	0.93755	0.9401	0.0230077
P35276	Ras-related protein Rab-3D OS=Mus musculus OX=10090 GN=Rab3d PE=1 SV=1	Rab3d	24.416	26.5	25	5	2	4	4	2	5	5	5	5	5	5	5	5	5	2	2	2	2	2	2	3004500	3234100	2695600	2953200	3005200	2840300	1.01659	1.09427	0.912067	0.999227	1.01682	0.961027	0.9848	0.829074
P35278	Ras-related protein Rab-5C OS=Mus musculus OX=10090 GN=Rab5c PE=1 SV=2	Rab5c	23.412	55.1	33	8	5	5	6	5	5	5	7	8	8	8	7	7	8	5	5	5	4	4	5	429360	470680	471920	517050	525390	515020	0.87941	0.964041	0.96658	1.05902	1.0761	1.05486	1.1352	0.0156868
P35279	Ras-related protein Rab-6A OS=Mus musculus OX=10090 GN=Rab6a PE=1 SV=4	Rab6a	23.59	61.5	71	13	6	12	12	11	12	12	12	10	12	12	11	10	12	4	6	6	5	4	5	8295100	7989100	8047200	7723000	9108900	8353000	1.00514	0.968057	0.975097	0.935813	1.10375	1.01215	1.0351	0.545647
P35282	Ras-related protein Rab-21 OS=Mus musculus OX=10090 GN=Rab21 PE=1 SV=4	Rab21	24.106	54.5	58	11	11	10	12	9	10	8	9	11	9	10	10	8	9	11	9	10	10	8	9	356980	337350	343590	382510	378040	389930	0.978742	0.924922	0.942031	1.04874	1.03648	1.06908	1.1084	0.00552768
P35283	Ras-related protein Rab-12 OS=Mus musculus OX=10090 GN=Rab12 PE=1 SV=3	Rab12	27.328	42.4	36	9	9	6	6	7	4	7	6	7	8	8	8	8	8	7	8	8	8	8	8	145710	137910	138590	138910	131790	145270	1.04305	0.98721	0.992078	0.994369	0.943401	1.0399	0.9852	0.667294
P35285	Ras-related protein Rab-22A OS=Mus musculus OX=10090 GN=Rab22a PE=1 SV=2	Rab22a	21.802	54.1	35	8	6	8	5	7	5	4	6	8	6	8	7	7	8	6	4	6	5	5	6	201080	200050	190070	211160	210800	238800	0.963673	0.958737	0.910908	1.01198	1.01026	1.14445	1.1177	0.0712988
P35288	Ras-related protein Rab-23 OS=Mus musculus OX=10090 GN=Rab23 PE=1 SV=2	Rab23	26.678	51.1	42	9	9	7	6	7	6	7	9	9	8	9	9	9	9	9	8	9	9	9	9	132590	118040	124050	142660	142940	141090	0.992725	0.883787	0.928784	1.06812	1.07022	1.05637	1.1388	0.0180618
P35290	Ras-related protein Rab-24 OS=Mus musculus OX=10090 GN=Rab24 PE=1 SV=2	Rab24	23.144	51.7	46	9	9	6	6	8	9	9	8	7	6	8	8	9	7	7	6	8	8	9	7	113090	108610	115230	103800	105580	119040	1.01982	0.979424	1.03912	0.936049	0.9521	1.07348	0.9747	0.590594
P35293	Ras-related protein Rab-18 OS=Mus musculus OX=10090 GN=Rab18 PE=1 SV=2	Rab18	23.035	58.3	61	11	11	10	12	11	10	9	9	10	11	11	11	10	11	10	11	11	11	10	11	362630	352050	350620	355880	342760	369850	1.01968	0.989929	0.985908	1.0007	0.963806	1.03998	1.003	0.919613
P35436	Glutamate receptor ionotropic, NMDA 2A OS=Mus musculus OX=10090 GN=Grin2a PE=1 SV=2	Grin2a	165.42	27	141	27	26	24	25	28	22	19	23	26	23	23	23	21	21	25	22	22	22	20	20	168450	154990	149480	76594	76328	91044	1.40985	1.29719	1.25108	0.641056	0.63883	0.761996	0.5159	0.000619519
P35438	Glutamate receptor ionotropic, NMDA 1 OS=Mus musculus OX=10090 GN=Grin1 PE=1 SV=1	Grin1	105.48	31.2	148	30	30	28	25	25	23	23	24	29	26	29	26	28	27	29	26	29	26	28	27	298390	266100	267080	162140	172400	209950	1.30106	1.16027	1.16454	0.706975	0.751711	0.91544	0.6548	0.00776903
P35486	Pyruvate dehydrogenase E1 component subunit alpha, somatic form, mitochondrial OS=Mus musculus OX=10090 GN=Pdha1 PE=1 SV=1	Pdha1	43.231	67.2	169	25	25	25	31	31	26	30	26	22	24	23	24	24	22	22	24	23	24	24	22	3069500	3134500	3009000	2392100	2471800	2487500	1.11184	1.13539	1.08993	0.866473	0.895342	0.901029	0.7979	0.000182201
P35505	Fumarylacetoacetase OS=Mus musculus OX=10090 GN=Fah PE=1 SV=2	Fah	46.175	47.5	73	14	14	9	10	11	13	14	16	12	12	13	13	13	14	12	12	13	13	13	14	81641	76554	85504	124840	106440	120080	0.823189	0.771897	0.86214	1.25877	1.07324	1.21077	1.4418	0.00321278
P35550	rRNA 2'-O-methyltransferase fibrillarin OS=Mus musculus OX=10090 GN=Fbl PE=1 SV=2	Fbl	34.306	37.9	44	11	8	7	7	7	9	7	7	9	10	10	10	10	11	6	7	7	7	7	8	62631	56724	62788	66708	59206	64929	1.00751	0.912485	1.01003	1.07309	0.952411	1.04447	1.0478	0.398563
P35564	Calnexin OS=Mus musculus OX=10090 GN=Canx PE=1 SV=1	Canx	67.277	36.2	162	23	23	28	25	26	27	28	28	22	22	22	21	23	22	22	22	22	21	23	22	1454100	1430200	1494600	1522300	1516200	1523100	0.975851	0.959812	1.00303	1.02162	1.01753	1.02216	1.0417	0.0336768
P35585	AP-1 complex subunit mu-1 OS=Mus musculus OX=10090 GN=Ap1m1 PE=1 SV=3	Ap1m1	48.542	55.1	95	20	19	15	18	19	18	13	12	16	18	19	19	17	18	15	18	18	18	17	18	225370	234100	242760	226150	245990	213310	0.974447	1.01219	1.04964	0.977819	1.0636	0.922302	0.9761	0.61413
P35700	Peroxiredoxin-1 OS=Mus musculus OX=10090 GN=Prdx1 PE=1 SV=1	Prdx1	22.176	71.9	136	16	14	18	21	23	24	24	26	13	14	16	15	16	16	12	12	14	13	14	14	1178800	1261800	1322200	2376600	2078600	2412100	0.665356	0.712204	0.746296	1.34144	1.17323	1.36147	1.8251	0.000487341
P35762	CD81 antigen OS=Mus musculus OX=10090 GN=Cd81 PE=1 SV=2	Cd81	25.814	27.5	70	3	3	11	11	12	12	13	11	3	3	3	3	3	3	3	3	3	3	3	3	1516500	1583200	1692900	1811200	1741300	1750300	0.901302	0.940943	1.00614	1.07645	1.03491	1.04026	1.1065	0.0409971
P35802	Neuronal membrane glycoprotein M6-a OS=Mus musculus OX=10090 GN=Gpm6a PE=1 SV=1	Gpm6a	31.149	25.5	71	10	10	13	13	13	11	10	11	9	10	8	9	9	8	9	10	8	9	9	8	4795300	4293500	4163200	3221700	3676000	3596300	1.21165	1.08486	1.05193	0.81404	0.92883	0.908692	0.7919	0.0170093
P35803	Neuronal membrane glycoprotein M6-b OS=Mus musculus OX=10090 GN=Gpm6b PE=1 SV=2	Gpm6b	36.209	32.9	65	10	10	13	11	9	7	11	14	9	9	8	7	9	8	9	9	8	7	9	8	2929600	2543300	2484900	2437600	2175700	2496400	1.16659	1.01276	0.989507	0.970672	0.866381	0.994087	0.8934	0.168969
P35821	Tyrosine-protein phosphatase non-receptor type 1 OS=Mus musculus OX=10090 GN=Ptpn1 PE=1 SV=2	Ptpn1	49.593	29.6	34	8	8	6	6	6	5	5	6	6	6	7	6	7	8	6	6	7	6	7	8	48561	46912	44754	49888	44186	56139	1.00319	0.969123	0.924542	1.0306	0.912808	1.15974	1.0712	0.426625
P35822	Receptor-type tyrosine-protein phosphatase kappa OS=Mus musculus OX=10090 GN=Ptprk PE=1 SV=1	Ptprk	164.18	2.9	6	3	3	0	1	3	2	0	0	1	1	3	2	1	2	1	1	3	2	1	2	0	0	216530	210480	0	155790			1.1146	1.08346		0.801939	0.8458
P35831	Tyrosine-protein phosphatase non-receptor type 12 OS=Mus musculus OX=10090 GN=Ptpn12 PE=1 SV=3	Ptpn12	86.525	6.6	5	3	3	0	0	1	3	1	0	0	0	1	3	3	0	0	0	1	3	3	0	0	0	0	16229	13885	0				1.07784	0.922162
P35846	Folate receptor alpha OS=Mus musculus OX=10090 GN=Folr1 PE=1 SV=2	Folr1	29.449	34.1	22	8	8	0	0	6	10	6	0	1	1	7	8	7	0	1	1	7	8	7	0	0	0	180650	181380	171130	0			1.01649	1.02059	0.962919		0.9757
P35922	Synaptic functional regulator FMR1 OS=Mus musculus OX=10090 GN=Fmr1 PE=1 SV=1	Fmr1	68.988	27.5	58	12	10	9	10	9	11	8	11	11	12	11	11	11	11	10	10	9	10	9	10	39929	43686	42607	41046	44574	40676	0.94874	1.03801	1.01237	0.975281	1.05911	0.96649	1.0006	0.991566
P35979	60S ribosomal protein L12 OS=Mus musculus OX=10090 GN=Rpl12 PE=1 SV=2	Rpl12	17.804	54.5	57	6	6	9	9	8	10	11	10	6	6	6	6	6	6	6	6	6	6	6	6	571160	579930	629440	661080	672490	628380	0.915692	0.929752	1.00913	1.05985	1.07815	1.00743	1.1019	0.0552704
P35980	60S ribosomal protein L18 OS=Mus musculus OX=10090 GN=Rpl18 PE=1 SV=3	Rpl18	21.644	41.5	43	8	8	7	6	7	9	7	7	6	8	8	8	8	8	6	8	8	8	8	8	587180	531750	525060	529820	584160	574800	1.0571	0.957312	0.945268	0.953837	1.05167	1.03482	1.0272	0.589525
P36371	Antigen peptide transporter 2 OS=Mus musculus OX=10090 GN=Tap2 PE=1 SV=1	Tap2	77.444	1.9		1	1							0	1	0	1	1	1	0	1	0	1	1	1	0	0	0	0	0	0
P36536	GTP-binding protein SAR1a OS=Mus musculus OX=10090 GN=Sar1a PE=1 SV=1	Sar1a	22.371	25.3	12	4	2	2	2	2	2	2	2	4	4	3	3	4	3	2	2	2	2	2	2	132490	144910	174690	158170	167370	188300	0.822979	0.900127	1.08511	0.982494	1.03964	1.16965	1.1366	0.242035
P36552	Oxygen-dependent coproporphyrinogen-III oxidase, mitochondrial OS=Mus musculus OX=10090 GN=Cpox PE=1 SV=2	Cpox	49.714	35.9	59	14	14	8	9	10	10	10	12	10	12	11	14	13	13	10	12	11	14	13	13	68826	70264	73126	77778	69917	79447	0.939908	0.959546	0.99863	1.06216	0.954807	1.08495	1.0703	0.198483
P36895	Bone morphogenetic protein receptor type-1A OS=Mus musculus OX=10090 GN=Bmpr1a PE=1 SV=1	Bmpr1a	60.063	8.6	14	3	3	2	3	2	2	2	3	2	3	2	3	2	3	2	3	2	3	2	3	10602	11308	11528	14936	12695	15330	0.832629	0.888074	0.905352	1.173	0.997003	1.20394	1.2848	0.0181555
P36916	Guanine nucleotide-binding protein-like 1 OS=Mus musculus OX=10090 GN=Gnl1 PE=1 SV=4	Gnl1	68.77	34.1	91	16	16	16	18	13	15	14	15	14	16	14	14	13	15	14	16	14	14	13	15	183720	171900	170640	151280	154950	158100	1.11279	1.0412	1.03357	0.916302	0.938532	0.957611	0.8823	0.00951685
P36993	Protein phosphatase 1B OS=Mus musculus OX=10090 GN=Ppm1b PE=1 SV=1	Ppm1b	42.795	42.1	28	10	8	4	5	4	5	5	5	7	8	10	8	9	9	5	6	8	6	7	7	59500	64804	55781	71949	80603	76578	0.872402	0.95017	0.817873	1.05493	1.18182	1.1228	1.2723	0.0113411
P37040	NADPH--cytochrome P450 reductase OS=Mus musculus OX=10090 GN=Por PE=1 SV=2	Por	77.043	36.6	105	20	20	17	18	16	18	20	16	18	18	19	20	20	20	18	18	19	20	20	20	237680	239100	243270	306590	289700	298200	0.883273	0.88855	0.904047	1.13936	1.07659	1.10818	1.2423	0.000260232
P37804	Transgelin OS=Mus musculus OX=10090 GN=Tagln PE=1 SV=3	Tagln	22.576	64.2	63	13	13	8	11	8	11	13	12	11	12	11	13	13	11	11	12	11	13	13	11	103650	237270	100180	300650	219650	191330	0.539502	1.235	0.52144	1.56489	1.14329	0.995879	1.6133	0.15565
P38060	Hydroxymethylglutaryl-CoA lyase, mitochondrial OS=Mus musculus OX=10090 GN=Hmgcl PE=1 SV=2	Hmgcl	34.238	36	44	9	9	9	7	7	8	7	6	9	8	8	8	9	8	9	8	8	8	9	8	110160	128790	117620	117610	109530	129450	0.926805	1.08354	0.989568	0.989483	0.921504	1.0891	1.0001	0.997319
P38585	Tubulin--tyrosine ligase OS=Mus musculus OX=10090 GN=Ttl PE=1 SV=2	Ttl	43.136	14.6	17	5	5	2	1	3	4	4	3	3	2	3	5	4	3	3	2	3	5	4	3	16943	16081	17369	14645	19756	14765	1.02108	0.969134	1.04676	0.882592	1.19061	0.889824	0.9757	0.752562
P38647	Stress-70 protein, mitochondrial OS=Mus musculus OX=10090 GN=Hspa9 PE=1 SV=3	Hspa9	73.46	44.8	183	26	26	30	28	31	30	31	33	26	24	26	25	24	25	26	24	26	25	24	25	1141600	1139100	1134100	1060900	1076900	1043300	1.03846	1.03619	1.03164	0.965054	0.979609	0.949044	0.9316	0.00162115
P39053	Dynamin-1 OS=Mus musculus OX=10090 GN=Dnm1 PE=1 SV=2	Dnm1	97.802	60.9	435	51	41	76	72	72	73	70	72	48	48	48	48	47	47	38	38	38	39	38	38	4099000	3937600	3863700	2716000	3070900	2864000	1.19672	1.1496	1.12802	0.792946	0.896561	0.836156	0.7269	0.00127663
P39054	Dynamin-2 OS=Mus musculus OX=10090 GN=Dnm2 PE=1 SV=2	Dnm2	98.144	33.8	70	30	14	10	10	11	13	13	13	28	25	28	27	28	25	12	11	12	13	13	13	1728800	1807000	1783400	3077800	2563200	2951500	0.745617	0.779344	0.769166	1.32743	1.10549	1.27296	1.6154	0.00110819
P39061	Collagen alpha-1(XVIII) chain OS=Mus musculus OX=10090 GN=Col18a1 PE=1 SV=4	Col18a1	182.17	4.7	14	6	6	0	1	3	5	3	2	2	3	4	6	3	3	2	3	4	6	3	3	7501.4	9173.7	18736	49628	30946	14218	0.345678	0.422741	0.86339	2.28695	1.42605	0.655192	2.6769	0.108648
P39087	Glutamate receptor ionotropic, kainate 2 OS=Mus musculus OX=10090 GN=Grik2 PE=1 SV=4	Grik2	102.49	13.4	34	10	9	9	6	6	4	6	3	9	8	7	8	7	6	8	7	6	7	6	6	43855	41282	39740	30157	32686	34368	1.1848	1.11529	1.07363	0.814731	0.883055	0.928497	0.7785	0.00622559
P39098	Mannosyl-oligosaccharide 1,2-alpha-mannosidase IB OS=Mus musculus OX=10090 GN=Man1a2 PE=1 SV=1	Man1a2	72.871	4.4	4	2	2	1	0	0	2	1	0	2	1	1	2	1	1	2	1	1	2	1	1	4219.3	0	0	11712	0	0	0.529687			1.47031			2.7758
P39447	Tight junction protein ZO-1 OS=Mus musculus OX=10090 GN=Tjp1 PE=1 SV=2	Tjp1	194.74	35.5	178	44	44	20	25	19	45	30	39	33	32	32	42	38	40	33	32	32	42	38	40	811560	831600	772540	1362800	1221600	1328300	0.769446	0.788446	0.732451	1.29208	1.15821	1.25937	1.6197	0.000259686
P39688	Tyrosine-protein kinase Fyn OS=Mus musculus OX=10090 GN=Fyn PE=1 SV=4	Fyn	60.674	24.4	43	10	5	6	7	8	7	8	7	9	10	10	10	9	9	4	5	5	5	5	5	107700	117570	113660	104120	108150	116980	0.967105	1.05573	1.02062	0.934958	0.971145	1.05044	0.9714	0.527994
P39749	Flap endonuclease 1 OS=Mus musculus OX=10090 GN=Fen1 PE=1 SV=1	Fen1	42.314	4.2		1	1							1	1	1	1	1	1	1	1	1	1	1	1	0	0	0	0	0	0
P40124	Adenylyl cyclase-associated protein 1 OS=Mus musculus OX=10090 GN=Cap1 PE=1 SV=4	Cap1	51.564	65	156	24	23	26	28	25	23	27	27	22	22	24	24	21	24	21	21	23	23	20	23	1349100	1301000	1217200	1455000	1497200	1500000	0.972967	0.938278	0.877841	1.04934	1.07978	1.0818	1.1512	0.0110852
P40142	Transketolase OS=Mus musculus OX=10090 GN=Tkt PE=1 SV=1	Tkt	67.63	63.7	285	31	31	47	45	48	46	52	47	30	30	31	30	31	30	30	30	31	30	31	30	1732400	1675800	1801800	2069600	1986000	2017400	0.921244	0.891146	0.958149	1.10056	1.0561	1.0728	1.1656	0.00313612
P40224	Stromal cell-derived factor 1 OS=Mus musculus OX=10090 GN=Cxcl12 PE=2 SV=2	Cxcl12	10.561	32.3	8	3	3	0	0	0	3	2	3	0	0	0	3	3	3	0	0	0	3	3	3	0	0	0	16312	11008	30054				0.85293	0.575592	1.57148
P40237	CD82 antigen OS=Mus musculus OX=10090 GN=Cd82 PE=1 SV=1	Cd82	29.628	12.8	17	3	3	3	2	3	4	3	2	3	3	3	3	3	3	3	3	3	3	3	3	596180	536170	565910	631040	524010	568340	1.04543	0.940196	0.992346	1.10655	0.918872	0.996607	1.0148	0.847187
P40240	CD9 antigen OS=Mus musculus OX=10090 GN=Cd9 PE=1 SV=2	Cd9	25.258	26.1	21	4	4	2	2	3	4	4	6	2	3	3	4	3	4	2	3	3	4	3	4	90118	160370	203260	502070	356170	436810	0.309188	0.550218	0.69737	1.72257	1.22199	1.49866	2.8541	0.0138603
P40336	Vacuolar protein sorting-associated protein 26A OS=Mus musculus OX=10090 GN=Vps26a PE=1 SV=1	Vps26a	38.113	53.8	61	15	14	11	10	12	10	8	10	15	15	14	14	13	14	14	14	13	13	12	13	151710	152630	153960	164780	161220	171240	0.952613	0.95839	0.966741	1.03468	1.01233	1.07525	1.085	0.0109852
P40338	von Hippel-Lindau disease tumor suppressor OS=Mus musculus OX=10090 GN=Vhl PE=1 SV=1	Vhl	20.769	11	7	2	2	1	1	0	2	1	2	1	1	1	2	1	2	1	1	1	2	1	2	0	0	0	40956	0	55484				0.849357		1.15064
P40630	Transcription factor A, mitochondrial OS=Mus musculus OX=10090 GN=Tfam PE=1 SV=2	Tfam	27.987	33.3	36	9	9	6	6	5	8	5	6	7	9	9	9	9	6	7	9	9	9	9	6	132990	131940	134730	128620	131610	128670	1.01189	1.00391	1.02513	0.978645	1.0014	0.979025	0.9731	0.0486337
P40936	Indolethylamine N-methyltransferase OS=Mus musculus OX=10090 GN=Inmt PE=1 SV=1	Inmt	29.459	15.5	6	4	4	0	0	0	4	1	1	0	0	2	4	2	1	0	0	2	4	2	1	0	0	26183	89463	29933	0			0.539563	1.8436	0.61684		2.28
P41105	60S ribosomal protein L28 OS=Mus musculus OX=10090 GN=Rpl28 PE=1 SV=2	Rpl28	15.733	29.2	19	4	4	3	4	4	2	3	3	4	4	4	2	3	4	4	4	4	2	3	4	396200	358420	355600	417800	391990	386240	1.03076	0.932475	0.925138	1.08696	1.01981	1.00485	1.0773	0.150726
P41216	Long-chain-fatty-acid--CoA ligase 1 OS=Mus musculus OX=10090 GN=Acsl1 PE=1 SV=2	Acsl1	77.951	47.9	119	26	25	17	19	19	23	18	23	21	22	24	24	21	24	20	21	23	23	20	23	99628	106280	108950	115750	108900	108080	0.923068	0.9847	1.00944	1.07244	1.00897	1.00138	1.0568	0.1821
P41233	Phospholipid-transporting ATPase ABCA1 OS=Mus musculus OX=10090 GN=Abca1 PE=1 SV=4	Abca1	253.91	15.2	49	26	25	0	1	0	13	14	21	3	2	3	22	20	24	3	2	2	21	19	23	2013.4	2876.5	2125.5	37311	27424	165530	0.050912	0.072737	0.053747	0.943466	0.693458	4.18568	32.8226	0.0049557
P41234	ATP-binding cassette sub-family A member 2 OS=Mus musculus OX=10090 GN=Abca2 PE=1 SV=4	Abca2	270.51	5.9	17	9	8	2	1	2	3	5	4	3	4	5	6	8	6	3	4	4	5	7	5	48113	48772	49142	58786	66927	71890	0.840084	0.85159	0.858051	1.02644	1.16859	1.25524	1.3532	0.00722956
P41241	Tyrosine-protein kinase CSK OS=Mus musculus OX=10090 GN=Csk PE=1 SV=2	Csk	50.716	36	40	12	10	5	6	5	7	6	11	6	8	8	8	6	11	5	7	7	7	5	10	66583	68657	68713	91625	82879	108980	0.819589	0.845118	0.845808	1.12784	1.02018	1.34147	1.3899	0.0160698
P41242	Megakaryocyte-associated tyrosine-protein kinase OS=Mus musculus OX=10090 GN=Matk PE=1 SV=2	Matk	56.056	21.6	20	7	6	5	4	4	2	2	3	6	6	7	6	6	6	5	5	6	5	5	5	188020	186110	180920	138060	157540	165000	1.11074	1.09945	1.06879	0.815596	0.930675	0.974745	0.8298	0.0257391
P41438	Reduced folate transporter OS=Mus musculus OX=10090 GN=Slc19a1 PE=1 SV=1	Slc19a1	58.15	3.5		1	1							0	1	1	1	1	1	0	1	1	1	1	1	0	0	0	0	0	0
P41731	CD63 antigen OS=Mus musculus OX=10090 GN=Cd63 PE=1 SV=2	Cd63	25.766	4.6		1	1							1	1	1	1	1	1	1	1	1	1	1	1	0	0	0	0	0	0
P41778	Pre-B-cell leukemia transcription factor 1 OS=Mus musculus OX=10090 GN=Pbx1 PE=1 SV=2	Pbx1	46.625	10	5	2	2	0	2	2	1	0	0	0	2	2	1	1	1	0	2	2	1	1	1	0	8315.3	6465.8	0	0	0		1.12513	0.874874
P42125	Enoyl-CoA delta isomerase 1, mitochondrial OS=Mus musculus OX=10090 GN=Eci1 PE=1 SV=2	Eci1	32.25	39.1	56	10	10	9	10	9	11	9	8	10	10	10	10	9	10	10	10	10	10	9	10	269080	302420	346260	372940	339220	338130	0.820345	0.921989	1.05564	1.13698	1.03418	1.03086	1.1444	0.155484
P42208	Septin-2 OS=Mus musculus OX=10090 GN=Septin2 PE=1 SV=2	Septin2	41.525	68.1	107	16	15	16	17	19	19	17	19	14	14	15	16	15	16	13	13	14	15	14	15	226760	235680	238330	388190	351200	382530	0.746457	0.77582	0.784544	1.27786	1.15609	1.25923	1.601	0.000171559
P42225	Signal transducer and activator of transcription 1 OS=Mus musculus OX=10090 GN=Stat1 PE=1 SV=1	Stat1	87.196	35.6	60	21	21	6	5	2	12	21	14	11	12	7	17	20	19	11	12	7	17	20	19	36557	37066	38018	80974	139050	129190	0.475946	0.482573	0.494967	1.05422	1.81033	1.68196	3.128	0.00279034
P42227	Signal transducer and activator of transcription 3 OS=Mus musculus OX=10090 GN=Stat3 PE=1 SV=2	Stat3	88.053	39.5	61	20	19	3	4	7	13	16	18	11	14	13	18	19	18	10	13	12	18	18	17	36275	33732	40489	81246	80336	90378	0.600487	0.558391	0.670244	1.34492	1.32986	1.49609	2.2803	0.000221161
P42232	Signal transducer and activator of transcription 5B OS=Mus musculus OX=10090 GN=Stat5b PE=1 SV=1	Stat5b	90.001	5.6	7	3	3	0	0	0	3	2	2	1	1	2	3	2	3	1	1	2	3	2	3	0	0	46632	58049	57275	49237			0.883211	1.09945	1.08479	0.93255	1.1763
P42337	Phosphatidylinositol 4,5-bisphosphate 3-kinase catalytic subunit alpha isoform OS=Mus musculus OX=10090 GN=Pik3ca PE=1 SV=2	Pik3ca	124.41	3.4	4	3	3	1	1	0	1	1	0	1	2	1	2	1	1	1	2	1	2	1	1	0	0	0	0	0	0
P42567	Epidermal growth factor receptor substrate 15 OS=Mus musculus OX=10090 GN=Eps15 PE=1 SV=1	Eps15	98.47	36	82	20	20	8	13	11	14	16	20	15	16	15	18	19	20	15	16	15	18	19	20	60618	67361	57216	102930	97692	106600	0.738618	0.82078	0.697165	1.25418	1.19036	1.2989	1.6589	0.000717518
P42669	Transcriptional activator protein Pur-alpha OS=Mus musculus OX=10090 GN=Pura PE=1 SV=1	Pura	34.883	49.5	68	12	11	13	10	11	12	11	11	11	11	11	12	12	11	10	10	10	11	11	10	1301800	1261700	1253600	1078500	1176000	1154600	1.0809	1.0476	1.04088	0.895491	0.976447	0.958678	0.8931	0.0168818
P42859	Huntingtin OS=Mus musculus OX=10090 GN=Htt PE=1 SV=2	Htt	344.69	24.2	247	51	51	44	42	48	35	39	39	46	47	49	43	43	44	46	47	49	43	43	44	180860	185270	190310	164640	174120	171670	1.01714	1.04194	1.07029	0.925923	0.979238	0.96546	0.9173	0.0180342
P42932	T-complex protein 1 subunit theta OS=Mus musculus OX=10090 GN=Cct8 PE=1 SV=3	Cct8	59.555	67	174	31	31	29	26	29	31	31	28	29	30	30	29	28	31	29	30	30	29	28	31	584110	579480	598980	575540	590150	562950	1.00385	0.995895	1.02941	0.989124	1.01423	0.967487	0.9807	0.31204
P43006	Excitatory amino acid transporter 2 OS=Mus musculus OX=10090 GN=Slc1a2 PE=1 SV=1	Slc1a2	62.03	35.1	272	19	19	46	45	37	47	52	45	19	19	19	19	19	19	19	19	19	19	19	19	5685300	5352800	5152500	6932500	7056400	6620300	0.926956	0.872744	0.840086	1.1303	1.15051	1.0794	1.2729	0.00215467
P43024	Cytochrome c oxidase subunit 6A1, mitochondrial OS=Mus musculus OX=10090 GN=Cox6a1 PE=1 SV=2	Cox6a1	12.352	42.3	30	3	3	5	5	5	5	5	5	3	3	3	3	3	3	3	3	3	3	3	3	4691500	4946300	4553900	4241600	3884400	4130400	1.06431	1.12211	1.0331	0.962247	0.881213	0.93702	0.8636	0.0145161
P43274	Histone H1.4 OS=Mus musculus OX=10090 GN=H1-4 PE=1 SV=2	H1-4	21.977	22.8	21	6	3	5	4	2	4	4	2	5	6	5	5	6	5	3	3	2	2	3	2	508900	448810	494400	499990	493320	546410	1.02058	0.900071	0.9915	1.00271	0.989334	1.0958	1.0603	0.301198
P43275	Histone H1.1 OS=Mus musculus OX=10090 GN=H1-1 PE=1 SV=2	H1-1	21.785	28.6	20	4	3	3	4	3	3	3	4	3	4	4	4	4	4	3	3	3	3	3	3	170100	168780	177340	197590	210960	267540	0.855985	0.849343	0.892419	0.994322	1.0616	1.34633	1.3097	0.0488155
P43276	Histone H1.5 OS=Mus musculus OX=10090 GN=H1-5 PE=1 SV=2	H1-5	22.576	17.5	6	3	3	0	1	1	1	2	1	1	3	3	3	3	3	1	3	3	3	3	3	0	15866	12496	16309	43514	37128		0.633055	0.498592	0.650731	1.73621	1.48141	2.2789	0.160056
P43277	Histone H1.3 OS=Mus musculus OX=10090 GN=H1-3 PE=1 SV=2	H1-3	22.099	22.6		6	1							5	6	5	5	5	5	1	1	0	0	0	0	0	0	0	0	0	0
P43404	Tyrosine-protein kinase ZAP-70 OS=Mus musculus OX=10090 GN=Zap70 PE=1 SV=3	Zap70	70.111	2.6		1	1							0	1	0	0	0	0	0	1	0	0	0	0	0	0	0	0	0	0
P43406	Integrin alpha-V OS=Mus musculus OX=10090 GN=Itgav PE=1 SV=2	Itgav	115.36	26.4	102	24	24	13	15	14	19	22	19	21	22	19	22	23	20	21	22	19	22	23	20	86137	75000	85035	125280	135580	117500	0.827535	0.72054	0.816948	1.20359	1.30254	1.12885	1.537	0.00207335
P45376	Aldo-keto reductase family 1 member B1 OS=Mus musculus OX=10090 GN=Akr1b1 PE=1 SV=3	Akr1b1	35.732	55.4	102	19	19	17	15	19	18	16	17	18	17	18	18	19	18	18	17	18	18	19	18	639650	640520	648420	710270	655730	751770	0.948482	0.949772	0.961486	1.0532	0.972326	1.11474	1.0981	0.0822447
P45377	Aldose reductase-related protein 2 OS=Mus musculus OX=10090 GN=Akr1b8 PE=1 SV=2	Akr1b8	36.12	42.7	51	9	5	6	7	7	11	11	9	3	4	3	7	7	7	2	2	2	5	5	5	87127	69257	82682	131680	133690	137630	0.814187	0.647195	0.77265	1.23053	1.24931	1.28613	1.6857	0.00172913
P45591	Cofilin-2 OS=Mus musculus OX=10090 GN=Cfl2 PE=1 SV=1	Cfl2	18.709	60.8	63	9	8	11	10	11	10	11	10	8	9	9	9	9	9	7	8	8	8	8	8	630790	604680	587030	569320	588270	549640	1.07225	1.02786	0.997861	0.967757	0.999969	0.934304	0.9368	0.0847783
P45878	Peptidyl-prolyl cis-trans isomerase FKBP2 OS=Mus musculus OX=10090 GN=Fkbp2 PE=1 SV=1	Fkbp2	15.344	48.6	36	7	7	6	6	7	6	6	5	5	6	6	7	6	6	5	6	6	7	6	6	378290	363530	379610	310330	348830	282220	1.10031	1.05738	1.10415	0.902643	1.01463	0.82088	0.8394	0.0467606
P45952	Medium-chain specific acyl-CoA dehydrogenase, mitochondrial OS=Mus musculus OX=10090 GN=Acadm PE=1 SV=1	Acadm	46.481	41.1	65	13	13	9	11	13	9	11	12	9	13	13	12	12	13	9	13	13	12	12	13	134130	134270	163750	220000	191540	201050	0.770316	0.77112	0.940425	1.26347	1.10003	1.15464	1.4175	0.0106328
P46061	Ran GTPase-activating protein 1 OS=Mus musculus OX=10090 GN=Rangap1 PE=1 SV=2	Rangap1	63.53	23.8	53	12	12	10	10	10	5	9	9	12	11	10	8	11	10	12	11	10	8	11	10	174980	200180	196670	220180	197040	179110	0.898747	1.02818	1.01015	1.13091	1.01205	0.91996	1.0428	0.611983
P46062	Signal-induced proliferation-associated protein 1 OS=Mus musculus OX=10090 GN=Sipa1 PE=1 SV=2	Sipa1	112.06	1.1		1	1							0	0	0	1	0	0	0	0	0	1	0	0	0	0	0	0	0	0
P46096	Synaptotagmin-1 OS=Mus musculus OX=10090 GN=Syt1 PE=1 SV=1	Syt1	47.417	56.5	207	24	16	37	35	36	33	34	32	21	22	23	23	21	23	14	14	15	15	13	15	4859900	4830900	4470600	3581600	3451200	3561700	1.17788	1.17085	1.08352	0.86806	0.836455	0.863237	0.7481	0.00058517
P46097	Synaptotagmin-2 OS=Mus musculus OX=10090 GN=Syt2 PE=1 SV=1	Syt2	47.262	37.9	19	15	8	4	4	5	2	3	1	13	14	14	11	13	12	7	7	7	4	6	5	266440	266600	311410	177360	186160	150170	1.17708	1.17779	1.37575	0.783542	0.822419	0.663422	0.6083	0.00390618
P46460	Vesicle-fusing ATPase OS=Mus musculus OX=10090 GN=Nsf PE=1 SV=2	Nsf	82.613	64.2	359	47	46	59	63	57	61	59	60	43	45	45	44	44	42	43	44	44	43	43	41	3789300	3546300	3411500	3007600	3258200	3208300	1.12435	1.05225	1.01225	0.89241	0.966768	0.951961	0.8815	0.0328217
P46467	Vacuolar protein sorting-associated protein 4B OS=Mus musculus OX=10090 GN=Vps4b PE=1 SV=2	Vps4b	49.419	36	30	12	8	2	5	5	6	5	7	8	8	9	9	9	11	4	5	5	7	6	7	29378	29165	34456	36952	38855	38820	0.848969	0.842814	0.995713	1.06784	1.12284	1.12183	1.2326	0.0203914
P46471	26S proteasome regulatory subunit 7 OS=Mus musculus OX=10090 GN=Psmc2 PE=1 SV=5	Psmc2	48.647	62.8	126	24	24	22	19	23	22	19	21	22	21	23	24	23	24	22	21	23	24	23	24	466270	419170	418980	478950	468720	493500	1.01895	0.916022	0.915606	1.04666	1.0243	1.07846	1.1048	0.059326
P46638	Ras-related protein Rab-11B OS=Mus musculus OX=10090 GN=Rab11b PE=1 SV=3	Rab11b	24.489	55.5	72	12	12	10	11	12	13	12	14	10	10	12	12	11	11	10	10	12	12	11	11	728410	708670	736410	707330	719460	724810	1.01049	0.983106	1.02159	0.981247	0.998074	1.0055	0.9899	0.498672
P46660	Alpha-internexin OS=Mus musculus OX=10090 GN=Ina PE=1 SV=3	Ina	55.382	61.5	217	30	25	36	39	34	38	35	35	28	30	30	29	29	28	23	25	25	24	24	23	1839200	1778500	1981800	1920200	1792900	1673700	1.00445	0.971301	1.08233	1.04869	0.979165	0.914066	0.962	0.483893
P46662	Merlin OS=Mus musculus OX=10090 GN=Nf2 PE=1 SV=2	Nf2	69.775	11.2	12	5	5	1	2	1	2	4	2	3	4	3	5	4	4	3	4	3	5	4	4	84825	60897	65783	65079	56907	58326	1.29895	0.932532	1.00735	0.996572	0.871432	0.893162	0.8525	0.235552
P46664	Adenylosuccinate synthetase isozyme 2 OS=Mus musculus OX=10090 GN=Adss2 PE=1 SV=2	Adss2	50.02	30.9	51	10	10	8	8	8	10	9	8	8	8	8	9	8	8	8	8	8	9	8	8	117780	120010	122330	118100	123090	135210	0.959485	0.977652	0.996551	0.962092	1.00274	1.10148	1.0452	0.361407
P46735	Unconventional myosin-Ib OS=Mus musculus OX=10090 GN=Myo1b PE=1 SV=3	Myo1b	128.56	8.6	20	8	8	2	5	3	3	4	3	4	5	4	6	5	4	4	5	4	6	5	4	10362	12731	15253	12485	9198.9	14104	0.838645	1.03038	1.2345	1.01047	0.74451	1.1415	0.9333	0.691177
P46737	Lys-63-specific deubiquitinase BRCC36 OS=Mus musculus OX=10090 GN=Brcc3 PE=1 SV=1	Brcc3	33.34	37.5	29	8	8	5	4	4	5	6	5	7	6	5	7	8	8	7	6	5	7	8	8	55786	51209	53996	49190	51817	51247	1.06854	0.980874	1.03426	0.942202	0.99252	0.981602	0.9457	0.133855
P46935	E3 ubiquitin-protein ligase NEDD4 OS=Mus musculus OX=10090 GN=Nedd4 PE=1 SV=3	Nedd4	102.71	31.9	112	23	21	19	16	22	21	19	15	23	17	22	21	21	21	21	16	20	19	19	19	85825	89649	88671	114510	108030	111690	0.860581	0.898925	0.889118	1.14821	1.08323	1.11993	1.2653	0.000386298
P46938	Transcriptional coactivator YAP1 OS=Mus musculus OX=10090 GN=Yap1 PE=1 SV=2	Yap1	52.383	10.9	5	4	3	0	0	0	3	1	1	2	2	2	4	2	2	1	1	1	3	1	1	0	0	0	0	0	0
P46978	Dolichyl-diphosphooligosaccharide--protein glycosyltransferase subunit STT3A OS=Mus musculus OX=10090 GN=Stt3a PE=1 SV=1	Stt3a	80.597	11.3	40	8	7	6	7	5	8	7	7	8	7	6	8	7	8	7	6	6	7	7	7	43236	49411	52330	73389	77000	73515	0.703251	0.80369	0.851169	1.1937	1.25244	1.19575	1.5444	0.00173013
P47199	Quinone oxidoreductase OS=Mus musculus OX=10090 GN=Cryz PE=1 SV=1	Cryz	35.268	49.8	70	11	11	11	10	11	12	13	13	10	10	11	11	11	10	10	10	11	11	11	10	213930	240770	216630	290950	238000	264840	0.876092	0.986008	0.887149	1.19151	0.974664	1.08458	1.1824	0.0745599
P47212	Galanin peptides OS=Mus musculus OX=10090 GN=Gal PE=2 SV=1	Gal	13.47	12.9		1	1							0	0	0	1	1	1	0	0	0	1	1	1	0	0	0	0	0	0
P47708	Rabphilin-3A OS=Mus musculus OX=10090 GN=Rph3a PE=1 SV=2	Rph3a	75.488	53.3	179	32	31	34	33	32	22	28	30	28	30	30	26	28	29	27	29	29	25	27	28	455710	435070	432020	250000	338940	319260	1.22558	1.17007	1.16186	0.672344	0.911537	0.85861	0.6866	0.0153312
P47738	Aldehyde dehydrogenase, mitochondrial OS=Mus musculus OX=10090 GN=Aldh2 PE=1 SV=1	Aldh2	56.537	55.1	131	23	20	19	24	23	21	23	21	21	22	23	23	22	23	18	19	20	20	19	20	563030	627110	778990	765510	687190	631200	0.833495	0.928357	1.1532	1.13324	1.0173	0.934412	1.0583	0.600635
P47740	Aldehyde dehydrogenase family 3 member A2 OS=Mus musculus OX=10090 GN=Aldh3a2 PE=1 SV=2	Aldh3a2	53.97	34.9	71	14	12	12	10	9	13	14	13	13	12	13	13	12	13	11	10	11	11	10	11	184250	189160	184600	204440	182380	213350	0.954515	0.979951	0.956328	1.05911	0.944827	1.10527	1.0756	0.211266
P47743	Metabotropic glutamate receptor 8 OS=Mus musculus OX=10090 GN=Grm8 PE=1 SV=2	Grm8	101.83	5.5	4	3	3	0	0	1	1	1	1	2	2	1	3	3	1	2	2	1	3	3	1	0	0	0	0	0	0
P47746	Cannabinoid receptor 1 OS=Mus musculus OX=10090 GN=Cnr1 PE=1 SV=1	Cnr1	52.83	15.6	30	7	7	7	5	5	3	5	5	7	6	7	4	6	6	7	6	7	4	6	6	288410	288190	255950	184170	186110	183420	1.2483	1.24735	1.10781	0.797129	0.805526	0.793883	0.6651	0.000524213
P47753	F-actin-capping protein subunit alpha-1 OS=Mus musculus OX=10090 GN=Capza1 PE=1 SV=4	Capza1	32.939	60.8	47	11	9	7	9	9	7	6	9	10	11	11	11	9	11	8	9	9	9	7	9	171470	191870	195000	224260	229160	235380	0.824943	0.923088	0.938146	1.07892	1.10249	1.13241	1.2337	0.00781536
P47754	F-actin-capping protein subunit alpha-2 OS=Mus musculus OX=10090 GN=Capza2 PE=1 SV=3	Capza2	32.967	74.5	146	16	14	21	23	26	24	27	25	13	16	15	16	16	16	11	14	13	14	14	14	1874000	1893700	1809000	1446900	1575900	1555300	1.10726	1.1189	1.06885	0.854906	0.931126	0.918955	0.8209	0.00271964
P47757	F-actin-capping protein subunit beta OS=Mus musculus OX=10090 GN=Capzb PE=1 SV=3	Capzb	31.345	59.6	125	18	18	19	21	21	23	20	21	16	17	17	18	18	18	16	17	17	18	18	18	1392600	1433500	1365400	1147100	1175500	1237900	1.07786	1.10952	1.05681	0.887848	0.90983	0.958127	0.8495	0.00352349
P47758	Signal recognition particle receptor subunit beta OS=Mus musculus OX=10090 GN=Srprb PE=1 SV=1	Srprb	29.579	32.7	37	7	7	6	6	6	6	5	8	6	7	6	6	5	7	6	7	6	6	5	7	76941	67326	71715	75865	81454	63680	1.05644	0.924425	0.984688	1.04167	1.11841	0.874363	1.0232	0.827836
P47759	Neuronal vesicle trafficking-associated protein 2 OS=Mus musculus OX=10090 GN=Nsg2 PE=1 SV=1	Nsg2	19	36.8	16	3	3	4	3	3	1	3	2	3	3	3	3	3	3	3	3	3	3	3	3	49680	51364	49619	23765	45294	32443	1.18208	1.22215	1.18063	0.565463	1.07772	0.771947	0.6737	0.0828188
P47791	Glutathione reductase, mitochondrial OS=Mus musculus OX=10090 GN=Gsr PE=1 SV=3	Gsr	53.662	40.8	82	13	13	13	13	15	14	14	13	13	10	11	12	12	10	13	10	11	12	12	10	119310	118640	127300	133650	131260	129700	0.942095	0.936804	1.00518	1.05533	1.03645	1.02414	1.0804	0.0326099
P47802	Metaxin-1 OS=Mus musculus OX=10090 GN=Mtx1 PE=1 SV=1	Mtx1	35.623	39.1	46	10	10	6	8	9	9	6	8	8	7	8	9	7	9	8	7	8	9	7	9	184990	198950	187990	180760	167450	180640	1.00832	1.08441	1.02467	0.985265	0.912716	0.984611	0.9247	0.0800061
P47809	Dual specificity mitogen-activated protein kinase kinase 4 OS=Mus musculus OX=10090 GN=Map2k4 PE=1 SV=2	Map2k4	44.113	58.9	98	18	16	17	18	19	18	12	14	14	17	15	16	11	14	13	15	15	16	11	14	280820	271480	272000	214570	215020	204950	1.15497	1.11656	1.1187	0.882496	0.884346	0.84293	0.7698	0.000164647
P47811	Mitogen-activated protein kinase 14 OS=Mus musculus OX=10090 GN=Mapk14 PE=1 SV=3	Mapk14	41.287	20.6	11	6	6	0	1	0	4	3	3	0	4	2	5	4	5	0	4	2	5	4	5	0	16097	25288	30798	24095	33441		0.620457	0.974722	1.1871	0.928738	1.28898	1.423	0.178878
P47856	Glutamine--fructose-6-phosphate aminotransferase [isomerizing] 1 OS=Mus musculus OX=10090 GN=Gfpt1 PE=1 SV=3	Gfpt1	78.538	33.9	49	16	11	6	5	6	10	9	13	9	12	12	16	12	15	7	9	9	11	10	11	42539	41902	38988	70916	68080	76843	0.752308	0.741042	0.689508	1.25416	1.204	1.35898	1.7487	0.000234093
P47857	ATP-dependent 6-phosphofructokinase, muscle type OS=Mus musculus OX=10090 GN=Pfkm PE=1 SV=3	Pfkm	85.268	49	276	34	30	40	43	42	47	55	49	31	31	32	32	34	33	27	27	28	29	30	29	1581600	1536400	1559400	1717800	1899900	1821900	0.937986	0.911179	0.92482	1.01876	1.12676	1.0805	1.163	0.00781351
P47867	Secretogranin-3 OS=Mus musculus OX=10090 GN=Scg3 PE=1 SV=1	Scg3	53.326	22.1	31	8	8	5	4	6	5	6	5	8	8	6	6	7	7	8	8	6	6	7	7	38747	31669	31684	41339	53877	44434	0.961663	0.785994	0.786366	1.02599	1.33718	1.10281	1.3678	0.0398558
P47877	Insulin-like growth factor-binding protein 2 OS=Mus musculus OX=10090 GN=Igfbp2 PE=2 SV=2	Igfbp2	32.846	3.9		1	1							0	0	0	0	1	1	0	0	0	0	1	1	0	0	0	0	0	0
P47911	60S ribosomal protein L6 OS=Mus musculus OX=10090 GN=Rpl6 PE=1 SV=3	Rpl6	33.509	36.8	74	12	12	12	12	14	12	12	12	11	11	12	11	11	11	11	11	12	11	11	11	410120	362880	388350	363100	391980	373380	1.07464	0.950856	1.0176	0.951433	1.02711	0.978369	0.9717	0.540523
P47915	60S ribosomal protein L29 OS=Mus musculus OX=10090 GN=Rpl29 PE=1 SV=2	Rpl29	17.587	11.9	15	2	2	2	3	3	1	3	3	2	2	2	2	2	2	2	2	2	2	2	2	96853	94808	92709	75248	98141	94771	1.05174	1.02953	1.00674	0.817128	1.06573	1.02913	0.943	0.481797
P47934	Carnitine O-acetyltransferase OS=Mus musculus OX=10090 GN=Crat PE=1 SV=3	Crat	70.839	28.3	78	16	16	12	12	14	12	14	14	15	15	15	15	15	16	15	15	15	15	15	16	114580	119580	117390	143290	133280	142560	0.892043	0.93097	0.91392	1.11556	1.03763	1.10988	1.1922	0.00266529
P47941	Crk-like protein OS=Mus musculus OX=10090 GN=Crkl PE=1 SV=2	Crkl	33.83	54.1	53	13	13	8	10	10	8	10	7	12	12	12	10	11	9	12	12	12	10	11	9	123390	116710	117110	128720	132130	131670	0.987475	0.934016	0.937217	1.03013	1.05742	1.05374	1.0988	0.00879436
P47955	60S acidic ribosomal protein P1 OS=Mus musculus OX=10090 GN=Rplp1 PE=1 SV=1	Rplp1	11.475	66.7	14	3	3	1	2	2	4	2	3	1	2	2	3	2	3	1	2	2	3	2	3	0	1102100	1162100	1038000	1093700	1127100		0.997737	1.05205	0.939707	0.990132	1.02037	0.9595	0.341078
P47962	60S ribosomal protein L5 OS=Mus musculus OX=10090 GN=Rpl5 PE=1 SV=3	Rpl5	34.4	54.2	90	14	14	16	13	15	15	15	16	14	12	13	13	12	13	14	12	13	13	12	13	551090	554270	568950	590080	578130	587030	0.964132	0.969696	0.995378	1.03235	1.01144	1.02701	1.0483	0.0150669
P47963	60S ribosomal protein L13 OS=Mus musculus OX=10090 GN=Rpl13 PE=1 SV=3	Rpl13	24.305	39.3	32	8	8	5	7	6	3	5	6	8	8	7	7	8	8	8	8	7	7	8	8	498670	448500	474520	451920	499480	465560	1.05403	0.947986	1.00298	0.955215	1.05574	0.984045	0.9967	0.942361
P47964	60S ribosomal protein L36 OS=Mus musculus OX=10090 GN=Rpl36 PE=1 SV=2	Rpl36	12.215	18.1	9	2	2	2	1	2	2	1	1	2	1	2	2	2	1	2	1	2	2	2	1	298710	0	359940	306290	328410	0	0.923833		1.1132	0.947276	1.01569		0.9636	0.769745
P48024	Eukaryotic translation initiation factor 1 OS=Mus musculus OX=10090 GN=Eif1 PE=1 SV=2	Eif1	12.746	64.6		7	1							6	6	6	6	7	6	1	1	1	1	1	1	295610	288520	294410	323170	277290	271750
P48036	Annexin A5 OS=Mus musculus OX=10090 GN=Anxa5 PE=1 SV=1	Anxa5	35.752	58.3	106	17	17	14	15	17	20	20	20	14	14	16	17	17	17	14	14	16	17	17	17	424700	447570	507350	1610000	1220200	1512600	0.445301	0.46928	0.53196	1.6881	1.27939	1.58597	3.1478	0.000323822
P48193	Protein 4.1 OS=Mus musculus OX=10090 GN=Epb41 PE=1 SV=2	Epb41	95.91	20.9	32	14	10	4	4	4	8	6	6	11	10	12	11	11	11	7	7	8	9	9	8	15371	13466	20486	28054	25119	21067	0.746388	0.653885	0.994764	1.36225	1.21973	1.02298	1.5052	0.0489344
P48302	Endothelin receptor type B OS=Mus musculus OX=10090 GN=Ednrb PE=2 SV=1	Ednrb	49.56	5.2	4	2	2	0	0	0	2	1	1	0	0	0	2	1	1	0	0	0	2	1	1	0	0	0	0	0	0
P48318	Glutamate decarboxylase 1 OS=Mus musculus OX=10090 GN=Gad1 PE=1 SV=2	Gad1	66.648	32.4	89	16	15	15	18	15	14	14	13	13	15	14	13	12	12	13	15	13	12	12	12	479610	507620	482390	380500	353140	353770	1.12539	1.19112	1.13192	0.892833	0.828633	0.830111	0.7399	0.000586874
P48320	Glutamate decarboxylase 2 OS=Mus musculus OX=10090 GN=Gad2 PE=1 SV=1	Gad2	65.223	36.8	91	16	15	14	15	18	16	14	14	12	13	15	14	13	12	12	13	14	13	13	12	539880	525290	555840	508560	486560	432700	1.06247	1.03375	1.09387	1.00083	0.957535	0.85154	0.8808	0.0644096
P48381	Transcription factor RFX3 OS=Mus musculus OX=10090 GN=Rfx3 PE=1 SV=2	Rfx3	83.511	12.6	11	5	4	2	3	1	1	3	1	4	5	4	3	5	3	3	4	3	3	4	3	43983	27010	23287	30612	28831	31243	1.42674	0.876161	0.755393	0.993004	0.935231	1.01347	0.9619	0.995781
P48410	ATP-binding cassette sub-family D member 1 OS=Mus musculus OX=10090 GN=Abcd1 PE=1 SV=1	Abcd1	81.858	2.7		1	1							0	0	0	1	1	1	0	0	0	1	1	1	0	0	0	0	0	0
P48428	Tubulin-specific chaperone A OS=Mus musculus OX=10090 GN=Tbca PE=1 SV=3	Tbca	12.758	50.9	24	7	7	3	3	5	3	5	5	4	7	6	6	6	6	4	7	6	6	6	6	163900	149300	175880	180600	163690	151170	0.998842	0.909867	1.07185	1.10062	0.997562	0.921263	1.013	0.866409
P48437	Prospero homeobox protein 1 OS=Mus musculus OX=10090 GN=Prox1 PE=1 SV=2	Prox1	83.125	2.2		1	1							1	1	1	1	1	1	1	1	1	1	1	1	0	0	0	0	0	0
P48453	Serine/threonine-protein phosphatase 2B catalytic subunit beta isoform OS=Mus musculus OX=10090 GN=Ppp3cb PE=1 SV=2	Ppp3cb	59.173	51.8	144	22	14	27	26	25	22	21	23	22	21	21	20	20	21	14	14	14	12	13	13	2660800	2501900	2325300	1674900	1798200	1762700	1.25472	1.17979	1.09651	0.789811	0.847954	0.831214	0.6992	0.00129461
P48542	G protein-activated inward rectifier potassium channel 2 OS=Mus musculus OX=10090 GN=Kcnj6 PE=1 SV=1	Kcnj6	48.651	19.1	21	5	5	4	4	4	3	2	4	4	5	5	4	4	5	4	5	5	4	4	5	39596	36876	35363	29954	37037	36393	1.10388	1.02805	0.98587	0.835075	1.03254	1.01459	0.9244	0.339079
P48543	G protein-activated inward rectifier potassium channel 3 OS=Mus musculus OX=10090 GN=Kcnj9 PE=1 SV=2	Kcnj9	43.973	3.3		1	1							1	1	1	1	1	1	1	1	1	1	1	1	0	0	0	0	0	0
P48678	Prelamin-A/C OS=Mus musculus OX=10090 GN=Lmna PE=1 SV=2	Lmna	74.237	58.6	190	35	34	24	31	32	39	30	34	28	29	28	33	30	28	27	28	27	32	29	27	226530	217810	256060	363840	311310	278860	0.82155	0.789925	0.928645	1.31953	1.12902	1.01133	1.3621	0.0286552
P48722	Heat shock 70 kDa protein 4L OS=Mus musculus OX=10090 GN=Hspa4l PE=1 SV=2	Hspa4l	94.381	58	248	40	38	41	46	42	41	37	41	37	39	38	37	33	37	35	37	36	35	31	35	549540	533570	531940	388440	419050	383190	1.17518	1.14103	1.13754	0.830672	0.89613	0.819444	0.7372	0.000503855
P48758	Carbonyl reductase [NADPH] 1 OS=Mus musculus OX=10090 GN=Cbr1 PE=1 SV=3	Cbr1	30.641	72.2	113	18	17	16	22	19	18	17	21	17	18	18	18	17	18	16	17	17	17	16	17	1208300	1112000	1165200	1089000	1052800	1051500	1.08549	0.998982	1.04678	0.978319	0.945799	0.944631	0.9162	0.0307859
P48759	Pentraxin-related protein PTX3 OS=Mus musculus OX=10090 GN=Ptx3 PE=1 SV=2	Ptx3	41.811	11	5	3	3	0	0	0	3	0	2	0	0	0	3	1	2	0	0	0	3	1	2	0	0	0	47506	0	16909				1.475		0.525002
P48771	Cytochrome c oxidase subunit 7A2, mitochondrial OS=Mus musculus OX=10090 GN=Cox7a2 PE=1 SV=2	Cox7a2	9.2908	27.7	21	2	2	3	4	3	4	4	3	2	2	2	2	2	2	2	2	2	2	2	2	1196300	1227500	1225400	1020900	1251400	1123900	1.01879	1.04536	1.04357	0.869418	1.06572	0.957135	0.9307	0.273878
P48774	Glutathione S-transferase Mu 5 OS=Mus musculus OX=10090 GN=Gstm5 PE=1 SV=1	Gstm5	26.635	70.1	129	18	17	19	24	24	21	19	22	18	18	17	16	17	18	17	17	16	15	16	17	978570	951640	971500	907690	859860	983490	1.03868	1.0101	1.03118	0.96345	0.912681	1.04391	0.9481	0.241788
P48962	ADP/ATP translocase 1 OS=Mus musculus OX=10090 GN=Slc25a4 PE=1 SV=4	Slc25a4	32.904	70.1	332	28	16	51	56	58	57	53	57	23	26	25	27	24	28	13	15	14	15	13	16	12938000	13487000	13161000	12468000	12818000	12943000	0.997597	1.03993	1.01479	0.961357	0.988344	0.997982	0.9657	0.101571
P48986	Neurogenic differentiation factor 6 OS=Mus musculus OX=10090 GN=Neurod6 PE=2 SV=1	Neurod6	38.643	3.3		1	1							1	1	1	1	1	1	1	1	1	1	1	1	0	0	0	0	0	0
P49025	Citron Rho-interacting kinase OS=Mus musculus OX=10090 GN=Cit PE=1 SV=3	Cit	235.39	8	43	12	12	9	8	12	5	3	6	10	10	11	7	9	8	10	10	11	7	9	8	54353	51045	70272	36544	43854	37809	1.10971	1.04217	1.43472	0.746108	0.895354	0.771935	0.6729	0.0258814
P49070	Calcium signal-modulating cyclophilin ligand OS=Mus musculus OX=10090 GN=Camlg PE=1 SV=2	Camlg	32.542	15.3	17	3	3	3	3	3	2	4	2	3	3	3	3	3	3	3	3	3	3	3	3	53382	49860	51994	41850	50772	44396	1.09594	1.02363	1.06744	0.859184	1.04235	0.911454	0.8826	0.102445
P49138	MAP kinase-activated protein kinase 2 OS=Mus musculus OX=10090 GN=Mapkapk2 PE=1 SV=2	Mapkapk2	44.049	4.4		1	1							0	0	0	1	0	0	0	0	0	1	0	0	0	0	0	0	0	0
P49312	Heterogeneous nuclear ribonucleoprotein A1 OS=Mus musculus OX=10090 GN=Hnrnpa1 PE=1 SV=2	Hnrnpa1	34.196	50	118	15	14	19	21	17	21	20	20	15	15	15	15	15	15	14	14	14	14	14	14	753880	774720	768910	762500	776230	700980	0.996928	1.02449	1.0168	1.00833	1.02648	0.926973	0.9748	0.461984
P49442	Inositol polyphosphate 1-phosphatase OS=Mus musculus OX=10090 GN=Inpp1 PE=1 SV=2	Inpp1	43.346	26.8	38	8	8	8	4	7	6	7	6	8	7	8	7	8	6	8	7	8	7	8	6	222330	233510	247110	177910	188520	162690	1.08271	1.13716	1.20339	0.866396	0.918065	0.792276	0.7527	0.00563513
P49443	Protein phosphatase 1A OS=Mus musculus OX=10090 GN=Ppm1a PE=1 SV=1	Ppm1a	42.432	55	95	16	14	16	15	15	17	16	16	16	15	14	16	15	15	14	13	12	14	13	13	192470	183400	185950	159800	178570	159050	1.09024	1.03886	1.0533	0.905177	1.0115	0.900929	0.8854	0.0384099
P49446	Receptor-type tyrosine-protein phosphatase epsilon OS=Mus musculus OX=10090 GN=Ptpre PE=1 SV=3	Ptpre	80.687	26.8	50	15	13	8	8	9	8	8	9	13	11	10	9	11	11	11	10	10	8	10	11	68631	73324	62533	65646	78617	68419	0.987094	1.05459	0.899389	0.944162	1.13072	0.984045	1.0401	0.619525
P49615	Cyclin-dependent-like kinase 5 OS=Mus musculus OX=10090 GN=Cdk5 PE=1 SV=1	Cdk5	33.288	59.2	95	16	15	17	16	13	15	18	16	14	15	16	15	16	15	13	14	15	14	15	14	611610	547040	566170	475520	521830	508540	1.13587	1.01595	1.05148	0.883125	0.969131	0.944449	0.8731	0.0347327
P49710	Hematopoietic lineage cell-specific protein OS=Mus musculus OX=10090 GN=Hcls1 PE=1 SV=2	Hcls1	54.24	12.6	14	4	4	1	1	2	3	3	4	1	3	3	4	4	4	1	3	3	4	4	4	0	11805	11593	63275	53001	82825		0.265282	0.260518	1.42192	1.19104	1.86124	5.6729	0.00197984
P49722	Proteasome subunit alpha type-2 OS=Mus musculus OX=10090 GN=Psma2 PE=1 SV=3	Psma2	25.926	60.3	79	11	11	13	12	13	13	14	14	11	10	11	9	10	10	11	10	11	9	10	10	258890	303310	301880	370090	375190	360790	0.788437	0.923716	0.919361	1.12709	1.14262	1.09877	1.2801	0.00942696
P49769	Presenilin-1 OS=Mus musculus OX=10090 GN=Psen1 PE=1 SV=1	Psen1	52.639	10.7	16	3	3	3	2	3	2	3	3	3	3	3	3	3	3	3	3	3	3	3	3	36165	43161	35107	46202	48888	53940	0.823607	0.982931	0.799513	1.05219	1.11336	1.22841	1.3023	0.0277446
P49813	Tropomodulin-1 OS=Mus musculus OX=10090 GN=Tmod1 PE=1 SV=2	Tmod1	40.466	43.5	46	12	11	7	7	7	9	7	9	10	9	10	11	9	10	9	8	9	10	8	9	44370	42063	39642	57674	59832	54386	0.893455	0.847	0.798249	1.16135	1.2048	1.09514	1.3634	0.00192096
P49817	Caveolin-1 OS=Mus musculus OX=10090 GN=Cav1 PE=1 SV=1	Cav1	20.538	25.3	19	3	3	2	2	2	5	4	4	2	2	2	3	3	3	2	2	2	3	3	3	36063	52863	46462	143830	99689	88744	0.462691	0.678237	0.596111	1.84535	1.27902	1.13859	2.4542	0.0084462
P49935	Pro-cathepsin H OS=Mus musculus OX=10090 GN=Ctsh PE=1 SV=2	Ctsh	37.17	15.3	9	3	3	0	0	1	3	2	3	0	1	1	3	2	3	0	1	1	3	2	3	0	0	0	70321	64195	96061				0.914935	0.835231	1.24983
P49962	Signal recognition particle 9 kDa protein OS=Mus musculus OX=10090 GN=Srp9 PE=1 SV=2	Srp9	10.194	44.2	12	4	4	2	2	2	3	1	2	3	3	3	4	3	3	3	3	3	4	3	3	86304	82472	84585	82143	74475	72941	1.07228	1.02467	1.05092	1.02058	0.925309	0.906249	0.9061	0.0622755
P50114	Protein S100-B OS=Mus musculus OX=10090 GN=S100b PE=1 SV=2	S100b	10.728	40.2	26	3	3	4	3	4	5	5	5	3	3	3	3	3	3	3	3	3	3	3	3	86950	129260	136830	389500	306810	408590	0.357834	0.531956	0.56311	1.60295	1.26265	1.68151	3.1297	0.00235703
P50136	2-oxoisovalerate dehydrogenase subunit alpha, mitochondrial OS=Mus musculus OX=10090 GN=Bckdha PE=1 SV=1	Bckdha	50.37	36.7	50	12	12	9	8	9	7	10	7	12	10	10	10	11	9	12	10	10	10	11	9	99142	109500	99213	121160	112200	125160	0.892669	0.985931	0.893308	1.09092	1.01024	1.12693	1.1646	0.0300753
P50153	Guanine nucleotide-binding protein G(I)/G(S)/G(O) subunit gamma-4 OS=Mus musculus OX=10090 GN=Gng4 PE=1 SV=1	Gng4	8.4047	73.3	24	4	4	5	5	4	4	3	3	4	4	4	3	2	4	4	4	4	3	2	4	522280	515270	474910	407860	400460	389120	1.15638	1.14086	1.0515	0.903044	0.88666	0.861552	0.7917	0.00205556
P50171	Estradiol 17-beta-dehydrogenase 8 OS=Mus musculus OX=10090 GN=Hsd17b8 PE=1 SV=2	Hsd17b8	26.588	47.9	50	8	8	6	8	9	10	8	9	7	7	8	8	8	8	7	7	8	8	8	8	161470	182890	182010	173990	153380	175860	0.940967	1.06579	1.06066	1.01393	0.893823	1.02483	0.956	0.492336
P50172	Corticosteroid 11-beta-dehydrogenase isozyme 1 OS=Mus musculus OX=10090 GN=Hsd11b1 PE=1 SV=3	Hsd11b1	32.364	12.7	11	3	3	3	2	1	2	2	1	3	3	3	3	3	3	3	3	3	3	3	3	90371	81676	91629	65790	83468	94635	1.06828	0.965496	1.08315	0.777707	0.98668	1.11868	0.925	0.478997
P50247	Adenosylhomocysteinase OS=Mus musculus OX=10090 GN=Ahcy PE=1 SV=3	Ahcy	47.688	48.6	92	20	20	13	13	15	17	16	18	19	19	18	18	19	19	19	19	18	18	19	19	365690	389750	410850	416900	402500	388240	0.924265	0.985075	1.03841	1.0537	1.0173	0.981259	1.0355	0.418445
P50396	Rab GDP dissociation inhibitor alpha OS=Mus musculus OX=10090 GN=Gdi1 PE=1 SV=3	Gdi1	50.521	71.8	217	31	24	38	37	37	39	32	34	30	29	29	29	29	30	23	22	22	22	22	23	4581900	4598500	4337000	3899700	3946900	3598900	1.10129	1.10528	1.04243	0.937319	0.948664	0.86502	0.8467	0.00851991
P50427	Steryl-sulfatase OS=Mus musculus OX=10090 GN=Sts PE=1 SV=1	Sts	66.59	5.9	5	2	2	0	0	0	2	1	2	1	1	1	2	1	2	1	1	1	2	1	2	0	0	0	33353	0	41747				0.888229		1.11177
P50428	Arylsulfatase A OS=Mus musculus OX=10090 GN=Arsa PE=1 SV=2	Arsa	53.748	15.6	21	4	4	3	2	3	5	4	4	3	3	2	4	3	3	3	3	2	4	3	3	66347	70354	65308	83341	78249	75235	0.907136	0.961922	0.89293	1.13949	1.06987	1.02866	1.1723	0.0132803
P50429	Arylsulfatase B OS=Mus musculus OX=10090 GN=Arsb PE=1 SV=3	Arsb	59.646	17.6	61	10	10	11	10	11	11	8	10	9	10	10	10	8	10	9	10	10	10	8	10	107200	119280	103660	104940	101480	130910	0.963639	1.07223	0.931817	0.943323	0.912221	1.17677	1.0218	0.86141
P50431	Serine hydroxymethyltransferase, cytosolic OS=Mus musculus OX=10090 GN=Shmt1 PE=1 SV=3	Shmt1	52.6	10	3	3	3	0	1	2	0	0	0	1	1	3	1	1	1	1	1	3	1	1	1	0	0	0	0	0	0
P50516	V-type proton ATPase catalytic subunit A OS=Mus musculus OX=10090 GN=Atp6v1a PE=1 SV=2	Atp6v1a	68.325	74.4	380	38	38	63	71	62	60	61	63	36	38	37	36	36	36	36	38	37	36	36	36	3748500	3668600	3651500	3390600	3681300	3596800	1.03467	1.01262	1.0079	0.935884	1.01612	0.9928	0.9639	0.221214
P50518	V-type proton ATPase subunit E 1 OS=Mus musculus OX=10090 GN=Atp6v1e1 PE=1 SV=2	Atp6v1e1	26.157	45.1	133	13	13	23	20	24	20	23	23	13	13	13	12	13	13	13	13	13	12	13	13	2941800	2776800	2742100	2585000	2835300	2685500	1.06545	1.00569	0.993125	0.936227	1.02688	0.972625	0.9581	0.279187
P50543	Protein S100-A11 OS=Mus musculus OX=10090 GN=S100a11 PE=1 SV=1	S100a11	11.083	27.6	5	2	2	0	1	0	1	1	2	0	1	0	1	1	2	0	1	0	1	1	2	0	0	0	0	0	0
P50544	Very long-chain specific acyl-CoA dehydrogenase, mitochondrial OS=Mus musculus OX=10090 GN=Acadvl PE=1 SV=3	Acadvl	70.875	55.3	130	29	29	22	18	19	24	23	24	23	19	22	26	24	27	23	19	22	26	24	27	147010	159860	183760	295660	266510	250560	0.676759	0.735913	0.845937	1.36107	1.22687	1.15345	1.6565	0.00333737
P50571	Gamma-aminobutyric acid receptor subunit beta-1 OS=Mus musculus OX=10090 GN=Gabrb1 PE=1 SV=1	Gabrb1	54.1	27.4	78	11	5	13	14	12	14	12	13	11	11	10	11	10	11	5	5	4	5	4	5	471130	464140	442530	417470	418220	488680	1.04611	1.03059	0.98261	0.926966	0.928631	1.08508	0.9612	0.491731
P50580	Proliferation-associated protein 2G4 OS=Mus musculus OX=10090 GN=Pa2g4 PE=1 SV=3	Pa2g4	43.698	52.3	93	15	15	15	13	17	14	17	17	15	13	15	13	14	15	15	13	15	13	14	15	240460	246720	256090	265960	260340	269000	0.937728	0.96214	0.998681	1.03717	1.01525	1.04903	1.07	0.0302428
P50586	Tubby protein OS=Mus musculus OX=10090 GN=Tub PE=1 SV=1	Tub	55.361	15.6	7	5	5	2	3	2	0	0	0	2	3	3	2	3	2	2	3	3	2	3	2	23359	33092	13749	10846	0	16648	1.19552	1.69366	0.703677	0.555101		0.852048	0.5875	0.271503
P50608	Fibromodulin OS=Mus musculus OX=10090 GN=Fmod PE=2 SV=1	Fmod	43.054	2.9		1	1							0	1	0	1	1	0	0	1	0	1	1	0	0	0	0	0	0	0
P50637	Translocator protein OS=Mus musculus OX=10090 GN=Tspo PE=1 SV=1	Tspo	18.841	8.3		1	1							1	0	1	1	1	1	1	0	1	1	1	1	0	0	0	0	0	0
P51125	Calpastatin OS=Mus musculus OX=10090 GN=Cast PE=1 SV=2	Cast	84.921	11.8	11	4	4	2	2	1	3	2	1	2	3	3	3	2	1	2	3	3	3	2	1	15103	10426	16920	26447	20357	0	0.846078	0.58407	0.947867	1.48158	1.14041		1.6539	0.0937971
P51141	Segment polarity protein dishevelled homolog DVL-1 OS=Mus musculus OX=10090 GN=Dvl1 PE=1 SV=2	Dvl1	75.358	3.9	4	2	2	1	0	1	1	1	0	2	1	1	1	1	1	2	1	1	1	1	1	0	0	0	0	0	0
P51150	Ras-related protein Rab-7a OS=Mus musculus OX=10090 GN=Rab7a PE=1 SV=2	Rab7a	23.489	77.3	102	17	17	17	19	14	18	17	17	16	16	16	16	17	17	16	16	16	16	17	17	1217800	1206100	1180700	1256300	1280600	1252500	0.988207	0.978712	0.958101	1.01945	1.03917	1.01636	1.0513	0.0120765
P51163	Uroporphyrinogen-III synthase OS=Mus musculus OX=10090 GN=Uros PE=1 SV=1	Uros	28.504	63.4	45	10	10	7	7	9	7	8	7	9	7	9	9	9	8	9	7	9	9	9	8	68887	68770	65013	71243	69012	74185	0.990918	0.989235	0.935192	1.02481	0.992717	1.06713	1.0581	0.116885
P51174	Long-chain specific acyl-CoA dehydrogenase, mitochondrial OS=Mus musculus OX=10090 GN=Acadl PE=1 SV=2	Acadl	47.907	36.7	85	14	14	12	12	14	15	16	16	10	11	10	13	12	12	10	11	10	13	12	12	486520	530170	582570	766400	661950	687730	0.785694	0.856185	0.940808	1.23768	1.069	1.11063	1.3232	0.0145475
P51175	Protoporphyrinogen oxidase OS=Mus musculus OX=10090 GN=Ppox PE=1 SV=1	Ppox	50.87	36.1	41	11	11	4	7	8	7	8	7	7	7	8	9	9	9	7	7	8	9	9	9	26622	29586	33708	37616	37829	34282	0.800088	0.889167	1.01305	1.1305	1.1369	1.0303	1.2203	0.0545833
P51410	60S ribosomal protein L9 OS=Mus musculus OX=10090 GN=Rpl9 PE=2 SV=2	Rpl9	21.881	35.4	28	6	6	5	4	5	5	4	5	5	4	5	5	4	5	5	4	5	5	4	5	195010	163600	168060	222700	198620	216270	1.00498	0.843111	0.866095	1.14768	1.02359	1.11454	1.2106	0.0402629
P51432	1-phosphatidylinositol 4,5-bisphosphate phosphodiesterase beta-3 OS=Mus musculus OX=10090 GN=Plcb3 PE=1 SV=2	Plcb3	139.49	18.2	49	19	19	2	5	2	13	15	12	8	7	8	18	16	15	8	7	8	18	16	15	23071	28114	25732	62621	61891	70809	0.508474	0.61962	0.567121	1.38014	1.36405	1.5606	2.5394	0.000199576
P51569	Alpha-galactosidase A OS=Mus musculus OX=10090 GN=Gla PE=1 SV=1	Gla	47.642	9.1	5	3	3	1	0	0	2	1	1	1	2	1	3	2	3	1	2	1	3	2	3	0	0	0	22106	21624	23989				0.979312	0.957959	1.06273
P51642	Ciliary neurotrophic factor OS=Mus musculus OX=10090 GN=Cntf PE=2 SV=1	Cntf	22.587	43.9	17	7	7	0	0	0	7	3	7	0	0	0	7	5	7	0	0	0	7	5	7	0	0	0	60805	37203	76442				1.04566	0.639776	1.31457
P51655	Glypican-4 OS=Mus musculus OX=10090 GN=Gpc4 PE=1 SV=2	Gpc4	62.586	44.5	128	19	17	19	22	19	23	22	23	19	19	18	18	19	19	17	17	17	17	17	17	138770	138250	121630	182970	190130	244970	0.818928	0.815859	0.717779	1.07977	1.12202	1.44565	1.5504	0.0130233
P51660	Peroxisomal multifunctional enzyme type 2 OS=Mus musculus OX=10090 GN=Hsd17b4 PE=1 SV=3	Hsd17b4	79.481	31.8	117	18	18	19	17	17	22	22	20	17	17	16	16	17	16	17	17	16	16	17	16	117330	119230	126770	176630	178400	197830	0.768378	0.780821	0.830199	1.15673	1.16832	1.29556	1.5216	0.000634154
P51791	H(+)/Cl(-) exchange transporter 3 OS=Mus musculus OX=10090 GN=Clcn3 PE=1 SV=3	Clcn3	90.811	14.5	42	10	8	6	7	7	8	9	5	9	8	10	9	10	9	7	6	8	8	8	7	86215	84808	87088	90384	96136	107080	0.93761	0.922309	0.947105	0.982949	1.0455	1.16452	1.1375	0.0652417
P51807	Dynein light chain Tctex-type 1 OS=Mus musculus OX=10090 GN=Dynlt1 PE=1 SV=1	Dynlt1	12.483	30.1	10	2	2	1	1	2	2	2	2	2	1	2	2	2	2	2	1	2	2	2	2	10281	0	16066	24504	26957	36943	0.44797		0.700037	1.0677	1.17459	1.6097	2.2369	0.0387767
P51830	Adenylate cyclase type 9 OS=Mus musculus OX=10090 GN=Adcy9 PE=1 SV=1	Adcy9	150.95	27.8	123	29	29	21	20	27	20	17	18	26	26	26	23	21	23	26	26	26	23	21	23	107530	105440	106040	77273	97812	86101	1.112	1.09039	1.09659	0.799106	1.01151	0.890399	0.8187	0.0402285
P51855	Glutathione synthetase OS=Mus musculus OX=10090 GN=Gss PE=1 SV=1	Gss	52.246	33.1	45	11	11	7	9	7	6	8	8	9	9	7	8	8	8	9	9	7	8	8	8	82443	88882	91907	87780	77135	87614	0.959084	1.03399	1.06918	1.02117	0.897334	1.01924	0.9593	0.473534
P51859	Hepatoma-derived growth factor OS=Mus musculus OX=10090 GN=Hdgf PE=1 SV=2	Hdgf	26.268	56.1	43	9	8	6	6	8	9	7	7	9	8	7	9	8	9	8	7	6	8	7	8	184190	196740	205520	177890	173040	166790	1.00088	1.06907	1.11678	0.966645	0.94029	0.906328	0.8828	0.0283326
P51863	V-type proton ATPase subunit d 1 OS=Mus musculus OX=10090 GN=Atp6v0d1 PE=1 SV=2	Atp6v0d1	40.301	48.7	80	14	14	12	13	15	15	14	11	12	13	13	14	13	11	12	13	13	14	13	11	1837300	1870400	1739000	1662100	1664500	1681900	1.05438	1.07338	0.997972	0.953841	0.955218	0.965204	0.9195	0.0199242
P51880	Fatty acid-binding protein, brain OS=Mus musculus OX=10090 GN=Fabp7 PE=1 SV=2	Fabp7	14.893	29.5	29	4	4	4	6	5	4	5	5	4	4	4	3	4	4	4	4	4	3	4	4	402660	323430	308720	335190	414940	661750	0.98744	0.793145	0.757072	0.821984	1.01755	1.62281	1.3644	0.272038
P51881	ADP/ATP translocase 2 OS=Mus musculus OX=10090 GN=Slc25a5 PE=1 SV=3	Slc25a5	32.931	62.8	130	26	14	21	22	21	21	24	21	23	24	25	26	24	26	13	13	14	14	13	14	3973200	4298600	4448300	4249100	4435500	4278600	0.928198	1.00422	1.03919	0.992653	1.0362	0.999544	1.0191	0.610386
P51906	Excitatory amino acid transporter 3 OS=Mus musculus OX=10090 GN=Slc1a1 PE=1 SV=2	Slc1a1	56.693	9.2	13	3	3	2	2	3	2	2	2	2	3	3	3	2	2	2	3	3	3	2	2	131330	130040	119370	98630	113660	115310	1.11243	1.1015	1.01113	0.835446	0.962758	0.976734	0.8604	0.0598863
P51910	Apolipoprotein D OS=Mus musculus OX=10090 GN=Apod PE=1 SV=1	Apod	21.53	27	11	4	4	0	1	1	4	2	3	0	1	1	4	4	4	0	1	1	4	4	4	0	0	0	322560	199900	369110				1.08537	0.672634	1.242
P51912	Neutral amino acid transporter B(0) OS=Mus musculus OX=10090 GN=Slc1a5 PE=1 SV=2	Slc1a5	58.482	8.7	8	3	3	0	0	0	3	1	4	0	0	0	3	3	3	0	0	0	3	3	3	0	0	0	36585	18964	40862				1.13841	0.590099	1.27149
P52189	Inward rectifier potassium channel 4 OS=Mus musculus OX=10090 GN=Kcnj4 PE=1 SV=1	Kcnj4	49.899	5.8	12	2	2	2	2	2	2	2	2	2	2	2	2	2	2	2	2	2	2	2	2	20335	20882	20224	14543	16759	20359	1.07876	1.10778	1.07287	0.771498	0.889056	1.08003	0.8408	0.135529
P52196	Thiosulfate sulfurtransferase OS=Mus musculus OX=10090 GN=Tst PE=1 SV=3	Tst	33.466	58.2	84	16	16	14	11	16	15	14	14	15	16	16	15	15	14	15	16	16	15	15	14	450810	450760	471930	629580	682120	734630	0.790934	0.790846	0.827989	1.10458	1.19676	1.28889	1.4899	0.00108599
P52332	Tyrosine-protein kinase JAK1 OS=Mus musculus OX=10090 GN=Jak1 PE=1 SV=1	Jak1	133.37	10.6	16	9	9	1	1	0	5	5	4	3	5	5	8	7	7	3	5	5	8	7	7	12443	11903	9687.2	20428	24779	26691	0.704778	0.674192	0.548688	1.15705	1.4035	1.51179	2.1126	0.00252541
P52432	DNA-directed RNA polymerases I and III subunit RPAC1 OS=Mus musculus OX=10090 GN=Polr1c PE=1 SV=3	Polr1c	39.106	8.4	3	2	2	0	0	0	2	0	1	1	1	2	2	1	1	1	1	2	2	1	1	0	0	6187.2	14872	0	0			0.587601	1.4124			2.4037
P52479	Ubiquitin carboxyl-terminal hydrolase 10 OS=Mus musculus OX=10090 GN=Usp10 PE=1 SV=3	Usp10	87.021	16.3	26	8	8	4	7	5	3	5	2	5	7	6	5	5	4	5	7	6	5	5	4	39868	47985	52500	48778	44968	44749	0.857844	1.0325	1.12965	1.04956	0.967581	0.962869	0.9868	0.9331
P52480	Pyruvate kinase PKM OS=Mus musculus OX=10090 GN=Pkm PE=1 SV=4	Pkm	57.844	79.1	546	45	44	90	88	95	91	99	83	45	43	43	45	44	44	44	43	43	44	44	44	5528800	5562300	5752400	5102000	5835700	5213000	1.00541	1.01151	1.04608	0.927799	1.06122	0.947985	0.9589	0.372392
Q91W82	Ubiquitin-conjugating enzyme E2 E2 OS=Mus musculus OX=10090 GN=Ube2e2 PE=2 SV=1	Ube2e2	22.241	18.4		3	1							2	2	3	3	3	2	1	1	1	1	1	1	72724	50609	67481	37746	49019	36906
P52503	NADH dehydrogenase [ubiquinone] iron-sulfur protein 6, mitochondrial OS=Mus musculus OX=10090 GN=Ndufs6 PE=1 SV=2	Ndufs6	13.02	62.1	52	7	7	8	11	9	8	8	8	5	6	6	5	5	6	5	6	6	5	5	6	760900	898360	915970	740080	759630	748520	0.946499	1.11749	1.13939	0.920601	0.944919	0.931099	0.873	0.0894006
P52623	Uridine-cytidine kinase 1 OS=Mus musculus OX=10090 GN=Uck1 PE=1 SV=2	Uck1	31.068	36.1	20	7	7	2	4	3	4	4	3	7	7	6	7	7	6	7	7	6	7	7	6	99099	87656	90832	65161	75603	74159	1.20727	1.06787	1.10656	0.793823	0.921033	0.903442	0.7743	0.0123039
P52624	Uridine phosphorylase 1 OS=Mus musculus OX=10090 GN=Upp1 PE=1 SV=2	Upp1	34.086	15.4	8	3	3	0	1	1	2	1	3	1	1	1	2	2	3	1	1	1	2	2	3	0	0	0	18485	9561.3	19520				1.16585	0.60303	1.23112
P52760	2-iminobutanoate/2-iminopropanoate deaminase OS=Mus musculus OX=10090 GN=Rida PE=1 SV=3	Rida	14.255	59.3	36	6	6	5	5	5	7	8	6	6	6	6	6	6	6	6	6	6	6	6	6	525520	694780	574390	2191200	1719200	1996900	0.40939	0.541247	0.447461	1.70699	1.33929	1.55562	3.2915	0.000388666
P52795	Ephrin-B1 OS=Mus musculus OX=10090 GN=Efnb1 PE=1 SV=1	Efnb1	37.859	9.3	9	2	2	2	1	1	2	2	1	2	2	2	2	2	2	2	2	2	2	2	2	33312	33923	32191	26705	22434	14940	1.22242	1.24484	1.18128	0.97997	0.823241	0.54824	0.6445	0.0537851
P52800	Ephrin-B2 OS=Mus musculus OX=10090 GN=Efnb2 PE=1 SV=1	Efnb2	37.202	11.9	13	3	3	2	2	3	2	2	2	2	3	3	3	2	3	2	3	3	3	2	3	54071	46220	35612	23622	34284	26298	1.47395	1.25993	0.970764	0.643923	0.934564	0.71687	0.6196	0.0442845
P52825	Carnitine O-palmitoyltransferase 2, mitochondrial OS=Mus musculus OX=10090 GN=Cpt2 PE=1 SV=2	Cpt2	73.98	30.5	72	14	14	6	10	12	16	15	13	11	11	13	14	13	14	11	11	13	14	13	14	47676	55856	84467	153120	132540	122860	0.479542	0.561819	0.849599	1.54014	1.33313	1.23577	2.173	0.0117073
P52875	Transmembrane protein 165 OS=Mus musculus OX=10090 GN=Tmem165 PE=1 SV=2	Tmem165	34.79	11.1	7	2	2	2	1	1	2	1	0	2	2	2	2	1	2	2	2	2	2	1	2	12800	13999	16612	23170	0	13493	0.799261	0.874129	1.03729	1.44679		0.842533	1.2668	0.425635
P52912	Nucleolysin TIA-1 OS=Mus musculus OX=10090 GN=Tia1 PE=1 SV=1	Tia1	42.799	21	13	6	3	2	2	2	3	2	2	5	4	5	5	5	6	3	2	3	3	2	3	29184	31520	28637	36325	32383	33335	0.914935	0.98817	0.897787	1.13881	1.01523	1.04507	1.1422	0.0428732
P53026	60S ribosomal protein L10a OS=Mus musculus OX=10090 GN=Rpl10a PE=1 SV=3	Rpl10a	24.916	32.3	57	8	8	10	8	9	10	10	10	8	8	8	8	8	8	8	8	8	8	8	8	371440	350210	366550	389460	381980	375010	0.997311	0.940308	0.984181	1.04569	1.02561	1.0069	1.0535	0.0664669
P53349	Mitogen-activated protein kinase kinase kinase 1 OS=Mus musculus OX=10090 GN=Map3k1 PE=1 SV=3	Map3k1	161.29	1.2	7	2	2	1	1	1	2	1	1	1	2	2	2	2	1	1	2	2	2	2	1	0	2707700	2471100	2237400	2235500	0		1.12217	1.02411	0.927256	0.926469		0.8637	0.0861759
P53395	Lipoamide acyltransferase component of branched-chain alpha-keto acid dehydrogenase complex, mitochondrial OS=Mus musculus OX=10090 GN=Dbt PE=1 SV=2	Dbt	53.246	33.8	81	15	15	13	14	13	14	13	14	14	14	13	15	14	14	14	14	13	15	14	14	161730	184290	186620	225190	194730	201380	0.840928	0.95823	0.970345	1.17089	1.01251	1.04709	1.1665	0.0720699
P53612	Geranylgeranyl transferase type-2 subunit beta OS=Mus musculus OX=10090 GN=Rabggtb PE=1 SV=2	Rabggtb	37.803	13.3	26	4	4	4	5	4	4	4	5	3	4	4	4	3	4	3	4	4	4	3	4	140760	115820	124690	100220	107860	114440	1.20002	0.987397	1.06302	0.854403	0.919536	0.975632	0.8459	0.0732584
P53702	Cytochrome c-type heme lyase OS=Mus musculus OX=10090 GN=Hccs PE=1 SV=2	Hccs	30.977	25.7	30	6	6	5	5	6	5	5	4	5	6	6	6	5	5	5	6	6	6	5	5	60557	63041	61629	65793	65873	66078	0.948745	0.987662	0.96554	1.03078	1.03203	1.03524	1.0676	0.00500144
P53798	Squalene synthase OS=Mus musculus OX=10090 GN=Fdft1 PE=1 SV=2	Fdft1	48.154	10.3	5	2	2	1	1	1	1	1	0	1	2	2	2	2	2	1	2	2	2	2	2	0	0	0	0	0	0
P53810	Phosphatidylinositol transfer protein alpha isoform OS=Mus musculus OX=10090 GN=Pitpna PE=1 SV=2	Pitpna	31.893	66.4	116	20	18	19	19	21	21	18	18	19	18	19	20	19	17	17	16	17	18	17	15	753390	744080	730750	603040	614830	584140	1.12161	1.10775	1.0879	0.897775	0.915327	0.869638	0.8087	0.000255876
P53811	Phosphatidylinositol transfer protein beta isoform OS=Mus musculus OX=10090 GN=Pitpnb PE=1 SV=2	Pitpnb	31.487	44.6	41	11	9	7	7	5	6	10	6	10	11	11	10	11	10	8	9	9	8	9	8	103520	92162	81439	108020	104520	102340	1.04919	0.934073	0.825394	1.09479	1.05932	1.03723	1.1363	0.136037
P53986	Monocarboxylate transporter 1 OS=Mus musculus OX=10090 GN=Slc16a1 PE=1 SV=1	Slc16a1	53.267	12.2	23	5	5	4	3	4	4	4	4	4	4	4	4	4	4	4	4	4	4	4	4	228120	228620	249580	462840	404680	439090	0.679964	0.681454	0.74393	1.3796	1.20624	1.30881	1.8499	0.000232974
P53994	Ras-related protein Rab-2A OS=Mus musculus OX=10090 GN=Rab2a PE=1 SV=1	Rab2a	23.547	71.7	94	14	7	14	17	15	15	16	17	12	14	13	12	12	13	6	7	6	6	5	6	1608100	1570100	1491700	1520600	1454000	1545200	1.04994	1.02513	0.973938	0.992807	0.949324	1.00887	0.9679	0.320309
P53995	Anaphase-promoting complex subunit 1 OS=Mus musculus OX=10090 GN=Anapc1 PE=1 SV=2	Anapc1	215.99	5	23	8	8	2	6	5	3	5	2	5	7	5	6	7	6	5	7	5	6	7	6	18068	15643	15203	15039	15274	15066	1.14969	0.995387	0.967389	0.956953	0.971907	0.958671	0.9277	0.249981
P53996	Cellular nucleic acid-binding protein OS=Mus musculus OX=10090 GN=Cnbp PE=1 SV=2	Cnbp	19.592	36	22	5	5	4	3	4	4	3	4	5	4	5	4	5	4	5	4	5	4	5	4	235430	244780	253430	250310	256760	226180	0.962976	1.00122	1.0366	1.02384	1.05022	0.925141	0.9995	0.973493
P54071	Isocitrate dehydrogenase [NADP], mitochondrial OS=Mus musculus OX=10090 GN=Idh2 PE=1 SV=3	Idh2	50.906	48	140	23	22	20	21	24	25	25	25	23	23	22	23	23	23	22	22	21	22	22	22	427020	453700	561890	798900	716780	796930	0.682282	0.724911	0.897774	1.27646	1.14525	1.27332	1.6031	0.00619999
P54103	DnaJ homolog subfamily C member 2 OS=Mus musculus OX=10090 GN=Dnajc2 PE=1 SV=2	Dnajc2	71.721	13	15	6	6	4	1	1	5	1	3	6	3	3	6	3	4	6	3	3	6	3	4	16369	13195	11550	15944	14653	15891	1.12114	0.903746	0.791078	1.09203	1.00361	1.0884	1.1307	0.276567
P54116	Stomatin OS=Mus musculus OX=10090 GN=Stom PE=1 SV=3	Stom	31.375	28.9	18	6	6	2	2	2	4	3	5	2	4	2	4	5	5	2	4	2	4	5	5	21063	28779	24530	70651	45318	61246	0.502323	0.686339	0.585006	1.68493	1.08077	1.46063	2.3828	0.0056513
P54227	Stathmin OS=Mus musculus OX=10090 GN=Stmn1 PE=1 SV=2	Stmn1	17.274	49.7	35	7	5	5	5	6	6	6	7	6	6	7	7	6	6	4	4	5	5	4	4	899010	869710	946950	855500	781590	856030	1.03557	1.00182	1.09079	0.98545	0.900313	0.98606	0.918	0.0930854
P54285	Voltage-dependent L-type calcium channel subunit beta-3 OS=Mus musculus OX=10090 GN=Cacnb3 PE=1 SV=2	Cacnb3	54.571	33.7	48	12	9	11	10	8	7	6	6	12	11	11	10	10	9	9	8	8	8	7	7	71496	66994	58281	40824	49463	40064	1.31136	1.22879	1.06898	0.748785	0.90724	0.734845	0.6625	0.0102755
P54310	Hormone-sensitive lipase OS=Mus musculus OX=10090 GN=Lipe PE=1 SV=2	Lipe	83.347	2.6		1	1							0	0	1	0	0	0	0	0	1	0	0	0	0	0	0	0	0	0
P54726	UV excision repair protein RAD23 homolog A OS=Mus musculus OX=10090 GN=Rad23a PE=1 SV=2	Rad23a	39.706	19.8	15	6	4	3	1	3	2	2	4	6	6	5	5	6	6	4	4	3	3	4	4	48781	47524	43489	43010	43924	41547	1.09099	1.06288	0.972636	0.961923	0.982365	0.929203	0.9191	0.095166
P54728	UV excision repair protein RAD23 homolog B OS=Mus musculus OX=10090 GN=Rad23b PE=1 SV=2	Rad23b	43.512	44.2	67	13	11	11	9	10	14	12	11	11	11	9	13	12	10	9	9	7	11	10	8	353380	317540	325210	286980	296890	248460	1.1596	1.04199	1.06716	0.941711	0.97423	0.815309	0.8356	0.045963
P54729	NEDD8 ultimate buster 1 OS=Mus musculus OX=10090 GN=Nub1 PE=1 SV=2	Nub1	70.306	15.5	27	6	6	4	4	6	3	5	5	5	6	6	3	6	6	5	6	6	3	6	6	18862	15327	18188	20790	20994	21659	0.977137	0.794008	0.942221	1.07702	1.08758	1.12203	1.2113	0.0399132
P54731	FAS-associated factor 1 OS=Mus musculus OX=10090 GN=Faf1 PE=1 SV=2	Faf1	73.862	12.5	26	8	8	5	3	5	7	3	3	6	5	6	8	5	5	6	5	6	8	5	5	32091	32909	34044	34660	29180	29636	1.00013	1.02563	1.061	1.0802	0.909412	0.923624	0.9438	0.351614
P54754	Ephrin type-B receptor 3 OS=Mus musculus OX=10090 GN=Ephb3 PE=1 SV=2	Ephb3	109.66	10.3	12	9	6	5	2	3	1	1	0	9	7	7	6	6	5	6	4	4	3	3	2	30865	32037	29980	24187	26148	26169	1.0933	1.13482	1.06195	0.856753	0.926216	0.92696	0.8237	0.00389966
P54763	Ephrin type-B receptor 2 OS=Mus musculus OX=10090 GN=Ephb2 PE=1 SV=3	Ephb2	109.9	24.4	75	18	14	15	11	14	10	11	14	16	17	17	14	15	16	12	13	13	11	11	12	82910	83902	81624	56080	71497	88968	1.06985	1.08265	1.05326	0.723642	0.92258	1.14802	0.8716	0.310425
P54775	26S proteasome regulatory subunit 6B OS=Mus musculus OX=10090 GN=Psmc4 PE=1 SV=2	Psmc4	47.408	52.9	93	19	19	16	14	17	16	15	15	16	17	17	19	17	17	16	17	17	19	17	17	204110	185930	186360	195410	202470	202970	1.04027	0.947615	0.949807	0.995931	1.03191	1.03446	1.0424	0.269644
P54797	Transport and Golgi organization 2 homolog OS=Mus musculus OX=10090 GN=Tango2 PE=1 SV=1	Tango2	30.947	12.3	12	2	2	2	2	2	2	2	2	2	2	2	2	2	2	2	2	2	2	2	2	27426	32468	32740	37052	35142	28141	0.852759	1.00953	1.01799	1.15206	1.09267	0.87499	1.0831	0.497064
P54818	Galactocerebrosidase OS=Mus musculus OX=10090 GN=Galc PE=1 SV=2	Galc	77.256	5.1	4	2	2	1	0	0	1	1	1	2	2	1	1	1	1	2	2	1	1	1	1	0	0	0	0	0	0
P54822	Adenylosuccinate lyase OS=Mus musculus OX=10090 GN=Adsl PE=1 SV=2	Adsl	54.866	43.2	79	14	14	13	12	13	14	14	13	13	13	13	14	13	13	13	13	13	14	13	13	116530	120330	137960	150520	138520	147100	0.862163	0.890278	1.02072	1.11364	1.02486	1.08834	1.1636	0.0553835
P54823	Probable ATP-dependent RNA helicase DDX6 OS=Mus musculus OX=10090 GN=Ddx6 PE=1 SV=1	Ddx6	54.191	49.3	94	19	19	17	16	14	15	15	17	16	16	17	13	16	18	16	16	17	13	16	18	195140	192200	196480	192620	184560	178770	1.02726	1.01178	1.03431	1.01399	0.971564	0.941085	0.9523	0.094153
P54830	Tyrosine-protein phosphatase non-receptor type 5 OS=Mus musculus OX=10090 GN=Ptpn5 PE=1 SV=2	Ptpn5	60.815	25	38	8	8	5	5	5	7	8	8	6	6	5	7	8	8	6	6	5	7	8	8	84166	75730	82382	101070	127760	97865	0.887557	0.798597	0.868744	1.06581	1.34727	1.03202	1.3484	0.0312677
P54869	Hydroxymethylglutaryl-CoA synthase, mitochondrial OS=Mus musculus OX=10090 GN=Hmgcs2 PE=1 SV=2	Hmgcs2	56.822	9.3	9	4	3	2	2	1	2	2	0	3	3	2	4	3	3	2	2	1	3	2	2	10648	38925	0	94516	77944	70858	0.181774	0.664496		1.6135	1.3306	1.20963	3.2722	0.0692251
P54923	[Protein ADP-ribosylarginine] hydrolase OS=Mus musculus OX=10090 GN=Adprh PE=1 SV=1	Adprh	40.068	44.2	66	13	13	14	12	9	10	10	11	11	12	10	12	11	12	11	12	10	12	11	12	122480	134070	126360	122280	134790	127260	0.957823	1.04846	0.988165	0.956259	1.05409	0.995204	1.0037	0.930334
P55012	Solute carrier family 12 member 2 OS=Mus musculus OX=10090 GN=Slc12a2 PE=1 SV=2	Slc12a2	131.03	28	143	32	32	17	15	27	28	31	25	22	21	31	29	30	29	22	21	31	29	30	29	127430	114040	239940	269230	232940	147820	0.675782	0.604773	1.27244	1.42777	1.23532	0.783914	1.3502	0.329404
P55065	Phospholipid transfer protein OS=Mus musculus OX=10090 GN=Pltp PE=1 SV=1	Pltp	54.452	22.1	20	8	8	0	1	1	5	5	8	0	2	1	7	6	8	0	2	1	7	6	8	0	14510	0	62216	91917	171500		0.170634		0.731645	1.08092	2.0168	7.4807
P55066	Neurocan core protein OS=Mus musculus OX=10090 GN=Ncan PE=1 SV=1	Ncan	137.2	29.7	183	32	31	30	32	29	32	32	28	29	28	29	30	29	28	28	27	28	29	28	27	617030	625620	550080	736100	702150	683850	0.945681	0.958846	0.843071	1.12817	1.07614	1.04809	1.1837	0.0211572
P55088	Aquaporin-4 OS=Mus musculus OX=10090 GN=Aqp4 PE=1 SV=2	Aqp4	34.436	17	46	7	7	5	6	8	10	8	9	5	6	6	7	7	6	5	6	6	7	7	6	543660	471400	580070	1131500	1131400	1216600	0.642798	0.557361	0.685847	1.33783	1.33771	1.43845	2.1813	0.000286801
P55096	ATP-binding cassette sub-family D member 3 OS=Mus musculus OX=10090 GN=Abcd3 PE=1 SV=2	Abcd3	75.474	31.6	95	19	19	15	13	12	20	17	18	14	14	14	17	15	16	14	14	14	17	15	16	84987	93802	93987	138010	144750	150380	0.722355	0.797279	0.798851	1.17303	1.23032	1.27817	1.5879	0.000367094
P55144	Tyrosine-protein kinase receptor TYRO3 OS=Mus musculus OX=10090 GN=Tyro3 PE=1 SV=2	Tyro3	96.207	4.7	2	3	2	1	0	1	0	0	0	2	0	1	2	2	1	1	0	1	1	1	0	0	0	0	0	0	0
P55194	SH3 domain-binding protein 1 OS=Mus musculus OX=10090 GN=Sh3bp1 PE=1 SV=3	Sh3bp1	74.172	14.7	22	7	7	3	4	3	3	5	4	5	6	4	5	6	6	5	6	4	5	6	6	17316	17866	19534	27216	38566	31259	0.684621	0.706366	0.772314	1.07604	1.52478	1.23588	1.7735	0.00632938
P55258	Ras-related protein Rab-8A OS=Mus musculus OX=10090 GN=Rab8a PE=1 SV=2	Rab8a	23.668	32.9	18	6	3	3	3	2	4	2	4	5	6	5	5	5	5	2	3	2	2	2	2	127960	127400	134950	134500	146960	151270	0.932834	0.928752	0.983792	0.980511	1.07134	1.10276	1.1087	0.0624089
P55264	Adenosine kinase OS=Mus musculus OX=10090 GN=Adk PE=1 SV=2	Adk	40.148	37.1	75	15	15	11	10	11	15	13	15	11	10	9	13	13	15	11	10	9	13	13	15	274320	265050	269640	539680	479990	593840	0.679425	0.656465	0.667833	1.33666	1.18882	1.4708	1.9944	0.000386171
P55288	Cadherin-11 OS=Mus musculus OX=10090 GN=Cdh11 PE=1 SV=1	Cdh11	88.111	24.2	43	13	12	8	8	8	7	7	5	11	10	11	10	10	10	10	9	10	9	9	9	73525	72256	63774	50988	58780	53922	1.18193	1.16153	1.02518	0.819644	0.944902	0.866809	0.7811	0.0155214
P55302	Alpha-2-macroglobulin receptor-associated protein OS=Mus musculus OX=10090 GN=Lrpap1 PE=1 SV=1	Lrpap1	42.215	42.8	80	14	14	12	14	11	13	16	14	13	12	11	12	13	13	13	12	11	12	13	13	169510	152250	153900	241300	227020	199940	0.889101	0.79857	0.807224	1.26565	1.19075	1.04871	1.4049	0.00652937
P55772	Ectonucleoside triphosphate diphosphohydrolase 1 OS=Mus musculus OX=10090 GN=Entpd1 PE=1 SV=1	Entpd1	57.205	15.3	21	5	5	0	3	4	4	5	5	1	4	5	5	5	5	1	4	5	5	5	5	37240	36605	33254	91454	83591	90913	0.598943	0.58873	0.534835	1.47088	1.34442	1.46218	2.4833	3.73453e-05
P55821	Stathmin-2 OS=Mus musculus OX=10090 GN=Stmn2 PE=1 SV=1	Stmn2	20.828	27.9	18	5	3	2	4	4	3	3	2	4	5	5	5	5	5	2	3	3	3	3	3	479610	389320	357390	225440	336200	216710	1.43548	1.16524	1.06967	0.674744	1.00625	0.648615	0.6347	0.0474427
P55937	Golgin subfamily A member 3 OS=Mus musculus OX=10090 GN=Golga3 PE=1 SV=3	Golga3	167.22	24.8	102	26	26	19	18	17	14	18	16	23	22	23	22	23	23	23	22	23	22	23	23	34339	33276	32394	31246	31389	31725	1.06001	1.0272	0.999974	0.964537	0.968951	0.979323	0.9435	0.0294239
P56135	ATP synthase subunit f, mitochondrial OS=Mus musculus OX=10090 GN=Atp5mf PE=1 SV=3	Atp5mf	10.344	26.1	18	2	2	4	4	4	2	2	2	2	2	2	2	2	2	2	2	2	2	2	2	2471700	3099500	3006400	2345900	2719100	2408400	0.923942	1.15862	1.12382	0.876917	1.01642	0.90028	0.8713	0.184308
P56213	FAD-linked sulfhydryl oxidase ALR OS=Mus musculus OX=10090 GN=Gfer PE=1 SV=2	Gfer	22.876	43.9	32	7	7	4	5	7	7	4	5	6	6	7	7	6	6	6	6	7	7	6	6	82033	82999	87549	83500	72878	80604	1.00538	1.01722	1.07299	1.02336	0.89318	0.987869	0.9382	0.225711
P56371	Ras-related protein Rab-4A OS=Mus musculus OX=10090 GN=Rab4a PE=1 SV=2	Rab4a	24.408	58.3	37	11	9	6	7	7	6	4	7	8	9	9	8	7	9	6	8	7	6	6	8	111790	102450	106030	77636	78896	88805	1.18588	1.0868	1.12477	0.823568	0.836934	0.94205	0.766	0.00561738
P56375	Acylphosphatase-2 OS=Mus musculus OX=10090 GN=Acyp2 PE=1 SV=2	Acyp2	11.877	35.8	12	3	3	2	2	2	2	2	2	2	2	3	2	3	3	2	2	3	2	3	3	197450	165960	175960	153200	166970	170190	1.1505	0.967011	1.02528	0.892661	0.972896	0.991658	0.9091	0.196022
P56376	Acylphosphatase-1 OS=Mus musculus OX=10090 GN=Acyp1 PE=1 SV=2	Acyp1	11.241	56.6	36	6	6	5	6	7	6	6	6	6	6	6	6	6	6	6	6	6	6	6	6	321910	334360	324950	327700	346720	305550	0.984841	1.02293	0.994141	1.00256	1.06074	0.93479	0.9987	0.951536
P56379	ATP synthase subunit ATP5MPL, mitochondrial OS=Mus musculus OX=10090 GN=Atp5mpl PE=1 SV=1	Atp5mpl	6.6979	13.8		1	1							1	1	1	1	1	1	1	1	1	1	1	1	1065000	1090000	1013100	951450	968990	936820
P56380	Bis(5'-nucleosyl)-tetraphosphatase [asymmetrical] OS=Mus musculus OX=10090 GN=Nudt2 PE=1 SV=3	Nudt2	16.989	76.2	50	8	8	8	9	8	8	9	8	8	8	8	8	8	8	8	8	8	8	8	8	256530	276460	255230	262080	242660	263330	0.989006	1.06584	0.983994	1.0104	0.935533	1.01522	0.9744	0.522197
P56382	ATP synthase subunit epsilon, mitochondrial OS=Mus musculus OX=10090 GN=Atp5f1e PE=1 SV=2	Atp5f1e	5.8378	28.8	11	2	2	2	2	2	2	2	1	2	2	2	2	2	2	2	2	2	2	2	2	705450	633170	738810	863850	784380	696520	0.957152	0.859083	1.00242	1.17207	1.06424	0.945036	1.1287	0.197507
P56387	Dynein light chain Tctex-type 3 OS=Mus musculus OX=10090 GN=Dynlt3 PE=1 SV=1	Dynlt3	12.957	40.5	19	3	3	4	3	3	2	4	3	3	3	3	3	3	3	3	3	3	3	3	3	297070	271560	261610	212700	238350	219500	1.18765	1.08567	1.04589	0.850352	0.952898	0.877538	0.8077	0.0136509
P56391	Cytochrome c oxidase subunit 6B1 OS=Mus musculus OX=10090 GN=Cox6b1 PE=1 SV=2	Cox6b1	10.071	62.8	31	6	6	3	6	7	4	4	7	5	6	6	6	5	6	5	6	6	6	5	6	2466800	2423500	2631600	1995900	2273600	2128200	1.06331	1.04464	1.13434	0.860326	0.980028	0.917354	0.8505	0.0227484
P56392	Cytochrome c oxidase subunit 7A1, mitochondrial OS=Mus musculus OX=10090 GN=Cox7a1 PE=1 SV=1	Cox7a1	8.9863	28.8	13	2	2	2	2	2	2	3	2	2	2	2	2	2	2	2	2	2	2	2	2	19105	21408	26311	78263	76067	49398	0.423689	0.474763	0.583496	1.73563	1.68693	1.09549	3.0487	0.00330399
P56393	Cytochrome c oxidase subunit 7B, mitochondrial OS=Mus musculus OX=10090 GN=Cox7b PE=3 SV=1	Cox7b	9.0113	10	6	2	2	2	1	1	1	1	0	1	1	1	2	1	1	1	1	1	2	1	1	0	0	0	0	0	0
P56395	Cytochrome b5 OS=Mus musculus OX=10090 GN=Cyb5a PE=1 SV=2	Cyb5a	15.241	47.8	35	5	5	7	5	5	6	6	6	5	4	4	4	5	5	5	4	4	4	5	5	201650	216050	216900	304680	240470	297560	0.818989	0.877473	0.880925	1.23744	0.976654	1.20852	1.3279	0.0241834
P56399	Ubiquitin carboxyl-terminal hydrolase 5 OS=Mus musculus OX=10090 GN=Usp5 PE=1 SV=1	Usp5	95.832	43.7	218	32	32	39	36	38	36	37	32	30	29	32	30	31	29	30	29	32	30	31	29	773280	797620	779200	677960	714250	665410	1.05263	1.08576	1.06068	0.922872	0.972271	0.905788	0.8755	0.00451812
P56480	ATP synthase subunit beta, mitochondrial OS=Mus musculus OX=10090 GN=Atp5f1b PE=1 SV=2	Atp5f1b	56.3	69	493	25	25	74	79	86	83	86	85	25	23	23	25	23	24	25	23	23	25	23	24	12342000	13259000	13116000	12282000	11591000	12177000	0.990437	1.06403	1.05255	0.985622	0.93017	0.977196	0.9311	0.0680632
P56528	ADP-ribosyl cyclase/cyclic ADP-ribose hydrolase 1 OS=Mus musculus OX=10090 GN=Cd38 PE=1 SV=2	Cd38	34.407	37.5	40	9	9	6	7	4	7	10	6	8	9	6	9	9	9	8	9	6	9	9	9	55423	72261	57764	104280	103650	93399	0.683142	0.890687	0.711997	1.28535	1.27759	1.15123	1.6249	0.00544498
P56546	C-terminal-binding protein 2 OS=Mus musculus OX=10090 GN=Ctbp2 PE=1 SV=2	Ctbp2	48.956	25.8	35	10	6	6	7	6	6	5	5	8	9	9	9	8	9	5	5	5	5	5	5	54600	66888	65667	62149	52873	48298	0.934731	1.1451	1.12419	1.06397	0.905166	0.826844	0.8726	0.233647
P56564	Excitatory amino acid transporter 1 OS=Mus musculus OX=10090 GN=Slc1a3 PE=1 SV=2	Slc1a3	59.622	21.7	115	9	6	19	18	21	20	17	20	7	8	7	8	7	8	5	6	5	5	5	6	5120300	5497600	4787700	7116000	5500100	7074900	0.87535	0.939852	0.81849	1.21653	0.940279	1.2095	1.2782	0.0627546
P56565	Protein S100-A1 OS=Mus musculus OX=10090 GN=S100a1 PE=1 SV=2	S100a1	10.505	29.8	11	2	2	2	1	1	3	2	2	2	2	1	2	2	2	2	2	1	2	2	2	81573	109930	0	218230	107140	293510	0.503299	0.67826		1.34646	0.661045	1.81093	2.1545	0.181373
P56695	Wolframin OS=Mus musculus OX=10090 GN=Wfs1 PE=1 SV=1	Wfs1	100.58	23.1	73	17	17	14	12	12	11	15	9	15	14	15	16	16	13	15	14	15	16	16	13	183060	150490	136320	190880	218200	148010	1.06953	0.879236	0.796448	1.11521	1.27483	0.864746	1.1856	0.312419
P56812	Programmed cell death protein 5 OS=Mus musculus OX=10090 GN=Pdcd5 PE=1 SV=3	Pdcd5	14.275	55.6	24	6	6	4	4	4	3	5	4	5	5	5	4	5	5	5	5	5	4	5	5	184560	192850	192820	175740	166600	164250	1.02836	1.07455	1.07439	0.979217	0.928289	0.915195	0.8884	0.00933935
P56818	Beta-secretase 1 OS=Mus musculus OX=10090 GN=Bace1 PE=1 SV=2	Bace1	55.747	4.4	10	2	2	1	2	2	2	1	2	1	2	2	2	1	2	1	2	2	2	1	2	0	16117	16445	21807	0	21608		0.84852	0.865788	1.14808		1.13761	1.3333	0.00147648
P56873	Protein ZNRD2 OS=Mus musculus OX=10090 GN=Znrd2 PE=1 SV=1	Znrd2	21.336	42.2	15	4	4	2	4	3	1	3	2	4	4	4	3	4	4	4	4	4	3	4	4	69779	85186	88701	58788	68896	53128	0.986327	1.2041	1.25379	0.830969	0.973846	0.750965	0.742	0.0478204
P56959	RNA-binding protein FUS OS=Mus musculus OX=10090 GN=Fus PE=1 SV=1	Fus	52.673	14.7	54	7	7	10	9	8	9	9	9	7	7	7	7	7	7	7	7	7	7	7	7	590580	502980	533750	431840	480670	429270	1.19346	1.01643	1.07861	0.872671	0.971348	0.867478	0.8245	0.0321162
P57080	Ubiquitin carboxyl-terminal hydrolase 25 OS=Mus musculus OX=10090 GN=Usp25 PE=1 SV=2	Usp25	121.42	11.8	15	9	9	4	5	2	1	1	2	6	9	6	5	5	4	6	9	6	5	5	4	14668	12779	9399.6	10171	9311.4	9487.1	1.33718	1.16497	0.856897	0.92722	0.848856	0.864873	0.7862	0.169798
P57716	Nicastrin OS=Mus musculus OX=10090 GN=Ncstn PE=1 SV=3	Ncstn	78.491	9	20	5	5	2	3	2	3	5	5	4	4	3	5	5	5	4	4	3	5	5	5	34614	41078	43083	60875	59876	66342	0.678999	0.805799	0.845129	1.19414	1.17455	1.30139	1.5752	0.00341497
P57722	Poly(rC)-binding protein 3 OS=Mus musculus OX=10090 GN=Pcbp3 PE=1 SV=3	Pcbp3	39.294	37.7	15	9	4	2	3	3	2	3	2	8	7	6	8	7	8	3	4	3	4	4	4	109210	108110	129670	122130	116880	104900	0.948415	0.938862	1.1261	1.06062	1.01502	0.910986	0.9911	0.925567
P57746	V-type proton ATPase subunit D OS=Mus musculus OX=10090 GN=Atp6v1d PE=1 SV=1	Atp6v1d	28.369	57.5	102	17	17	18	18	18	15	15	18	17	17	17	16	16	16	17	17	17	16	16	16	1146500	1174800	1125000	1105800	1241600	1205500	0.982827	1.00709	0.964396	0.947937	1.06435	1.0334	1.0309	0.470395
P57759	Endoplasmic reticulum resident protein 29 OS=Mus musculus OX=10090 GN=Erp29 PE=1 SV=2	Erp29	28.823	37.4	34	8	8	5	7	5	6	5	6	6	8	7	8	6	7	6	8	7	8	6	7	297790	299600	284700	270750	311330	268680	1.0311	1.03737	0.985775	0.937473	1.07798	0.930306	0.9645	0.491243
P57774	Pro-neuropeptide Y OS=Mus musculus OX=10090 GN=Npy PE=1 SV=2	Npy	10.873	21.6	4	2	2	0	0	0	2	2	0	0	1	0	2	2	1	0	1	0	2	2	1	0	0	0	49418	27276	0				1.28871	0.711294
P57776	Elongation factor 1-delta OS=Mus musculus OX=10090 GN=Eef1d PE=1 SV=3	Eef1d	31.293	42.3	63	11	9	10	10	10	11	12	10	9	10	10	10	10	10	9	9	9	8	9	9	301350	293660	307240	405380	394540	378640	0.86894	0.846766	0.885924	1.16891	1.13765	1.09181	1.3062	0.000358079
P57780	Alpha-actinin-4 OS=Mus musculus OX=10090 GN=Actn4 PE=1 SV=1	Actn4	104.98	61	206	51	32	30	35	32	36	37	36	43	46	45	49	49	49	26	28	27	30	31	30	457450	431310	453090	564930	569890	487330	0.926012	0.873097	0.917186	1.14358	1.15362	0.986498	1.2089	0.0254511
P57784	U2 small nuclear ribonucleoprotein A' OS=Mus musculus OX=10090 GN=Snrpa1 PE=1 SV=2	Snrpa1	28.357	20	19	4	4	3	4	3	4	2	3	3	3	3	4	2	3	3	3	3	4	2	3	56162	59869	65108	74460	72925	76507	0.831966	0.88688	0.964489	1.10303	1.08029	1.13335	1.236	0.00899624
P58021	Transmembrane 9 superfamily member 2 OS=Mus musculus OX=10090 GN=Tm9sf2 PE=1 SV=1	Tm9sf2	75.329	18.6	48	10	10	9	8	7	8	8	8	8	8	6	9	9	8	8	8	6	9	9	8	62113	56093	67686	71462	74256	71089	0.925451	0.835756	1.00849	1.06475	1.10638	1.05919	1.1663	0.0490228
P58044	Isopentenyl-diphosphate Delta-isomerase 1 OS=Mus musculus OX=10090 GN=Idi1 PE=1 SV=1	Idi1	26.289	26.9	33	6	6	5	6	6	5	6	5	6	6	6	5	6	5	6	6	6	5	6	5	99417	109540	102040	62594	89649	58143	1.14408	1.26057	1.17426	0.720323	1.03167	0.669101	0.6765	0.0405343
P58058	NAD kinase OS=Mus musculus OX=10090 GN=Nadk PE=1 SV=2	Nadk	48.597	3.9		1	1							1	1	1	0	1	0	1	1	1	0	1	0	0	0	0	0	0	0
P58059	28S ribosomal protein S21, mitochondrial OS=Mus musculus OX=10090 GN=Mrps21 PE=1 SV=1	Mrps21	10.561	31	8	2	2	1	2	1	1	1	2	2	2	2	2	2	2	2	2	2	2	2	2	39574	44230	41105	40545	43901	49676	0.916662	1.02451	0.952125	0.939154	1.01689	1.15066	1.0738	0.366251
P58064	28S ribosomal protein S6, mitochondrial OS=Mus musculus OX=10090 GN=Mrps6 PE=1 SV=3	Mrps6	14.308	10.4		1	1							1	1	1	1	1	1	1	1	1	1	1	1	0	0	0	0	0	0
P58069	Ras GTPase-activating protein 2 OS=Mus musculus OX=10090 GN=Rasa2 PE=1 SV=2	Rasa2	96.4	8.9	10	5	5	0	1	0	4	2	3	2	4	2	4	4	5	2	4	2	4	4	5	16894	17996	12019	19262	22911	26870	0.874189	0.931213	0.62193	0.996723	1.18554	1.3904	1.4718	0.0679199
P58137	Acyl-coenzyme A thioesterase 8 OS=Mus musculus OX=10090 GN=Acot8 PE=1 SV=1	Acot8	35.827	12.8	9	3	3	2	1	2	1	2	1	2	1	2	2	3	1	2	1	2	2	3	1	18758	0	18573	23039	24865	0	0.880296		0.871614	1.0812	1.16689		1.2832	0.0230937
P58158	Galactosylgalactosylxylosylprotein 3-beta-glucuronosyltransferase 3 OS=Mus musculus OX=10090 GN=B3gat3 PE=1 SV=1	B3gat3	37.066	16.7	7	3	3	1	0	2	1	1	2	2	3	3	2	1	2	2	3	3	2	1	2	11518	12748	18330	18745	0	15547	0.749012	0.828998	1.19199	1.21898		1.01102	1.2076	0.370701
P58242	Acid sphingomyelinase-like phosphodiesterase 3b OS=Mus musculus OX=10090 GN=Smpdl3b PE=1 SV=1	Smpdl3b	51.599	14.5	11	4	4	0	0	0	3	3	5	3	3	1	3	3	4	3	3	1	3	3	4	7982.9	8468	0	17170	12536	18470	0.617614	0.655145		1.32839	0.969875	1.42897	1.9523	0.0241796
P58252	Elongation factor 2 OS=Mus musculus OX=10090 GN=Eef2 PE=1 SV=2	Eef2	95.313	53.4	259	43	42	42	42	44	45	43	43	38	38	40	40	39	39	37	37	39	39	38	38	763110	760620	781590	855640	855320	837560	0.943307	0.940229	0.966151	1.05769	1.05729	1.03534	1.1055	0.000831622
P58281	Dynamin-like 120 kDa protein, mitochondrial OS=Mus musculus OX=10090 GN=Opa1 PE=1 SV=1	Opa1	111.34	51.5	265	44	44	48	45	45	42	42	43	41	41	39	37	36	40	41	41	39	37	36	40	684210	684000	679600	538580	548260	524670	1.12186	1.12152	1.11431	0.883082	0.898954	0.860275	0.7869	5.02544e-05
P58389	Serine/threonine-protein phosphatase 2A activator OS=Mus musculus OX=10090 GN=Ptpa PE=1 SV=1	Ptpa	36.71	41.8	59	10	10	11	11	8	10	9	10	10	9	9	9	9	9	10	9	9	9	9	9	445040	423600	440520	388440	366920	384480	1.09034	1.03781	1.07926	0.95167	0.898947	0.941968	0.8707	0.00389203
P58390	Small conductance calcium-activated potassium channel protein 2 OS=Mus musculus OX=10090 GN=Kcnn2 PE=1 SV=2	Kcnn2	91.603	7.5	18	5	5	4	3	4	2	4	1	5	4	4	5	5	4	5	4	4	5	5	4	40186	31715	37271	35316	51585	44742	1.00125	0.790192	0.928622	0.879912	1.28526	1.11476	1.2058	0.240573
P58404	Striatin-4 OS=Mus musculus OX=10090 GN=Strn4 PE=1 SV=2	Strn4	81.644	25.1	65	14	14	12	9	11	10	14	9	12	11	12	10	14	12	12	11	12	10	14	12	179630	169280	165040	114010	127820	121130	1.22907	1.15825	1.12924	0.78008	0.874571	0.828797	0.7062	0.00110115
P58686	UPF0184 protein C9orf16 homolog OS=Mus musculus OX=10090 PE=3 SV=1	--	9.0547	10.8		1	1							1	0	0	1	0	0	1	0	0	1	0	0	0	0	0	0	0	0
P58742	Aladin OS=Mus musculus OX=10090 GN=Aaas PE=1 SV=1	Aaas	59.43	4.9	7	2	2	1	1	1	1	2	1	1	2	1	2	2	2	1	2	1	2	2	2	0	16845	0	19739	18030	18663		0.919525		1.0775	0.984211	1.01876	1.1167
P58771	Tropomyosin alpha-1 chain OS=Mus musculus OX=10090 GN=Tpm1 PE=1 SV=1	Tpm1	32.68	38.7	46	15	5	7	9	8	8	7	7	15	15	15	15	15	15	5	5	5	5	5	5	340100	343650	267260	374870	346840	260280	1.05567	1.06668	0.829571	1.16359	1.07659	0.807905	1.0326	0.856021
P58802	TBC1 domain family member 10A OS=Mus musculus OX=10090 GN=Tbc1d10a PE=1 SV=1	Tbc1d10a	56.202	15.8	21	8	8	0	3	2	6	4	6	5	6	6	7	7	7	5	6	6	7	7	7	29887	31681	34665	35025	38845	40813	0.850206	0.90124	0.986127	0.996368	1.10504	1.16102	1.1917	0.0483424
P58854	Gamma-tubulin complex component 3 OS=Mus musculus OX=10090 GN=Tubgcp3 PE=1 SV=2	Tubgcp3	103.47	26	58	18	18	11	5	13	7	9	13	14	14	17	13	13	15	14	14	17	13	13	15	28554	27075	28324	24601	24101	25432	1.08373	1.0276	1.075	0.933701	0.914724	0.965241	0.883	0.00547618
P58871	182 kDa tankyrase-1-binding protein OS=Mus musculus OX=10090 GN=Tnks1bp1 PE=1 SV=2	Tnks1bp1	181.82	43.5	220	45	45	40	40	36	36	36	32	40	40	38	38	38	34	40	40	38	38	38	34	201190	197810	185320	160270	148780	131720	1.17759	1.15781	1.08471	0.938083	0.870831	0.770976	0.7543	0.0103537
P59016	Vacuolar protein sorting-associated protein 33B OS=Mus musculus OX=10090 GN=Vps33b PE=1 SV=1	Vps33b	70.525	30.3	72	16	16	12	12	11	13	11	13	13	14	13	15	13	15	13	14	13	15	13	15	77249	71985	77673	74399	82244	75758	1.00911	0.940349	1.01465	0.971884	1.07436	0.989637	1.0242	0.58193
P59017	Bcl-2-like protein 13 OS=Mus musculus OX=10090 GN=Bcl2l13 PE=1 SV=2	Bcl2l13	46.719	27.6	40	8	8	7	6	5	8	8	6	8	7	6	8	8	8	8	7	6	8	8	8	178800	103110	103030	188970	195850	183760	1.12509	0.648817	0.648314	1.18909	1.23238	1.1563	1.4771	0.0825882
P59041	DnaJ homolog subfamily C member 30, mitochondrial OS=Mus musculus OX=10090 GN=Dnajc30 PE=1 SV=1	Dnajc30	24.762	8.7		1	1							1	1	1	1	1	1	1	1	1	1	1	1	0	0	0	0	0	0
P59108	Copine-2 OS=Mus musculus OX=10090 GN=Cpne2 PE=1 SV=1	Cpne2	61.035	30.3	53	13	12	8	8	10	7	11	9	13	12	13	12	13	12	12	11	12	11	12	11	124100	114490	107970	100920	93283	98127	1.16546	1.07521	1.01398	0.947769	0.876048	0.921539	0.8435	0.0219936
P59114	mRNA (2'-O-methyladenosine-N(6)-)-methyltransferase OS=Mus musculus OX=10090 GN=Pcif1 PE=1 SV=1	Pcif1	80.504	5.9	11	3	3	1	2	2	3	1	2	3	3	3	3	2	3	3	3	3	3	2	3	92846	103220	104580	103040	96459	85671	0.95094	1.05719	1.07112	1.05535	0.987945	0.877453	0.9485	0.455663
P59235	Nucleoporin Nup43 OS=Mus musculus OX=10090 GN=Nup43 PE=1 SV=2	Nup43	41.989	15.3	13	4	4	2	2	3	2	2	2	2	2	3	3	2	2	2	2	3	3	2	2	30822	35386	34511	38251	35840	31448	0.896605	1.02937	1.00392	1.11271	1.04258	0.914815	1.0479	0.561477
P59266	Fat storage-inducing transmembrane protein 2 OS=Mus musculus OX=10090 GN=Fitm2 PE=1 SV=1	Fitm2	30.016	5		1	1							1	1	1	1	1	1	1	1	1	1	1	1	0	0	0	0	0	0
P59279	Ras-related protein Rab-2B OS=Mus musculus OX=10090 GN=Rab2b PE=1 SV=1	Rab2b	24.198	69.9	29	13	6	5	4	4	6	5	5	11	10	11	11	12	12	5	3	4	5	5	5	100490	96980	91643	102880	82261	92885	1.06313	1.02599	0.96953	1.08841	0.870273	0.982669	0.9617	0.576095
P59281	Rho GTPase-activating protein 39 OS=Mus musculus OX=10090 GN=Arhgap39 PE=1 SV=2	Arhgap39	125.2	45.8	141	33	33	30	27	28	16	18	22	28	29	28	23	21	24	28	29	28	23	21	24	117940	111450	110110	66436	75125	81102	1.25878	1.18951	1.17521	0.709075	0.801814	0.865607	0.6559	0.00235357
P59325	Eukaryotic translation initiation factor 5 OS=Mus musculus OX=10090 GN=Eif5 PE=1 SV=1	Eif5	48.968	43.8	93	17	17	15	15	15	17	16	15	15	13	15	16	14	14	15	13	15	16	14	14	120440	116120	122810	141360	143900	152270	0.906814	0.874288	0.924658	1.06432	1.08345	1.14647	1.2175	0.00210613
P59326	YTH domain-containing family protein 1 OS=Mus musculus OX=10090 GN=Ythdf1 PE=1 SV=1	Ythdf1	60.878	19.7	18	8	3	3	3	2	3	4	3	7	6	8	7	5	6	3	3	3	3	2	2	106200	85733	86233	85370	86834	77005	1.20825	0.975393	0.981082	0.971263	0.987919	0.876094	0.8959	0.253802
P59481	VIP36-like protein OS=Mus musculus OX=10090 GN=Lman2l PE=1 SV=1	Lman2l	39.881	21.9	17	6	6	4	3	3	3	1	3	5	5	4	4	3	5	5	5	4	4	3	5	47337	46409	46808	48163	42036	45213	1.02919	1.00902	1.01769	1.04715	0.913939	0.983012	0.9634	0.384266
P59644	Phosphatidylinositol 4,5-bisphosphate 5-phosphatase A OS=Mus musculus OX=10090 GN=Inpp5j PE=1 SV=2	Inpp5j	107.54	18.9	39	11	11	6	9	9	6	3	6	9	11	11	8	8	9	9	11	11	8	8	9	78016	71833	80783	55534	60103	57945	1.15804	1.06626	1.19911	0.824326	0.892146	0.860114	0.7526	0.00243297
P59648	FXYD domain-containing ion transport regulator 7 OS=Mus musculus OX=10090 GN=Fxyd7 PE=3 SV=1	Fxyd7	8.4867	16.2		1	1							1	1	1	1	1	1	1	1	1	1	1	1	0	0	0	0	0	0
P59672	Ankyrin repeat and SAM domain-containing protein 1A OS=Mus musculus OX=10090 GN=Anks1a PE=1 SV=3	Anks1a	125.24	7.1	10	6	6	0	1	1	3	3	2	3	2	2	4	4	5	3	2	2	4	4	5	24907	28502	29119	68643	45410	49592	0.607061	0.694682	0.70972	1.67304	1.10678	1.20871	1.9829	0.00762893
P59708	Splicing factor 3B subunit 6 OS=Mus musculus OX=10090 GN=Sf3b6 PE=1 SV=1	Sf3b6	14.585	32	17	3	3	1	3	3	3	3	4	2	3	2	3	3	3	2	3	2	3	3	3	86441	82241	91239	94787	90937	89721	0.968769	0.921698	1.02254	1.06231	1.01916	1.00553	1.0597	0.161928
P59759	Myocardin-related transcription factor B OS=Mus musculus OX=10090 GN=Mrtfb PE=1 SV=1	Mrtfb	117.55	13.8	40	9	8	7	8	9	5	6	5	7	8	9	4	6	8	6	7	8	3	5	7	50674	46998	53734	34588	38116	36600	1.16622	1.08162	1.23664	0.796011	0.877205	0.842315	0.7219	0.002463
P59764	Dedicator of cytokinesis protein 4 OS=Mus musculus OX=10090 GN=Dock4 PE=1 SV=1	Dock4	226.55	28.9	268	50	47	46	45	46	42	48	41	46	48	47	45	47	44	44	46	45	43	44	41	120260	115060	107780	90931	99756	107240	1.12563	1.07696	1.00882	0.851112	0.933714	1.00376	0.8683	0.0680322
P59808	SAM and SH3 domain-containing protein 1 OS=Mus musculus OX=10090 GN=Sash1 PE=1 SV=1	Sash1	135.59	12.7	26	11	10	7	4	4	3	4	4	11	7	7	4	5	6	10	6	6	3	4	5	51052	43030	42925	31849	37795	41631	1.23373	1.03987	1.03733	0.769665	0.913357	1.00606	0.8122	0.0957679
P59823	Interleukin-1 receptor accessory protein-like 1 OS=Mus musculus OX=10090 GN=Il1rapl1 PE=1 SV=1	Il1rapl1	79.629	7.2	11	4	4	3	1	4	1	1	1	3	3	4	2	2	4	3	3	4	2	2	4	9673.9	12173	16820	8660.4	8202	11619	0.864406	1.08771	1.50294	0.773845	0.732885	1.03821	0.7366	0.206015
P59913	Protein-L-isoaspartate O-methyltransferase domain-containing protein 1 OS=Mus musculus OX=10090 GN=Pcmtd1 PE=1 SV=1	Pcmtd1	40.693	9.2	6	3	3	1	1	1	0	2	1	1	3	2	3	2	2	1	3	2	3	2	2	0	10270	9037.6	9697.7	14020	0		0.954787	0.840213	0.901581	1.30342		1.2284	0.431008
P59999	Actin-related protein 2/3 complex subunit 4 OS=Mus musculus OX=10090 GN=Arpc4 PE=1 SV=3	Arpc4	19.667	60.1	65	10	10	10	10	9	13	12	11	9	10	9	10	10	9	9	10	9	10	10	9	1749600	1818000	1814500	1479500	1480400	1560300	1.06012	1.10156	1.09944	0.896458	0.897004	0.945417	0.8399	0.0012688
P60060	Protein transport protein Sec61 subunit gamma OS=Mus musculus OX=10090 GN=Sec61g PE=3 SV=1	Sec61g	7.7412	36.8	10	2	2	1	1	2	2	2	2	2	1	2	2	2	2	2	1	2	2	2	2	54912	0	138570	152550	191140	195650	0.374661		0.945455	1.04084	1.30414	1.33491	1.8584	0.140326
P60122	RuvB-like 1 OS=Mus musculus OX=10090 GN=Ruvbl1 PE=1 SV=1	Ruvbl1	50.213	57	147	20	20	24	24	24	26	26	23	19	19	19	19	19	19	19	19	19	19	19	19	200240	222880	232340	239470	235200	251140	0.869808	0.968152	1.00924	1.04022	1.02167	1.09091	1.1073	0.0993322
P60202	Myelin proteolipid protein OS=Mus musculus OX=10090 GN=Plp1 PE=1 SV=2	Plp1	30.077	37.2	260	15	15	42	39	52	41	43	43	15	15	15	15	14	15	15	15	15	15	14	15	21087000	17395000	21715000	21290000	20248000	22760000	1.01628	0.838347	1.04655	1.02607	0.975846	1.09691	1.0681	0.419941
P60229	Eukaryotic translation initiation factor 3 subunit E OS=Mus musculus OX=10090 GN=Eif3e PE=1 SV=1	Eif3e	52.22	43.1	75	17	17	12	12	11	13	14	13	15	15	15	16	14	15	15	15	15	16	14	15	101530	102380	105080	118700	107220	113770	0.939107	0.946969	0.971943	1.09792	0.991737	1.05232	1.0994	0.0397124
P60335	Poly(rC)-binding protein 1 OS=Mus musculus OX=10090 GN=Pcbp1 PE=1 SV=1	Pcbp1	37.497	71.9	94	15	11	16	14	17	16	15	16	13	13	14	12	13	14	10	11	11	10	10	11	1053000	1069700	1118700	1071300	1067200	1037800	0.984465	1.00008	1.04589	1.00157	0.997741	0.970254	0.9799	0.387656
P60469	Liprin-alpha-3 OS=Mus musculus OX=10090 GN=Ppfia3 PE=1 SV=2	Ppfia3	133.42	40.7	199	39	35	37	34	33	32	32	31	37	37	39	36	35	35	34	33	35	32	31	31	397420	380960	364810	281820	307420	301790	1.1722	1.12365	1.07602	0.831238	0.906746	0.89014	0.7794	0.00233014
P60487	Pyridoxal phosphate phosphatase OS=Mus musculus OX=10090 GN=Pdxp PE=1 SV=1	Pdxp	31.512	47.6	61	13	13	12	12	9	9	12	7	11	13	10	13	12	10	11	13	10	13	12	10	760070	749250	703050	545320	547820	519490	1.19227	1.17529	1.10282	0.855404	0.859325	0.814886	0.7289	0.000423821
P60521	Gamma-aminobutyric acid receptor-associated protein-like 2 OS=Mus musculus OX=10090 GN=Gabarapl2 PE=1 SV=1	Gabarapl2	13.667	29.1	25	4	4	4	5	3	4	5	4	4	4	4	4	4	4	4	4	4	4	4	4	597110	595920	599020	526490	524350	488170	1.07553	1.07339	1.07897	0.948329	0.944474	0.879306	0.8588	0.00340977
P60603	Reactive oxygen species modulator 1 OS=Mus musculus OX=10090 GN=Romo1 PE=2 SV=1	Romo1	8.1828	31.6	10	2	2	2	1	2	2	1	2	2	2	2	2	2	2	2	2	2	2	2	2	238390	243270	238490	217920	194200	222200	1.05601	1.07763	1.05646	0.965337	0.860263	0.984296	0.8808	0.0390961
P60605	Ubiquitin-conjugating enzyme E2 G2 OS=Mus musculus OX=10090 GN=Ube2g2 PE=1 SV=1	Ube2g2	18.566	9.1		1	1							1	1	1	1	1	1	1	1	1	1	1	1	0	0	0	0	0	0
P60670	Nuclear protein localization protein 4 homolog OS=Mus musculus OX=10090 GN=Nploc4 PE=1 SV=3	Nploc4	68.016	26.3	45	10	10	6	7	7	10	7	8	6	9	7	9	8	10	6	9	7	9	8	10	86708	85517	78428	83712	94386	85375	1.01191	0.998008	0.915278	0.976943	1.10151	0.996351	1.0511	0.366835
P60710	Actin, cytoplasmic 1 OS=Mus musculus OX=10090 GN=Actb PE=1 SV=1	Actb	41.736	82.7		33	1							32	32	33	33	33	32	1	1	1	1	1	1	11093000	8735000	10385000	8397500	10570000	9029400
P60755	MAM domain-containing glycosylphosphatidylinositol anchor protein 2 OS=Mus musculus OX=10090 GN=Mdga2 PE=1 SV=1	Mdga2	106.69	3.8	11	2	2	3	1	3	1	2	1	2	1	2	1	1	1	2	1	2	1	1	1	9408.7	8252.9	11942	8436.6	8354	0	1.01399	0.889432	1.28701	0.90923	0.900328		0.8508	0.362212
P60761	Neurogranin OS=Mus musculus OX=10090 GN=Nrgn PE=1 SV=1	Nrgn	7.4963	60.3	8	2	2	2	2	1	1	0	2	2	2	2	2	1	2	2	2	2	2	1	2	218710	202060	160220	97950	0	97566	1.4083	1.30109	1.03167	0.63071		0.628237	0.5048	0.0112503
P60762	Mortality factor 4-like protein 1 OS=Mus musculus OX=10090 GN=Morf4l1 PE=1 SV=2	Morf4l1	41.492	3.9		1	1							1	1	1	1	1	0	1	1	1	1	1	0	0	0	0	0	0	0
P60764	Ras-related C3 botulinum toxin substrate 3 OS=Mus musculus OX=10090 GN=Rac3 PE=1 SV=1	Rac3	21.379	52.1	13	9	3	2	2	1	3	2	3	8	8	7	9	7	9	3	3	2	3	2	3	165370	121020	146180	97889	112610	120200	1.29996	0.951329	1.14911	0.769498	0.885219	0.944883	0.7645	0.0728391
P60766	Cell division control protein 42 homolog OS=Mus musculus OX=10090 GN=Cdc42 PE=1 SV=2	Cdc42	21.258	44	49	7	6	7	8	8	7	9	10	7	7	7	7	7	7	6	6	6	6	6	6	918690	966820	916500	1031700	1000800	1044000	0.937676	0.986801	0.935441	1.05302	1.02148	1.06558	1.098	0.0121241
P60824	Cold-inducible RNA-binding protein OS=Mus musculus OX=10090 GN=Cirbp PE=1 SV=1	Cirbp	18.607	20.9	17	3	3	2	3	3	3	3	3	3	3	3	3	3	3	3	3	3	3	3	3	117070	142340	143590	142540	154450	169990	0.807398	0.981678	0.990299	0.983057	1.0652	1.17237	1.1588	0.150094
P60840	Alpha-endosulfine OS=Mus musculus OX=10090 GN=Ensa PE=1 SV=1	Ensa	13.335	33.1	8	3	3	2	2	1	1	1	1	3	3	3	3	1	1	3	3	3	3	1	1	19306	17385	14233	17075	0	0	1.13566	1.02266	0.837248	1.00443			1.0059
P60843	Eukaryotic initiation factor 4A-I OS=Mus musculus OX=10090 GN=Eif4a1 PE=1 SV=1	Eif4a1	46.153	56.4	154	23	11	25	23	23	29	26	28	21	20	21	23	21	21	10	10	11	11	10	10	759940	755860	759570	851760	859200	842940	0.944168	0.939098	0.943708	1.05825	1.06749	1.04729	1.1224	3.71801e-05
P60853	Leucine zipper putative tumor suppressor 1 OS=Mus musculus OX=10090 GN=Lzts1 PE=2 SV=3	Lzts1	67.289	21.2	19	7	7	4	3	3	4	4	1	5	4	3	6	4	2	5	4	3	6	4	2	26265	27940	27534	32433	35787	24960	0.900931	0.958386	0.94446	1.1125	1.22755	0.856168	1.14	0.332853
P60867	40S ribosomal protein S20 OS=Mus musculus OX=10090 GN=Rps20 PE=1 SV=1	Rps20	13.373	25.2	29	3	3	5	5	5	5	4	5	3	3	3	3	3	3	3	3	3	3	3	3	512510	469310	470850	521310	538710	570330	0.997418	0.913345	0.916342	1.01454	1.04841	1.10994	1.1223	0.0414118
P60879	Synaptosomal-associated protein 25 OS=Mus musculus OX=10090 GN=Snap25 PE=1 SV=1	Snap25	23.315	76.2	198	19	18	33	34	36	31	32	32	19	18	18	18	19	18	18	17	17	17	18	17	3642000	3599800	3555900	2608400	2648300	2749400	1.16211	1.14864	1.13463	0.8323	0.845031	0.877291	0.7415	6.25671e-05
P60882	Multiple epidermal growth factor-like domains protein 8 OS=Mus musculus OX=10090 GN=Megf8 PE=1 SV=2	Megf8	297.48	1	3	2	2	0	0	1	0	1	1	1	1	2	1	1	1	1	1	2	1	1	1	0	0	0	0	0	0
P60898	DNA-directed RNA polymerase II subunit RPB9 OS=Mus musculus OX=10090 GN=Polr2i PE=1 SV=1	Polr2i	14.523	33.6	15	3	3	2	2	2	3	3	3	3	3	3	3	3	3	3	3	3	3	3	3	32862	19889	25251	19011	24515	26854	1.32881	0.804235	1.02105	0.768732	0.991293	1.08587	0.9023	0.631907
P60904	DnaJ homolog subfamily C member 5 OS=Mus musculus OX=10090 GN=Dnajc5 PE=1 SV=1	Dnajc5	22.101	46.5	61	9	9	10	8	11	9	12	11	8	9	8	8	8	8	8	9	8	8	8	8	1482900	1499400	1622700	1473700	1407300	1511700	0.988853	0.999856	1.08208	0.982718	0.93844	1.00806	0.9539	0.254899
P61021	Ras-related protein Rab-5B OS=Mus musculus OX=10090 GN=Rab5b PE=1 SV=1	Rab5b	23.707	60.9	33	9	6	5	7	5	6	4	6	8	9	9	8	8	9	5	6	6	5	5	6	316500	335610	306740	286980	286880	292630	1.04035	1.10317	1.00827	0.94332	0.942991	0.961892	0.9037	0.0207569
P61022	Calcineurin B homologous protein 1 OS=Mus musculus OX=10090 GN=Chp1 PE=1 SV=2	Chp1	22.432	59	46	9	9	8	7	8	7	7	9	9	9	9	9	9	9	9	9	9	9	9	9	138190	120860	123870	133380	118780	129710	1.08414	0.948182	0.971796	1.04641	0.931864	1.01761	0.9973	0.968911
P61027	Ras-related protein Rab-10 OS=Mus musculus OX=10090 GN=Rab10 PE=1 SV=1	Rab10	22.541	52.5	79	12	10	15	14	12	12	12	14	11	12	11	12	11	12	9	10	9	10	9	10	2716500	2535900	2529500	2607100	2619800	2646300	1.04113	0.971913	0.96946	0.999202	1.00407	1.01422	1.0117	0.635008
P61028	Ras-related protein Rab-8B OS=Mus musculus OX=10090 GN=Rab8b PE=1 SV=1	Rab8b	23.603	23.2		4	1							4	4	4	4	4	4	1	1	1	1	1	1	0	0	0	0	0	0
P61079	Ubiquitin-conjugating enzyme E2 D3 OS=Mus musculus OX=10090 GN=Ube2d3 PE=1 SV=1	Ube2d3	16.687	12.2		2	1							1	2	1	1	1	2	0	1	0	0	0	1	0	453300	0	0	0	644340
P61082	NEDD8-conjugating enzyme Ubc12 OS=Mus musculus OX=10090 GN=Ube2m PE=1 SV=1	Ube2m	20.9	41.5	30	7	7	5	5	6	3	5	6	6	7	7	5	7	7	6	7	7	5	7	7	361830	357520	342190	310980	317280	300840	1.09059	1.0776	1.0314	0.937327	0.956316	0.906764	0.8752	0.00440778
P61087	Ubiquitin-conjugating enzyme E2 K OS=Mus musculus OX=10090 GN=Ube2k PE=1 SV=3	Ube2k	22.406	47.5	51	9	9	10	10	9	6	8	8	8	8	8	8	7	9	8	8	8	8	7	9	286190	251090	247130	216580	236330	200020	1.19467	1.04814	1.03161	0.904087	0.986531	0.834959	0.8324	0.0517817
P61089	Ubiquitin-conjugating enzyme E2 N OS=Mus musculus OX=10090 GN=Ube2n PE=1 SV=1	Ube2n	17.138	59.2	63	11	11	10	13	11	10	9	10	9	10	10	9	9	10	9	10	10	9	9	10	1792100	1872100	1837800	1584600	1697600	1642500	1.03126	1.07729	1.05755	0.911851	0.976877	0.94517	0.8951	0.00922826
P61148	Fibroblast growth factor 1 OS=Mus musculus OX=10090 GN=Fgf1 PE=1 SV=1	Fgf1	17.417	34.2	23	5	5	4	4	3	4	3	5	4	5	5	5	5	5	4	5	5	5	5	5	62777	61479	60616	55823	50407	64222	1.06005	1.03813	1.02356	0.942627	0.851172	1.08445	0.922	0.291829
P61161	Actin-related protein 2 OS=Mus musculus OX=10090 GN=Actr2 PE=1 SV=1	Actr2	44.76	45.9	147	17	17	22	27	25	24	26	23	16	17	17	16	16	16	16	17	17	16	16	16	2034100	1976300	1969400	1539300	1638700	1608500	1.13359	1.10138	1.09754	0.857843	0.913239	0.896408	0.8004	0.000462624
P61164	Alpha-centractin OS=Mus musculus OX=10090 GN=Actr1a PE=1 SV=1	Actr1a	42.613	54.3	46	17	7	6	8	8	8	7	9	16	16	16	17	14	16	6	6	6	7	5	6	761900	770100	776730	742760	779500	792520	0.988729	0.999371	1.00797	0.963891	1.01157	1.02846	1.0026	0.916023
P61166	Transmembrane protein 258 OS=Mus musculus OX=10090 GN=Tmem258 PE=1 SV=1	Tmem258	9.0788	10.1		1	1							1	1	1	1	1	1	1	1	1	1	1	1	0	0	0	0	0	0
P61202	COP9 signalosome complex subunit 2 OS=Mus musculus OX=10090 GN=Cops2 PE=1 SV=1	Cops2	51.596	41.5	100	17	17	18	17	18	16	15	16	15	15	15	15	14	15	15	15	15	15	14	15	244810	231920	242190	214910	221990	212960	1.07312	1.01661	1.06163	0.942051	0.973086	0.933503	0.9039	0.00832028
P84078	ADP-ribosylation factor 1 OS=Mus musculus OX=10090 GN=Arf1 PE=1 SV=2	Arf1	20.697	58.6		10	1							9	10	9	10	9	9	0	1	0	1	0	0	4249300	4038900	3993100	3421600	3656300	3298800
P61211	ADP-ribosylation factor-like protein 1 OS=Mus musculus OX=10090 GN=Arl1 PE=1 SV=1	Arl1	20.411	33.1	28	5	5	4	5	4	5	5	5	4	5	5	5	5	5	4	5	5	5	5	5	78112	81850	86650	101080	107300	105300	0.836478	0.876507	0.927909	1.08244	1.14904	1.12763	1.272	0.00227433
P61222	ATP-binding cassette sub-family E member 1 OS=Mus musculus OX=10090 GN=Abce1 PE=1 SV=1	Abce1	67.314	34.1	78	16	16	13	13	12	14	11	15	13	14	13	15	14	15	13	14	13	15	14	15	159030	141660	149150	140700	144620	139270	1.0912	0.972016	1.02341	0.965429	0.992326	0.955617	0.9439	0.183024
P61226	Ras-related protein Rap-2b OS=Mus musculus OX=10090 GN=Rap2b PE=1 SV=1	Rap2b	20.504	58.5	29	8	5	5	5	5	5	4	5	7	8	7	7	7	6	5	5	4	5	5	4	677810	720620	641570	545330	551200	619100	1.08287	1.15126	1.02497	0.87122	0.880598	0.989075	0.841	0.0300265
P61255	60S ribosomal protein L26 OS=Mus musculus OX=10090 GN=Rpl26 PE=1 SV=1	Rpl26	17.258	27.6	23	6	6	3	4	4	3	4	5	4	4	5	4	5	5	4	4	5	4	5	5	238260	211740	229880	221400	232270	247280	1.03529	0.920055	0.998877	0.96203	1.00926	1.07448	1.031	0.552248
P61264	Syntaxin-1B OS=Mus musculus OX=10090 GN=Stx1b PE=1 SV=1	Stx1b	33.244	63.5	183	22	19	33	30	26	32	30	32	20	20	19	21	20	21	17	17	17	19	17	18	3000100	2946600	2932400	2624000	2685800	2519600	1.07733	1.05812	1.05302	0.942275	0.964467	0.904785	0.8818	0.00318308
P61290	Proteasome activator complex subunit 3 OS=Mus musculus OX=10090 GN=Psme3 PE=1 SV=1	Psme3	29.506	27.6	22	6	6	3	3	4	3	5	4	4	5	4	4	5	4	4	5	4	4	5	4	45507	57147	57044	64473	58481	54850	0.809009	1.01594	1.01411	1.14618	1.03966	0.975105	1.1134	0.281472
P61294	Ras-related protein Rab-6B OS=Mus musculus OX=10090 GN=Rab6b PE=1 SV=1	Rab6b	23.461	57.7	23	12	5	4	2	4	4	4	5	11	10	11	11	11	12	5	4	5	5	5	5	631040	621030	616050	632860	646630	581470	1.01533	0.999222	0.99121	1.01826	1.04041	0.935571	0.9962	0.891273
P61315	Galactose-3-O-sulfotransferase 3 OS=Mus musculus OX=10090 GN=Gal3st3 PE=2 SV=1	Gal3st3	49.276	7.9	4	3	3	0	1	0	0	1	2	0	3	3	2	2	2	0	3	3	2	2	2	0	7333	6599.6	0	0	11427		0.867482	0.780722			1.3518	1.6403
Q9CQL1	Protein mago nashi homolog 2 OS=Mus musculus OX=10090 GN=Magohb PE=2 SV=1	Magohb	17.091	30.1	15	4	4	2	2	3	3	2	3	3	3	3	4	3	4	3	3	3	4	3	4	37784	45511	53337	44183	50697	38342	0.840099	1.0119	1.18591	0.982376	1.12721	0.852505	0.975	0.872588
P61329	Fibroblast growth factor 12 OS=Mus musculus OX=10090 GN=Fgf12 PE=1 SV=1	Fgf12	27.399	40.7	34	8	7	7	5	6	5	5	6	8	7	7	6	7	6	7	6	6	6	6	6	76857	75386	66141	43128	59329	52656	1.23466	1.21103	1.06252	0.692825	0.953084	0.845886	0.7103	0.0288211
P61358	60S ribosomal protein L27 OS=Mus musculus OX=10090 GN=Rpl27 PE=1 SV=2	Rpl27	15.798	42.6	34	5	5	6	5	5	7	7	4	5	4	5	5	5	4	5	4	5	5	5	4	433570	388490	402650	411450	407320	421640	1.05529	0.945569	0.980033	1.00145	0.9914	1.02625	1.0128	0.707236
P61458	Pterin-4-alpha-carbinolamine dehydratase OS=Mus musculus OX=10090 GN=Pcbd1 PE=1 SV=2	Pcbd1	11.985	20.2	9	2	2	2	1	2	1	1	2	2	2	2	2	1	2	2	2	2	2	1	2	36480	26160	37959	27863	0	29368	1.15567	0.82874	1.20253	0.88269		0.930368	0.8534	0.413278
P61460	GATOR complex protein DEPDC5 OS=Mus musculus OX=10090 GN=Depdc5 PE=1 SV=2	Depdc5	180.38	4.9	9	5	5	1	1	2	1	1	3	3	3	3	3	4	4	3	3	3	3	4	4	19870	16400	20225	15954	9405.3	18229	1.19121	0.983181	1.21249	0.956443	0.563848	1.09283	0.7715	0.240619
P61514	60S ribosomal protein L37a OS=Mus musculus OX=10090 GN=Rpl37a PE=1 SV=2	Rpl37a	10.275	41.3	24	3	3	4	4	5	3	4	4	3	3	3	3	3	3	3	3	3	3	3	3	388560	359140	377480	353330	415530	414960	1.00968	0.933235	0.980892	0.918138	1.07977	1.07828	1.0521	0.453994
P61600	N-alpha-acetyltransferase 20 OS=Mus musculus OX=10090 GN=Naa20 PE=1 SV=1	Naa20	20.368	20.8	15	3	3	2	3	3	2	3	2	3	3	3	3	3	2	3	3	3	3	3	2	23342	24323	24934	23098	22965	21194	1.0014	1.04349	1.0697	0.990934	0.985228	0.90925	0.9264	0.0853195
P61620	Protein transport protein Sec61 subunit alpha isoform 1 OS=Mus musculus OX=10090 GN=Sec61a1 PE=1 SV=2	Sec61a1	52.264	8.2	15	4	3	2	2	3	2	3	3	2	2	3	4	3	4	2	2	3	3	3	3	68779	65452	77241	108670	98328	94510	0.804464	0.76555	0.903439	1.27104	1.15008	1.10542	1.4258	0.00523302
P61750	ADP-ribosylation factor 4 OS=Mus musculus OX=10090 GN=Arf4 PE=1 SV=2	Arf4	20.396	50.6	9	7	2	2	1	2	1	2	1	7	7	7	7	7	7	2	2	2	2	2	2	208160	209980	209190	243740	284320	248050	0.889928	0.897708	0.894331	1.04204	1.21553	1.06047	1.2372	0.0124745
P61759	Prefoldin subunit 3 OS=Mus musculus OX=10090 GN=Vbp1 PE=1 SV=2	Vbp1	22.435	45.4	38	8	8	5	6	7	7	6	7	8	8	8	8	8	8	8	8	8	8	8	8	187900	196490	203110	178190	183520	172490	1.00508	1.05103	1.08644	0.953143	0.981653	0.922653	0.9093	0.0300291
P61793	Lysophosphatidic acid receptor 1 OS=Mus musculus OX=10090 GN=Lpar1 PE=1 SV=1	Lpar1	41.119	5.8		1	1							1	1	1	1	1	1	1	1	1	1	1	1	0	0	0	0	0	0
P61804	Dolichyl-diphosphooligosaccharide--protein glycosyltransferase subunit DAD1 OS=Mus musculus OX=10090 GN=Dad1 PE=1 SV=3	Dad1	12.497	28.3	16	3	3	2	2	3	3	3	3	3	3	3	3	3	3	3	3	3	3	3	3	133040	142870	148430	176080	170230	160660	0.857115	0.920445	0.956266	1.1344	1.09671	1.03506	1.1947	0.0129861
P61922	4-aminobutyrate aminotransferase, mitochondrial OS=Mus musculus OX=10090 GN=Abat PE=1 SV=1	Abat	56.451	75.8	249	30	30	41	43	42	41	40	42	29	30	30	29	30	30	29	30	30	29	30	30	1635700	1902500	1859900	1784200	1567800	1635800	0.944954	1.09909	1.07448	1.03074	0.905728	0.945012	0.924	0.265169
P61924	Coatomer subunit zeta-1 OS=Mus musculus OX=10090 GN=Copz1 PE=1 SV=1	Copz1	20.198	39.5	28	5	5	3	5	5	5	5	5	4	5	5	4	4	5	4	5	5	4	4	5	182430	121270	130840	144780	179390	115420	1.25219	0.832393	0.898082	0.993765	1.23133	0.792239	1.0116	0.951087
P61957	Small ubiquitin-related modifier 2 OS=Mus musculus OX=10090 GN=Sumo2 PE=1 SV=1	Sumo2	10.871	23.2	10	2	2	2	2	1	2	1	2	2	2	2	2	1	2	2	2	2	2	1	2	273810	233100	200660	189120	0	189450	1.26047	1.07307	0.92373	0.870606		0.872125	0.8025	0.164828
P61961	Ubiquitin-fold modifier 1 OS=Mus musculus OX=10090 GN=Ufm1 PE=1 SV=1	Ufm1	9.1175	68.2	17	4	4	1	4	3	3	3	3	4	4	4	4	4	4	4	4	4	4	4	4	228170	237770	240850	251040	251910	230560	0.95051	0.990502	1.00333	1.04578	1.04941	0.960467	1.0378	0.333319
P61963	DDB1- and CUL4-associated factor 7 OS=Mus musculus OX=10090 GN=Dcaf7 PE=1 SV=1	Dcaf7	38.926	30.4	39	8	8	5	6	8	6	8	6	7	7	8	7	8	7	7	7	8	7	8	7	154330	139450	136760	143700	136100	146990	1.08007	0.975937	0.957111	1.00568	0.952492	1.0287	0.9913	0.866739
P61965	WD repeat-containing protein 5 OS=Mus musculus OX=10090 GN=Wdr5 PE=1 SV=1	Wdr5	36.588	11.4	10	3	3	1	3	1	2	1	2	2	3	3	2	3	2	2	3	3	2	3	2	17131	17677	20367	22057	22821	20966	0.849338	0.876408	1.00978	1.09356	1.13144	1.03947	1.1934	0.0379152
P61967	AP-1 complex subunit sigma-1A OS=Mus musculus OX=10090 GN=Ap1s1 PE=1 SV=1	Ap1s1	18.733	27.2	21	5	4	3	4	4	3	4	3	5	5	4	3	4	4	4	4	3	2	3	3	208290	182160	202840	173410	176080	166060	1.12707	0.985679	1.09758	0.938332	0.952779	0.898561	0.869	0.0355266
P61971	Nuclear transport factor 2 OS=Mus musculus OX=10090 GN=Nutf2 PE=1 SV=1	Nutf2	14.478	51.2	41	4	4	6	6	8	7	7	7	4	4	4	4	4	4	4	4	4	4	4	4	333190	370200	374750	378060	348210	359620	0.923804	1.02642	1.03903	1.04821	0.965449	0.997084	1.0072	0.866149
P61979	Heterogeneous nuclear ribonucleoprotein K OS=Mus musculus OX=10090 GN=Hnrnpk PE=1 SV=1	Hnrnpk	50.976	54.6	138	19	19	24	22	24	23	23	22	19	18	17	18	19	19	19	18	17	18	19	19	1088200	1007400	1085600	1074900	1055400	1015200	1.03201	0.95538	1.02954	1.01939	1.0009	0.962777	0.9888	0.737471
P61982	14-3-3 protein gamma OS=Mus musculus OX=10090 GN=Ywhag PE=1 SV=2	Ywhag	28.302	71.7	82	16	11	14	17	15	12	12	12	16	14	15	14	15	14	11	10	10	9	10	10	6533900	7104800	6615800	5582400	5402300	5093700	1.07901	1.17328	1.09253	0.921875	0.892134	0.841172	0.7938	0.00349625
P62069	Ubiquitin carboxyl-terminal hydrolase 46 OS=Mus musculus OX=10090 GN=Usp46 PE=1 SV=1	Usp46	42.442	27	35	7	3	6	6	5	6	6	6	7	7	6	7	6	7	3	3	2	3	2	3	81385	76916	72840	66689	72084	67824	1.11553	1.05427	0.998405	0.914095	0.988043	0.929652	0.8938	0.0483556
P62071	Ras-related protein R-Ras2 OS=Mus musculus OX=10090 GN=Rras2 PE=1 SV=1	Rras2	23.399	39.2	28	6	4	4	5	4	5	4	6	5	5	5	5	5	6	3	3	3	3	3	4	214860	183360	202510	179850	212100	187060	1.09275	0.932544	1.02994	0.914693	1.07871	0.951362	0.9638	0.612972
P62073	Mitochondrial import inner membrane translocase subunit Tim10 OS=Mus musculus OX=10090 GN=Timm10 PE=1 SV=1	Timm10	10.333	33.3	24	5	5	4	5	4	3	3	5	3	4	5	4	2	5	3	4	5	4	2	5	173160	183900	186300	152830	136820	141060	1.06662	1.13277	1.14756	0.94139	0.842773	0.86889	0.7927	0.00431427
P62075	Mitochondrial import inner membrane translocase subunit Tim13 OS=Mus musculus OX=10090 GN=Timm13 PE=1 SV=1	Timm13	10.458	62.1	29	5	5	5	4	5	5	5	5	5	5	5	5	5	5	5	5	5	5	5	5	174800	189630	205840	191440	167890	178940	0.946109	1.02638	1.11411	1.03617	0.908709	0.968517	0.9439	0.399908
P62077	Mitochondrial import inner membrane translocase subunit Tim8 B OS=Mus musculus OX=10090 GN=Timm8b PE=1 SV=1	Timm8b	9.2864	28.9	9	2	2	2	1	2	1	2	1	2	2	2	2	2	2	2	2	2	2	2	2	46471	47576	44517	44960	47713	45046	1.0092	1.0332	0.96677	0.97639	1.03618	0.978258	0.9939	0.835009
P62082	40S ribosomal protein S7 OS=Mus musculus OX=10090 GN=Rps7 PE=2 SV=1	Rps7	22.127	32	25	5	5	3	4	4	5	4	5	3	3	4	5	4	4	3	3	4	5	4	4	182520	247070	292700	291380	272350	270610	0.70352	0.952327	1.12821	1.12312	1.04977	1.04306	1.1551	0.311433
P62137	Serine/threonine-protein phosphatase PP1-alpha catalytic subunit OS=Mus musculus OX=10090 GN=Ppp1ca PE=1 SV=1	Ppp1ca	37.54	54.2	40	18	5	7	7	8	6	5	7	16	17	16	17	15	17	3	4	5	5	3	4	328340	306330	290260	276750	274480	272870	1.12636	1.05086	0.995729	0.949383	0.941596	0.936073	0.891	0.0335688
P62141	Serine/threonine-protein phosphatase PP1-beta catalytic subunit OS=Mus musculus OX=10090 GN=Ppp1cb PE=1 SV=3	Ppp1cb	37.186	68.5	127	20	8	22	18	22	22	20	23	18	18	17	17	18	19	6	6	7	6	7	7	1266200	1195900	1135600	1159800	1168700	1231100	1.06146	1.00253	0.951979	0.972266	0.979727	1.03204	0.9894	0.797996
P62192	26S proteasome regulatory subunit 4 OS=Mus musculus OX=10090 GN=Psmc1 PE=1 SV=1	Psmc1	49.184	45.9	110	17	17	19	18	19	17	20	17	15	15	15	15	16	17	15	15	15	15	16	17	304740	330560	314690	344500	355310	347490	0.91546	0.993026	0.945351	1.0349	1.06738	1.04388	1.1024	0.0181239
P62196	26S proteasome regulatory subunit 8 OS=Mus musculus OX=10090 GN=Psmc5 PE=1 SV=1	Psmc5	45.626	57.1	129	20	20	18	20	20	24	23	24	18	18	16	17	19	19	18	18	16	17	19	19	233470	234430	232340	242940	248540	247150	0.973556	0.977559	0.968844	1.01304	1.0364	1.0306	1.0548	0.00189365
P62242	40S ribosomal protein S8 OS=Mus musculus OX=10090 GN=Rps8 PE=1 SV=2	Rps8	24.205	52.9	74	11	11	15	11	13	12	11	12	11	9	10	10	10	10	11	9	10	10	10	10	622260	558370	600070	567930	615550	600830	1.04728	0.939751	1.00993	0.95584	1.03599	1.01121	1.002	0.953534
P62245	40S ribosomal protein S15a OS=Mus musculus OX=10090 GN=Rps15a PE=1 SV=2	Rps15a	14.839	58.5	42	7	7	7	6	6	8	8	7	6	6	6	7	7	6	6	6	6	7	7	6	315290	324240	352840	388380	388530	389800	0.876179	0.90105	0.980529	1.07929	1.07971	1.08324	1.1757	0.00854441
P62254	Ubiquitin-conjugating enzyme E2 G1 OS=Mus musculus OX=10090 GN=Ube2g1 PE=1 SV=3	Ube2g1	19.509	23.5	17	3	3	3	3	3	3	3	2	3	3	3	3	3	2	3	3	3	3	3	2	53308	57145	53098	57942	59914	54441	0.952359	1.02091	0.948608	1.03515	1.07038	0.972601	1.0535	0.23174
P62257	Ubiquitin-conjugating enzyme E2 H OS=Mus musculus OX=10090 GN=Ube2h PE=1 SV=1	Ube2h	20.655	20.8	14	3	3	3	2	2	3	2	2	3	2	2	3	2	3	3	2	2	3	2	3	199190	233520	227350	229420	238280	203310	0.897879	1.05263	1.02482	1.03415	1.07408	0.916451	1.0166	0.820997
P62259	14-3-3 protein epsilon OS=Mus musculus OX=10090 GN=Ywhae PE=1 SV=1	Ywhae	29.174	77.6	320	23	20	48	53	51	58	54	56	23	22	22	23	21	22	20	20	19	20	18	20	16802000	16380000	15772000	14967000	15059000	14526000	1.07813	1.05106	1.01204	0.960388	0.966291	0.93209	0.9101	0.0119192
P62264	40S ribosomal protein S14 OS=Mus musculus OX=10090 GN=Rps14 PE=1 SV=3	Rps14	16.273	37.7	27	6	6	5	4	4	6	3	5	5	5	4	5	3	4	5	5	4	5	3	4	416860	397900	418400	434460	435990	439770	0.9834	0.938672	0.987033	1.02492	1.02853	1.03745	1.0625	0.0213101
P62267	40S ribosomal protein S23 OS=Mus musculus OX=10090 GN=Rps23 PE=1 SV=3	Rps23	15.807	23.8	19	4	4	3	4	3	2	4	3	4	4	4	4	4	4	4	4	4	4	4	4	229700	204290	191490	198510	220480	206160	1.102	0.980098	0.918689	0.952368	1.05777	0.98907	0.9995	0.983125
P62270	40S ribosomal protein S18 OS=Mus musculus OX=10090 GN=Rps18 PE=1 SV=3	Rps18	17.718	48.7	51	9	9	9	9	9	9	7	8	9	9	9	9	9	9	9	9	9	9	9	9	669270	641590	676920	667180	719210	671660	0.992533	0.951483	1.00388	0.989434	1.06659	0.996077	1.0354	0.301031
P62274	40S ribosomal protein S29 OS=Mus musculus OX=10090 GN=Rps29 PE=1 SV=2	Rps29	6.6767	33.9	15	3	3	3	1	3	3	2	3	3	3	3	3	3	3	3	3	3	3	3	3	199650	161480	168720	223550	183990	180790	1.07129	0.866479	0.905328	1.19954	0.987265	0.970094	1.1104	0.329095
P62281	40S ribosomal protein S11 OS=Mus musculus OX=10090 GN=Rps11 PE=1 SV=3	Rps11	18.431	51.3	55	11	11	8	10	9	8	11	9	10	10	11	10	11	11	10	10	11	10	11	11	319560	301940	317900	333820	330030	332430	0.990536	0.935919	0.98539	1.03474	1.02299	1.03043	1.0605	0.032553
P62301	40S ribosomal protein S13 OS=Mus musculus OX=10090 GN=Rps13 PE=1 SV=2	Rps13	17.222	37.7	41	6	6	6	7	7	8	7	6	5	6	6	6	5	6	5	6	6	6	5	6	363370	383750	437180	408170	474620	397920	0.884467	0.934073	1.06413	0.993513	1.15526	0.968564	1.0814	0.370904
P62305	Small nuclear ribonucleoprotein E OS=Mus musculus OX=10090 GN=Snrpe PE=1 SV=1	Snrpe	10.803	25	12	2	2	2	2	2	2	2	2	2	2	2	2	2	2	2	2	2	2	2	2	389490	433610	425990	455890	421170	475420	0.898281	1.00004	0.982461	1.05142	0.971344	1.09646	1.0828	0.178027
P62307	Small nuclear ribonucleoprotein F OS=Mus musculus OX=10090 GN=Snrpf PE=1 SV=1	Snrpf	9.7251	24.4	17	2	2	3	3	3	3	3	2	2	2	2	2	2	2	2	2	2	2	2	2	189540	189280	204850	203500	199460	174660	0.97929	0.977947	1.05839	1.05142	1.03054	0.90241	0.9896	0.836888
P62309	Small nuclear ribonucleoprotein G OS=Mus musculus OX=10090 GN=Snrpg PE=1 SV=1	Snrpg	8.496	25	9	2	2	2	1	2	2	1	1	2	2	2	2	2	2	2	2	2	2	2	2	213760	214560	234100	283120	230850	219340	0.918917	0.922356	1.00636	1.21708	0.992384	0.942904	1.107	0.312425
P62311	U6 snRNA-associated Sm-like protein LSm3 OS=Mus musculus OX=10090 GN=Lsm3 PE=1 SV=2	Lsm3	11.845	19.6	12	2	2	2	2	2	2	2	2	2	2	2	2	2	2	2	2	2	2	2	2	91956	91615	95742	108220	91470	101440	0.950543	0.947018	0.989679	1.11866	0.945519	1.04858	1.0781	0.225152
P62313	U6 snRNA-associated Sm-like protein LSm6 OS=Mus musculus OX=10090 GN=Lsm6 PE=1 SV=1	Lsm6	9.1275	25	10	3	3	2	2	3	2	0	1	2	3	3	2	3	2	2	3	3	2	3	2	32134	31189	35144	34553	30872	33690	0.975818	0.947121	1.06722	1.04928	0.937494	1.02307	1.0066	0.898839
P62315	Small nuclear ribonucleoprotein Sm D1 OS=Mus musculus OX=10090 GN=Snrpd1 PE=1 SV=1	Snrpd1	13.281	37.8	33	4	4	6	6	6	5	5	5	4	4	4	4	4	4	4	4	4	4	4	4	179840	167540	170610	166550	165410	171640	1.05624	0.983996	1.00203	0.978181	0.971486	1.00808	0.9722	0.311991
P62317	Small nuclear ribonucleoprotein Sm D2 OS=Mus musculus OX=10090 GN=Snrpd2 PE=1 SV=1	Snrpd2	13.527	46.6	28	6	6	6	6	5	4	4	3	6	5	5	4	4	3	6	5	5	4	4	3	212840	225470	230950	237390	220600	230680	0.940431	0.996237	1.02045	1.0489	0.974719	1.01926	1.029	0.424032
P62320	Small nuclear ribonucleoprotein Sm D3 OS=Mus musculus OX=10090 GN=Snrpd3 PE=1 SV=1	Snrpd3	13.916	47.6	37	4	4	6	6	6	6	6	7	3	3	3	4	4	4	3	3	3	4	4	4	262720	255960	274430	284500	258700	269730	0.981495	0.95624	1.02524	1.06286	0.966477	1.00768	1.025	0.516014
P62322	U6 snRNA-associated Sm-like protein LSm5 OS=Mus musculus OX=10090 GN=Lsm5 PE=3 SV=2	Lsm5	9.9374	20.9		1	1							1	1	1	1	1	1	1	1	1	1	1	1	0	0	0	0	0	0
P62331	ADP-ribosylation factor 6 OS=Mus musculus OX=10090 GN=Arf6 PE=1 SV=2	Arf6	20.082	44.6	36	5	5	6	6	6	6	6	6	5	5	5	5	5	5	5	5	5	5	5	5	288750	281180	291750	277800	264320	278640	1.02975	1.00276	1.04045	0.990704	0.942631	0.9937	0.9525	0.0742542
P62334	26S proteasome regulatory subunit 10B OS=Mus musculus OX=10090 GN=Psmc6 PE=1 SV=1	Psmc6	44.172	55	96	17	17	18	15	18	13	14	18	16	14	15	16	15	16	16	14	15	16	15	16	329220	315120	336330	341970	366450	371410	0.958661	0.917603	0.979364	0.995787	1.06707	1.08151	1.1011	0.0397807
P62340	TATA box-binding protein-like 1 OS=Mus musculus OX=10090 GN=Tbpl1 PE=1 SV=1	Tbpl1	20.886	24.2	8	3	3	1	1	2	2	1	1	2	2	2	2	2	2	2	2	2	2	2	2	23634	24689	19365	0	24627	25676	1.00152	1.04622	0.820613		1.0436	1.08805	1.1147	0.328302
P62342	Thioredoxin reductase-like selenoprotein T OS=Mus musculus OX=10090 GN=Selenot PE=1 SV=2	Selenot	22.292	6.2		1	1							1	1	1	1	1	1	1	1	1	1	1	1	27932	20782	16423	17310	24344	17920
P62482	Voltage-gated potassium channel subunit beta-2 OS=Mus musculus OX=10090 GN=Kcnab2 PE=1 SV=1	Kcnab2	41.021	55.9	108	17	14	19	22	16	15	18	18	15	17	15	15	15	15	12	14	12	12	12	12	365810	359850	373270	255220	263510	285300	1.15339	1.1346	1.17691	0.804704	0.830842	0.899546	0.7316	0.00083881
P62484	Abl interactor 2 OS=Mus musculus OX=10090 GN=Abi2 PE=1 SV=1	Abi2	49.387	33.4	44	14	8	6	8	9	6	8	7	12	13	13	12	12	13	7	8	8	7	8	8	476020	455130	448610	316810	354780	325350	1.20172	1.14898	1.13252	0.79979	0.895645	0.821349	0.7225	0.00107417
P62500	TSC22 domain family protein 1 OS=Mus musculus OX=10090 GN=Tsc22d1 PE=1 SV=2	Tsc22d1	109.81	4.5	9	4	3	2	1	2	1	2	1	3	3	2	1	3	2	3	2	2	1	3	2	131150	40240	87545	0	80972	28946	1.77781	0.545475	1.18672		1.09762	0.392379	0.6368	0.485113
P62627	Dynein light chain roadblock-type 1 OS=Mus musculus OX=10090 GN=Dynlrb1 PE=1 SV=3	Dynlrb1	10.99	60.4	32	4	4	6	5	6	5	5	5	4	4	4	4	4	4	4	4	4	4	4	4	480700	516340	495430	437620	444520	422670	1.03107	1.10752	1.06267	0.938669	0.953469	0.906602	0.8743	0.00627179
P62631	Elongation factor 1-alpha 2 OS=Mus musculus OX=10090 GN=Eef1a2 PE=1 SV=1	Eef1a2	50.454	68.3	186	23	14	28	27	33	32	32	34	22	22	22	21	22	22	13	14	14	13	14	13	4790500	5041400	5086000	4409600	5042400	4265000	1.00378	1.05635	1.06569	0.923963	1.05656	0.893665	0.9195	0.188527
P62700	Protein yippee-like 5 OS=Mus musculus OX=10090 GN=Ypel5 PE=1 SV=1	Ypel5	13.841	23.1	9	2	2	2	2	0	2	2	1	2	2	1	2	2	1	2	2	1	2	2	1	12650	10884	0	12296	14733	0	1.00073	0.861025		0.972727	1.16552		1.1485	0.363566
P62702	40S ribosomal protein S4, X isoform OS=Mus musculus OX=10090 GN=Rps4x PE=1 SV=2	Rps4x	29.597	51	108	15	15	17	20	17	18	17	19	14	15	15	15	15	14	14	15	15	15	15	14	494340	481470	477450	546310	558810	553120	0.953251	0.928433	0.920681	1.05347	1.07757	1.0666	1.141	0.00043373
P62715	Serine/threonine-protein phosphatase 2A catalytic subunit beta isoform OS=Mus musculus OX=10090 GN=Ppp2cb PE=1 SV=1	Ppp2cb	35.575	65.7		17	1							14	16	14	15	13	15	1	1	1	1	1	1	0	0	0	0	0	0
P62717	60S ribosomal protein L18a OS=Mus musculus OX=10090 GN=Rpl18a PE=1 SV=1	Rpl18a	20.732	40.3	31	8	8	6	5	4	5	6	5	6	7	6	6	7	6	6	7	6	6	7	6	348870	384220	369680	410860	413420	458790	0.877351	0.966251	0.929685	1.03325	1.03968	1.15378	1.1635	0.0294053
P62737	Actin, aortic smooth muscle OS=Mus musculus OX=10090 GN=Acta2 PE=1 SV=1	Acta2	42.009	73.5		27	0							23	26	25	27	25	25	0	0	0	0	0	0	24239000	44189000	24437000	45708000	36611000	31219000
P62743	AP-2 complex subunit sigma OS=Mus musculus OX=10090 GN=Ap2s1 PE=1 SV=1	Ap2s1	17.018	44.4	61	7	7	11	10	10	10	10	10	7	7	6	6	7	7	7	7	6	6	7	7	1265100	1194900	1183200	1026700	1011900	988480	1.13797	1.07483	1.0643	0.923529	0.910217	0.88915	0.8309	0.00143405
P62746	Rho-related GTP-binding protein RhoB OS=Mus musculus OX=10090 GN=Rhob PE=1 SV=1	Rhob	22.123	37.2	34	8	6	4	6	6	7	5	6	7	7	8	8	8	8	5	5	6	6	6	6	912420	882280	908890	811480	894810	837770	1.04323	1.00877	1.0392	0.927821	1.0231	0.95788	0.941	0.115295
P62748	Hippocalcin-like protein 1 OS=Mus musculus OX=10090 GN=Hpcal1 PE=1 SV=2	Hpcal1	22.338	80.3	48	16	8	8	8	8	9	7	8	15	15	15	15	14	15	7	7	8	7	6	8	432390	383700	369790	350900	422140	367450	1.11519	0.98961	0.953735	0.905015	1.08875	0.9477	0.9617	0.61322
P62751	60S ribosomal protein L23a OS=Mus musculus OX=10090 GN=Rpl23a PE=1 SV=1	Rpl23a	17.695	37.8	29	6	6	4	5	5	5	6	4	4	6	6	6	6	6	4	6	6	6	6	6	528540	453390	476450	503870	480710	463360	1.09115	0.936008	0.983615	1.04022	0.99241	0.956591	0.9928	0.916629
P62754	40S ribosomal protein S6 OS=Mus musculus OX=10090 GN=Rps6 PE=1 SV=1	Rps6	28.68	29.3	47	8	8	7	7	8	8	9	8	7	7	8	8	8	8	7	7	8	8	8	8	572250	584910	629550	675590	686080	652060	0.903448	0.923435	0.993911	1.0666	1.08316	1.02945	1.1271	0.0209605
P62761	Visinin-like protein 1 OS=Mus musculus OX=10090 GN=Vsnl1 PE=1 SV=2	Vsnl1	22.142	76.4	117	15	12	21	20	18	20	18	20	15	15	14	15	15	15	12	12	12	12	12	12	2533900	2612900	2454000	2022200	2406500	1957500	1.08697	1.12085	1.05269	0.867463	1.03232	0.839708	0.8402	0.0557146
P62774	Myotrophin OS=Mus musculus OX=10090 GN=Mtpn PE=1 SV=2	Mtpn	12.861	75.4	58	7	7	10	11	9	10	9	9	7	7	7	7	7	7	7	7	7	7	7	7	1523400	1397400	1439900	1262900	1339800	1254100	1.11231	1.02031	1.05134	0.922105	0.978254	0.91568	0.8844	0.0202909
P62806	Histone H4 OS=Mus musculus OX=10090 GN=H4c1 PE=1 SV=2	H4c1	11.367	53.4	106	11	11	15	14	18	21	19	19	9	10	10	10	8	10	9	10	10	10	8	10	7428700	6792400	7373400	8030200	7736400	8929400	0.96288	0.880405	0.955712	1.04084	1.00276	1.15739	1.1436	0.061481
P62812	Gamma-aminobutyric acid receptor subunit alpha-1 OS=Mus musculus OX=10090 GN=Gabra1 PE=1 SV=1	Gabra1	51.753	20.7	34	9	5	6	7	6	5	4	6	7	9	8	7	7	7	3	5	4	4	3	3	150230	142410	141980	105970	109730	135490	1.14707	1.08736	1.08408	0.809127	0.837836	1.03452	0.808	0.0501995
P62814	V-type proton ATPase subunit B, brain isoform OS=Mus musculus OX=10090 GN=Atp6v1b2 PE=1 SV=1	Atp6v1b2	56.55	67.7	258	29	29	43	47	42	40	42	44	28	28	29	28	27	28	28	28	29	28	27	28	4056700	4049200	3821900	3594600	4025400	3822500	1.0415	1.03958	0.98122	0.922864	1.03347	0.981374	0.9593	0.330165
P62821	Ras-related protein Rab-1A OS=Mus musculus OX=10090 GN=Rab1A PE=1 SV=3	Rab1A	22.677	68.8	70	11	6	11	12	13	10	11	13	11	11	11	10	9	9	6	6	6	6	6	6	1676000	1718200	1667700	1644100	1666200	1636300	1.00475	1.03004	0.99977	0.985622	0.998871	0.980946	0.9772	0.0982365
P62823	Ras-related protein Rab-3C OS=Mus musculus OX=10090 GN=Rab3c PE=1 SV=1	Rab3c	25.872	49.8	60	9	7	9	13	9	9	10	10	8	9	9	9	8	8	6	7	7	7	6	6	1494200	1554300	1402500	1453700	1500600	1499400	1.00679	1.04729	0.945007	0.979505	1.01111	1.0103	1.0006	0.967147
P62827	GTP-binding nuclear protein Ran OS=Mus musculus OX=10090 GN=Ran PE=1 SV=3	Ran	24.423	50.5	83	13	13	14	12	14	15	14	14	13	12	13	12	13	12	13	12	13	12	13	12	1146300	1098700	1130700	1067600	1049600	1028100	1.05472	1.01092	1.04036	0.982303	0.965741	0.945959	0.9317	0.0130434
P62830	60S ribosomal protein L23 OS=Mus musculus OX=10090 GN=Rpl23 PE=1 SV=1	Rpl23	14.865	36.4	30	4	4	5	6	4	5	6	4	4	4	4	4	4	4	4	4	4	4	4	4	571540	636820	674400	692910	744980	696300	0.853692	0.951199	1.00733	1.03498	1.11275	1.04004	1.1335	0.0776198
P62835	Ras-related protein Rap-1A OS=Mus musculus OX=10090 GN=Rap1a PE=1 SV=1	Rap1a	20.987	59.8	60	9	5	10	10	10	10	10	10	8	9	9	8	8	9	4	5	5	4	4	5	814800	833430	916150	857020	877860	945070	0.932207	0.953521	1.04816	0.98051	1.00435	1.08125	1.0451	0.391963
P62843	40S ribosomal protein S15 OS=Mus musculus OX=10090 GN=Rps15 PE=1 SV=2	Rps15	17.04	49.7	24	7	7	3	5	4	5	5	2	7	7	7	6	7	7	7	7	7	6	7	7	531690	561930	616670	698150	533740	530540	0.918629	0.970876	1.06545	1.20623	0.922171	0.916642	1.0305	0.826394
P62849	40S ribosomal protein S24 OS=Mus musculus OX=10090 GN=Rps24 PE=1 SV=1	Rps24	15.423	29.3	34	4	4	6	6	5	7	4	6	4	4	4	4	4	4	4	4	4	4	4	4	637310	592980	636210	680420	633960	695960	0.986334	0.917727	0.984632	1.05305	0.98115	1.0771	1.0771	0.114601
P62852	40S ribosomal protein S25 OS=Mus musculus OX=10090 GN=Rps25 PE=1 SV=1	Rps25	13.742	22.4	18	3	3	3	3	3	3	3	3	3	3	3	3	3	3	3	3	3	3	3	3	493960	473030	495500	497350	522790	499140	0.99396	0.951844	0.997059	1.00078	1.05197	1.00438	1.0388	0.158144
P62855	40S ribosomal protein S26 OS=Mus musculus OX=10090 GN=Rps26 PE=1 SV=3	Rps26	13.015	37.4	27	4	4	5	4	4	5	5	4	4	3	4	4	4	3	4	3	4	4	4	3	484230	434880	412540	498960	503910	499750	1.02509	0.920618	0.873325	1.05627	1.06675	1.05794	1.1284	0.0597979
P62858	40S ribosomal protein S28 OS=Mus musculus OX=10090 GN=Rps28 PE=1 SV=1	Rps28	7.8409	46.4	10	3	3	3	2	1	1	2	1	3	2	2	3	2	2	3	2	2	3	2	2	225230	48544	128190	136500	280990	114950	1.44625	0.311711	0.823134	0.876495	1.80429	0.738118	1.3246	0.507307
P62869	Elongin-B OS=Mus musculus OX=10090 GN=Elob PE=1 SV=1	Elob	13.17	84.7	48	9	9	9	7	8	9	8	7	9	9	9	9	9	9	9	9	9	9	9	9	504970	524570	499150	495140	487200	482270	1.0122	1.05149	1.00053	0.992497	0.976581	0.966699	0.9581	0.0645552
P62874	Guanine nucleotide-binding protein G(I)/G(S)/G(T) subunit beta-1 OS=Mus musculus OX=10090 GN=Gnb1 PE=1 SV=3	Gnb1	37.377	69.4	176	16	8	30	31	29	27	29	30	15	15	16	16	15	15	8	8	8	8	8	8	6970500	6971900	6667600	5798000	5723200	5911400	1.09937	1.09959	1.0516	0.914449	0.902651	0.932334	0.8458	0.000678985
P62878	E3 ubiquitin-protein ligase RBX1 OS=Mus musculus OX=10090 GN=Rbx1 PE=1 SV=1	Rbx1	12.274	24.1	7	2	2	2	1	1	0	1	2	2	1	1	1	1	2	2	1	1	1	1	2	388610	0	0	0	0	502180	0.872506					1.12749	1.2922
P62880	Guanine nucleotide-binding protein G(I)/G(S)/G(T) subunit beta-2 OS=Mus musculus OX=10090 GN=Gnb2 PE=1 SV=3	Gnb2	37.331	59.7	88	16	7	16	14	14	14	16	14	15	15	16	16	16	15	7	7	7	7	7	7	1838100	1802600	1745900	1624800	1587300	1773400	1.0633	1.04276	1.00996	0.939906	0.918213	1.02587	0.9255	0.101281
P62881	Guanine nucleotide-binding protein subunit beta-5 OS=Mus musculus OX=10090 GN=Gnb5 PE=1 SV=1	Gnb5	43.565	36.5	66	10	10	12	12	11	10	11	10	10	10	10	10	10	9	10	10	10	10	10	9	983450	997220	947740	821430	831880	780250	1.10047	1.11588	1.06051	0.919173	0.930867	0.873093	0.831	0.00171407
P62889	60S ribosomal protein L30 OS=Mus musculus OX=10090 GN=Rpl30 PE=1 SV=2	Rpl30	12.784	51.3	31	5	5	5	5	5	6	5	5	4	5	4	5	5	5	4	5	4	5	5	5	413100	406110	438880	437470	467570	440600	0.951942	0.935834	1.01135	1.0081	1.07746	1.01531	1.0696	0.100014
P62892	60S ribosomal protein L39 OS=Mus musculus OX=10090 GN=Rpl39 PE=1 SV=2	Rpl39	6.4066	19.6		1	1							0	1	1	1	1	1	0	1	1	1	1	1	0	0	0	0	0	0
P62897	Cytochrome c, somatic OS=Mus musculus OX=10090 GN=Cycs PE=1 SV=2	Cycs	11.605	49.5	75	6	5	12	14	13	11	12	13	6	6	6	6	6	6	5	5	5	5	5	5	2218400	2415500	2359900	1764300	1975800	1700400	1.07046	1.16557	1.13874	0.851339	0.953395	0.820505	0.7779	0.00819205
P62900	60S ribosomal protein L31 OS=Mus musculus OX=10090 GN=Rpl31 PE=1 SV=1	Rpl31	14.463	32.8	19	4	4	4	3	3	3	4	2	4	3	3	3	4	2	4	3	3	3	4	2	746410	665090	657760	724160	742510	680650	1.06211	0.946393	0.935962	1.03045	1.05656	0.968534	1.0377	0.472517
P62908	40S ribosomal protein S3 OS=Mus musculus OX=10090 GN=Rps3 PE=1 SV=1	Rps3	26.674	74.1	98	18	18	16	17	16	16	16	17	18	16	17	17	17	16	18	16	17	17	17	16	494620	482500	518930	552020	547020	543970	0.945417	0.922251	0.991883	1.05513	1.04557	1.03974	1.0982	0.0124411
P62911	60S ribosomal protein L32 OS=Mus musculus OX=10090 GN=Rpl32 PE=1 SV=2	Rpl32	15.86	45.9	34	7	7	6	6	6	5	5	6	7	7	7	7	7	7	7	7	7	7	7	7	478550	441470	450240	427210	458300	461870	1.05654	0.974677	0.994039	0.943193	1.01183	1.01972	0.9833	0.65266
P62915	Transcription initiation factor IIB OS=Mus musculus OX=10090 GN=Gtf2b PE=1 SV=1	Gtf2b	34.819	18	20	4	4	4	3	4	4	3	2	4	4	4	4	4	3	4	4	4	4	4	3	17439	18613	15287	21085	19914	21147	0.922007	0.984077	0.80823	1.11477	1.05286	1.11805	1.2105	0.0337294
P62918	60S ribosomal protein L8 OS=Mus musculus OX=10090 GN=Rpl8 PE=1 SV=2	Rpl8	28.024	36.2	29	6	6	6	4	3	6	5	5	6	4	3	6	5	5	6	4	3	6	5	5	523930	475690	453420	433150	494900	462380	1.10554	1.00375	0.956761	0.913989	1.04429	0.975667	0.9569	0.488342
P62956	Voltage-dependent calcium channel gamma-7 subunit OS=Mus musculus OX=10090 GN=Cacng7 PE=1 SV=1	Cacng7	31.002	7.6	7	2	2	1	1	1	2	1	1	2	1	2	2	2	1	2	1	2	2	2	1	17494	0	13531	19712	16948	0	1.03385		0.799645	1.16493	1.00158		1.1816	0.367075
P62960	Y-box-binding protein 1 OS=Mus musculus OX=10090 GN=Ybx1 PE=1 SV=3	Ybx1	35.73	40.7	34	6	3	4	5	6	7	4	8	6	5	5	5	5	5	3	3	3	3	3	3	319380	247400	279680	527700	449900	426830	0.851343	0.659472	0.745518	1.40664	1.19926	1.13776	1.6592	0.00648574
P62983	Ubiquitin-40S ribosomal protein S27a OS=Mus musculus OX=10090 GN=Rps27a PE=1 SV=2	Rps27a	17.951	51.3	92	9	9	15	18	15	12	17	15	7	9	9	8	9	9	7	9	9	8	9	9	7001300	6527500	6662600	7071600	6848200	6820900	1.02628	0.956829	0.976632	1.03659	1.00384	0.999836	1.0272	0.316507
P62996	Transformer-2 protein homolog beta OS=Mus musculus OX=10090 GN=Tra2b PE=1 SV=1	Tra2b	33.665	23.6	24	5	5	3	4	4	4	5	4	3	4	4	4	5	5	3	4	4	4	5	5	96894	101070	100200	120120	119740	120800	0.882427	0.920458	0.912535	1.09395	1.09049	1.10014	1.2096	0.000131124
P63001	Ras-related C3 botulinum toxin substrate 1 OS=Mus musculus OX=10090 GN=Rac1 PE=1 SV=1	Rac1	21.45	52.6	107	11	3	18	19	17	19	18	16	10	10	10	11	10	11	3	3	3	3	3	3	2512400	2509300	2507800	2510100	2351500	2626100	1.00381	1.00257	1.00197	1.00289	0.939523	1.04924	0.9944	0.847181
P63002	TLE family member 5 OS=Mus musculus OX=10090 GN=Tle5 PE=1 SV=1	Tle5	22	8.1		1	1							1	1	1	1	1	1	1	1	1	1	1	1	0	0	0	0	0	0
P63005	Platelet-activating factor acetylhydrolase IB subunit beta OS=Mus musculus OX=10090 GN=Pafah1b1 PE=1 SV=2	Pafah1b1	46.67	71	175	25	25	29	30	29	31	29	27	24	25	24	24	24	25	24	25	24	24	24	25	587120	570550	556080	549440	564700	556520	1.04087	1.01149	0.985838	0.974066	1.00112	0.986618	0.9749	0.223592
P63011	Ras-related protein Rab-3A OS=Mus musculus OX=10090 GN=Rab3a PE=1 SV=1	Rab3a	24.97	45.9	124	8	6	20	24	26	18	17	19	8	8	8	8	8	8	6	6	6	6	6	6	5596100	5966200	5707700	4626900	4680700	4918600	1.06605	1.13656	1.08731	0.881421	0.891669	0.936989	0.8238	0.00189619
P63017	Heat shock cognate 71 kDa protein OS=Mus musculus OX=10090 GN=Hspa8 PE=1 SV=1	Hspa8	70.87	62.7	450	39	29	70	69	78	75	76	82	36	37	38	38	36	38	27	29	28	28	27	29	8178500	8256700	8159800	7937300	8130800	7555500	1.01768	1.02741	1.01535	0.987665	1.01174	0.940156	0.9605	0.136256
P63024	Vesicle-associated membrane protein 3 OS=Mus musculus OX=10090 GN=Vamp3 PE=1 SV=1	Vamp3	11.48	54.4	8	5	2	2	0	1	1	2	2	5	4	4	4	5	5	2	1	1	1	2	2	159960	0	0	0	257460	270590	0.69749				1.12263	1.17988	1.6506
P63028	Translationally-controlled tumor protein OS=Mus musculus OX=10090 GN=Tpt1 PE=1 SV=1	Tpt1	19.462	33.7	48	6	6	8	9	7	8	8	8	6	6	6	6	6	6	6	6	6	6	6	6	959330	814510	785590	1219800	1021900	1000100	0.9922	0.842418	0.812507	1.2616	1.05691	1.03437	1.2666	0.0549449
P63030	Mitochondrial pyruvate carrier 1 OS=Mus musculus OX=10090 GN=Mpc1 PE=1 SV=1	Mpc1	12.454	34.9	17	5	5	4	3	3	4	1	2	4	4	3	5	4	5	4	4	3	5	4	5	361750	324700	335420	292990	284080	296400	1.14518	1.02789	1.06183	0.927506	0.8993	0.938301	0.8548	0.0105538
P63034	Cytohesin-2 OS=Mus musculus OX=10090 GN=Cyth2 PE=1 SV=2	Cyth2	46.585	38.8	51	13	6	11	8	8	10	8	6	11	10	10	12	11	10	6	5	5	5	5	4	213030	214510	200140	170660	178510	155740	1.12855	1.13639	1.06026	0.904087	0.945673	0.825047	0.8044	0.00880024
P63037	DnaJ homolog subfamily A member 1 OS=Mus musculus OX=10090 GN=Dnaja1 PE=1 SV=1	Dnaja1	44.868	39.8	76	14	14	11	12	12	13	14	14	10	12	10	12	13	12	10	12	10	12	13	12	359120	359410	357520	326390	333650	312620	1.05174	1.05259	1.04706	0.955889	0.977151	0.915561	0.9039	0.00615837
P63038	60 kDa heat shock protein, mitochondrial OS=Mus musculus OX=10090 GN=Hspd1 PE=1 SV=1	Hspd1	60.955	69.6	235	35	35	36	43	43	39	34	40	31	32	33	31	28	30	31	32	33	31	28	30	1685300	1894200	1895400	1680900	1618000	1594600	0.975252	1.09614	1.09683	0.972706	0.936306	0.922765	0.8938	0.0577722
P63040	Complexin-1 OS=Mus musculus OX=10090 GN=Cplx1 PE=1 SV=1	Cplx1	15.122	51.5	41	6	5	9	7	7	7	4	7	6	6	5	6	6	6	5	5	4	5	5	5	897660	931090	933320	517380	451640	556560	1.25616	1.30294	1.30606	0.724005	0.632011	0.778832	0.5523	0.00066987
P63044	Vesicle-associated membrane protein 2 OS=Mus musculus OX=10090 GN=Vamp2 PE=1 SV=2	Vamp2	12.691	60.3	109	6	3	19	17	19	19	18	17	6	6	6	6	6	6	3	3	3	3	3	3	7028000	7412300	7085700	6383700	6043300	5828800	1.05998	1.11794	1.06869	0.962807	0.911467	0.879116	0.8481	0.00610028
P63046	Sulfotransferase 4A1 OS=Mus musculus OX=10090 GN=Sult4a1 PE=1 SV=1	Sult4a1	33.053	56	63	12	12	9	10	9	12	12	11	9	10	11	11	12	11	9	10	11	11	12	11	132500	135260	132910	107700	117030	113760	1.07554	1.09795	1.07887	0.874236	0.94997	0.923427	0.8448	0.00256739
P63058	Thyroid hormone receptor alpha OS=Mus musculus OX=10090 GN=Thra PE=1 SV=2	Thra	55.022	10.8	11	3	3	2	3	3	1	0	2	3	3	3	2	2	3	3	3	3	2	2	3	12894	17990	15341	4640.5	6184.8	7469.2	1.19908	1.67298	1.42664	0.431544	0.575156	0.694599	0.3958	0.00513301
P63073	Eukaryotic translation initiation factor 4E OS=Mus musculus OX=10090 GN=Eif4e PE=1 SV=1	Eif4e	25.053	46.1	40	10	8	7	7	6	7	6	7	8	9	8	7	8	8	8	8	8	7	8	8	137350	148240	156020	135170	135380	142230	0.964548	1.04102	1.09566	0.949239	0.950713	0.998818	0.9347	0.17739
P63080	Gamma-aminobutyric acid receptor subunit beta-3 OS=Mus musculus OX=10090 GN=Gabrb3 PE=1 SV=1	Gabrb3	54.165	27.1	45	10	5	7	8	8	7	8	7	10	10	10	10	10	10	5	5	5	5	5	5	152370	147270	143750	103420	118800	122510	1.16	1.12117	1.09438	0.787342	0.904431	0.932675	0.7775	0.00974251
P63082	V-type proton ATPase 16 kDa proteolipid subunit OS=Mus musculus OX=10090 GN=Atp6v0c PE=1 SV=1	Atp6v0c	15.808	11.6	28	2	2	3	5	6	4	6	4	1	2	2	2	2	2	1	2	2	2	2	2	1189700	1439200	1296800	1145200	1351200	1388500	0.913912	1.10557	0.996185	0.879728	1.03797	1.06663	0.9896	0.899561
P63085	Mitogen-activated protein kinase 1 OS=Mus musculus OX=10090 GN=Mapk1 PE=1 SV=3	Mapk1	41.275	69.8	187	24	19	31	31	32	30	31	32	24	22	21	23	23	23	19	17	16	18	18	18	1599500	1592200	1436300	1454200	1308100	1350800	1.09792	1.09291	0.985894	0.998181	0.897896	0.927206	0.8887	0.0667575
P63087	Serine/threonine-protein phosphatase PP1-gamma catalytic subunit OS=Mus musculus OX=10090 GN=Ppp1cc PE=1 SV=1	Ppp1cc	36.983	50.5	18	17	3	3	3	3	3	3	3	17	17	15	16	16	17	3	3	3	3	3	3	292730	320480	312740	236510	286340	270110	1.0218	1.11866	1.09164	0.825558	0.999494	0.942842	0.8564	0.0659578
P63094	Guanine nucleotide-binding protein G(s) subunit alpha isoforms short OS=Mus musculus OX=10090 GN=Gnas PE=1 SV=1	Gnas	45.663	35.8	71	13	10	12	11	13	12	13	10	13	13	13	13	12	13	10	10	10	10	9	10	548150	485980	493060	522490	490080	566240	1.05889	0.938789	0.952466	1.00932	0.94671	1.09383	1.0338	0.590745
P63101	14-3-3 protein zeta/delta OS=Mus musculus OX=10090 GN=Ywhaz PE=1 SV=1	Ywhaz	27.771	75.1	208	20	15	35	46	35	33	26	33	19	19	20	18	20	19	14	15	15	13	15	15	15721000	14407000	14253000	12706000	12912000	11992000	1.15044	1.05429	1.04302	0.929809	0.944884	0.87756	0.8474	0.0125525
P63137	Gamma-aminobutyric acid receptor subunit beta-2 OS=Mus musculus OX=10090 GN=Gabrb2 PE=1 SV=2	Gabrb2	59.196	24.8	18	11	5	4	3	3	3	3	2	11	9	10	11	9	10	5	3	4	5	3	4	180340	176670	190320	156580	153410	155350	1.0685	1.04676	1.12763	0.927726	0.908944	0.920438	0.8502	0.00214175
P63141	Potassium voltage-gated channel subfamily A member 2 OS=Mus musculus OX=10090 GN=Kcna2 PE=1 SV=1	Kcna2	56.7	32.9	81	10	7	14	13	13	14	13	14	10	10	10	10	10	10	7	7	7	7	7	7	193560	190150	201780	154500	172280	177580	1.06561	1.04684	1.11087	0.850576	0.948461	0.977639	0.8614	0.0302324
P63143	Voltage-gated potassium channel subunit beta-1 OS=Mus musculus OX=10090 GN=Kcnab1 PE=1 SV=2	Kcnab1	44.722	28.2	30	9	6	5	7	6	4	5	3	9	9	9	8	9	7	6	6	6	5	6	4	28352	25803	26805	15468	24216	19437	1.21438	1.1052	1.14812	0.662531	1.03723	0.832533	0.7302	0.0669778
P63147	Ubiquitin-conjugating enzyme E2 B OS=Mus musculus OX=10090 GN=Ube2b PE=1 SV=1	Ube2b	17.312	11.2		1	1							1	1	1	1	1	1	1	1	1	1	1	1	0	0	0	0	0	0
P63154	Crooked neck-like protein 1 OS=Mus musculus OX=10090 GN=Crnkl1 PE=1 SV=1	Crnkl1	83.415	5.7	3	3	3	1	0	0	0	0	2	2	2	2	1	2	3	2	2	2	1	2	3	2368200	0	2436100	0	0	4316800	0.778919		0.801252			1.41983	1.7971
P63158	High mobility group protein B1 OS=Mus musculus OX=10090 GN=Hmgb1 PE=1 SV=2	Hmgb1	24.893	39.5	53	10	9	8	9	9	9	9	9	8	9	7	10	8	10	7	8	6	9	7	9	276360	255220	276730	351460	283640	369140	0.914822	0.844843	0.916046	1.16342	0.93892	1.22195	1.2424	0.0681547
P63166	Small ubiquitin-related modifier 1 OS=Mus musculus OX=10090 GN=Sumo1 PE=1 SV=1	Sumo1	11.557	34.7	16	4	3	3	2	2	2	3	4	4	3	3	4	3	4	3	3	3	3	3	3	101800	137680	127230	112940	119310	118140	0.851764	1.15197	1.06454	0.944973	0.998271	0.988481	0.9555	0.701916
P63168	Dynein light chain 1, cytoplasmic OS=Mus musculus OX=10090 GN=Dynll1 PE=1 SV=1	Dynll1	10.366	50.6		4	1							4	4	4	4	4	4	1	1	1	1	1	1	3381600	3358100	3197700	2693800	2545200	2724300
P63213	Guanine nucleotide-binding protein G(I)/G(S)/G(O) subunit gamma-2 OS=Mus musculus OX=10090 GN=Gng2 PE=1 SV=2	Gng2	7.8501	78.9	46	6	6	8	10	9	7	5	7	5	5	6	5	5	6	5	5	6	5	5	6	4408100	4445900	4237900	2985400	2938100	2836900	1.21033	1.22071	1.1636	0.819703	0.806716	0.778929	0.6691	4.47342e-05
P63216	Guanine nucleotide-binding protein G(I)/G(S)/G(O) subunit gamma-3 OS=Mus musculus OX=10090 GN=Gng3 PE=1 SV=1	Gng3	8.3047	72	35	4	4	7	6	6	5	6	5	4	4	4	4	4	4	4	4	4	4	4	4	2225600	1882600	1923700	1398000	1514600	1408000	1.28989	1.0911	1.11492	0.810239	0.877817	0.816035	0.7163	0.00477072
P63239	Neuroendocrine convertase 1 OS=Mus musculus OX=10090 GN=Pcsk1 PE=1 SV=1	Pcsk1	84.173	3.3	8	2	2	1	1	1	2	2	1	2	2	2	2	2	2	2	2	2	2	2	2	10926	9243.4	9604.3	29770	16299	14151	0.728451	0.61627	0.640331	1.98481	1.08668	0.943466	2.0226	0.0491609
P63242	Eukaryotic translation initiation factor 5A-1 OS=Mus musculus OX=10090 GN=Eif5a PE=1 SV=2	Eif5a	16.832	67.5	56	9	4	10	9	8	9	10	10	7	8	8	8	7	8	3	4	4	4	3	4	1158000	1077600	1138000	1101600	1063300	1197600	1.03146	0.959843	1.01364	0.981221	0.947106	1.06673	0.9967	0.92621
P63248	cAMP-dependent protein kinase inhibitor alpha OS=Mus musculus OX=10090 GN=Pkia PE=1 SV=2	Pkia	7.9604	19.7		1	1							1	1	1	1	0	1	1	1	1	1	0	1	0	0	0	0	0	0
P63250	G protein-activated inward rectifier potassium channel 1 OS=Mus musculus OX=10090 GN=Kcnj3 PE=1 SV=1	Kcnj3	56.573	27.1	29	8	8	7	5	6	4	3	4	8	7	7	6	5	5	8	7	7	6	5	5	61083	57212	56289	40904	43493	52588	1.1763	1.10175	1.08398	0.787704	0.837561	1.01271	0.7846	0.0358619
P63254	Cysteine-rich protein 1 OS=Mus musculus OX=10090 GN=Crip1 PE=1 SV=2	Crip1	8.5497	36.4		1	1							1	1	1	1	1	1	1	1	1	1	1	1	0	0	0	0	0	0
P63260	Actin, cytoplasmic 2 OS=Mus musculus OX=10090 GN=Actg1 PE=1 SV=1	Actg1	41.792	82.7		33	1							32	32	33	33	33	32	1	1	1	1	1	1	27525000	27743000	26170000	27092000	26947000	27688000
P63268	Actin, gamma-enteric smooth muscle OS=Mus musculus OX=10090 GN=Actg2 PE=1 SV=1	Actg2	41.876	75		27	1							23	25	25	27	25	24	1	0	1	1	1	0	0	0	0	0	0	0
Q9Z199	Transcription elongation factor SPT4-B OS=Mus musculus OX=10090 GN=Supt4h1b PE=2 SV=1	Supt4h1b	13.194	21.4	7	2	2	1	1	1	1	2	1	2	2	2	2	2	2	2	2	2	2	2	2	22083	21826	22261	22514	24650	22748	0.973663	0.962332	0.981511	0.992666	1.08685	1.00298	1.0566	0.137062
P63276	40S ribosomal protein S17 OS=Mus musculus OX=10090 GN=Rps17 PE=1 SV=2	Rps17	15.524	48.9	21	4	4	2	4	4	4	3	4	3	4	4	4	4	4	3	4	4	4	4	4	262450	298850	286490	334710	277010	323980	0.882932	1.00539	0.963807	1.12603	0.931914	1.08993	1.1037	0.237993
P63280	SUMO-conjugating enzyme UBC9 OS=Mus musculus OX=10090 GN=Ube2i PE=1 SV=1	Ube2i	18.007	34.2	37	5	5	6	6	6	6	6	7	5	5	5	5	5	5	5	5	5	5	5	5	361290	353320	355660	334290	297740	322870	1.0704	1.04679	1.05372	0.990406	0.882119	0.956572	0.8922	0.0300166
P63318	Protein kinase C gamma type OS=Mus musculus OX=10090 GN=Prkcg PE=1 SV=1	Prkcg	78.357	67.1	347	42	40	55	60	57	54	58	63	41	41	41	42	42	42	39	39	39	40	40	40	2134000	2104400	1981800	1369800	1600600	1750800	1.17023	1.154	1.08677	0.751165	0.87773	0.960097	0.759	0.0203416
P63321	Ras-related protein Ral-A OS=Mus musculus OX=10090 GN=Rala PE=1 SV=1	Rala	23.553	27.2	32	6	4	5	5	6	5	6	5	6	6	6	6	6	6	4	4	4	4	4	4	615970	634390	635230	604720	580690	598850	1.00708	1.03719	1.03857	0.988683	0.949396	0.979086	0.9463	0.0250212
P63323	40S ribosomal protein S12 OS=Mus musculus OX=10090 GN=Rps12 PE=1 SV=2	Rps12	14.525	43.2	32	7	7	4	5	5	7	6	5	5	6	6	7	7	6	5	6	6	7	7	6	377400	407720	393530	402060	421430	391040	0.946189	1.02221	0.986629	1.00801	1.05658	0.980386	1.0304	0.391173
P63325	40S ribosomal protein S10 OS=Mus musculus OX=10090 GN=Rps10 PE=1 SV=1	Rps10	18.916	42.4	54	7	7	11	12	7	6	10	8	7	7	6	6	7	7	7	7	6	6	7	7	274610	311470	316650	325910	345480	331450	0.864655	0.980714	0.997025	1.02618	1.0878	1.04363	1.1109	0.0909434
P63328	Serine/threonine-protein phosphatase 2B catalytic subunit alpha isoform OS=Mus musculus OX=10090 GN=Ppp3ca PE=1 SV=1	Ppp3ca	58.643	44	119	20	12	20	21	24	16	19	19	19	19	18	19	19	19	11	12	11	11	12	11	4834500	4610800	4342400	2871900	3109700	2736100	1.28889	1.22925	1.15769	0.765656	0.829054	0.729452	0.6323	0.000698805
P63330	Serine/threonine-protein phosphatase 2A catalytic subunit alpha isoform OS=Mus musculus OX=10090 GN=Ppp2ca PE=1 SV=1	Ppp2ca	35.608	65.7		17	1							14	16	14	15	13	15	1	1	1	1	1	1	1689500	1698700	1566100	1477400	1520800	1516900
P67778	Prohibitin OS=Mus musculus OX=10090 GN=Phb PE=1 SV=1	Phb	29.82	63.6	108	16	16	17	19	18	19	18	17	15	16	15	16	16	15	15	16	15	16	16	15	887640	947310	928910	906650	870680	939490	0.971748	1.03707	1.01693	0.992559	0.953181	1.02851	0.983	0.586145
P67871	Casein kinase II subunit beta OS=Mus musculus OX=10090 GN=Csnk2b PE=1 SV=1	Csnk2b	24.942	45.6	58	7	7	10	9	9	9	10	11	7	7	7	7	7	7	7	7	7	7	7	7	614460	628850	589600	530690	513940	523740	1.08393	1.10932	1.04008	0.936159	0.906612	0.923899	0.8557	0.00177698
P67984	60S ribosomal protein L22 OS=Mus musculus OX=10090 GN=Rpl22 PE=1 SV=2	Rpl22	14.759	50.8	20	4	4	3	4	3	4	3	3	3	4	3	4	3	3	3	4	3	4	3	3	355240	369240	392340	399700	396100	400350	0.921516	0.957833	1.01776	1.03685	1.02751	1.03853	1.071	0.075442
P68037	Ubiquitin-conjugating enzyme E2 L3 OS=Mus musculus OX=10090 GN=Ube2l3 PE=1 SV=1	Ube2l3	17.861	48.7	55	7	7	8	9	10	8	10	10	6	7	7	7	7	7	6	7	7	7	7	7	381550	369630	379490	451380	433340	446210	0.930005	0.900951	0.924984	1.10021	1.05624	1.08761	1.1771	0.000474306
P68040	Receptor of activated protein C kinase 1 OS=Mus musculus OX=10090 GN=Rack1 PE=1 SV=3	Rack1	35.076	76.3	110	18	18	18	20	18	20	18	16	15	17	17	17	16	17	15	17	17	17	16	17	395790	402310	413800	465690	456430	445510	0.92061	0.935775	0.962501	1.0832	1.06166	1.03626	1.1285	0.00269108
P68181	cAMP-dependent protein kinase catalytic subunit beta OS=Mus musculus OX=10090 GN=Prkacb PE=1 SV=2	Prkacb	40.707	53	42	14	7	5	7	7	8	7	8	13	13	13	14	12	13	6	7	6	7	6	7	488060	413690	485280	506570	451270	485570	1.03459	0.876945	1.0287	1.07383	0.956607	1.02932	1.0406	0.550277
P68254	14-3-3 protein theta OS=Mus musculus OX=10090 GN=Ywhaq PE=1 SV=1	Ywhaq	27.778	65.7	90	18	12	17	14	15	14	15	15	18	16	17	16	17	16	12	11	11	10	11	11	2451800	2446000	2376400	1962300	1893100	1910100	1.12816	1.12549	1.09346	0.90292	0.871078	0.878901	0.7926	9.44336e-05
P68368	Tubulin alpha-4A chain OS=Mus musculus OX=10090 GN=Tuba4a PE=1 SV=1	Tuba4a	49.924	70.5	58	34	6	8	9	9	11	10	11	31	32	31	32	30	32	5	6	5	6	6	6	6717500	6669200	6310600	5244800	5643200	5703700	1.11067	1.10268	1.04339	0.867172	0.933043	0.943046	0.8423	0.00643019
P68369	Tubulin alpha-1A chain OS=Mus musculus OX=10090 GN=Tuba1a PE=1 SV=1	Tuba1a	50.135	85.6		38	0							35	35	35	36	33	35	0	0	0	0	0	0	13288000	16691000	17365000	16617000	16667000	17439000
P68372	Tubulin beta-4B chain OS=Mus musculus OX=10090 GN=Tubb4b PE=1 SV=1	Tubb4b	49.83	75.3		34	1							33	33	33	33	34	34	1	1	1	1	1	1	21632000	21887000	21419000	19464000	19733000	20164000
P68373	Tubulin alpha-1C chain OS=Mus musculus OX=10090 GN=Tuba1c PE=1 SV=1	Tuba1c	49.909	81.3		37	1							34	33	34	35	32	34	1	0	1	1	1	1	0	0	0	0	0	0
P68404	Protein kinase C beta type OS=Mus musculus OX=10090 GN=Prkcb PE=1 SV=4	Prkcb	76.75	53.5	193	29	19	32	33	37	28	30	33	26	28	27	26	27	26	17	18	17	17	18	16	1289700	1348100	1281800	864360	988420	1076800	1.1298	1.18096	1.12288	0.757194	0.865873	0.943295	0.7474	0.0110257
P68510	14-3-3 protein eta OS=Mus musculus OX=10090 GN=Ywhah PE=1 SV=2	Ywhah	28.211	65	111	16	12	21	19	18	17	19	17	15	14	15	15	15	15	11	11	11	11	11	12	3951800	3841000	3603300	2957600	3146600	2734700	1.17177	1.13892	1.06844	0.876976	0.933017	0.810882	0.7756	0.00645842
P69566	Ran-binding protein 9 OS=Mus musculus OX=10090 GN=Ranbp9 PE=1 SV=1	Ranbp9	71.011	30.6	59	13	12	10	10	11	8	11	9	9	8	13	8	12	10	8	7	12	7	11	9	71176	75777	68740	67990	66418	73112	1.00908	1.07431	0.974545	0.963912	0.941625	1.03653	0.9621	0.39504
P70122	Ribosome maturation protein SBDS OS=Mus musculus OX=10090 GN=Sbds PE=1 SV=4	Sbds	28.78	33.2	36	8	8	5	5	7	5	7	7	7	7	7	7	8	8	7	7	7	7	8	8	76219	71175	74353	93429	96698	108020	0.879629	0.821417	0.858094	1.07825	1.11597	1.24664	1.3445	0.00361455
P70158	Acid sphingomyelinase-like phosphodiesterase 3a OS=Mus musculus OX=10090 GN=Smpdl3a PE=1 SV=2	Smpdl3a	49.857	16.2	16	4	4	2	1	4	2	4	3	3	3	4	3	4	3	3	3	4	3	4	3	14730	13140	15673	17028	22793	21342	0.844078	0.752965	0.898115	0.975761	1.30611	1.22297	1.4047	0.0306866
P70168	Importin subunit beta-1 OS=Mus musculus OX=10090 GN=Kpnb1 PE=1 SV=2	Kpnb1	97.183	42.7	190	32	31	30	33	31	32	33	31	25	28	28	27	29	29	25	28	28	27	29	29	390280	399510	418220	402230	397670	389530	0.976742	0.999841	1.04667	1.00665	0.995237	0.974865	0.9846	0.534815
P70175	Disks large homolog 3 OS=Mus musculus OX=10090 GN=Dlg3 PE=1 SV=1	Dlg3	93.481	40	157	33	29	23	29	28	27	25	25	31	30	33	29	30	26	27	26	29	26	27	23	438440	429030	384950	312860	330800	314580	1.18998	1.16444	1.0448	0.84914	0.897831	0.853808	0.7651	0.00374741
P70181	Phosphatidylinositol 4-phosphate 5-kinase type-1 beta OS=Mus musculus OX=10090 GN=Pip5k1b PE=1 SV=1	Pip5k1b	60.803	13.4	8	5	4	2	2	3	0	1	0	3	5	4	4	3	1	2	4	3	3	2	0	604010	400580	640230	170100	0	0	1.33121	0.88286	1.41104	0.374893			0.3102
P70182	Phosphatidylinositol 4-phosphate 5-kinase type-1 alpha OS=Mus musculus OX=10090 GN=Pip5k1a PE=1 SV=2	Pip5k1a	60.484	34.1	48	14	11	8	11	9	6	7	7	14	14	14	12	12	13	11	11	11	9	9	10	58664	54691	51285	43440	43597	55254	1.14678	1.06912	1.00254	0.849181	0.85225	1.08013	0.8643	0.16364
P70188	Kinesin-associated protein 3 OS=Mus musculus OX=10090 GN=Kifap3 PE=1 SV=1	Kifap3	91.29	21.7	60	15	15	10	10	12	10	9	9	13	14	12	11	12	11	13	14	12	11	12	11	78322	75614	76782	68277	73070	70526	1.06177	1.02506	1.0409	0.925599	0.990576	0.956088	0.9183	0.0179693
P70195	Proteasome subunit beta type-7 OS=Mus musculus OX=10090 GN=Psmb7 PE=1 SV=1	Psmb7	29.891	27.1	28	7	7	5	4	4	4	6	5	6	5	5	6	6	6	6	5	5	6	6	6	189680	188570	177760	202440	198500	198690	0.984805	0.979042	0.922917	1.05105	1.0306	1.03158	1.0785	0.0249028
P70202	Latexin OS=Mus musculus OX=10090 GN=Lxn PE=1 SV=2	Lxn	25.492	39.6	37	6	6	6	6	5	6	7	7	5	5	6	5	6	6	5	5	6	5	6	6	580340	515190	521700	832520	916920	982570	0.800609	0.710731	0.719712	1.1485	1.26494	1.35551	1.6893	0.00102087
P70205	Pituitary adenylate cyclase-activating polypeptide type I receptor OS=Mus musculus OX=10090 GN=Adcyap1r1 PE=1 SV=1	Adcyap1r1	56.639	6.7	22	4	4	3	3	4	4	4	4	3	4	4	4	3	4	3	4	4	4	3	4	65802	57900	56457	42424	65930	42655	1.19218	1.04901	1.02287	0.768625	1.1945	0.77281	0.8382	0.269944
P70206	Plexin-A1 OS=Mus musculus OX=10090 GN=Plxna1 PE=1 SV=1	Plxna1	211.1	28.6	178	44	35	30	39	37	21	25	26	40	42	42	34	35	35	32	35	35	28	27	28	177340	178030	166780	99425	107220	107610	1.27216	1.27711	1.19641	0.713231	0.769149	0.771947	0.6018	0.000108285
P70207	Plexin-A2 OS=Mus musculus OX=10090 GN=Plxna2 PE=1 SV=2	Plxna2	211.53	19.5	85	30	21	17	20	15	10	13	10	27	27	24	21	26	22	19	20	17	15	18	15	40249	40077	36847	32159	35593	37678	1.08486	1.08023	0.993167	0.866808	0.959367	1.01557	0.8998	0.121398
P70211	Netrin receptor DCC OS=Mus musculus OX=10090 GN=Dcc PE=1 SV=2	Dcc	158.34	7.9	35	9	9	10	6	7	4	3	5	9	8	8	6	7	8	9	8	8	6	7	8	219120	235580	187820	117410	113490	137750	1.3002	1.39787	1.11447	0.696678	0.673418	0.81737	0.5738	0.00346052
P70227	Inositol 1,4,5-trisphosphate receptor type 3 OS=Mus musculus OX=10090 GN=Itpr3 PE=1 SV=3	Itpr3	304.27	1.9		6	1							6	5	6	5	4	5	1	1	1	1	1	1	0	0	0	0	0	0
P70232	Neural cell adhesion molecule L1-like protein OS=Mus musculus OX=10090 GN=Chl1 PE=1 SV=2	Chl1	135.07	35.1	161	32	32	24	21	26	33	28	29	28	24	27	28	30	28	28	24	27	28	30	28	147190	139160	141280	196140	178310	204990	0.87694	0.829098	0.841729	1.16858	1.06235	1.22131	1.355	0.0024342
P70236	Dual specificity mitogen-activated protein kinase kinase 6 OS=Mus musculus OX=10090 GN=Map2k6 PE=1 SV=1	Map2k6	37.432	43.4	42	11	10	8	8	7	6	6	7	10	11	10	8	10	8	10	10	10	8	10	8	121340	107890	107040	93078	83403	98000	1.19204	1.05991	1.05156	0.914396	0.819349	0.962749	0.8163	0.0311409
P70245	3-beta-hydroxysteroid-Delta(8),Delta(7)-isomerase OS=Mus musculus OX=10090 GN=Ebp PE=1 SV=3	Ebp	26.215	9.6	8	2	2	1	2	1	1	1	2	1	2	2	2	2	2	1	2	2	2	2	2	0	50420	55366	63558	64752	60571		0.855542	0.939467	1.07847	1.09873	1.02779	1.1903	0.0272959
P70257	Nuclear factor 1 X-type OS=Mus musculus OX=10090 GN=Nfix PE=1 SV=2	Nfix	53.394	22.5	24	6	4	3	4	4	3	6	4	4	4	5	4	6	6	3	2	3	2	4	4	32333	37510	38036	48268	61692	57978	0.703358	0.815976	0.827418	1.05	1.34202	1.26123	1.5567	0.00816333
P70261	Paladin OS=Mus musculus OX=10090 GN=Pald1 PE=1 SV=1	Pald1	96.739	10.9	14	7	7	0	1	1	2	2	8	2	1	2	4	2	7	2	1	2	4	2	7	3432.5	0	3508.5	6725.5	5425.4	24645	0.392403		0.401092	0.768859	0.620231	2.81742	3.5342	0.19236
P70265	6-phosphofructo-2-kinase/fructose-2,6-bisphosphatase 2 OS=Mus musculus OX=10090 GN=Pfkfb2 PE=1 SV=2	Pfkfb2	59.925	28.5	36	12	12	6	6	7	5	7	5	10	8	9	6	8	9	10	8	9	6	8	9	89955	92716	99365	104940	103530	80470	0.945276	0.97429	1.04416	1.10274	1.08793	0.845605	1.0245	0.854572
P70268	Serine/threonine-protein kinase N1 OS=Mus musculus OX=10090 GN=Pkn1 PE=1 SV=3	Pkn1	104.41	11	23	8	8	2	3	2	3	6	7	4	6	6	8	7	7	4	6	6	8	7	7	11128	11026	11272	17435	16578	22391	0.743271	0.736458	0.752889	1.16453	1.10729	1.49556	1.6874	0.00525323
P70271	PDZ and LIM domain protein 4 OS=Mus musculus OX=10090 GN=Pdlim4 PE=1 SV=3	Pdlim4	35.556	34.5	25	9	9	0	0	1	10	8	6	2	1	3	9	9	7	2	1	3	9	9	7	6522.3	0	4621	40484	45112	34656	0.248194		0.175843	1.54054	1.71665	1.31877	7.1943	0.00117609
P70275	Semaphorin-3E OS=Mus musculus OX=10090 GN=Sema3e PE=1 SV=3	Sema3e	89.542	7.2	5	4	4	0	0	0	3	2	0	0	0	0	4	2	0	0	0	0	4	2	0	0	0	0	16698	9428.1	0				1.27826	0.721738
P70280	Vesicle-associated membrane protein 7 OS=Mus musculus OX=10090 GN=Vamp7 PE=1 SV=1	Vamp7	24.967	30.5	26	5	5	3	4	5	5	4	5	3	4	4	5	5	5	3	4	4	5	5	5	88130	83636	81068	95722	82703	87973	1.01839	0.966458	0.936784	1.10612	0.955677	1.01657	1.0536	0.355222
P70288	Histone deacetylase 2 OS=Mus musculus OX=10090 GN=Hdac2 PE=1 SV=1	Hdac2	55.302	33	58	10	7	10	10	9	10	10	9	10	10	10	10	10	10	7	7	7	7	7	7	93283	91858	89050	91592	82205	91141	1.03815	1.02229	0.991043	1.01933	0.914865	1.01431	0.9663	0.402413
P70290	55 kDa erythrocyte membrane protein OS=Mus musculus OX=10090 GN=Mpp1 PE=1 SV=1	Mpp1	52.227	45.1	64	15	15	13	11	9	9	11	11	13	14	14	14	13	14	13	14	14	14	13	14	110680	112480	113250	100160	94872	103260	1.04629	1.0633	1.07058	0.946838	0.896849	0.976143	0.8867	0.00929109
P70295	Lipid droplet-regulating VLDL assembly factor AUP1 OS=Mus musculus OX=10090 GN=Aup1 PE=1 SV=1	Aup1	46.121	10	7	3	3	1	1	1	1	1	2	1	2	1	2	2	2	1	2	1	2	2	2	0	0	0	0	0	0
P70296	Phosphatidylethanolamine-binding protein 1 OS=Mus musculus OX=10090 GN=Pebp1 PE=1 SV=3	Pebp1	20.83	93.6	192	15	15	33	32	31	32	34	30	15	15	15	15	15	15	15	15	15	15	15	15	5283500	5266400	5072200	4808000	4569300	4609200	1.07067	1.0672	1.02785	0.974312	0.92594	0.934026	0.8953	0.00566405
P70297	Signal transducing adapter molecule 1 OS=Mus musculus OX=10090 GN=Stam PE=1 SV=3	Stam	59.771	37.8	71	13	12	12	12	14	11	12	10	12	12	13	12	13	11	11	11	12	12	12	10	285960	271680	284930	240730	248550	223860	1.10288	1.04781	1.09891	0.928438	0.958598	0.863374	0.8464	0.0088169
P70302	Stromal interaction molecule 1 OS=Mus musculus OX=10090 GN=Stim1 PE=1 SV=2	Stim1	77.566	28.9	77	15	14	13	12	13	14	14	11	14	14	14	13	13	13	13	13	13	12	12	12	86072	80994	89207	84806	82189	72181	1.04235	0.980856	1.08032	1.02702	0.995327	0.874128	0.9333	0.28167
P70303	CTP synthase 2 OS=Mus musculus OX=10090 GN=Ctps2 PE=1 SV=1	Ctps2	65.514	17.4	21	8	6	3	3	4	3	4	4	7	6	7	7	8	7	5	4	5	5	6	5	25357	30562	29635	34201	35974	34706	0.798918	0.962911	0.933704	1.07757	1.13343	1.09347	1.2259	0.0257603
P70310	Neurotensin receptor type 2 OS=Mus musculus OX=10090 GN=Ntsr2 PE=2 SV=2	Ntsr2	46.376	4.8		1	1							1	1	1	1	0	1	1	1	1	1	0	1	0	0	0	0	0	0
P70318	Nucleolysin TIAR OS=Mus musculus OX=10090 GN=Tial1 PE=1 SV=1	Tial1	43.388	27	36	7	4	5	5	6	5	7	8	4	5	5	4	6	7	2	3	3	2	3	4	96417	111250	113690	100330	101460	96280	0.933931	1.07761	1.10124	0.971834	0.982779	0.932604	0.9275	0.249326
P70333	Heterogeneous nuclear ribonucleoprotein H2 OS=Mus musculus OX=10090 GN=Hnrnph2 PE=1 SV=1	Hnrnph2	49.279	42.3	48	13	6	8	8	8	8	8	8	11	11	12	13	11	12	5	5	5	6	5	5	370140	361500	349790	379410	395740	387060	0.989838	0.966733	0.935417	1.01463	1.0583	1.03509	1.0747	0.0241514
P70335	Rho-associated protein kinase 1 OS=Mus musculus OX=10090 GN=Rock1 PE=1 SV=1	Rock1	158.17	8.3	8	10	4	0	1	1	3	2	1	6	8	7	10	8	8	1	2	1	4	2	2	0	9303.1	0	16029	11706	12471		0.751627		1.29503	0.945766	1.00757	1.4406
P70336	Rho-associated protein kinase 2 OS=Mus musculus OX=10090 GN=Rock2 PE=1 SV=1	Rock2	160.58	43.3	206	47	41	35	37	35	31	40	28	38	41	39	35	40	36	33	35	33	29	34	30	196900	202910	192430	155790	173800	159570	1.09247	1.12582	1.06767	0.86438	0.964306	0.885352	0.8259	0.00628961
P70345	Bcl-2-like protein 2 OS=Mus musculus OX=10090 GN=Bcl2l2 PE=1 SV=1	Bcl2l2	20.79	15	12	2	2	3	3	2	2	1	1	2	2	1	2	2	2	2	2	1	2	2	2	17809	17674	21956	20121	12451	14810	1.0194	1.01167	1.25677	1.15173	0.712701	0.847731	0.8249	0.257889
P70349	Histidine triad nucleotide-binding protein 1 OS=Mus musculus OX=10090 GN=Hint1 PE=1 SV=3	Hint1	13.777	78.6	56	8	8	10	9	9	9	9	10	8	8	8	8	8	8	8	8	8	8	8	8	1324900	1244800	1370100	1180000	1200600	1099700	1.07133	1.00656	1.10788	0.954165	0.970822	0.889233	0.8834	0.0332417
P70362	Ubiquitin recognition factor in ER-associated degradation protein 1 OS=Mus musculus OX=10090 GN=Ufd1 PE=1 SV=2	Ufd1	34.481	32.9	27	7	7	5	3	5	4	5	5	7	6	7	6	6	5	7	6	7	6	6	5	94294	97330	102430	99744	96203	87123	0.980316	1.01188	1.0649	1.03698	1.00016	0.905764	0.9626	0.452902
P70365	Nuclear receptor coactivator 1 OS=Mus musculus OX=10090 GN=Ncoa1 PE=1 SV=2	Ncoa1	157.01	2.4	4	3	3	1	1	1	0	0	1	3	1	3	2	1	1	3	1	3	2	1	1	15096	0	8088.6	0	0	0	1.30224		0.697756
P70372	ELAV-like protein 1 OS=Mus musculus OX=10090 GN=Elavl1 PE=1 SV=2	Elavl1	36.169	41.1	51	10	8	9	9	7	8	8	10	8	8	8	8	8	8	8	8	8	8	8	8	338370	330780	338230	354370	328450	331660	1.00413	0.981611	1.00372	1.05162	0.974697	0.984222	1.007	0.807629
P70377	Fibroblast growth factor 13 OS=Mus musculus OX=10090 GN=Fgf13 PE=1 SV=2	Fgf13	27.587	8.2		2	1							2	2	2	1	2	1	1	1	1	1	1	1	0	0	0	0	0	0
P70380	Interleukin-18 OS=Mus musculus OX=10090 GN=Il18 PE=1 SV=2	Il18	22.135	20.8	8	3	3	1	0	0	3	2	2	2	1	1	3	3	2	2	1	1	3	3	2	42761	0	0	38229	48124	41354	1.00338			0.897036	1.12922	0.970364	0.9955
P70392	Ras-specific guanine nucleotide-releasing factor 2 OS=Mus musculus OX=10090 GN=Rasgrf2 PE=1 SV=2	Rasgrf2	135.67	18.7	60	17	15	8	13	14	8	8	9	15	14	16	12	12	13	13	12	15	10	10	11	42839	43075	40307	28463	23431	33559	1.21429	1.22098	1.14252	0.806797	0.664163	0.951246	0.677	0.0194836
P70398	Probable ubiquitin carboxyl-terminal hydrolase FAF-X OS=Mus musculus OX=10090 GN=Usp9x PE=1 SV=2	Usp9x	290.71	31.3	314	68	68	49	53	54	52	55	51	58	61	62	58	60	57	58	61	62	58	60	57	146890	143130	141150	141740	146270	141010	1.02459	0.998361	0.98455	0.988665	1.02026	0.983573	0.995	0.775287
P70399	TP53-binding protein 1 OS=Mus musculus OX=10090 GN=Tp53bp1 PE=1 SV=3	Tp53bp1	212.73	13.6	52	15	15	10	9	10	8	7	8	12	14	14	13	12	14	12	14	14	13	12	14	67566	62316	64843	53172	51715	54889	1.14357	1.05471	1.09748	0.899947	0.875287	0.929007	0.8205	0.00242834
P70404	Isocitrate dehydrogenase [NAD] subunit gamma 1, mitochondrial OS=Mus musculus OX=10090 GN=Idh3g PE=1 SV=1	Idh3g	42.785	55	145	15	15	25	27	22	23	25	23	15	15	15	15	15	15	15	15	15	15	15	15	1055200	1072800	1126200	950050	937460	977870	1.03458	1.05184	1.10419	0.931485	0.919142	0.958762	0.8805	0.00539408
P70407	Cadherin-9 OS=Mus musculus OX=10090 GN=Cdh9 PE=2 SV=2	Cdh9	88.3	6.9	12	5	3	2	3	2	2	2	1	5	5	4	5	4	5	3	3	2	3	3	3	29551	37149	27199	19373	27770	28919	1.04322	1.31144	0.960185	0.68391	0.980343	1.0209	0.81	0.24054
P70408	Cadherin-10 OS=Mus musculus OX=10090 GN=Cdh10 PE=1 SV=3	Cdh10	88.311	17.1	45	10	8	10	7	8	7	5	8	9	9	8	8	7	8	7	7	6	6	6	6	74517	72482	64347	51483	56760	57238	1.18649	1.15409	1.02456	0.819734	0.903757	0.911368	0.783	0.0124366
P70414	Sodium/calcium exchanger 1 OS=Mus musculus OX=10090 GN=Slc8a1 PE=1 SV=1	Slc8a1	108.03	21.9	117	18	18	22	19	23	16	19	18	18	17	17	17	18	17	18	17	17	17	18	17	551050	509190	493480	381930	402460	399900	1.20756	1.11583	1.0814	0.836951	0.88194	0.87633	0.7622	0.00180803
P70423	Cationic amino acid transporter 3 OS=Mus musculus OX=10090 GN=Slc7a3 PE=2 SV=1	Slc7a3	67.459	2.8		1	1							1	1	0	1	0	1	1	1	0	1	0	1	0	0	0	0	0	0
P70425	GTP-binding protein Rit2 OS=Mus musculus OX=10090 GN=Rit2 PE=1 SV=1	Rit2	24.802	24.4	7	4	3	0	3	3	0	1	0	2	3	3	1	1	3	2	3	3	1	1	3	17982	15370	16456	0	0	10358	1.19549	1.02184	1.09404			0.688628	0.6239
P70429	Ena/VASP-like protein OS=Mus musculus OX=10090 GN=Evl PE=1 SV=2	Evl	44.337	33.6	49	10	9	11	6	8	9	7	8	10	8	9	9	10	8	9	7	9	8	9	8	118660	117030	121140	122690	118880	136140	0.96926	0.955945	0.989517	1.00218	0.971057	1.11204	1.0585	0.260113
P70441	Na(+)/H(+) exchange regulatory cofactor NHE-RF1 OS=Mus musculus OX=10090 GN=Slc9a3r1 PE=1 SV=3	Slc9a3r1	38.6	54.4	81	17	17	12	11	9	17	18	14	12	15	14	17	17	15	12	15	14	17	17	15	359930	304560	333190	482900	545160	544130	0.840346	0.711071	0.777915	1.12745	1.27281	1.27041	1.5758	0.00191306
P70444	BH3-interacting domain death agonist OS=Mus musculus OX=10090 GN=Bid PE=1 SV=2	Bid	21.951	18.5	12	2	2	3	2	3	1	1	2	2	2	2	2	2	2	2	2	2	2	2	2	29240	34091	30315	17465	18678	19029	1.17889	1.37447	1.22223	0.704149	0.753054	0.767206	0.5892	0.000578557
P70445	Eukaryotic translation initiation factor 4E-binding protein 2 OS=Mus musculus OX=10090 GN=Eif4ebp2 PE=1 SV=1	Eif4ebp2	12.898	49.2	12	3	3	2	3	2	1	1	3	3	3	3	1	2	3	3	3	3	1	2	3	12990	15992	10550	0	6328.3	9224.8	1.17908	1.45157	0.957609		0.574411	0.837323	0.5901	0.0849119
P70451	Tyrosine-protein kinase Fer OS=Mus musculus OX=10090 GN=Fer PE=1 SV=2	Fer	94.578	5.7	7	3	3	0	2	2	1	1	1	2	3	2	2	2	2	2	3	2	2	2	2	55638	71913	84167	69220	63565	62797	0.819612	1.05936	1.23988	1.01969	0.936386	0.925072	0.9238	0.624215
P70452	Syntaxin-4 OS=Mus musculus OX=10090 GN=Stx4 PE=1 SV=1	Stx4	34.165	20.1	14	4	4	2	1	0	2	4	5	4	3	2	3	4	4	4	3	2	3	4	4	23171	27023	21167	63059	71920	61846	0.518394	0.604573	0.473559	1.41079	1.60903	1.38365	2.7582	0.000287117
P70460	Vasodilator-stimulated phosphoprotein OS=Mus musculus OX=10090 GN=Vasp PE=1 SV=4	Vasp	39.666	30.1	36	8	8	5	5	5	7	7	7	7	7	7	8	7	8	7	7	7	8	7	8	20674	21070	21997	43173	34074	35959	0.701023	0.714451	0.745884	1.46393	1.1554	1.21931	1.776	0.00152896
P70662	LIM domain-binding protein 1 OS=Mus musculus OX=10090 GN=Ldb1 PE=1 SV=2	Ldb1	46.502	9	4	2	2	1	0	1	1	1	0	1	1	2	1	2	0	1	1	2	1	2	0	0	0	0	0	0	0
P70663	SPARC-like protein 1 OS=Mus musculus OX=10090 GN=Sparcl1 PE=1 SV=3	Sparcl1	72.286	27.7	62	13	13	10	10	11	8	12	11	11	12	13	8	12	11	11	12	13	8	12	11	137550	141130	153240	154400	204490	191470	0.840188	0.862056	0.936026	0.943112	1.24907	1.16954	1.2742	0.0599981
P70665	Sialate O-acetylesterase OS=Mus musculus OX=10090 GN=Siae PE=1 SV=3	Siae	60.775	5	5	2	2	1	0	0	1	1	2	2	1	1	1	1	2	2	1	1	1	1	2	12743	0	0	0	0	15744	0.894654					1.10535	1.2355
Q60817	Nascent polypeptide-associated complex subunit alpha OS=Mus musculus OX=10090 GN=Naca PE=1 SV=1	Naca	23.384	25.6	25	4	4	4	4	4	5	4	4	4	4	4	4	4	4	4	4	4	4	4	4	540810	539580	576320	540100	546940	487330	1.00426	1.00198	1.07021	1.00295	1.01565	0.904954	0.9503	0.289137
P70671	Interferon regulatory factor 3 OS=Mus musculus OX=10090 GN=Irf3 PE=1 SV=1	Irf3	46.852	3.3		1	1							0	1	1	1	1	1	0	1	1	1	1	1	0	0	0	0	0	0
P70677	Caspase-3 OS=Mus musculus OX=10090 GN=Casp3 PE=1 SV=1	Casp3	31.474	26	18	5	5	3	2	3	3	4	3	3	4	4	4	5	4	3	4	4	4	5	4	29067	26232	30730	50376	45477	52249	0.744891	0.672239	0.787508	1.29097	1.16542	1.33897	1.7215	0.000946932
P70689	Gap junction beta-6 protein OS=Mus musculus OX=10090 GN=Gjb6 PE=1 SV=1	Gjb6	30.366	15.3	29	4	4	4	3	5	6	5	6	3	3	3	4	3	4	3	3	3	4	3	4	28901	40079	52045	99486	66206	72349	0.482936	0.669721	0.869673	1.66241	1.1063	1.20895	1.9669	0.0306045
P70697	Uroporphyrinogen decarboxylase OS=Mus musculus OX=10090 GN=Urod PE=1 SV=2	Urod	40.691	37.1	36	9	9	6	5	7	7	6	5	6	6	8	9	7	6	6	6	8	9	7	6	116250	121360	136950	116860	129080	131610	0.927391	0.968156	1.09253	0.932257	1.02974	1.04993	1.008	0.889903
P70698	CTP synthase 1 OS=Mus musculus OX=10090 GN=Ctps1 PE=1 SV=2	Ctps1	66.682	35.7	86	16	14	12	11	15	19	12	17	13	13	14	16	15	16	11	11	12	14	13	14	61481	67709	65565	81568	76294	83696	0.845462	0.931107	0.901623	1.12169	1.04916	1.15095	1.2403	0.00553037
P70699	Lysosomal alpha-glucosidase OS=Mus musculus OX=10090 GN=Gaa PE=1 SV=2	Gaa	106.25	19.8	73	14	14	10	11	10	14	14	14	13	12	11	14	11	12	13	12	11	14	11	12	92474	95757	85934	131250	139470	112860	0.843555	0.873503	0.783896	1.19727	1.27226	1.02952	1.3991	0.00918095
P70704	Phospholipid-transporting ATPase IA OS=Mus musculus OX=10090 GN=Atp8a1 PE=1 SV=2	Atp8a1	131.41	35.9	202	35	34	34	34	32	34	35	33	33	33	32	31	34	31	32	32	31	30	33	30	1118600	1159200	1085300	1271300	1310500	1165100	0.943966	0.978228	0.915865	1.07283	1.10591	0.983207	1.1141	0.0554616
P80313	T-complex protein 1 subunit eta OS=Mus musculus OX=10090 GN=Cct7 PE=1 SV=1	Cct7	59.652	51.8	132	24	24	22	21	25	23	20	21	21	20	22	22	20	21	21	20	22	22	20	21	756120	731420	742880	736700	747020	733790	1.01996	0.986643	1.0021	0.993766	1.00769	0.98984	0.9942	0.629801
P80314	T-complex protein 1 subunit beta OS=Mus musculus OX=10090 GN=Cct2 PE=1 SV=4	Cct2	57.477	73.8	212	31	31	35	37	33	36	35	36	29	30	30	30	30	30	29	30	30	30	30	30	698330	710010	723090	687090	740600	656760	0.993857	1.01048	1.0291	0.97786	1.05401	0.934695	0.978	0.555544
P80315	T-complex protein 1 subunit delta OS=Mus musculus OX=10090 GN=Cct4 PE=1 SV=3	Cct4	58.066	50.5	154	25	25	26	25	25	26	25	27	25	24	24	25	24	25	25	24	24	25	24	25	519330	491790	519440	501930	513220	490410	1.0263	0.971879	1.02652	0.991917	1.01423	0.969151	0.9837	0.507485
P80316	T-complex protein 1 subunit epsilon OS=Mus musculus OX=10090 GN=Cct5 PE=1 SV=1	Cct5	59.623	61	183	31	31	30	30	30	33	33	27	27	26	26	26	29	26	27	26	26	26	29	26	709990	703900	708600	691180	704330	690440	1.01224	1.00355	1.01026	0.98542	1.00417	0.984365	0.9828	0.0671132
P80317	T-complex protein 1 subunit zeta OS=Mus musculus OX=10090 GN=Cct6a PE=1 SV=3	Cct6a	58.004	49.5	122	21	21	20	19	20	20	19	24	21	19	19	20	19	20	21	19	19	20	19	20	721660	683850	689570	702360	712040	688750	1.03138	0.97734	0.985515	1.00379	1.01763	0.984343	1.0039	0.844778
P80318	T-complex protein 1 subunit gamma OS=Mus musculus OX=10090 GN=Cct3 PE=1 SV=1	Cct3	60.629	63.7	205	35	35	37	32	32	35	34	35	35	34	32	32	33	34	35	34	32	32	33	34	544200	539500	548080	537120	577630	545640	0.991808	0.983242	0.998879	0.978904	1.05273	0.994432	1.0175	0.495052
P80560	Receptor-type tyrosine-protein phosphatase N2 OS=Mus musculus OX=10090 GN=Ptprn2 PE=1 SV=2	Ptprn2	111.5	33	119	24	23	18	20	19	20	21	21	21	23	21	19	21	23	20	22	20	18	20	22	94647	93830	85578	94847	117880	102430	0.963799	0.95548	0.871449	0.965836	1.20038	1.04305	1.15	0.127875
P81117	Nucleobindin-2 OS=Mus musculus OX=10090 GN=Nucb2 PE=1 SV=2	Nucb2	50.304	33.1	32	10	10	6	5	5	5	8	3	7	7	6	6	8	8	7	7	6	6	8	8	30750	30582	34050	44986	46831	28354	0.855938	0.851262	0.947795	1.2522	1.30356	0.789244	1.2599	0.275596
P81122	Insulin receptor substrate 2 OS=Mus musculus OX=10090 GN=Irs2 PE=1 SV=2	Irs2	136.76	9.7	17	8	8	5	3	3	2	2	2	7	5	5	6	4	4	7	5	5	6	4	4	22327	26163	23372	16923	11892	13160	1.17679	1.37897	1.23187	0.89196	0.626791	0.693623	0.5841	0.00894074
P82198	Transforming growth factor-beta-induced protein ig-h3 OS=Mus musculus OX=10090 GN=Tgfbi PE=1 SV=1	Tgfbi	74.596	12.9	12	7	7	0	0	0	6	3	3	1	1	1	7	4	6	1	1	1	7	4	6	0	0	0	42922	34523	39026				1.10556	0.889226	1.00521
P82343	N-acylglucosamine 2-epimerase OS=Mus musculus OX=10090 GN=Renbp PE=1 SV=3	Renbp	49.771	13.5	8	5	5	0	0	0	4	1	3	1	0	0	4	2	5	1	0	0	4	2	5	0	0	0	31103	23054	30326				1.10447	0.81865	1.07688
P83093	Stromal interaction molecule 2 OS=Mus musculus OX=10090 GN=Stim2 PE=1 SV=2	Stim2	83.924	31.5	69	17	16	12	14	15	7	11	10	11	16	15	11	15	12	10	15	14	10	14	11	107300	114000	116890	74395	75659	79881	1.1332	1.20396	1.23448	0.78569	0.799039	0.843628	0.6799	0.00031636
P83510	Traf2 and NCK-interacting protein kinase OS=Mus musculus OX=10090 GN=Tnik PE=1 SV=2	Tnik	150.37	21.5	77	21	16	14	15	14	10	13	11	19	20	18	18	17	17	15	15	14	14	13	13	110220	107370	98437	79483	80053	72270	1.20716	1.17594	1.07811	0.870517	0.87676	0.791519	0.7335	0.00284767
P83741	Serine/threonine-protein kinase WNK1 OS=Mus musculus OX=10090 GN=Wnk1 PE=1 SV=2	Wnk1	250.93	7.6	37	14	9	7	7	5	8	6	4	10	12	10	11	12	12	5	8	7	7	8	9	51341	43978	44431	64864	64216	68507	0.91317	0.782209	0.790266	1.15369	1.14217	1.21849	1.4139	0.00294252
P83870	PHD finger-like domain-containing protein 5A OS=Mus musculus OX=10090 GN=Phf5a PE=1 SV=1	Phf5a	12.405	40.9	13	3	3	4	1	3	2	2	1	3	2	3	3	2	2	3	2	3	3	2	2	39532	37602	23118	65869	70411	28411	0.895257	0.851549	0.523539	1.49169	1.59455	0.643406	1.6428	0.256219
P83877	Thioredoxin-like protein 4A OS=Mus musculus OX=10090 GN=Txnl4a PE=1 SV=1	Txnl4a	16.786	16.9	6	2	2	1	2	1	2	0	0	1	2	1	2	0	0	1	2	1	2	0	0	0	22714	0	23918	0	0		0.974181		1.02582			1.053
P83882	60S ribosomal protein L36a OS=Mus musculus OX=10090 GN=Rpl36a PE=3 SV=2	Rpl36a	12.441	16	12	2	2	2	2	2	2	2	2	2	2	2	2	2	2	2	2	2	2	2	2	197850	164640	166620	163020	191130	157130	1.14101	0.94949	0.960909	0.940147	1.10226	0.906179	0.9663	0.705001
P83887	Tubulin gamma-1 chain OS=Mus musculus OX=10090 GN=Tubg1 PE=1 SV=1	Tubg1	51.1	26.6	44	7	2	8	7	9	7	6	7	7	7	7	6	7	7	2	2	2	1	2	2	54775	57449	58496	48109	45713	55612	1.02654	1.07665	1.09627	0.90161	0.856706	1.04222	0.8753	0.0924625
P83917	Chromobox protein homolog 1 OS=Mus musculus OX=10090 GN=Cbx1 PE=1 SV=1	Cbx1	21.418	23.8	10	3	2	1	2	2	2	2	1	3	3	3	3	3	3	2	2	2	2	2	2	78241	65271	72747	81535	82638	71216	1.03941	0.867104	0.966421	1.08317	1.09782	0.946082	1.0885	0.295394
P83940	Elongin-C OS=Mus musculus OX=10090 GN=Eloc PE=1 SV=1	Eloc	12.473	65.2	40	6	6	7	6	6	8	7	6	6	6	6	6	6	6	6	6	6	6	6	6	863830	857220	827970	806270	810120	775880	1.04891	1.04089	1.00537	0.97902	0.983695	0.942118	0.9385	0.0283077
P84075	Neuron-specific calcium-binding protein hippocalcin OS=Mus musculus OX=10090 GN=Hpca PE=1 SV=2	Hpca	22.427	72	124	17	8	23	25	19	19	18	20	17	17	16	17	17	15	8	8	8	8	8	7	3258100	3256000	2983500	1640800	2203600	2012900	1.27312	1.2723	1.16582	0.64115	0.861067	0.78655	0.6167	0.00598125
P84084	ADP-ribosylation factor 5 OS=Mus musculus OX=10090 GN=Arf5 PE=1 SV=2	Arf5	20.529	64.4	93	11	5	16	15	18	15	15	14	10	10	10	11	10	10	4	4	4	5	4	4	3308100	3341600	3446800	2891800	3200100	2965500	1.03627	1.04676	1.07972	0.905863	1.00244	0.928949	0.8971	0.0291484
P84086	Complexin-2 OS=Mus musculus OX=10090 GN=Cplx2 PE=1 SV=1	Cplx2	15.394	48.5	59	7	6	9	10	12	10	9	9	7	7	6	7	6	6	6	6	5	6	5	5	4753800	4842900	4459400	3112800	3333300	2932200	1.21713	1.23995	1.14176	0.796982	0.853438	0.750742	0.6672	0.00081777
P84089	Enhancer of rudimentary homolog OS=Mus musculus OX=10090 GN=Erh PE=1 SV=1	Erh	12.259	44.2	16	4	4	4	3	2	2	2	3	4	3	4	4	4	4	4	3	4	4	4	4	383680	374570	392500	430930	369610	406370	0.976426	0.953242	0.998872	1.09667	0.940619	1.03417	1.0488	0.381946
P84091	AP-2 complex subunit mu OS=Mus musculus OX=10090 GN=Ap2m1 PE=1 SV=1	Ap2m1	49.654	53.3	162	23	23	30	30	27	27	23	25	23	23	21	21	20	21	23	23	21	21	20	21	2446600	2346000	2352800	2013300	2036000	1983700	1.11391	1.06811	1.07121	0.916636	0.926971	0.90316	0.8443	0.0004004
P84096	Rho-related GTP-binding protein RhoG OS=Mus musculus OX=10090 GN=Rhog PE=1 SV=1	Rhog	21.308	68.6	66	11	10	13	10	10	11	11	11	11	11	11	11	11	11	10	10	10	10	10	10	479500	436820	515200	592880	556440	664130	0.886603	0.807687	0.952613	1.09624	1.02887	1.22799	1.2668	0.0285202
P84099	60S ribosomal protein L19 OS=Mus musculus OX=10090 GN=Rpl19 PE=1 SV=1	Rpl19	23.466	22.4	29	5	5	5	4	5	4	5	6	5	4	5	5	5	5	5	4	5	5	5	5	592020	479930	507380	515310	501110	494920	1.1493	0.931701	0.98499	1.00039	0.972818	0.960801	0.957	0.563934
P84104	Serine/arginine-rich splicing factor 3 OS=Mus musculus OX=10090 GN=Srsf3 PE=1 SV=1	Srsf3	19.329	31.1	7	5	4	2	1	2	1	0	1	5	4	5	4	4	4	4	3	4	3	3	3	390810	366800	396490	387620	384210	370620	1.02104	0.958307	1.03588	1.0127	1.00379	0.968287	0.9899	0.740982
[truncated: 4,463 more rows]
