# Supplementary material for: Astrocyte-derived SerpinA3N promotes neuroinflammation and epileptic seizures by activating the NF-κB signaling pathway in mice with temporal lobe epilepsy
Source: J Neuroinflammation. 2023 Jul 8;20:161. doi: 10.1186/s12974-023-02840-8 (PMC10329806; doi:10.1186/s12974-023-02840-8)
Supplement: Supplementary file 4 — Additional file 4: Table S3. Differential expression genes of hippocampus in mice at 14 days after AAV injection. [file 12974_2023_2840_MOESM4_ESM.xlsx]

## Sheet: Sheet1
Table. S3: Differential expression genes of hippocampus in mice at 14 days after AAV injection.
NC	empty AAV vectors
Serpina3N	AAV vectors for overexpression of SerpinA3N
compare	Serpina3N VS NC
|log2 (Serpina3N / NC)| ≥ 1
Pvalue(Serpina3N / NC) ≤ 0.05
Analyzing Software	DESeq2
Gene ID	Transcripts ID	Gene Symbol	log2 (Serpina3N / NC)	Pvalue(Serpina3N / NC)	NC1 Read Count	NC2 Read Count	NC3 Read Count	Serpina3N1 Read Count	Serpina3N2 Read Count	Serpina3N3 Read Count	NC Average Read Count	Serpina3N Average Read Count	GO_C Desc	GO_F Desc	GO_P Desc
100017	URS00009AF031+++NM_145554.2+++XM_006538423.4	'Ldlrap1'	1.72166	3.43e-20	84	82	88	362	320	266	84.6667	316	GO:0005737///cytoplasm+++GO:0005769///early endosome+++GO:0005829///cytosol+++GO:0005883///neurofilament+++GO:0009898///cytoplasmic side of plasma membrane+++GO:0009925///basal plasma membrane+++GO:0030424///axon+++GO:0055037///recycling endosome	GO:0001540///amyloid-beta binding+++GO:0001784///phosphotyrosine residue binding+++GO:0005102///signaling receptor binding+++GO:0005515///protein binding+++GO:0005546///phosphatidylinositol-4,5-bisphosphate binding+++GO:0030159///receptor signaling complex scaffold activity+++GO:0030276///clathrin binding+++GO:0035591///signaling adaptor activity+++GO:0035612///AP-2 adaptor complex binding+++GO:0…	GO:0006629///lipid metabolic process+++GO:0006897///endocytosis+++GO:0006898///receptor-mediated endocytosis+++GO:0008202///steroid metabolic process+++GO:0008203///cholesterol metabolic process+++GO:0031623///receptor internalization+++GO:0034383///low-density lipoprotein particle clearance+++GO:0042632///cholesterol homeostasis+++GO:0042982///amyloid precursor protein metabolic process+++GO:004…
100033459	NM_001162938.1+++XM_011238729.2	'Ifi208'	3.67979	2.21e-11	3	26	8	151	245	132	12.3333	176	GO:0005634///nucleus+++GO:0005654///nucleoplasm+++GO:0005730///nucleolus+++GO:0005829///cytosol	GO:0000978///RNA polymerase II proximal promoter sequence-specific DNA binding+++GO:0001227///DNA-binding transcription repressor activity, RNA polymerase II-specific+++GO:0003690///double-stranded DNA binding+++GO:0008134///transcription factor binding+++GO:0042802///identical protein binding	GO:0000122///negative regulation of transcription by RNA polymerase II+++GO:0002218///activation of innate immune response+++GO:0035458///cellular response to interferon-beta
100034251	NM_001081957.1	'Wfdc17'	4.39508	3.28e-14	3	4	2	72	83	59	3	71.3333	GO:0005576///extracellular region+++GO:0005615///extracellular space	GO:0004867///serine-type endopeptidase inhibitor activity+++GO:0030414///peptidase inhibitor activity	GO:0010466///negative regulation of peptidase activity+++GO:0010951///negative regulation of endopeptidase activity+++GO:0019731///antibacterial humoral response+++GO:0045087///innate immune response
100037283	NM_001083938.3+++NM_001364952.1+++NM_001364953.1+++NM_001364954.1+++XM_006523275.2	'Rnaset2a'	1.93474	8.95e-40	389.62	448.9	507.39	2195.47	2060.35	1536.47	448.637	1930.76	GO:0005576///extracellular region+++GO:0005615///extracellular space+++GO:0005739///mitochondrion+++GO:0005758///mitochondrial intermembrane space+++GO:0005764///lysosome+++GO:0005783///endoplasmic reticulum+++GO:0005788///endoplasmic reticulum lumen+++GO:0016021///integral component of membrane+++GO:0043202///lysosomal lumen	GO:0003723///RNA binding+++GO:0004518///nuclease activity+++GO:0004519///endonuclease activity+++GO:0004521///endoribonuclease activity+++GO:0004540///ribonuclease activity+++GO:0016787///hydrolase activity+++GO:0016829///lyase activity+++GO:0033897///ribonuclease T2 activity	GO:0002376///immune system process+++GO:0006401///RNA catabolic process+++GO:0045087///innate immune response+++GO:0090305///nucleic acid phosphodiester bond hydrolysis+++GO:0090501///RNA phosphodiester bond hydrolysis+++GO:0090502///RNA phosphodiester bond hydrolysis, endonucleolytic
100038882	NM_015783.3	'Isg15'	2.96502	0.000915	28	217	41	884	1092	517	95.3333	831	GO:0005576///extracellular region+++GO:0005634///nucleus+++GO:0005737///cytoplasm	GO:0005178///integrin binding+++GO:0005515///protein binding+++GO:0031386///protein tag+++GO:0031625///ubiquitin protein ligase binding	GO:0007229///integrin-mediated signaling pathway+++GO:0009617///response to bacterium+++GO:0016567///protein ubiquitination+++GO:0019941///modification-dependent protein catabolic process+++GO:0030501///positive regulation of bone mineralization+++GO:0031397///negative regulation of protein ubiquitination+++GO:0032020///ISG15-protein conjugation+++GO:0032649///regulation of interferon-gamma produ…
100038909	NM_001166672.1+++XM_006539427.2+++XM_006539428.3+++XM_006539429.4+++XM_006539430.2	'Gm14548'	6.10354	1.11e-05	0.27	0	0	18.23	14.97	11.53	0.09	14.91	GO:0005575///cellular_component	GO:0003674///molecular_function	GO:0008150///biological_process
100038947	NM_001173459.2+++XM_006535371.1+++XM_006535372.4+++XM_006535373.4	'Sirpb1c'	6.51574	4.47e-13	0	3	0	122.26	114.67	74.95	1	103.96	GO:0005886///plasma membrane+++GO:0016020///membrane+++GO:0016021///integral component of membrane	GO:0003674///molecular_function	GO:0022409///positive regulation of cell-cell adhesion+++GO:0050766///positive regulation of phagocytosis+++GO:0050870///positive regulation of T cell activation
100039053	XM_001472168.7	'Gm2023'	1.31132	0.0170386	6.65	13.26	6.65	27.84	23.33	20.03	8.85333	23.7333	GO:0005575///cellular_component+++GO:0005576///extracellular region+++GO:0005615///extracellular space+++GO:0005623///cell+++GO:0009897///external side of plasma membrane	GO:0003674///molecular_function+++GO:0005125///cytokine activity+++GO:0008009///chemokine activity+++GO:0031732///CCR7 chemokine receptor binding+++GO:0031735///CCR10 chemokine receptor binding+++GO:0042379///chemokine receptor binding+++GO:0048020///CCR chemokine receptor binding	GO:0001768///establishment of T cell polarity+++GO:0001771///immunological synapse formation+++GO:0002407///dendritic cell chemotaxis+++GO:0002408///myeloid dendritic cell chemotaxis+++GO:0002548///monocyte chemotaxis+++GO:0002606///positive regulation of dendritic cell antigen processing and presentation+++GO:0006935///chemotaxis+++GO:0006954///inflammatory response+++GO:0006955///immune respons…
100039796	NM_001145164.1+++XM_017318932.1	'Tgtp2'	5.3378	1.3e-10	33.59	205.92	39.29	4575.39	5088.27	2873.16	92.9333	4178.94	GO:0005789///endoplasmic reticulum membrane+++GO:0005794///Golgi apparatus+++GO:0016020///membrane	GO:0003924///GTPase activity+++GO:0005525///GTP binding	GO:0006952///defense response+++GO:0006955///immune response+++GO:0009615///response to virus+++GO:0009617///response to bacterium+++GO:0034341///response to interferon-gamma+++GO:0035455///response to interferon-alpha+++GO:0035458///cellular response to interferon-beta+++GO:0045087///innate immune response
100039899	XM_006541567.3	'Tex13d'	-2.29658	0.00101166	16	13	19	2	5	4	16	3.66667	GO:0005575///cellular_component	GO:0003674///molecular_function+++GO:0046872///metal ion binding	GO:0008150///biological_process
100039968	URS00009AD874+++NM_001099319.2	'Tmem35b'	1.3259	3.21e-06	23	30	31	87	78	72	28	79	GO:0005575///cellular_component+++GO:0016020///membrane+++GO:0016021///integral component of membrane	GO:0003674///molecular_function	GO:0008150///biological_process
100040462	URS00009AE075+++URS00009BB6BE+++URS00009C056E+++NM_001170853.1+++XM_006496598.3+++XM_006496599.3+++XM_006496600.4+++XM_011238732.2+++XM_011238733.3+++XM_011238736.3+++XM_030254638.1+++XM_030255025.1+++XM_030255366.1	'Mndal'	2.28724	5e-14	102	179.05	105	718.68	957.97	455.93	128.683	710.86	GO:0005634///nucleus+++GO:0005654///nucleoplasm+++GO:0005730///nucleolus+++GO:0005829///cytosol	GO:0000978///RNA polymerase II proximal promoter sequence-specific DNA binding+++GO:0001227///DNA-binding transcription repressor activity, RNA polymerase II-specific+++GO:0003690///double-stranded DNA binding+++GO:0008134///transcription factor binding+++GO:0042802///identical protein binding	GO:0002218///activation of innate immune response+++GO:0009617///response to bacterium+++GO:0030308///negative regulation of cell growth+++GO:0032731///positive regulation of interleukin-1 beta production+++GO:0035458///cellular response to interferon-beta+++GO:0040008///regulation of growth
100040500	XM_017317770.2	'Gm2808'	1.36863	0.0162684	7.39	9.05	9.44	32.63	28.22	13.19	8.62667	24.68
100040563	URS00009AE680+++NM_001166630.1	'Dynlt1c'	1.68985	6.6e-07	38.97	58.73	33.28	211.8	156.82	106.53	43.66	158.383	GO:0001917///photoreceptor inner segment+++GO:0005623///cell+++GO:0005794///Golgi apparatus+++GO:0005819///spindle+++GO:0005868///cytoplasmic dynein complex+++GO:0005881///cytoplasmic microtubule+++GO:0030027///lamellipodium+++GO:0030426///growth cone+++GO:0043025///neuronal cell body+++GO:0044295///axonal growth cone+++GO:0044297///cell body+++GO:0099503///secretory vesicle	GO:0003774///motor activity+++GO:0008022///protein C-terminus binding+++GO:0030742///GTP-dependent protein binding+++GO:0031681///G-protein beta-subunit binding+++GO:0042802///identical protein binding	GO:0000132///establishment of mitotic spindle orientation+++GO:0008150///biological_process+++GO:0008277///regulation of G protein-coupled receptor signaling pathway+++GO:0010976///positive regulation of neuron projection development+++GO:0050768///negative regulation of neurogenesis+++GO:0051301///cell division+++GO:0070373///negative regulation of ERK1 and ERK2 cascade
100041057	URS00009C22ED+++XM_006535864.4+++XM_006535865.2+++XM_011249814.1+++XM_011249815.1+++XM_011249816.1+++XM_011249817.1+++XM_011249818.1+++XM_011249819.3+++XM_011249820.2+++XM_017318890.2+++XM_017318891.1+++XM_030251626.1+++XM_030251627.1+++XM_030251628.1+++XM_030251629.1+++XM_030251630.1	'LOC100041057'	5.19113	0.00216171	0	0	0	12.58	9.52	2.07	0	8.05667
100041194	XM_030247046.1+++XM_030251791.1+++XM_030251792.1+++XM_030251793.1	'Ahnak2'	1.92176	1.19e-08	15	30	19	99	99	75	21.3333	91	GO:0005634///nucleus+++GO:0005737///cytoplasm+++GO:0005829///cytosol+++GO:0005886///plasma membrane+++GO:0030018///Z disc+++GO:0030315///T-tubule+++GO:0030659///cytoplasmic vesicle membrane+++GO:0043034///costamere	GO:0003674///molecular_function	GO:0001778///plasma membrane repair+++GO:0043484///regulation of RNA splicing
100041230	NM_001195421.1	'H4c17'	2.00808	0.00777348	3	4	2	14.89	15	12.46	3	14.1167	GO:0000228///nuclear chromosome+++GO:0000786///nucleosome+++GO:0000788///nuclear nucleosome+++GO:0005634///nucleus+++GO:0005654///nucleoplasm+++GO:0005694///chromosome+++GO:0032991///protein-containing complex+++GO:0042025///host cell nucleus	GO:0003677///DNA binding+++GO:0005515///protein binding+++GO:0019904///protein domain specific binding+++GO:0046982///protein heterodimerization activity	GO:0006334///nucleosome assembly+++GO:0006335///DNA replication-dependent nucleosome assembly+++GO:0006336///DNA replication-independent nucleosome assembly+++GO:0006352///DNA-templated transcription, initiation+++GO:0045653///negative regulation of megakaryocyte differentiation
100041546	NM_001099217.2+++NM_001357693.1+++XM_011245390.3+++XM_030248254.1	'Ly6c2'	6.45131	2.13e-06	1	98.13	24.07	6868.29	2922.37	2130.01	41.0667	3973.56	GO:0005886///plasma membrane+++GO:0009986///cell surface+++GO:0016020///membrane+++GO:0031225///anchored component of membrane+++GO:0045202///synapse	GO:0030550///acetylcholine receptor inhibitor activity+++GO:0033130///acetylcholine receptor binding	GO:0095500///acetylcholine receptor signaling pathway+++GO:2000272///negative regulation of signaling receptor activity
100041593	XM_001473394.6	'LOC100041593'	-1.10333	0.0134381	26.55	43.33	52.47	32.74	17.12	14.08	40.7833	21.3133	GO:0005615///extracellular space+++GO:0009897///external side of plasma membrane	GO:0008009///chemokine activity+++GO:0031732///CCR7 chemokine receptor binding+++GO:0042379///chemokine receptor binding+++GO:0048020///CCR chemokine receptor binding	GO:0002548///monocyte chemotaxis+++GO:0006954///inflammatory response+++GO:0007186///G protein-coupled receptor signaling pathway+++GO:0030593///neutrophil chemotaxis+++GO:0030595///leukocyte chemotaxis+++GO:0043547///positive regulation of GTPase activity+++GO:0045638///negative regulation of myeloid cell differentiation+++GO:0048247///lymphocyte chemotaxis+++GO:0070098///chemokine-mediated sign…
100041599	XM_017318897.2	'LOC100041599'	-1.07675	1.04e-12	487.62	441.07	491.71	251.45	281.55	230.99	473.467	254.663
100041677	URS000078651F+++NM_001127189.3+++XM_017318978.1+++XM_030251708.1+++XM_030251709.1+++XM_030251710.1+++XM_030251711.1+++XM_030251712.1+++XM_030253001.1+++XM_030253002.1+++XM_030253003.1+++XM_030253004.1+++XM_030253005.1+++XM_030253006.1+++XM_030253007.1+++XM_030253008.1+++XM_030253009.1+++XM_030253010.1	'Zfp984'	1.60365	2.28e-15	54.8	58.17	81.2	228.8	233.56	198.14	64.7233	220.167	GO:0005575///cellular_component	GO:0003674///molecular_function+++GO:0003676///nucleic acid binding+++GO:0046872///metal ion binding	GO:0006355///regulation of transcription, DNA-templated+++GO:0008150///biological_process
100042856	URS00009AE754+++NM_001243039.1+++NM_001243040.1+++XM_017321896.1	'Gm4070'	3.93279	1.29e-56	83.62	156.97	125.55	2438.09	2403.12	1405.75	122.047	2082.32	GO:0005575///cellular_component+++GO:0005634///nucleus+++GO:0005829///cytosol	GO:0003674///molecular_function+++GO:0005525///GTP binding	GO:0008150///biological_process
100043125	NM_001101657.2+++XM_006531880.4	'Cd300ld5'	4.2657	2.42e-05	2.47	1.6	0.26	28.19	22.84	16.76	1.44333	22.5967	GO:0005575///cellular_component+++GO:0016021///integral component of membrane	GO:0003674///molecular_function	GO:0008150///biological_process
100043921	XM_006536377.3	'LOC100043921'	3.10863	7.46e-05	5.24	1.19	4.8	59.59	19.93	21.38	3.74333	33.6333
100044627	XM_003688758.4	'LOC100044627'	1.05298	2.32e-14	213.36	285.94	319.16	692.88	633.73	577.97	272.82	634.86	GO:0005654///nucleoplasm+++GO:0005730///nucleolus+++GO:0005737///cytoplasm+++GO:0005840///ribosome+++GO:0014069///postsynaptic density+++GO:0022625///cytosolic large ribosomal subunit+++GO:0022626///cytosolic ribosome+++GO:0032991///protein-containing complex	GO:0001223///transcription coactivator binding+++GO:0003735///structural constituent of ribosome+++GO:0031625///ubiquitin protein ligase binding+++GO:0070180///large ribosomal subunit rRNA binding+++GO:1990948///ubiquitin ligase inhibitor activity	GO:0000122///negative regulation of transcription by RNA polymerase II+++GO:0006412///translation+++GO:0008284///positive regulation of cell proliferation+++GO:0010628///positive regulation of gene expression+++GO:0032986///protein-DNA complex disassembly+++GO:0050821///protein stabilization+++GO:0071157///negative regulation of cell cycle arrest+++GO:0071158///positive regulation of cell cycle a…
100182	URS00009C1175+++NM_001045514.3+++NM_001305432.1+++XM_006537520.4+++XM_006537521.3+++XM_006537522.3	'Akna'	2.8306	1.33e-51	77	133	107	933	886	716	105.667	845	GO:0001650///fibrillar center+++GO:0005634///nucleus+++GO:0005654///nucleoplasm+++GO:0005737///cytoplasm+++GO:0005813///centrosome+++GO:0005814///centriole+++GO:0005829///cytosol+++GO:0005856///cytoskeleton+++GO:0005874///microtubule+++GO:0043231///intracellular membrane-bounded organelle	GO:0000978///RNA polymerase II proximal promoter sequence-specific DNA binding+++GO:0001228///DNA-binding transcription activator activity, RNA polymerase II-specific+++GO:0003677///DNA binding+++GO:0005515///protein binding	GO:0001837///epithelial to mesenchymal transition+++GO:0007399///nervous system development+++GO:0021849///neuroblast division in subventricular zone+++GO:0045944///positive regulation of transcription by RNA polymerase II+++GO:0050727///regulation of inflammatory response+++GO:0060232///delamination+++GO:0060234///neuroblast delamination
100198	URS00009AF67B+++NM_001291004.1+++NM_173371.4+++XM_006538458.4+++XM_006538459.4+++XM_006538462.3	'H6pd'	1.02892	3.98e-11	134	144	174	389	342	308	150.667	346.333	GO:0005737///cytoplasm+++GO:0005739///mitochondrion+++GO:0005783///endoplasmic reticulum+++GO:0005788///endoplasmic reticulum lumen+++GO:0005829///cytosol+++GO:0009331///glycerol-3-phosphate dehydrogenase complex+++GO:0016529///sarcoplasmic reticulum+++GO:0043231///intracellular membrane-bounded organelle	GO:0003824///catalytic activity+++GO:0004345///glucose-6-phosphate dehydrogenase activity+++GO:0004367///glycerol-3-phosphate dehydrogenase [NAD+] activity+++GO:0004368///glycerol-3-phosphate dehydrogenase (quinone) activity+++GO:0016491///oxidoreductase activity+++GO:0016614///oxidoreductase activity, acting on CH-OH group of donors+++GO:0016616///oxidoreductase activity, acting on the CH-OH gro…	GO:0005975///carbohydrate metabolic process+++GO:0006006///glucose metabolic process+++GO:0006072///glycerol-3-phosphate metabolic process+++GO:0006094///gluconeogenesis+++GO:0006098///pentose-phosphate shunt+++GO:0006116///NADH oxidation+++GO:0006127///glycerophosphate shuttle+++GO:0006734///NADH metabolic process+++GO:0006739///NADP metabolic process+++GO:0008152///metabolic process+++GO:000905…
100302688	NM_001164374.1+++XM_006512961.4+++XM_006512962.4+++XM_006512963.4+++XM_006512964.4	'Gm17455'	1.23462	0.010851	9	8	14	33	23	26	10.3333	27.3333	GO:0016020///membrane+++GO:0016021///integral component of membrane
100340	NM_133888.2	'Smpdl3b'	1.24202	3.63e-06	27	41	35	92	96	86	34.3333	91.3333	GO:0005576///extracellular region+++GO:0005615///extracellular space+++GO:0005886///plasma membrane+++GO:0016020///membrane+++GO:0031225///anchored component of membrane	GO:0004767///sphingomyelin phosphodiesterase activity+++GO:0005515///protein binding+++GO:0008081///phosphoric diester hydrolase activity+++GO:0008270///zinc ion binding+++GO:0016787///hydrolase activity+++GO:0016798///hydrolase activity, acting on glycosyl bonds+++GO:0046872///metal ion binding	GO:0002376///immune system process+++GO:0006629///lipid metabolic process+++GO:0006685///sphingomyelin catabolic process+++GO:0006954///inflammatory response+++GO:0008152///metabolic process+++GO:0016042///lipid catabolic process+++GO:0034122///negative regulation of toll-like receptor signaling pathway+++GO:0045087///innate immune response+++GO:0045824///negative regulation of innate immune resp…
100465	NM_175308.5+++XM_011240380.1+++XM_011240381.1+++XM_011240382.2	'Mob3c'	1.26662	3.82e-11	68	87	87	245	224	187	80.6667	218.667	GO:0005575///cellular_component	GO:0003674///molecular_function+++GO:0016301///kinase activity+++GO:0046872///metal ion binding	GO:0008150///biological_process+++GO:0016310///phosphorylation
100502766	NM_001195298.1+++XM_011246227.3	'Kifc1'	1.34309	0.000945	11	14.45	16.43	41.05	44.22	32.6	13.96	39.29	GO:0005623///cell+++GO:0005634///nucleus+++GO:0005737///cytoplasm+++GO:0005768///endosome+++GO:0005769///early endosome+++GO:0005815///microtubule organizing center+++GO:0005819///spindle+++GO:0005856///cytoskeleton+++GO:0005871///kinesin complex+++GO:0005874///microtubule+++GO:0030139///endocytic vesicle+++GO:0031616///spindle pole centrosome+++GO:0072686///mitotic spindle	GO:0000166///nucleotide binding+++GO:0003774///motor activity+++GO:0003777///microtubule motor activity+++GO:0005515///protein binding+++GO:0005524///ATP binding+++GO:0008017///microtubule binding+++GO:0008569///ATP-dependent microtubule motor activity, minus-end-directed+++GO:0016887///ATPase activity	GO:0007018///microtubule-based movement+++GO:0007049///cell cycle+++GO:0007080///mitotic metaphase plate congression+++GO:0010826///negative regulation of centrosome duplication+++GO:0047496///vesicle transport along microtubule+++GO:0051301///cell division+++GO:0072382///minus-end-directed vesicle transport along microtubule+++GO:0090307///mitotic spindle assembly
100502940	NM_001195681.1+++XM_006509895.4+++XM_006509896.4+++XM_011242373.3+++XM_011242374.2+++XM_011242375.2	'Colca2'	1.23872	0.00453237	8	18	16	43	38	30	14	37	GO:0005737///cytoplasm	GO:0003674///molecular_function	GO:0008150///biological_process
100503545	NM_001195674.2+++XM_006518301.2+++XM_006518302.1+++XM_006518303.2+++XM_017315736.1+++XM_030247571.1	'Nuggc'	4.49188	0.000343	1	0	1	26	8	17	0.666667	17	GO:0005634///nucleus+++GO:0016607///nuclear speck	GO:0000166///nucleotide binding+++GO:0003924///GTPase activity+++GO:0005525///GTP binding+++GO:0016787///hydrolase activity	GO:0006974///cellular response to DNA damage stimulus+++GO:0016446///somatic hypermutation of immunoglobulin genes+++GO:0033262///regulation of nuclear cell cycle DNA replication+++GO:0043066///negative regulation of apoptotic process+++GO:0071222///cellular response to lipopolysaccharide
100503915	URS00009B2F77+++NM_001195537.2+++XM_006520227.2	'Smpd5'	2.39424	0.000545	2	7	3	26.09	30	15	4	23.6967	GO:0005737///cytoplasm+++GO:0005739///mitochondrion+++GO:0016020///membrane+++GO:0016021///integral component of membrane	GO:0004620///phospholipase activity+++GO:0004767///sphingomyelin phosphodiesterase activity	GO:0006672///ceramide metabolic process+++GO:0006684///sphingomyelin metabolic process
100702	NM_194336.2+++XM_006534687.3+++XM_006534688.3+++XM_006534689.4+++XM_006534690.4+++XM_006534691.3+++XM_011249385.3+++XM_011249386.3	'Gbp6'	4.35592	2.85e-07	93	635.21	127.41	7229.72	8019.03	4313.38	285.207	6520.71	GO:0016020///membrane+++GO:0020005///symbiont-containing vacuole membrane+++GO:0031410///cytoplasmic vesicle	GO:0000166///nucleotide binding+++GO:0003924///GTPase activity+++GO:0005525///GTP binding	GO:0009617///response to bacterium+++GO:0035458///cellular response to interferon-beta+++GO:0042832///defense response to protozoan+++GO:0044406///adhesion of symbiont to host+++GO:0050830///defense response to Gram-positive bacterium+++GO:0071222///cellular response to lipopolysaccharide+++GO:0071346///cellular response to interferon-gamma
100861647	URS0000786974+++XM_006538413.3	'Gm21104'	3.8871	0.000846	3.39	0	0	22.33	22.12	8.95	1.13	17.8
100861753	NM_001302966.1+++XM_011244608.2+++XM_030247078.1+++XM_030247079.1	'Gm21188'	5.99425	7.48e-20	0	5	1	165	155	111.97	2	143.99		GO:0038023///signaling receptor activity
100862446	XM_003689208.3	'LOC100862446'	2.41356	5.1e-06	4.44	8.51	6.9	42.06	39.17	27.21	6.61667	36.1467	GO:0005623///cell	GO:0008199///ferric iron binding	GO:0006826///iron ion transport+++GO:0006879///cellular iron ion homeostasis
100862455	XM_003689218.4	'LOC100862455'	1.05298	2.32e-14	213.36	285.94	319.16	692.88	633.73	577.97	272.82	634.86	GO:0005654///nucleoplasm+++GO:0005730///nucleolus+++GO:0005737///cytoplasm+++GO:0005840///ribosome+++GO:0014069///postsynaptic density+++GO:0022625///cytosolic large ribosomal subunit+++GO:0022626///cytosolic ribosome+++GO:0032991///protein-containing complex	GO:0001223///transcription coactivator binding+++GO:0003735///structural constituent of ribosome+++GO:0031625///ubiquitin protein ligase binding+++GO:0070180///large ribosomal subunit rRNA binding+++GO:1990948///ubiquitin ligase inhibitor activity	GO:0000122///negative regulation of transcription by RNA polymerase II+++GO:0006412///translation+++GO:0008284///positive regulation of cell proliferation+++GO:0010628///positive regulation of gene expression+++GO:0032986///protein-DNA complex disassembly+++GO:0050821///protein stabilization+++GO:0071157///negative regulation of cell cycle arrest+++GO:0071158///positive regulation of cell cycle a…
100862473	XM_003689170.3	'LOC100862473'	3.15214	0.00048	4.79	2.46	0.13	31.39	18.39	13.75	2.46	21.1767
100900	NR_153348.1+++NM_001359835.1+++NM_153571.2+++XM_017320582.2	'Hscb'	1.07938	2.03e-07	72	71	65	179	170	149	69.3333	166	GO:0005654///nucleoplasm+++GO:0005737///cytoplasm+++GO:0005739///mitochondrion+++GO:0005829///cytosol	GO:0001671///ATPase activator activity+++GO:0042802///identical protein binding+++GO:0046872///metal ion binding+++GO:0051087///chaperone binding	GO:0016226///iron-sulfur cluster assembly+++GO:0032781///positive regulation of ATPase activity+++GO:0044571///[2Fe-2S] cluster assembly+++GO:0051259///protein complex oligomerization+++GO:0097428///protein maturation by iron-sulfur cluster transfer
100952	URS00009BA5C3+++NM_133918.2+++XM_006503648.3+++XM_006503649.4	'Emilin1'	2.17935	1.06e-17	33	43	42	233	218	152	39.3333	201	GO:0005576///extracellular region+++GO:0005581///collagen trimer+++GO:0005615///extracellular space+++GO:0031012///extracellular matrix+++GO:0034668///integrin alpha4-beta1 complex+++GO:0062023///collagen-containing extracellular matrix+++GO:1990971///EMILIN complex	GO:0005515///protein binding+++GO:0030023///extracellular matrix constituent conferring elasticity+++GO:0042802///identical protein binding+++GO:0098640///integrin binding involved in cell-matrix adhesion	GO:0003180///aortic valve morphogenesis+++GO:0007155///cell adhesion+++GO:0007160///cell-matrix adhesion+++GO:0010628///positive regulation of gene expression+++GO:0010629///negative regulation of gene expression+++GO:0010811///positive regulation of cell-substrate adhesion+++GO:0016477///cell migration+++GO:0016525///negative regulation of angiogenesis+++GO:0030198///extracellular matrix organiz…
101055672	XM_006535858.4	'LOC101055672'	5.07587	0.00505526	0	0	0	10.77	1.46	10.46	0	7.56333
101055758	URS00007713CA+++URS00007819FA+++URS00009AEE78+++URS00009C3BDE+++XM_006529978.4+++XM_006529979.3+++XM_011248115.2+++XM_011248118.2+++XM_017313618.2+++XM_030245079.1	'Gm7592'	6.23995	1.28e-06	0	0	1	41.02	23.76	28.25	0.333333	31.01	GO:0005575///cellular_component	GO:0003674///molecular_function	GO:0008150///biological_process
101187	URS00009B8938+++URS00009B9F68+++URS00009BED1E+++URS00009BFF91+++NM_001346512.1+++NM_001346513.1+++NM_001362186.1+++NM_001362187.1+++NM_181402.4+++XM_006505231.4+++XM_006505232.4+++XM_006505233.4+++XM_006505234.4+++XM_017321285.2+++XM_017321286.2+++XM_030255034.1+++XM_030255035.1+++XM_030255036.1+++XM_030255037.1+++XM_030255038.1+++XM_030255039.1+++XM_030255040.1	'Parp11'	1.23969	3.51e-11	269.05	396.21	356.15	940.41	1075.88	697	340.47	904.43	GO:0005634///nucleus+++GO:0005635///nuclear envelope+++GO:0005643///nuclear pore+++GO:0005654///nucleoplasm+++GO:0005829///cytosol+++GO:0016604///nuclear body	GO:0003950///NAD+ ADP-ribosyltransferase activity+++GO:0016740///transferase activity+++GO:0016757///transferase activity, transferring glycosyl groups+++GO:1990404///protein ADP-ribosylase activity	GO:0006471///protein ADP-ribosylation+++GO:0006998///nuclear envelope organization+++GO:0007283///spermatogenesis+++GO:0015031///protein transport+++GO:0030154///cell differentiation+++GO:0051028///mRNA transport+++GO:0070213///protein auto-ADP-ribosylation
101202	NM_178899.5+++XM_006504957.3+++XM_006504958.3+++XM_006504960.2+++XM_017321287.2+++XM_030255041.1+++XM_030255042.1+++XM_030255043.1+++XM_030255044.1	'Hepacam2'	2.20543	6.4e-05	7	8	5	50	30	25	6.66667	35	GO:0000139///Golgi membrane+++GO:0005654///nucleoplasm+++GO:0005737///cytoplasm+++GO:0005794///Golgi apparatus+++GO:0005813///centrosome+++GO:0005815///microtubule organizing center+++GO:0005819///spindle+++GO:0005856///cytoskeleton+++GO:0016020///membrane+++GO:0016021///integral component of membrane+++GO:0030496///midbody+++GO:0043231///intracellular membrane-bounded organelle+++GO:0072686///mi…	GO:0003674///molecular_function	GO:0007049///cell cycle+++GO:0007098///centrosome cycle+++GO:0051301///cell division
101320	NM_207210.2+++XM_006505253.1+++XM_006505255.2+++XM_006505256.4+++XM_011241104.2+++XM_011241105.2+++XM_011241107.2	'Dyrk4'	3.83526	2.47e-06	2	3	0	29	26	26	1.66667	27	GO:0005634///nucleus+++GO:0005737///cytoplasm+++GO:0005856///cytoskeleton+++GO:0043231///intracellular membrane-bounded organelle	GO:0000166///nucleotide binding+++GO:0004672///protein kinase activity+++GO:0004674///protein serine/threonine kinase activity+++GO:0004712///protein serine/threonine/tyrosine kinase activity+++GO:0005524///ATP binding+++GO:0016301///kinase activity+++GO:0016740///transferase activity+++GO:0046872///metal ion binding	GO:0006468///protein phosphorylation+++GO:0016310///phosphorylation+++GO:0018105///peptidyl-serine phosphorylation+++GO:0018107///peptidyl-threonine phosphorylation
101488	URS000076FA26+++URS000077600B+++URS000077A2FD+++URS00009B54E5+++URS00009B650C+++URS00009BB589+++URS0000A8B3CF+++NM_001252530.1+++NM_001252531.1+++NM_175316.3+++XM_011241637.3+++XM_011241638.3+++XM_011241639.1+++XM_011241640.3+++XM_011241641.3	'Slco2b1'	1.68545	4.77e-59	333	427	402	1487	1369	1353	387.333	1403	GO:0005886///plasma membrane+++GO:0005887///integral component of plasma membrane+++GO:0009925///basal plasma membrane+++GO:0009986///cell surface+++GO:0016020///membrane+++GO:0016021///integral component of membrane+++GO:0016324///apical plasma membrane	GO:0005215///transporter activity+++GO:0008514///organic anion transmembrane transporter activity+++GO:0015125///bile acid transmembrane transporter activity+++GO:0015347///sodium-independent organic anion transmembrane transporter activity	GO:0001889///liver development+++GO:0006811///ion transport+++GO:0015711///organic anion transport+++GO:0015721///bile acid and bile salt transport+++GO:0043252///sodium-independent organic anion transport+++GO:0055085///transmembrane transport+++GO:0071718///sodium-independent icosanoid transport
101488212	NM_146023.4	'Evi2'	3.62665	0.00223134	14.91	0	13.76	133.76	180.43	71.57	9.55667	128.587	GO:0016021///integral component of membrane		GO:0030854///positive regulation of granulocyte differentiation+++GO:0043066///negative regulation of apoptotic process+++GO:0045660///positive regulation of neutrophil differentiation+++GO:0061515///myeloid cell development+++GO:0071157///negative regulation of cell cycle arrest+++GO:2000035///regulation of stem cell division
101497	NM_001083912.1+++NM_001290542.1+++NM_138752.2+++XM_006539436.4+++XM_006539437.4+++XM_006539439.4+++XM_006539441.3+++XM_006539442.4+++XM_011250408.3+++XM_030241941.1	'Plekhg2'	1.19138	1.66e-11	143	134	132	399	359	302	136.333	353.333		GO:0005085///guanyl-nucleotide exchange factor activity+++GO:0005089///Rho guanyl-nucleotide exchange factor activity	GO:0030833///regulation of actin filament polymerization+++GO:0035023///regulation of Rho protein signal transduction
101502	NM_001040684.1+++NM_133943.2	'Hsd3b7'	1.25213	1.17e-10	84	118	113	291	321	232	105	281.333	GO:0005783///endoplasmic reticulum+++GO:0005789///endoplasmic reticulum membrane+++GO:0005811///lipid droplet+++GO:0016020///membrane+++GO:0016021///integral component of membrane+++GO:0043231///intracellular membrane-bounded organelle	GO:0003854///3-beta-hydroxy-delta5-steroid dehydrogenase activity+++GO:0016491///oxidoreductase activity+++GO:0016616///oxidoreductase activity, acting on the CH-OH group of donors, NAD or NADP as acceptor+++GO:0047016///cholest-5-ene-3-beta,7-alpha-diol 3-beta-dehydrogenase activity	GO:0001558///regulation of cell growth+++GO:0006694///steroid biosynthetic process+++GO:0006707///cholesterol catabolic process+++GO:0035754///B cell chemotaxis+++GO:0055114///oxidation-reduction process
101540	NM_001252458.1+++NM_178900.4+++XM_006539444.2	'Prkd2'	1.68185	4.68e-17	55	76	86	297	260	225	72.3333	260.667	GO:0005634///nucleus+++GO:0005654///nucleoplasm+++GO:0005737///cytoplasm+++GO:0005794///Golgi apparatus+++GO:0005829///cytosol+++GO:0005886///plasma membrane+++GO:0016020///membrane	GO:0000166///nucleotide binding+++GO:0004672///protein kinase activity+++GO:0004674///protein serine/threonine kinase activity+++GO:0004697///protein kinase C activity+++GO:0004698///calcium-dependent protein kinase C activity+++GO:0005080///protein kinase C binding+++GO:0005524///ATP binding+++GO:0016301///kinase activity+++GO:0016740///transferase activity+++GO:0046872///metal ion binding	GO:0001525///angiogenesis+++GO:0001938///positive regulation of endothelial cell proliferation+++GO:0002250///adaptive immune response+++GO:0002376///immune system process+++GO:0006468///protein phosphorylation+++GO:0007155///cell adhesion+++GO:0008219///cell death+++GO:0010595///positive regulation of endothelial cell migration+++GO:0016310///phosphorylation+++GO:0018105///peptidyl-serine phosph…
101602	NM_178901.3+++XM_006507162.4	'AI467606'	2.50746	5.1e-17	18	33	26	200	165	128	25.6667	164.333	GO:0005575///cellular_component+++GO:0016020///membrane+++GO:0016021///integral component of membrane	GO:0003674///molecular_function	GO:0008150///biological_process
101985	NM_133954.2+++XM_006530521.3+++XM_017312496.2	'Usb1'	1.02126	2.53e-07	102.43	106	113.07	283.34	261.69	193.36	107.167	246.13	GO:0005634///nucleus+++GO:0005654///nucleoplasm+++GO:0045171///intercellular bridge	GO:0000175///3'-5'-exoribonuclease activity+++GO:0004518///nuclease activity+++GO:0016787///hydrolase activity+++GO:1990838///poly(U)-specific exoribonuclease activity, producing 3' uridine cyclic phosphate ends	GO:0008380///RNA splicing+++GO:0034477///U6 snRNA 3'-end processing+++GO:0090305///nucleic acid phosphodiester bond hydrolysis+++GO:0090503///RNA phosphodiester bond hydrolysis, exonucleolytic
102294	NM_133969.3	'Cyp4v3'	2.06256	1.82e-35	111	184	166	755	757	648	153.667	720	GO:0005783///endoplasmic reticulum+++GO:0005789///endoplasmic reticulum membrane+++GO:0016020///membrane+++GO:0016021///integral component of membrane	GO:0004497///monooxygenase activity+++GO:0005506///iron ion binding+++GO:0016491///oxidoreductase activity+++GO:0016705///oxidoreductase activity, acting on paired donors, with incorporation or reduction of molecular oxygen+++GO:0020037///heme binding+++GO:0046872///metal ion binding	GO:0006629///lipid metabolic process+++GO:0006631///fatty acid metabolic process+++GO:0010430///fatty acid omega-oxidation+++GO:0055114///oxidation-reduction process
102371	URS00009BA315+++NM_001033208.4	'Myzap'	1.88682	0.000864	4	8	7	31	30	18	6.33333	26.3333	GO:0005622///intracellular+++GO:0005737///cytoplasm+++GO:0005856///cytoskeleton+++GO:0005886///plasma membrane+++GO:0016020///membrane+++GO:0030018///Z disc+++GO:0030054///cell junction+++GO:0030864///cortical actin cytoskeleton+++GO:0031234///extrinsic component of cytoplasmic side of plasma membrane+++GO:0031674///I band	GO:0005515///protein binding	GO:0035556///intracellular signal transduction
102545	URS0000762862+++URS00009B19BF+++NM_001252479.1+++NM_133978.2	'Cmtm7'	3.11943	1.78e-30	29	49	32	416	399	265	36.6667	360	GO:0005615///extracellular space+++GO:0016020///membrane+++GO:0016021///integral component of membrane	GO:0003674///molecular_function+++GO:0005125///cytokine activity	GO:0002337///B-1a B cell differentiation+++GO:0006935///chemotaxis+++GO:0007165///signal transduction
102595	NM_153119.3+++XM_006510751.4+++XM_017313066.1+++XM_017313067.2+++XM_030243947.1	'Plekho2'	1.26487	4.53e-25	256	345	333	906	849	770	311.333	841.667	GO:0005575///cellular_component	GO:0003674///molecular_function	GO:0008150///biological_process
102626	URS00009C41E9+++NM_001316691.1+++NM_178907.3+++XM_006511616.3+++XM_006511617.4+++XM_006511618.4+++XM_006511619.2	'Mapkapk3'	2.91175	1.46e-37	36	54	51	465	419	311	47	398.333	GO:0005634///nucleus+++GO:0005654///nucleoplasm+++GO:0005737///cytoplasm	GO:0000166///nucleotide binding+++GO:0004672///protein kinase activity+++GO:0004674///protein serine/threonine kinase activity+++GO:0004683///calmodulin-dependent protein kinase activity+++GO:0005516///calmodulin binding+++GO:0005524///ATP binding+++GO:0009931///calcium-dependent protein serine/threonine kinase activity+++GO:0016301///kinase activity+++GO:0016740///transferase activity+++GO:00510…	GO:0002224///toll-like receptor signaling pathway+++GO:0006468///protein phosphorylation+++GO:0016310///phosphorylation+++GO:0018105///peptidyl-serine phosphorylation+++GO:0032496///response to lipopolysaccharide+++GO:0034097///response to cytokine+++GO:0035556///intracellular signal transduction+++GO:0044351///macropinocytosis+++GO:0046777///protein autophosphorylation
102631681	URS00009C261A+++XM_006534598.3	'Gm29958'	5.95795	3.92e-05	0	0	0	20	11	8	0	13
102636251	URS00009AFE72+++XM_006535321.4+++XM_011249607.2	'Gm33370'	4.24426	0.00415393	0	0	1	8	7	8	0.333333	7.66667
102638047	XM_011249825.3+++XM_011249826.3+++XM_011249827.3+++XM_011249828.3+++XM_011249829.3+++XM_030251635.1+++XM_030251636.1	'LOC102638047'	2.2949	0.00472972	3.24	2.09	2.35	15.2	12.44	12.31	2.56	13.3167
102638555	XM_011238726.2+++XM_011238727.2+++XM_011238728.2	'Gm38510'	4.89672	0.000508	0	1	0	9.87	11.83	16.42	0.333333	12.7067
102639105	XM_030244917.1	'Gm35498'	5.72218	5.95e-29	2	8	3	313.05	301.03	161.01	4.33333	258.363
102639543	XM_006497078.1+++XM_011238893.3	'Ifi206'	4.84192	4.84e-12	4	31	15	480	697	408	16.6667	528.333	GO:0005634///nucleus+++GO:0005654///nucleoplasm+++GO:0005730///nucleolus+++GO:0005829///cytosol	GO:0000978///RNA polymerase II proximal promoter sequence-specific DNA binding+++GO:0001227///DNA-binding transcription repressor activity, RNA polymerase II-specific+++GO:0003690///double-stranded DNA binding+++GO:0008134///transcription factor binding+++GO:0042802///identical protein binding	GO:0000122///negative regulation of transcription by RNA polymerase II+++GO:0002218///activation of innate immune response+++GO:0035458///cellular response to interferon-beta
102640920	URS00009C4F60+++URS00009C4FC5+++XM_011240963.3+++XM_011240966.2+++XM_011240967.3	'Pvrig'	4.73708	8.37e-15	2	3	3	68	102	70	2.66667	80	GO:0005886///plasma membrane+++GO:0016021///integral component of membrane	GO:0005515///protein binding+++GO:0019902///phosphatase binding+++GO:0038023///signaling receptor activity	GO:0050860///negative regulation of T cell receptor signaling pathway
102641031	XM_011251389.3+++XM_030251756.1	'LOC102641031'	2.20678	0.0192472	2.53	6.58	0	18.68	10.46	14.84	3.03667	14.66
103140	URS00009AE8B8+++URS00009B4C96+++NM_001346523.1+++NM_133994.3	'Gstt3'	1.12208	0.00139453	37	44	49	155	100	65	43.3333	106.667	GO:0005737///cytoplasm	GO:0004364///glutathione transferase activity+++GO:0016740///transferase activity	GO:0006749///glutathione metabolic process
103213	URS00009AD799+++NM_134000.3+++XM_011243105.1	'Traf3ip2'	1.08712	0.00054	25	37	38	100	79	60	33.3333	79.6667		GO:0005102///signaling receptor binding+++GO:0005515///protein binding	GO:0001783///B cell apoptotic process+++GO:0002230///positive regulation of defense response to virus by host+++GO:0006959///humoral immune response+++GO:0043123///positive regulation of I-kappaB kinase/NF-kappaB signaling+++GO:0048305///immunoglobulin secretion
103466	NM_175331.3	'Nt5dc3'	-1.0282	5.12e-07	4295	4393	4552	1729	2574	3002	4413.33	2435	GO:0005739///mitochondrion+++GO:0005829///cytosol+++GO:0043235///receptor complex	GO:0008253///5'-nucleotidase activity+++GO:0016787///hydrolase activity+++GO:0046872///metal ion binding	GO:0016311///dephosphorylation
104086	NM_024264.5+++XM_006495607.3	'Cyp27a1'	1.74117	2.41e-10	42	48	56	233	190	128	48.6667	183.667	GO:0005739///mitochondrion+++GO:0005740///mitochondrial envelope+++GO:0005743///mitochondrial inner membrane+++GO:0016020///membrane	GO:0004497///monooxygenase activity+++GO:0005506///iron ion binding+++GO:0008123///cholesterol 7-alpha-monooxygenase activity+++GO:0008386///cholesterol monooxygenase (side-chain-cleaving) activity+++GO:0016491///oxidoreductase activity+++GO:0016705///oxidoreductase activity, acting on paired donors, with incorporation or reduction of molecular oxygen+++GO:0020037///heme binding+++GO:0030343///vi…	GO:0006629///lipid metabolic process+++GO:0006694///steroid biosynthetic process+++GO:0006699///bile acid biosynthetic process+++GO:0006700///C21-steroid hormone biosynthetic process+++GO:0006707///cholesterol catabolic process+++GO:0008202///steroid metabolic process+++GO:0008203///cholesterol metabolic process+++GO:0036378///calcitriol biosynthetic process from calciol+++GO:0055114///oxidation-…
104099	URS00009AF3A3+++URS00009B1EE6+++URS00009C0278+++URS00009C185B+++URS00009C2CA5+++URS00009C381D+++URS00009C5745+++NM_001113514.1+++NM_133721.2+++XM_006511918.4	'Itga9'	1.64176	1.12e-20	73	79	89	306	294	248	80.3333	282.667	GO:0008305///integrin complex+++GO:0009925///basal plasma membrane+++GO:0016020///membrane+++GO:0016021///integral component of membrane+++GO:0034679///integrin alpha9-beta1 complex+++GO:0071133///alpha9-beta1 integrin-ADAM8 complex	GO:0005518///collagen binding+++GO:0043236///laminin binding+++GO:0046872///metal ion binding	GO:0007155///cell adhesion+++GO:0007229///integrin-mediated signaling pathway+++GO:0030593///neutrophil chemotaxis+++GO:0042060///wound healing+++GO:0045672///positive regulation of osteoclast differentiation+++GO:0045780///positive regulation of bone resorption+++GO:0048858///cell projection morphogenesis
104383	NM_001320554.1+++NM_054048.4+++XM_006526551.3+++XM_030250677.1	'Rcor2'	-1.12077	5.18e-06	171	211	189	73	97	125	190.333	98.3333	GO:0000785///chromatin+++GO:0005634///nucleus+++GO:0005654///nucleoplasm+++GO:0017053///transcriptional repressor complex+++GO:1990391///DNA repair complex	GO:0000976///transcription regulatory region sequence-specific DNA binding+++GO:0001227///DNA-binding transcription repressor activity, RNA polymerase II-specific+++GO:0003677///DNA binding+++GO:0003682///chromatin binding+++GO:0003700///DNA-binding transcription factor activity+++GO:0003714///transcription corepressor activity+++GO:0005515///protein binding+++GO:0008134///transcription factor bi…	GO:0000122///negative regulation of transcription by RNA polymerase II+++GO:0006325///chromatin organization+++GO:0010629///negative regulation of gene expression+++GO:0030218///erythrocyte differentiation+++GO:0045654///positive regulation of megakaryocyte differentiation+++GO:0045892///negative regulation of transcription, DNA-templated+++GO:0070933///histone H4 deacetylation
104709	URS00009C4A91+++NR_126153.1+++NR_126154.1+++NM_001004435.3+++NM_001081566.2+++XM_006531948.1+++XM_006531950.1+++XM_017314217.2+++XM_030245460.1	'Pik3r6'	1.40598	1.58e-06	22	40	31	104	89	84	31	92.3333	GO:0005737///cytoplasm+++GO:0005886///plasma membrane+++GO:0005942///phosphatidylinositol 3-kinase complex+++GO:0005944///phosphatidylinositol 3-kinase complex, class IB+++GO:0016020///membrane	GO:0005515///protein binding+++GO:0046934///phosphatidylinositol-4,5-bisphosphate 3-kinase activity+++GO:0046935///1-phosphatidylinositol-3-kinase regulator activity	GO:0001525///angiogenesis+++GO:0007186///G protein-coupled receptor signaling pathway+++GO:0042269///regulation of natural killer cell mediated cytotoxicity+++GO:0043406///positive regulation of MAP kinase activity+++GO:0043551///regulation of phosphatidylinositol 3-kinase activity+++GO:0045582///positive regulation of T cell differentiation+++GO:0045766///positive regulation of angiogenesis+++GO…
104759	NM_178911.4+++XM_017314926.2	'Pld4'	3.50747	1.33e-67	123	216	132	2151	2112	1777	157	2013.33	GO:0005634///nucleus+++GO:0005768///endosome+++GO:0005769///early endosome+++GO:0005783///endoplasmic reticulum+++GO:0005789///endoplasmic reticulum membrane+++GO:0005794///Golgi apparatus+++GO:0016020///membrane+++GO:0016021///integral component of membrane+++GO:0031410///cytoplasmic vesicle+++GO:0032588///trans-Golgi network membrane+++GO:0045335///phagocytic vesicle	GO:0003824///catalytic activity+++GO:0004518///nuclease activity+++GO:0004527///exonuclease activity+++GO:0004630///phospholipase D activity+++GO:0005515///protein binding+++GO:0016787///hydrolase activity+++GO:0045145///single-stranded DNA 5'-3' exodeoxyribonuclease activity	GO:0002244///hematopoietic progenitor cell differentiation+++GO:0002376///immune system process+++GO:0006259///DNA metabolic process+++GO:0006909///phagocytosis+++GO:0006954///inflammatory response+++GO:0045087///innate immune response+++GO:0090305///nucleic acid phosphodiester bond hydrolysis+++GO:1900015///regulation of cytokine production involved in inflammatory response
104816	URS00009B5319+++URS00009C007D+++NM_001081169.1+++XM_006515345.4+++XM_006515346.1+++XM_006515347.4+++XM_006515348.1+++XM_006515349.1	'Aspg'	3.00069	1.28e-32	23	28	19	214	215	204	23.3333	211		GO:0003847///1-alkyl-2-acetylglycerophosphocholine esterase activity+++GO:0004067///asparaginase activity+++GO:0004622///lysophospholipase activity+++GO:0016740///transferase activity+++GO:0016746///transferase activity, transferring acyl groups+++GO:0016747///transferase activity, transferring acyl groups other than amino-acyl groups+++GO:0016787///hydrolase activity+++GO:0102545///phosphatidyl …	GO:0006520///cellular amino acid metabolic process+++GO:0006528///asparagine metabolic process+++GO:0006530///asparagine catabolic process+++GO:0006629///lipid metabolic process+++GO:0006644///phospholipid metabolic process+++GO:0016042///lipid catabolic process
104886	URS00009BE9C6+++URS00009C13D5+++NM_001347405.1+++NM_001347406.1+++NM_001347407.1+++NM_134050.5	'Rab15'	-1.05088	2.22e-10	2593	2955	2864	1225	1528	1813	2804	1522	GO:0005737///cytoplasm+++GO:0005768///endosome+++GO:0005886///plasma membrane+++GO:0005929///cilium+++GO:0008021///synaptic vesicle+++GO:0010008///endosome membrane+++GO:0012505///endomembrane system+++GO:0016020///membrane+++GO:0048471///perinuclear region of cytoplasm	GO:0000166///nucleotide binding+++GO:0003924///GTPase activity+++GO:0005515///protein binding+++GO:0005525///GTP binding	GO:0006886///intracellular protein transport+++GO:0006904///vesicle docking involved in exocytosis+++GO:0009306///protein secretion+++GO:0015031///protein transport+++GO:0017157///regulation of exocytosis+++GO:0032482///Rab protein signal transduction+++GO:0072659///protein localization to plasma membrane+++GO:1903307///positive regulation of regulated secretory pathway
105244006	XM_011238892.2	'Gm39701'	1.05061	0.00215824	18.3	27.48	28.13	69.02	56.03	45.67	24.6367	56.9067
105244034	URS00009BE6F4+++URS00009C541C+++URS0000ADDC00+++XM_017314070.2+++XM_030244777.1+++XM_030244778.1+++XM_030244779.1+++XM_030244780.1+++XM_030244781.1+++XM_030244782.1+++XM_030244783.1+++XM_030244784.1	'Gm33887'	2.95532	1.18e-07	5.64	9.96	2.59	54.16	51.38	36.59	6.06333	47.3767
105245	URS0000BCC052+++NM_001289598.1+++NM_001289599.1+++NM_145367.4	'Txndc5'	1.31613	1.86e-11	792	918	924	3277	1834	2301	878	2470.67	GO:0005623///cell+++GO:0005783///endoplasmic reticulum+++GO:0005788///endoplasmic reticulum lumen	GO:0003756///protein disulfide isomerase activity+++GO:0016853///isomerase activity	GO:0043277///apoptotic cell clearance+++GO:0045454///cell redox homeostasis
105245342	XM_017314883.2+++XM_030246476.1	'Gm40814'	1.01742	6.53e-05	50.95	43.31	76.61	128.11	137.78	119.13	56.9567	128.34
105245436	URS00009AFD14+++URS00009C4297+++XM_030247051.1	'Gm40892'	5.34114	1.17e-19	3	6	2	267.59	130.36	110.34	3.66667	169.43
105246320	XM_011246777.2+++XM_011246778.2	'Gm26637'	3.54768	0.00119922	2	0	1	17	9	14	1	13.3333
105246824	URS0000A0A301+++URS0000A38550+++URS0000A48BC1+++URS0000A9873D+++URS0000A9B8C7+++XM_030243893.1	'Gm42048'	1.67959	8.91e-07	357.37	323.72	234.58	1832.72	804.61	742.09	305.223	1126.47
105247050	XM_011249800.2	'Gm42226'	2.13334	1.88e-25	53	58	49.59	269.9	290.61	235.83	53.53	265.447
105501	NM_001205181.1+++NM_134076.3+++XM_006518367.3	'Abhd4'	1.20415	1.36e-47	902	1039	1071	2774	2644	2406	1004	2608	GO:0005811///lipid droplet	GO:0004622///lysophospholipase activity+++GO:0016787///hydrolase activity+++GO:0042171///lysophosphatidic acid acyltransferase activity+++GO:0052689///carboxylic ester hydrolase activity	GO:0006629///lipid metabolic process+++GO:0006654///phosphatidic acid biosynthetic process+++GO:0016042///lipid catabolic process+++GO:0055088///lipid homeostasis+++GO:0070291///N-acylethanolamine metabolic process+++GO:0070292///N-acylphosphatidylethanolamine metabolic process
105732	NM_001168253.1+++NM_134087.2+++XM_006520236.4+++XM_006520237.4	'Fam83h'	1.14955	0.00061	24	21	21	61	57	48	22	55.3333	GO:0005737///cytoplasm+++GO:0005856///cytoskeleton+++GO:0045095///keratin filament	GO:0019901///protein kinase binding+++GO:1990254///keratin filament binding	GO:0007165///signal transduction+++GO:0030335///positive regulation of cell migration+++GO:0031214///biomineral tissue development+++GO:0044380///protein localization to cytoskeleton+++GO:0045104///intermediate filament cytoskeleton organization
105785	NM_134090.2	'Kdelr3'	1.52166	0.00350003	12	9	7	40	31	21	9.33333	30.6667	GO:0000139///Golgi membrane+++GO:0005783///endoplasmic reticulum+++GO:0005789///endoplasmic reticulum membrane+++GO:0005794///Golgi apparatus+++GO:0005801///cis-Golgi network+++GO:0016020///membrane+++GO:0016021///integral component of membrane+++GO:0030663///COPI-coated vesicle membrane+++GO:0031410///cytoplasmic vesicle	GO:0005046///KDEL sequence binding+++GO:0046923///ER retention sequence binding	GO:0006621///protein retention in ER lumen+++GO:0006888///ER to Golgi vesicle-mediated transport+++GO:0006890///retrograde vesicle-mediated transport, Golgi to ER+++GO:0015031///protein transport+++GO:0016192///vesicle-mediated transport
105855	URS00009ADD3C+++URS00009BBC4C+++URS00009BC45D+++NM_153505.4+++XM_006520255.3	'Nckap1l'	2.99437	4.43e-106	163	213	192	1637	1903	1558	189.333	1699.33	GO:0005737///cytoplasm+++GO:0005829///cytosol+++GO:0016020///membrane+++GO:0016021///integral component of membrane+++GO:0031209///SCAR complex	GO:0005096///GTPase activator activity+++GO:0030295///protein kinase activator activity+++GO:0044877///protein-containing complex binding+++GO:0048365///Rac GTPase binding	GO:0000902///cell morphogenesis+++GO:0001782///B cell homeostasis+++GO:0002262///myeloid cell homeostasis+++GO:0006935///chemotaxis+++GO:0016477///cell migration+++GO:0030011///maintenance of cell polarity+++GO:0030031///cell projection assembly+++GO:0030593///neutrophil chemotaxis+++GO:0030838///positive regulation of actin filament polymerization+++GO:0030866///cortical actin cytoskeleton organ…
105988	NM_001014976.2+++NM_001356312.1+++XM_006520258.4+++XM_006520259.4+++XM_011245396.3	'Espl1'	1.13695	0.00200974	19	41	24	85	67	56	28	69.3333	GO:0005634///nucleus+++GO:0005737///cytoplasm+++GO:0005813///centrosome+++GO:0072686///mitotic spindle	GO:0004197///cysteine-type endopeptidase activity+++GO:0008233///peptidase activity+++GO:0008234///cysteine-type peptidase activity+++GO:0016787///hydrolase activity	GO:0000070///mitotic sister chromatid segregation+++GO:0000212///meiotic spindle organization+++GO:0000278///mitotic cell cycle+++GO:0006508///proteolysis+++GO:0007059///chromosome segregation+++GO:0007127///meiosis I+++GO:0045143///homologous chromosome segregation+++GO:0051307///meiotic chromosome separation
106347	NM_001285788.1+++NM_001285791.1+++NM_134109.2+++XM_006521674.4	'Ildr1'	2.23881	3.85e-05	4	5	10	27	40	33	6.33333	33.3333	GO:0005829///cytosol+++GO:0005886///plasma membrane+++GO:0016020///membrane+++GO:0016021///integral component of membrane+++GO:0032991///protein-containing complex+++GO:0061689///tricellular tight junction	GO:0042802///identical protein binding+++GO:0070506///high-density lipoprotein particle receptor activity	GO:0006897///endocytosis+++GO:0090277///positive regulation of peptide hormone secretion+++GO:1990830///cellular response to leukemia inhibitory factor
106389	URS00009B6A5A+++NM_001113401.1+++NM_001113405.1+++NM_001358102.1+++NM_134111.2+++XM_006521682.3+++XM_006521683.1+++XM_006521684.4+++XM_006521685.4+++XM_011245800.2	'Eaf2'	1.02174	0.00487076	31	24.05	30.05	89	48.93	59.92	28.3667	65.95	GO:0005634///nucleus+++GO:0005654///nucleoplasm+++GO:0008023///transcription elongation factor complex+++GO:0016607///nuclear speck+++GO:0032783///ELL-EAF complex	GO:0000977///RNA polymerase II regulatory region sequence-specific DNA binding+++GO:0001228///DNA-binding transcription activator activity, RNA polymerase II-specific+++GO:0005515///protein binding	GO:0006355///regulation of transcription, DNA-templated+++GO:0030308///negative regulation of cell growth+++GO:0045893///positive regulation of transcription, DNA-templated+++GO:0045944///positive regulation of transcription by RNA polymerase II+++GO:0060770///negative regulation of epithelial cell proliferation involved in prostate gland development+++GO:0097193///intrinsic apoptotic signaling p…
106512	NM_134116.5	'Gpsm3'	3.09158	6.58e-51	36	38	37	395	358	316	37	356.333	GO:0005737///cytoplasm+++GO:0005886///plasma membrane	GO:0030695///GTPase regulator activity	GO:0002690///positive regulation of leukocyte chemotaxis+++GO:0050727///regulation of inflammatory response+++GO:0050729///positive regulation of inflammatory response+++GO:0050790///regulation of catalytic activity+++GO:1900017///positive regulation of cytokine production involved in inflammatory response
106582	NM_134122.2+++XM_030249416.1	'Nrm'	1.14389	0.000982	28	30	24	90	65	51	27.3333	68.6667	GO:0005634///nucleus+++GO:0005635///nuclear envelope+++GO:0005637///nuclear inner membrane+++GO:0005652///nuclear lamina+++GO:0016020///membrane+++GO:0016021///integral component of membrane+++GO:0031965///nuclear membrane	GO:0003674///molecular_function	GO:0008150///biological_process
106759	NM_174989.5	'Ticam1'	1.20448	1.29e-12	109	106	123	331	290	259	112.667	293.333	GO:0005737///cytoplasm+++GO:0005739///mitochondrion+++GO:0005776///autophagosome+++GO:0005829///cytosol+++GO:0031410///cytoplasmic vesicle+++GO:0097342///ripoptosome	GO:0005515///protein binding+++GO:0019901///protein kinase binding	GO:0002281///macrophage activation involved in immune response+++GO:0002376///immune system process+++GO:0002735///positive regulation of myeloid dendritic cell cytokine production+++GO:0002756///MyD88-independent toll-like receptor signaling pathway+++GO:0006915///apoptotic process+++GO:0006954///inflammatory response+++GO:0010508///positive regulation of autophagy+++GO:0010628///positive regula…
106869	URS00009ADB0A+++URS00009B1812+++URS00009B5221+++URS00009BA57F+++URS00009BC50F+++URS00009BE29F+++URS00009C03F1+++URS00009C2C94+++URS00009C452F+++NM_001177759.1+++NM_001177760.1+++NM_001360935.1+++NM_134131.2+++XM_006525480.2+++XM_011246795.2+++XM_011246796.2+++XM_030250258.1+++XM_030250259.1	'Tnfaip8'	1.6225	2.73e-10	95	120	153	511	487	275	122.667	424.333	GO:0005654///nucleoplasm+++GO:0005737///cytoplasm	GO:0043027///cysteine-type endopeptidase inhibitor activity involved in apoptotic process	GO:0006915///apoptotic process+++GO:0032611///interleukin-1 beta production+++GO:0042981///regulation of apoptotic process+++GO:0043065///positive regulation of apoptotic process+++GO:0043154///negative regulation of cysteine-type endopeptidase activity involved in apoptotic process+++GO:0050830///defense response to Gram-positive bacterium
107221	NM_181748.2	'Ffar4'	3.25606	0.000584	1	2	1	14	13	16	1.33333	14.3333	GO:0005623///cell+++GO:0005764///lysosome+++GO:0005765///lysosomal membrane+++GO:0005768///endosome+++GO:0005886///plasma membrane+++GO:0005887///integral component of plasma membrane+++GO:0005929///cilium+++GO:0010008///endosome membrane+++GO:0016020///membrane+++GO:0016021///integral component of membrane+++GO:0030139///endocytic vesicle+++GO:0042995///cell projection+++GO:0060170///ciliary mem…	GO:0004930///G protein-coupled receptor activity+++GO:0005504///fatty acid binding+++GO:0005515///protein binding+++GO:0008289///lipid binding+++GO:0008527///taste receptor activity+++GO:1990763///arrestin family protein binding	GO:0006954///inflammatory response+++GO:0007165///signal transduction+++GO:0007186///G protein-coupled receptor signaling pathway+++GO:0007200///phospholipase C-activating G protein-coupled receptor signaling pathway+++GO:0007204///positive regulation of cytosolic calcium ion concentration+++GO:0010827///regulation of glucose transmembrane transport+++GO:0030154///cell differentiation+++GO:003269…
107303348	NM_001320725.1	'Gm45935'	1.54996	0.0116264	19.16	10.28	20.68	63.81	17.8	82.75	16.7067	54.7867	GO:0005634///nucleus+++GO:0005694///chromosome+++GO:0042025///host cell nucleus	GO:0003677///DNA binding+++GO:0008270///zinc ion binding+++GO:0018024///histone-lysine N-methyltransferase activity+++GO:0046872///metal ion binding	GO:0034968///histone lysine methylation
107321	URS00009B3B1A+++URS00009BEE0F+++NM_001361971.1+++NM_134152.4+++XM_030250687.1+++XM_030250688.1+++XM_030250689.1	'Lpxn'	2.97432	2.75e-19	10	33	29	206	245	179	24	210	GO:0002102///podosome+++GO:0005634///nucleus+++GO:0005737///cytoplasm+++GO:0005829///cytosol+++GO:0005856///cytoskeleton+++GO:0005886///plasma membrane+++GO:0005925///focal adhesion+++GO:0016020///membrane+++GO:0016607///nuclear speck+++GO:0030054///cell junction+++GO:0042995///cell projection+++GO:0048471///perinuclear region of cytoplasm	GO:0003712///transcription coregulator activity+++GO:0005515///protein binding+++GO:0046872///metal ion binding	GO:0007155///cell adhesion+++GO:0007162///negative regulation of cell adhesion+++GO:0033628///regulation of cell adhesion mediated by integrin+++GO:0050859///negative regulation of B cell receptor signaling pathway+++GO:1903506///regulation of nucleic acid-templated transcription
107373	NM_001346545.1+++NM_026640.2	'Fam111a'	2.85359	7.05e-17	20	64	34	363	341	251	39.3333	318.333	GO:0000785///chromatin+++GO:0001650///fibrillar center+++GO:0005634///nucleus+++GO:0005654///nucleoplasm+++GO:0005737///cytoplasm	GO:0003674///molecular_function	GO:0006260///DNA replication+++GO:0045071///negative regulation of viral genome replication
107375	NM_001361973.1+++NM_001361974.1+++NM_134154.4+++XM_006531622.4	'Slc25a45'	2.42956	2.81e-28	41	47	42	308	259	225	43.3333	264	GO:0005739///mitochondrion+++GO:0005743///mitochondrial inner membrane+++GO:0016020///membrane+++GO:0016021///integral component of membrane	GO:0005347///ATP transmembrane transporter activity+++GO:0015227///acyl carnitine transmembrane transporter activity+++GO:0022857///transmembrane transporter activity	GO:0006844///acyl carnitine transport+++GO:0006865///amino acid transport+++GO:0015867///ATP transport+++GO:0055085///transmembrane transport+++GO:1902616///acyl carnitine transmembrane transport
107503	NR_033136.1+++NM_030693.2	'Atf5'	1.01087	2.13e-09	222	267	265	703	542	471	251.333	572	GO:0005634///nucleus+++GO:0005654///nucleoplasm+++GO:0005667///transcription factor complex+++GO:0005737///cytoplasm+++GO:0005813///centrosome+++GO:0005815///microtubule organizing center+++GO:0005829///cytosol+++GO:0005856///cytoskeleton+++GO:0034399///nuclear periphery	GO:0000976///transcription regulatory region sequence-specific DNA binding+++GO:0000977///RNA polymerase II regulatory region sequence-specific DNA binding+++GO:0000978///RNA polymerase II proximal promoter sequence-specific DNA binding+++GO:0000981///DNA-binding transcription factor activity, RNA polymerase II-specific+++GO:0001227///DNA-binding transcription repressor activity, RNA polymerase I…	GO:0000122///negative regulation of transcription by RNA polymerase II+++GO:0006355///regulation of transcription, DNA-templated+++GO:0006357///regulation of transcription by RNA polymerase II+++GO:0007623///circadian rhythm+++GO:0008285///negative regulation of cell proliferation+++GO:0009791///post-embryonic development+++GO:0010468///regulation of gene expression+++GO:0021889///olfactory bulb …
107526	NM_001243199.1+++NM_001243200.1+++NM_001243201.1+++NM_174990.4+++NM_175048.3	'Gimap4'	4.72847	2.55e-11	4	32	14	585	553	333	16.6667	490.333	GO:0005737///cytoplasm+++GO:0005829///cytosol	GO:0000166///nucleotide binding+++GO:0005525///GTP binding
107527	NM_001356478.1+++NM_133193.4+++XM_006495609.3+++XM_006495610.4+++XM_006495611.4	'Il1rl2'	2.45249	7.93e-08	8	5	10	50	50	42	7.66667	47.3333	GO:0005575///cellular_component+++GO:0016020///membrane+++GO:0016021///integral component of membrane	GO:0004896///cytokine receptor activity+++GO:0004908///interleukin-1 receptor activity+++GO:0004909///interleukin-1, type I, activating receptor activity+++GO:0016787///hydrolase activity+++GO:0050135///NAD(P)+ nucleosidase activity+++GO:0061809///NAD+ nucleotidase, cyclic ADP-ribose generating	GO:0002376///immune system process+++GO:0006954///inflammatory response+++GO:0007165///signal transduction+++GO:0019221///cytokine-mediated signaling pathway+++GO:0032755///positive regulation of interleukin-6 production+++GO:0045087///innate immune response+++GO:0045582///positive regulation of T cell differentiation+++GO:0050727///regulation of inflammatory response+++GO:0070498///interleukin-1…
107581	URS00009B0C40+++NM_028266.5+++XM_006502640.4+++XM_006502641.3+++XM_006502642.4+++XM_006502643.4+++XM_006502647.4+++XM_006502648.4+++XM_011240386.3	'Col16a1'	1.23634	1.06e-11	105	103	141	281	343	300	116.333	308	GO:0005576///extracellular region+++GO:0005581///collagen trimer+++GO:0005615///extracellular space+++GO:0005911///cell-cell junction+++GO:0031012///extracellular matrix+++GO:0062023///collagen-containing extracellular matrix	GO:0005178///integrin binding+++GO:0005201///extracellular matrix structural constituent+++GO:0008201///heparin binding+++GO:0030020///extracellular matrix structural constituent conferring tensile strength	GO:0001763///morphogenesis of a branching structure+++GO:0007155///cell adhesion+++GO:0007160///cell-matrix adhesion+++GO:0030198///extracellular matrix organization+++GO:0033622///integrin activation+++GO:0033627///cell adhesion mediated by integrin+++GO:0051894///positive regulation of focal adhesion assembly+++GO:0071230///cellular response to amino acid stimulus+++GO:0098609///cell-cell adhes…
107607	NM_001171007.1+++NM_172729.3+++XM_006505278.4	'Nod1'	2.14544	6.54e-22	89	117	108	606	595	368	104.667	523	GO:0005737///cytoplasm+++GO:0005886///plasma membrane+++GO:0016020///membrane+++GO:0016323///basolateral plasma membrane+++GO:0016324///apical plasma membrane+++GO:0045335///phagocytic vesicle	GO:0000166///nucleotide binding+++GO:0005515///protein binding+++GO:0005524///ATP binding+++GO:0042802///identical protein binding+++GO:0042803///protein homodimerization activity+++GO:0044877///protein-containing complex binding+++GO:0050700///CARD domain binding	GO:0002376///immune system process+++GO:0002606///positive regulation of dendritic cell antigen processing and presentation+++GO:0006915///apoptotic process+++GO:0006919///activation of cysteine-type endopeptidase activity involved in apoptotic process+++GO:0006952///defense response+++GO:0010942///positive regulation of cell death+++GO:0016045///detection of bacterium+++GO:0032731///positive reg…
107656	NM_201255.2	'Krt9'	-1.60405	0.00018	110	118	152	25	33	81	126.667	46.3333	GO:0005882///intermediate filament+++GO:0045095///keratin filament+++GO:0048471///perinuclear region of cytoplasm	GO:0005198///structural molecule activity	GO:0007283///spermatogenesis+++GO:0043588///skin development+++GO:0045109///intermediate filament organization
107766	NM_025325.2+++XM_006523463.4+++XM_006523465.4+++XM_006523466.4+++XM_030249441.1+++XM_030249442.1+++XM_030249443.1	'Haao'	2.09697	0.000215	2	8	15	46	39	33	8.33333	39.3333	GO:0005623///cell+++GO:0005737///cytoplasm+++GO:0005829///cytosol+++GO:0031966///mitochondrial membrane	GO:0000334///3-hydroxyanthranilate 3,4-dioxygenase activity+++GO:0005506///iron ion binding+++GO:0008198///ferrous iron binding+++GO:0016491///oxidoreductase activity+++GO:0019825///oxygen binding+++GO:0046872///metal ion binding+++GO:0051213///dioxygenase activity	GO:0006569///tryptophan catabolic process+++GO:0009435///NAD biosynthetic process+++GO:0010043///response to zinc ion+++GO:0019363///pyridine nucleotide biosynthetic process+++GO:0019805///quinolinate biosynthetic process+++GO:0034354///'de novo' NAD biosynthetic process from tryptophan+++GO:0043420///anthranilate metabolic process+++GO:0046686///response to cadmium ion+++GO:0046874///quinolinate…
107885	NM_001359993.1+++NM_026829.2	'Mthfs'	1.65792	8.12e-07	28.89	25.84	24.92	95.56	115.08	66.45	26.55	92.3633	GO:0005737///cytoplasm+++GO:0005739///mitochondrion+++GO:0005759///mitochondrial matrix+++GO:0005829///cytosol+++GO:0016020///membrane+++GO:0016021///integral component of membrane	GO:0000166///nucleotide binding+++GO:0005524///ATP binding+++GO:0005542///folic acid binding+++GO:0016874///ligase activity+++GO:0030272///5-formyltetrahydrofolate cyclo-ligase activity+++GO:0046872///metal ion binding	GO:0009396///folic acid-containing compound biosynthetic process+++GO:0035999///tetrahydrofolate interconversion+++GO:0046653///tetrahydrofolate metabolic process
107993	URS00009BD1D3+++URS00009BD334+++URS00009C0E35+++URS00009C0F82+++URS0000A7C9EA+++URS0000A8F10F+++URS0000A9799A+++URS0000A9F17D+++NM_001002896.3+++NM_001364514.1+++XM_030243997.1+++XM_030243998.1+++XM_030243999.1	'Bfsp2'	1.46373	3.76e-11	55	58	69	197	216	153	60.6667	188.667	GO:0005737///cytoplasm+++GO:0005856///cytoskeleton+++GO:0005882///intermediate filament+++GO:0005886///plasma membrane+++GO:0005938///cell cortex+++GO:0016020///membrane	GO:0005198///structural molecule activity+++GO:0005212///structural constituent of eye lens+++GO:0005515///protein binding	GO:0007010///cytoskeleton organization+++GO:0007601///visual perception+++GO:0045104///intermediate filament cytoskeleton organization+++GO:0045109///intermediate filament organization+++GO:0048469///cell maturation+++GO:0050896///response to stimulus+++GO:0070307///lens fiber cell development
107995	NM_023223.2	'Cdc20'	1.43093	0.00290844	11	12	8	36	36	23	10.3333	31.6667	GO:0000922///spindle pole+++GO:0005654///nucleoplasm+++GO:0005680///anaphase-promoting complex+++GO:0005737///cytoplasm+++GO:0005813///centrosome+++GO:0005815///microtubule organizing center+++GO:0005829///cytosol+++GO:0005856///cytoskeleton+++GO:0032991///protein-containing complex+++GO:0048471///perinuclear region of cytoplasm	GO:0005515///protein binding+++GO:0008022///protein C-terminus binding+++GO:0010997///anaphase-promoting complex binding+++GO:0019899///enzyme binding+++GO:0042826///histone deacetylase binding+++GO:0097027///ubiquitin-protein transferase activator activity+++GO:1990757///ubiquitin ligase activator activity	GO:0000089///mitotic metaphase+++GO:0007049///cell cycle+++GO:0007064///mitotic sister chromatid cohesion+++GO:0007399///nervous system development+++GO:0008284///positive regulation of cell proliferation+++GO:0016567///protein ubiquitination+++GO:0030154///cell differentiation+++GO:0031145///anaphase-promoting complex-dependent catabolic process+++GO:0031915///positive regulation of synaptic pla…
108000	URS00009BF7BA+++NM_001081363.2+++XM_006497119.3	'Cenpf'	1.28784	8.37e-05	28	22	21	73	62	62	23.6667	65.6667	GO:0000775///chromosome, centromeric region+++GO:0000776///kinetochore+++GO:0000922///spindle pole+++GO:0000940///condensed chromosome outer kinetochore+++GO:0005623///cell+++GO:0005634///nucleus+++GO:0005635///nuclear envelope+++GO:0005654///nucleoplasm+++GO:0005737///cytoplasm+++GO:0005802///trans-Golgi network+++GO:0005813///centrosome+++GO:0005819///spindle+++GO:0005930///axoneme+++GO:0016363…	GO:0005515///protein binding+++GO:0008022///protein C-terminus binding+++GO:0008134///transcription factor binding+++GO:0042803///protein homodimerization activity+++GO:0070840///dynein complex binding	GO:0000278///mitotic cell cycle+++GO:0001822///kidney development+++GO:0002724///regulation of T cell cytokine production+++GO:0002730///regulation of dendritic cell cytokine production+++GO:0007059///chromosome segregation+++GO:0007507///heart development+++GO:0008284///positive regulation of cell proliferation+++GO:0010389///regulation of G2/M transition of mitotic cell cycle+++GO:0015031///pro…
108052	URS00009C0596+++NM_001171010.1+++NM_001171011.1+++NM_028122.4	'Slc14a1'	1.16396	3.28e-09	243	346	293	582	791	843	294	738.667	GO:0005886///plasma membrane+++GO:0005887///integral component of plasma membrane+++GO:0016020///membrane+++GO:0016021///integral component of membrane+++GO:0016323///basolateral plasma membrane	GO:0005372///water transmembrane transporter activity+++GO:0015204///urea transmembrane transporter activity+++GO:0015265///urea channel activity	GO:0006833///water transport+++GO:0015840///urea transport+++GO:0071918///urea transmembrane transport
108068	URS00009C4E48+++NM_001160353.1	'Grm2'	-1.18339	1.39e-05	947	873	922	410	298	654	914	454	GO:0005886///plasma membrane+++GO:0005887///integral component of plasma membrane+++GO:0016020///membrane+++GO:0016021///integral component of membrane+++GO:0030054///cell junction+++GO:0030424///axon+++GO:0030425///dendrite+++GO:0042734///presynaptic membrane+++GO:0042995///cell projection+++GO:0043005///neuron projection+++GO:0045202///synapse+++GO:0045211///postsynaptic membrane+++GO:0097449//…	GO:0001641///group II metabotropic glutamate receptor activity+++GO:0004930///G protein-coupled receptor activity+++GO:0005246///calcium channel regulator activity+++GO:0008066///glutamate receptor activity+++GO:0097110///scaffold protein binding	GO:0001662///behavioral fear response+++GO:0007165///signal transduction+++GO:0007186///G protein-coupled receptor signaling pathway+++GO:0007196///adenylate cyclase-inhibiting G protein-coupled glutamate receptor signaling pathway+++GO:0007216///G protein-coupled glutamate receptor signaling pathway+++GO:0007268///chemical synaptic transmission+++GO:0007269///neurotransmitter secretion+++GO:0008…
108101	NM_001362399.1+++NM_153795.2	'Fermt3'	3.67088	1.09e-75	34.96	59.95	42.99	710.16	650.19	577.85	45.9667	646.067	GO:0002102///podosome+++GO:0030054///cell junction+++GO:0030055///cell-substrate junction+++GO:0042995///cell projection	GO:0005178///integrin binding+++GO:0005515///protein binding	GO:0007155///cell adhesion+++GO:0007159///leukocyte cell-cell adhesion+++GO:0007160///cell-matrix adhesion+++GO:0007229///integrin-mediated signaling pathway+++GO:0030335///positive regulation of cell migration+++GO:0033622///integrin activation+++GO:0033632///regulation of cell-cell adhesion mediated by integrin+++GO:0034446///substrate adhesion-dependent cell spreading+++GO:0070527///platelet a…
108115	NR_149314.1+++NM_001355218.1+++NM_148933.1+++XM_006500549.3+++XM_030246512.1	'Slco4a1'	1.04687	0.0048368	17	20	20	55	42	36	19	44.3333	GO:0005886///plasma membrane+++GO:0005887///integral component of plasma membrane+++GO:0016020///membrane+++GO:0016021///integral component of membrane	GO:0005215///transporter activity+++GO:0008514///organic anion transmembrane transporter activity+++GO:0015347///sodium-independent organic anion transmembrane transporter activity+++GO:0015349///thyroid hormone transmembrane transporter activity+++GO:0022857///transmembrane transporter activity	GO:0006811///ion transport+++GO:0015711///organic anion transport+++GO:0042403///thyroid hormone metabolic process+++GO:0043252///sodium-independent organic anion transport+++GO:0055085///transmembrane transport+++GO:0070327///thyroid hormone transport
108150	URS00009ADB6D+++URS00009AEB39+++URS00009B1924+++URS00009B2881+++URS00009C1843+++URS00009C1F64+++URS00009C3144+++URS0000A983C6+++NM_001167981.1+++NM_144731.4	'Galnt7'	1.18104	2.64e-15	167	193	229	520	550	432	196.333	500.667	GO:0000139///Golgi membrane+++GO:0005794///Golgi apparatus+++GO:0016020///membrane+++GO:0016021///integral component of membrane	GO:0004653///polypeptide N-acetylgalactosaminyltransferase activity+++GO:0016740///transferase activity+++GO:0016757///transferase activity, transferring glycosyl groups+++GO:0030246///carbohydrate binding+++GO:0046872///metal ion binding	GO:0006486///protein glycosylation+++GO:0006493///protein O-linked glycosylation
108167347	XM_017313661.1	'Gm2619'	3.72088	0.0192174	0	1	0	6	4.06	6.93	0.333333	5.66333
108167415	XM_017312419.1	'Gm45978'	6.24022	5.5e-06	0	0	0	12.5	18.13	17.06	0	15.8967
108167440	URS00009AF4BB+++URS00009B1F9F+++URS00009B8D44+++URS00009BAAC5+++URS00009BF36A+++URS00009C3A4D+++XM_017312446.2+++XM_017312447.2+++XM_017312448.2	'AU020206'	4.30659	2.89e-61	88.37	229	156.55	3687.01	3939.96	2823	157.973	3483.32
108167725	XM_017313765.2+++XM_030244545.1+++XM_030244551.1+++XM_030244553.1	'Gm46156'	2.87534	7.5e-35	45.63	39.36	52.03	455.16	379.42	295.04	45.6733	376.54
108670	URS00009B015F+++URS00009B6253+++URS00009C31A9+++NM_029495.2+++NM_178825.4+++XM_011244910.2+++XM_017315795.1+++XM_017315796.2	'Epsti1'	3.91828	3.23e-23	12	52	20	499	549	373	28	473.667	GO:0005575///cellular_component	GO:0003674///molecular_function	GO:0008150///biological_process
108687	URS00009B6445+++NM_145537.2+++XM_030246529.1	'Edem2'	1.2847	8.04e-14	254	268	299	949	664	648	273.667	753.667	GO:0005783///endoplasmic reticulum+++GO:0005788///endoplasmic reticulum lumen+++GO:0016020///membrane+++GO:0044322///endoplasmic reticulum quality control compartment	GO:0003824///catalytic activity+++GO:0004571///mannosyl-oligosaccharide 1,2-alpha-mannosidase activity+++GO:0005509///calcium ion binding+++GO:0005515///protein binding	GO:0006986///response to unfolded protein+++GO:0036509///trimming of terminal mannose on B branch+++GO:0097466///ubiquitin-dependent glycoprotein ERAD pathway+++GO:1904154///positive regulation of retrograde protein transport, ER to cytosol+++GO:1904382///mannose trimming involved in glycoprotein ERAD pathway
108699	URS0000761C8F+++URS00009B3761+++URS00009B4A02+++URS00009B8D42+++URS00009BF3B8+++NM_001113246.2+++NM_001166603.1+++NM_001166604.1+++NM_029716.3+++NM_175752.3+++XM_006498557.2+++XM_006498558.2+++XM_006498560.3+++XM_006498561.3+++XM_017314894.1+++XM_030246532.1+++XM_030246534.1+++XM_030246537.1+++XM_030246543.1+++XM_030246546.1+++XM_030246552.1+++XM_030246554.1	'Chn1'	-1.04113	2.38e-10	19403	22602	22777	9323	12007	14006	21594	11778.7		GO:0005096///GTPase activator activity+++GO:0005515///protein binding+++GO:0046872///metal ion binding+++GO:0046875///ephrin receptor binding	GO:0007165///signal transduction+++GO:0007399///nervous system development+++GO:0008045///motor neuron axon guidance+++GO:0035556///intracellular signal transduction+++GO:0043087///regulation of GTPase activity+++GO:0043547///positive regulation of GTPase activity+++GO:0048013///ephrin receptor signaling pathway+++GO:0050770///regulation of axonogenesis+++GO:0051056///regulation of small GTPase m…
108723	URS00009B4186+++URS00009B6626+++URS00009BE313+++NM_175362.2	'Card11'	3.67777	5.67e-21	5	21	12	231	159	155	12.6667	181.667	GO:0001772///immunological synapse+++GO:0005737///cytoplasm+++GO:0005886///plasma membrane+++GO:0016020///membrane+++GO:0032449///CBM complex+++GO:0045121///membrane raft	GO:0005515///protein binding+++GO:0050700///CARD domain binding	GO:0001819///positive regulation of cytokine production+++GO:0002377///immunoglobulin production+++GO:0007165///signal transduction+++GO:0007249///I-kappaB kinase/NF-kappaB signaling+++GO:0030183///B cell differentiation+++GO:0030890///positive regulation of B cell proliferation+++GO:0031295///T cell costimulation+++GO:0032743///positive regulation of interleukin-2 production+++GO:0038202///TORC1…
108811	NM_001310648.1+++NM_001310649.1+++NM_175369.4	'Ccdc122'	1.04802	0.00125326	35	23	44	81	91	66	34	79.3333	GO:0005575///cellular_component	GO:0003674///molecular_function	GO:0008150///biological_process
108912	URS000077D1BD+++URS00009BB249+++NM_001110162.1+++NM_175384.4+++XM_006518420.4+++XM_006518423.2+++XM_011244912.3+++XM_011244913.3+++XM_011244915.3+++XM_030247602.1+++XM_030247603.1+++XM_030247604.1+++XM_030247605.1	'Cdca2'	1.83361	0.00049	8	7	8	43	27	23	7.66667	31	GO:0005634///nucleus+++GO:0005654///nucleoplasm+++GO:0005694///chromosome+++GO:0005829///cytosol	GO:0003674///molecular_function	GO:0007049///cell cycle+++GO:0007059///chromosome segregation+++GO:0035307///positive regulation of protein dephosphorylation+++GO:0051301///cell division
108956	NM_175391.4+++XM_006520277.4	'Apol7c'	4.28719	8.6e-05	0	2	1	38	16	12	1	22	GO:0005575///cellular_component+++GO:0005576///extracellular region	GO:0008289///lipid binding	GO:0006869///lipid transport+++GO:0042157///lipoprotein metabolic process
108960	URS00008C4121+++URS00009B1FB1+++URS00009B7DD2+++URS00009C0044+++NM_001113553.1+++NM_172161.4+++XM_006505325.4	'Irak2'	1.04222	1.42e-15	197.01	204	215	477.11	509	446	205.337	477.37	GO:0005634///nucleus+++GO:0005737///cytoplasm+++GO:0005886///plasma membrane	GO:0000166///nucleotide binding+++GO:0004672///protein kinase activity+++GO:0004674///protein serine/threonine kinase activity+++GO:0005515///protein binding+++GO:0005524///ATP binding+++GO:0042803///protein homodimerization activity+++GO:0046982///protein heterodimerization activity	GO:0001959///regulation of cytokine-mediated signaling pathway+++GO:0002755///MyD88-dependent toll-like receptor signaling pathway+++GO:0006468///protein phosphorylation+++GO:0006954///inflammatory response+++GO:0007165///signal transduction+++GO:0007249///I-kappaB kinase/NF-kappaB signaling+++GO:0007250///activation of NF-kappaB-inducing kinase activity+++GO:0019221///cytokine-mediated signaling…
108961	NM_001013368.5+++NM_001360812.1+++XM_006540554.3	'E2f8'	2.21392	1.27e-05	5	5	11	35	41	33	7	36.3333	GO:0005634///nucleus+++GO:0005654///nucleoplasm+++GO:0005667///transcription factor complex+++GO:0005730///nucleolus+++GO:0005829///cytosol+++GO:0090575///RNA polymerase II transcription factor complex	GO:0000978///RNA polymerase II proximal promoter sequence-specific DNA binding+++GO:0000981///DNA-binding transcription factor activity, RNA polymerase II-specific+++GO:0000987///proximal promoter sequence-specific DNA binding+++GO:0001227///DNA-binding transcription repressor activity, RNA polymerase II-specific+++GO:0003677///DNA binding+++GO:0003700///DNA-binding transcription factor activity+…	GO:0000122///negative regulation of transcription by RNA polymerase II+++GO:0001890///placenta development+++GO:0002040///sprouting angiogenesis+++GO:0006355///regulation of transcription, DNA-templated+++GO:0007049///cell cycle+++GO:0008283///cell proliferation+++GO:0032466///negative regulation of cytokinesis+++GO:0032877///positive regulation of DNA endoreduplication+++GO:0033301///cell cycle …
108995	NM_178650.3+++XM_006531626.2+++XM_006531628.2+++XM_011248598.2	'Tbc1d10c'	3.39055	2.56e-17	8	7	10	111	108	77	8.33333	98.6667	GO:0005829///cytosol+++GO:0005886///plasma membrane+++GO:0031527///filopodium membrane	GO:0005096///GTPase activator activity+++GO:0017137///Rab GTPase binding	GO:0006886///intracellular protein transport+++GO:0042147///retrograde transport, endosome to Golgi+++GO:0050869///negative regulation of B cell activation+++GO:0070373///negative regulation of ERK1 and ERK2 cascade+++GO:0070885///negative regulation of calcineurin-NFAT signaling cascade+++GO:0090630///activation of GTPase activity
109032	NM_030194.1+++NM_175397.4+++XM_006529069.2+++XM_011247897.2+++XM_011247898.3+++XM_011247899.2+++XM_011247900.2+++XM_011247901.3+++XM_030255685.1+++XM_030255711.1+++XM_030255712.1+++XM_030255717.1	'Sp110'	3.84711	2.71e-33	26.7	52.86	18.52	472.72	604.25	486.38	32.6933	521.117	GO:0005634///nucleus+++GO:0005654///nucleoplasm	GO:0003677///DNA binding	GO:0002376///immune system process+++GO:0006915///apoptotic process+++GO:0009617///response to bacterium+++GO:0043065///positive regulation of apoptotic process+++GO:0045087///innate immune response
109082	URS00009AD4EA+++URS00009B24D0+++URS00009B7CC0+++NR_154272.1+++NR_154273.1+++NM_175401.4+++XM_006516827.2+++XM_006516828.3+++XM_006516829.2+++XM_006516830.4+++XM_006516831.3+++XM_006516832.2+++XM_006516833.2+++XM_030247125.1	'Fbxw17'	1.00426	1.14e-05	64	65	68	160	169	118	65.6667	149	GO:0005575///cellular_component	GO:0003674///molecular_function
109212	NM_144526.3+++XM_006531976.3	'Pimreg'	1.85014	0.0132537	2	2	8	17	18	13	4	16	GO:0005634///nucleus+++GO:0005654///nucleoplasm+++GO:0005730///nucleolus	GO:0003674///molecular_function	GO:0007049///cell cycle+++GO:0051301///cell division
109225	NM_001025610.4+++NM_001276398.1+++NM_027836.6	'Ms4a7'	6.65385	1.47e-60	6	7	6	666	949	545	6.33333	720	GO:0005575///cellular_component+++GO:0016020///membrane+++GO:0016021///integral component of membrane	GO:0003674///molecular_function	GO:0008150///biological_process
109349	URS00009BC5D7+++URS00009BDBBB+++NM_175427.4+++XM_030246644.1	'Fam163b'	-1.64561	1.79e-11	3297	3237	3570	903	993	1731	3368	1209	GO:0005575///cellular_component+++GO:0016020///membrane+++GO:0016021///integral component of membrane	GO:0003674///molecular_function	GO:0008150///biological_process
109620	NM_023842.2+++XM_006516532.4	'Dsp'	-2.26577	2.17e-20	817	694	849	146	152	255	786.667	184.333	GO:0001533///cornified envelope+++GO:0005737///cytoplasm+++GO:0005856///cytoskeleton+++GO:0005882///intermediate filament+++GO:0005886///plasma membrane+++GO:0005911///cell-cell junction+++GO:0005916///fascia adherens+++GO:0014704///intercalated disc+++GO:0016020///membrane+++GO:0016323///basolateral plasma membrane+++GO:0030054///cell junction+++GO:0030057///desmosome	GO:0005080///protein kinase C binding+++GO:0005198///structural molecule activity+++GO:0005515///protein binding+++GO:0050839///cell adhesion molecule binding+++GO:0097110///scaffold protein binding	GO:0002934///desmosome organization+++GO:0003223///ventricular compact myocardium morphogenesis+++GO:0018149///peptide cross-linking+++GO:0030216///keratinocyte differentiation+++GO:0034332///adherens junction organization+++GO:0042060///wound healing+++GO:0043588///skin development+++GO:0045104///intermediate filament cytoskeleton organization+++GO:0045109///intermediate filament organization+++…
109729085	NM_001348727.1	'Htd2'	-2.84831	0.0185916	20.21	7.39	17.83	0	7.68	0	15.1433	2.56
109901	NM_033612.2	'Cela1'	1.87806	1.15e-06	10	18	17	49	71	65	15	61.6667	GO:0005576///extracellular region+++GO:0005615///extracellular space+++GO:0062023///collagen-containing extracellular matrix	GO:0004252///serine-type endopeptidase activity+++GO:0008233///peptidase activity+++GO:0008236///serine-type peptidase activity+++GO:0016787///hydrolase activity+++GO:0046872///metal ion binding	GO:0000122///negative regulation of transcription by RNA polymerase II+++GO:0006508///proteolysis+++GO:0006954///inflammatory response+++GO:0009791///post-embryonic development+++GO:0016055///Wnt signaling pathway+++GO:0031017///exocrine pancreas development+++GO:0035264///multicellular organism growth+++GO:0042127///regulation of cell proliferation+++GO:0045595///regulation of cell differentiati…
110006	NM_001357025.1+++NM_001357026.1+++NM_001357027.1+++NM_010368.2+++XM_011240853.1	'Gusb'	2.30836	2.62e-62	198	230	241	1261	1408	1066	223	1245	GO:0005615///extracellular space+++GO:0005764///lysosome+++GO:0005783///endoplasmic reticulum+++GO:0043231///intracellular membrane-bounded organelle	GO:0004553///hydrolase activity, hydrolyzing O-glycosyl compounds+++GO:0004566///beta-glucuronidase activity+++GO:0005102///signaling receptor binding+++GO:0016787///hydrolase activity+++GO:0016798///hydrolase activity, acting on glycosyl bonds+++GO:0019904///protein domain specific binding+++GO:0030246///carbohydrate binding	GO:0005975///carbohydrate metabolic process+++GO:0008152///metabolic process+++GO:0019391///glucuronoside catabolic process
110095	NM_133198.2	'Pygl'	1.41895	4.76e-11	68	65	68	198	237	173	67	202.667	GO:0005737///cytoplasm	GO:0000166///nucleotide binding+++GO:0002060///purine nucleobase binding+++GO:0003824///catalytic activity+++GO:0004645///phosphorylase activity+++GO:0005515///protein binding+++GO:0005524///ATP binding+++GO:0008144///drug binding+++GO:0008184///glycogen phosphorylase activity+++GO:0016208///AMP binding+++GO:0016740///transferase activity+++GO:0016757///transferase activity, transferring glycosyl…	GO:0005975///carbohydrate metabolic process+++GO:0005977///glycogen metabolic process+++GO:0005980///glycogen catabolic process+++GO:0006015///5-phosphoribose 1-diphosphate biosynthetic process+++GO:0008152///metabolic process+++GO:0009617///response to bacterium+++GO:0042593///glucose homeostasis+++GO:0070266///necroptotic process
110168	NM_182806.2	'Gpr18'	4.40946	1.03e-09	1	4	1	59	49	36	2	48	GO:0005623///cell+++GO:0005886///plasma membrane+++GO:0005887///integral component of plasma membrane+++GO:0016020///membrane+++GO:0016021///integral component of membrane+++GO:0030659///cytoplasmic vesicle membrane+++GO:0031410///cytoplasmic vesicle	GO:0004930///G protein-coupled receptor activity	GO:0002300///CD8-positive, alpha-beta intraepithelial T cell differentiation+++GO:0002305///CD8-positive, gamma-delta intraepithelial T cell differentiation+++GO:0002689///negative regulation of leukocyte chemotaxis+++GO:0007165///signal transduction+++GO:0007186///G protein-coupled receptor signaling pathway+++GO:0032720///negative regulation of tumor necrosis factor production+++GO:0035025///po…
110208	NM_001081274.2+++NM_001356332.1+++XM_006538472.4+++XM_030253082.1	'Pgd'	1.02705	1.26e-22	404	477	484	1133	1055	948	455	1045.33	GO:0005737///cytoplasm+++GO:0005829///cytosol+++GO:0043231///intracellular membrane-bounded organelle	GO:0004616///phosphogluconate dehydrogenase (decarboxylating) activity+++GO:0008114///phosphogluconate 2-dehydrogenase activity+++GO:0016491///oxidoreductase activity+++GO:0030246///carbohydrate binding+++GO:0031406///carboxylic acid binding+++GO:0050661///NADP binding	GO:0005975///carbohydrate metabolic process+++GO:0006098///pentose-phosphate shunt+++GO:0006739///NADP metabolic process+++GO:0009051///pentose-phosphate shunt, oxidative branch+++GO:0019322///pentose biosynthetic process+++GO:0019521///D-gluconate metabolic process+++GO:0046177///D-gluconate catabolic process+++GO:0055114///oxidation-reduction process
110253	NM_001024716.1+++NM_001039155.1+++NM_001039156.1+++NM_138579.4+++XM_006520284.1+++XM_006520285.2+++XM_006520286.1+++XM_006520287.1+++XM_006520288.2+++XM_006520289.2+++XM_006520291.3+++XM_017316365.2	'Triobp'	1.34782	2.72e-20	134	172	167	476	480	400	157.667	452	GO:0005634///nucleus+++GO:0005737///cytoplasm+++GO:0005815///microtubule organizing center+++GO:0005856///cytoskeleton+++GO:0015629///actin cytoskeleton+++GO:0030496///midbody+++GO:0032420///stereocilium+++GO:0032437///cuticular plate+++GO:0120043///stereocilium shaft+++GO:0120044///stereocilium base	GO:0003779///actin binding+++GO:0031625///ubiquitin protein ligase binding+++GO:0051015///actin filament binding	GO:0007015///actin filament organization+++GO:0007049///cell cycle+++GO:0007605///sensory perception of sound+++GO:0009790///embryo development+++GO:0051017///actin filament bundle assembly+++GO:0051301///cell division+++GO:0060088///auditory receptor cell stereocilium organization+++GO:1900026///positive regulation of substrate adhesion-dependent cell spreading
110308	NM_027011.3	'Krt5'	-2.29247	0.00847361	14	14	11	0	5	4	13	3	GO:0005737///cytoplasm+++GO:0005739///mitochondrion+++GO:0005882///intermediate filament+++GO:0005886///plasma membrane+++GO:0045095///keratin filament	GO:0005515///protein binding+++GO:0097110///scaffold protein binding
110454	NM_001271416.1+++NM_001271417.1+++NM_001271418.1+++NM_001271419.1+++NM_001271446.1+++NM_010738.3	'Ly6a'	3.14386	2.87e-28	206	381	248	3575	3100	1662	278.333	2779	GO:0005622///intracellular+++GO:0005886///plasma membrane+++GO:0009897///external side of plasma membrane+++GO:0016020///membrane+++GO:0031225///anchored component of membrane+++GO:0045202///synapse	GO:0005515///protein binding+++GO:0030550///acetylcholine receptor inhibitor activity+++GO:0033130///acetylcholine receptor binding	GO:0009617///response to bacterium+++GO:0095500///acetylcholine receptor signaling pathway+++GO:2000272///negative regulation of signaling receptor activity
110557	NM_001368741.1+++NM_001368742.1+++NM_207648.2	'H2-Q6'	4.76985	5.32e-10	22.8	159.29	45.81	2623.29	2394.18	1838.4	75.9667	2285.29	GO:0005615///extracellular space+++GO:0005783///endoplasmic reticulum+++GO:0005794///Golgi apparatus+++GO:0005797///Golgi medial cisterna+++GO:0005886///plasma membrane+++GO:0009897///external side of plasma membrane+++GO:0009986///cell surface+++GO:0016021///integral component of membrane+++GO:0042612///MHC class I protein complex+++GO:0042824///MHC class I peptide loading complex+++GO:0070971//…	GO:0005102///signaling receptor binding+++GO:0030881///beta-2-microglobulin binding+++GO:0042277///peptide binding+++GO:0042605///peptide antigen binding+++GO:0042608///T cell receptor binding+++GO:0042610///CD8 receptor binding+++GO:0044877///protein-containing complex binding+++GO:0046977///TAP binding+++GO:0062061///TAP complex binding	GO:0001916///positive regulation of T cell mediated cytotoxicity+++GO:0002474///antigen processing and presentation of peptide antigen via MHC class I+++GO:0002476///antigen processing and presentation of endogenous peptide antigen via MHC class Ib+++GO:0002486///antigen processing and presentation of endogenous peptide antigen via MHC class I via ER pathway, TAP-independent+++GO:0006955///immune…
110558	NM_001201460.1	'H2-Q9'	5.16272	0.000259	3.9	24.27	0	411.37	416.44	263.82	9.39	363.877	GO:0005615///extracellular space+++GO:0005886///plasma membrane+++GO:0009897///external side of plasma membrane+++GO:0009986///cell surface+++GO:0016020///membrane+++GO:0016021///integral component of membrane+++GO:0030670///phagocytic vesicle membrane+++GO:0032398///MHC class Ib protein complex+++GO:0042612///MHC class I protein complex+++GO:0071556///integral component of lumenal side of endopl…	GO:0005102///signaling receptor binding+++GO:0042605///peptide antigen binding	GO:0001916///positive regulation of T cell mediated cytotoxicity+++GO:0002376///immune system process+++GO:0002474///antigen processing and presentation of peptide antigen via MHC class I+++GO:0002476///antigen processing and presentation of endogenous peptide antigen via MHC class Ib+++GO:0002486///antigen processing and presentation of endogenous peptide antigen via MHC class I via ER pathway, …
110599566	NM_025462.2	'Eef1akmt4'	1.56167	0.00117324	5	15	14	43	40.84	29	11.3333	37.6133		GO:0008168///methyltransferase activity+++GO:0016279///protein-lysine N-methyltransferase activity+++GO:0016740///transferase activity	GO:0032259///methylation
110637	URS00009BD92D+++NM_175481.5+++XM_006509941.4+++XM_006509942.4+++XM_006509943.3+++XM_011242383.3+++XM_017313102.2+++XM_017313103.2+++XM_017313104.2+++XM_030244011.1+++XM_030244012.1+++XM_030244013.1+++XM_030244014.1+++XM_030244015.1+++XM_030244016.1	'Grik4'	-1.38201	1.27e-10	838	841	921	261	409	452	866.667	374	GO:0005634///nucleus+++GO:0005886///plasma membrane+++GO:0016020///membrane+++GO:0016021///integral component of membrane+++GO:0030054///cell junction+++GO:0030424///axon+++GO:0030425///dendrite+++GO:0032983///kainate selective glutamate receptor complex+++GO:0042734///presynaptic membrane+++GO:0043195///terminal bouton+++GO:0043204///perikaryon+++GO:0045202///synapse+++GO:0045211///postsynaptic …	GO:0004970///ionotropic glutamate receptor activity+++GO:0005216///ion channel activity+++GO:0005515///protein binding+++GO:0008066///glutamate receptor activity+++GO:0015276///ligand-gated ion channel activity+++GO:0015277///kainate selective glutamate receptor activity+++GO:0038023///signaling receptor activity+++GO:1904315///transmitter-gated ion channel activity involved in regulation of post…	GO:0006811///ion transport+++GO:0034220///ion transmembrane transport+++GO:0035235///ionotropic glutamate receptor signaling pathway+++GO:0035249///synaptic transmission, glutamatergic+++GO:0050804///modulation of chemical synaptic transmission+++GO:0060078///regulation of postsynaptic membrane potential
110749	URS00009B6C90+++URS0000D71BD4+++NM_028083.4+++XM_006522847.4+++XM_006522848.2	'Chaf1b'	2.06592	0.00411038	4	6	3	34	15	13	4.33333	20.6667	GO:0000790///nuclear chromatin+++GO:0005634///nucleus+++GO:0005654///nucleoplasm+++GO:0032991///protein-containing complex+++GO:0033186///CAF-1 complex	GO:0005515///protein binding+++GO:0042393///histone binding	GO:0006260///DNA replication+++GO:0006281///DNA repair+++GO:0006334///nucleosome assembly+++GO:0006335///DNA replication-dependent nucleosome assembly+++GO:0006974///cellular response to DNA damage stimulus+++GO:0007049///cell cycle+++GO:0031497///chromatin assembly
110751	NR_136922.1+++NM_001163529.2+++NM_033615.3+++XM_006498576.3+++XM_011239248.1+++XM_011239249.1+++XM_011239250.3+++XM_011239251.1+++XM_011239252.3+++XM_011239255.3+++XM_030246676.1	'Adam33'	1.48133	0.0101243	3	8	14	23	25	29	8.33333	25.6667	GO:0016020///membrane+++GO:0016021///integral component of membrane	GO:0004222///metalloendopeptidase activity+++GO:0008233///peptidase activity+++GO:0008237///metallopeptidase activity+++GO:0008270///zinc ion binding+++GO:0016787///hydrolase activity+++GO:0046872///metal ion binding	GO:0006508///proteolysis+++GO:0007229///integrin-mediated signaling pathway+++GO:0042035///regulation of cytokine biosynthetic process+++GO:0042127///regulation of cell proliferation
110886	NM_001362161.1+++NM_001362162.1+++NM_176942.4+++XM_006540556.4+++XM_006540557.4+++XM_006540560.4+++XM_030241988.1	'Gabra5'	-1.12819	6.27e-07	3819	4534	4588	1448	2416	2766	4313.67	2210	GO:0005654///nucleoplasm+++GO:0005829///cytosol+++GO:0005886///plasma membrane+++GO:0005887///integral component of plasma membrane+++GO:0016020///membrane+++GO:0016021///integral component of membrane+++GO:0030054///cell junction+++GO:0030425///dendrite+++GO:0032590///dendrite membrane+++GO:0032809///neuronal cell body membrane+++GO:0034707///chloride channel complex+++GO:0043005///neuron projec…	GO:0004888///transmembrane signaling receptor activity+++GO:0004890///GABA-A receptor activity+++GO:0005216///ion channel activity+++GO:0005230///extracellular ligand-gated ion channel activity+++GO:0005237///inhibitory extracellular ligand-gated ion channel activity+++GO:0005254///chloride channel activity+++GO:0005515///protein binding+++GO:0008503///benzodiazepine receptor activity+++GO:002285…	GO:0001662///behavioral fear response+++GO:0006811///ion transport+++GO:0006821///chloride transport+++GO:0007165///signal transduction+++GO:0007214///gamma-aminobutyric acid signaling pathway+++GO:0007268///chemical synaptic transmission+++GO:0007420///brain development+++GO:0007605///sensory perception of sound+++GO:0008306///associative learning+++GO:0034220///ion transmembrane transport+++GO:…
110891	URS00009ADD46+++NM_001347561.1+++NM_148946.3+++XM_006539471.4+++XM_006539472.4	'Slc8a2'	-1.26818	4.3e-10	6257	6431	6763	2208	3017	3855	6483.67	3026.67	GO:0005623///cell+++GO:0005739///mitochondrion+++GO:0005874///microtubule+++GO:0005886///plasma membrane+++GO:0005887///integral component of plasma membrane+++GO:0014069///postsynaptic density+++GO:0016020///membrane+++GO:0016021///integral component of membrane+++GO:0016323///basolateral plasma membrane+++GO:0030424///axon+++GO:0030425///dendrite+++GO:0032592///integral component of mitochondri…	GO:0005432///calcium:sodium antiporter activity+++GO:0005516///calmodulin binding+++GO:0015081///sodium ion transmembrane transporter activity+++GO:0015085///calcium ion transmembrane transporter activity+++GO:0015297///antiporter activity+++GO:0046872///metal ion binding+++GO:1905060///calcium:cation antiporter activity involved in regulation of postsynaptic cytosolic calcium ion concentration	GO:0002931///response to ischemia+++GO:0006811///ion transport+++GO:0006814///sodium ion transport+++GO:0006816///calcium ion transport+++GO:0006874///cellular calcium ion homeostasis+++GO:0007154///cell communication+++GO:0007611///learning or memory+++GO:0007612///learning+++GO:0007613///memory+++GO:0010468///regulation of gene expression+++GO:0035725///sodium ion transmembrane transport+++GO:0…
110954	NM_052835.3	'Rpl10'	1.00236	6.25e-14	2893	3687	3600	9085	7571	6340	3393.33	7665.33	GO:0005634///nucleus+++GO:0005737///cytoplasm+++GO:0005783///endoplasmic reticulum+++GO:0005790///smooth endoplasmic reticulum+++GO:0005829///cytosol+++GO:0005840///ribosome+++GO:0016021///integral component of membrane+++GO:0022625///cytosolic large ribosomal subunit+++GO:0032991///protein-containing complex+++GO:0045202///synapse	GO:0003735///structural constituent of ribosome+++GO:0045182///translation regulator activity	GO:0000027///ribosomal large subunit assembly+++GO:0000122///negative regulation of transcription by RNA polymerase II+++GO:0006412///translation+++GO:0006417///regulation of translation+++GO:0043066///negative regulation of apoptotic process+++GO:0097421///liver regeneration+++GO:1990403///embryonic brain development
110956	NM_033075.3+++XM_017317208.1+++XM_017317209.2	'D17H6S56E-5'	3.43308	6.33e-37	40	87	51	909	664	592	59.3333	721.667	GO:0016020///membrane+++GO:0016021///integral component of membrane
112419	NM_001362130.1+++NM_053217.3+++XM_030250699.1	'Ifit1bl2'	1.40758	0.000163	13	15	20	46	54.97	43	16	47.99	GO:0005737///cytoplasm+++GO:0005829///cytosol	GO:0003723///RNA binding	GO:0009615///response to virus+++GO:0050688///regulation of defense response to virus+++GO:0051607///defense response to virus+++GO:0071357///cellular response to type I interferon+++GO:0071360///cellular response to exogenous dsRNA
11303	URS00009B572B+++URS00009C4B3B+++NM_013454.3+++XM_006537554.1+++XM_006537555.3+++XM_006537556.1	'Abca1'	2.75615	5.61e-184	775	878	915	6084	6859	6586	856	6509.67	GO:0005768///endosome+++GO:0005794///Golgi apparatus+++GO:0005886///plasma membrane+++GO:0005887///integral component of plasma membrane+++GO:0009897///external side of plasma membrane+++GO:0009986///cell surface+++GO:0016020///membrane+++GO:0016021///integral component of membrane+++GO:0016323///basolateral plasma membrane+++GO:0030139///endocytic vesicle+++GO:0043231///intracellular membrane-bo…	GO:0000166///nucleotide binding+++GO:0005102///signaling receptor binding+++GO:0005319///lipid transporter activity+++GO:0005515///protein binding+++GO:0005524///ATP binding+++GO:0005548///phospholipid transporter activity+++GO:0008035///high-density lipoprotein particle binding+++GO:0008320///protein transmembrane transporter activity+++GO:0016887///ATPase activity+++GO:0019905///syntaxin bindin…	GO:0002790///peptide secretion+++GO:0006497///protein lipidation+++GO:0006869///lipid transport+++GO:0006911///phagocytosis, engulfment+++GO:0007040///lysosome organization+++GO:0007186///G protein-coupled receptor signaling pathway+++GO:0007189///adenylate cyclase-activating G protein-coupled receptor signaling pathway+++GO:0007584///response to nutrient+++GO:0008203///cholesterol metabolic proc…
11409	NM_007383.3	'Acads'	1.12801	5.18e-09	74	88	95	236	221	176	85.6667	211	GO:0005654///nucleoplasm+++GO:0005739///mitochondrion+++GO:0005759///mitochondrial matrix+++GO:0005813///centrosome+++GO:0031966///mitochondrial membrane	GO:0000062///fatty-acyl-CoA binding+++GO:0003995///acyl-CoA dehydrogenase activity+++GO:0004085///butyryl-CoA dehydrogenase activity+++GO:0016491///oxidoreductase activity+++GO:0016627///oxidoreductase activity, acting on the CH-CH group of donors+++GO:0042802///identical protein binding+++GO:0050660///flavin adenine dinucleotide binding	GO:0006629///lipid metabolic process+++GO:0006631///fatty acid metabolic process+++GO:0033539///fatty acid beta-oxidation using acyl-CoA dehydrogenase+++GO:0046359///butyrate catabolic process+++GO:0055114///oxidation-reduction process
114142	URS00009AEF81+++URS00009AF32C+++URS00009B30FA+++URS00009B43F8+++URS00009B5C4B+++URS00009B666E+++URS00009B7462+++URS00009B8B18+++URS00009B916F+++URS00009B98C8+++URS00009BAD69+++URS00009C38B5+++URS00009C5BD8+++NM_001286607.1+++NM_053242.4+++NM_212435.1+++XM_017321341.1	'Foxp2'	1.70082	0.0147291	32	24	31	252	30	44	29	108.667	GO:0005634///nucleus	GO:0000978///RNA polymerase II proximal promoter sequence-specific DNA binding+++GO:0001227///DNA-binding transcription repressor activity, RNA polymerase II-specific+++GO:0003677///DNA binding+++GO:0003700///DNA-binding transcription factor activity+++GO:0005515///protein binding+++GO:0042802///identical protein binding+++GO:0042803///protein homodimerization activity+++GO:0043565///sequence-spe…	GO:0000122///negative regulation of transcription by RNA polymerase II+++GO:0002053///positive regulation of mesenchymal cell proliferation+++GO:0006355///regulation of transcription, DNA-templated+++GO:0007519///skeletal muscle tissue development+++GO:0009790///embryo development+++GO:0009791///post-embryonic development+++GO:0021549///cerebellum development+++GO:0021757///caudate nucleus develo…
11425	NM_007385.3	'Apoc4'	5.72872	6.47e-05	0	0	0	10	11	12	0	11	GO:0005576///extracellular region+++GO:0034361///very-low-density lipoprotein particle+++GO:0034364///high-density lipoprotein particle		GO:0006869///lipid transport+++GO:0010890///positive regulation of sequestering of triglyceride+++GO:0070328///triglyceride homeostasis
11433	URS0000AA98CB+++NM_001102404.1+++NM_001102405.1+++NM_007388.3+++XM_006509944.3+++XM_006509945.3+++XM_006509946.2+++XM_011242384.2+++XM_030244020.1+++XM_030244022.1	'Acp5'	4.2488	7.42e-31	8	11	10	260	209	154	9.66667	207.667	GO:0005764///lysosome	GO:0003993///acid phosphatase activity+++GO:0008198///ferrous iron binding+++GO:0008199///ferric iron binding+++GO:0016787///hydrolase activity+++GO:0046872///metal ion binding	GO:0001503///ossification+++GO:0016311///dephosphorylation+++GO:0032496///response to lipopolysaccharide+++GO:0032691///negative regulation of interleukin-1 beta production+++GO:0032695///negative regulation of interleukin-12 production+++GO:0032720///negative regulation of tumor necrosis factor production+++GO:0032929///negative regulation of superoxide anion generation+++GO:0034097///response t…
11435	URS00009B858F+++URS00009C1567+++URS00009C3934+++NM_007389.5	'Chrna1'	-1.298	0.00642476	23	30	21	11	10	13	24.6667	11.3333	GO:0005623///cell+++GO:0005886///plasma membrane+++GO:0005887///integral component of plasma membrane+++GO:0005892///acetylcholine-gated channel complex+++GO:0009986///cell surface+++GO:0016020///membrane+++GO:0016021///integral component of membrane+++GO:0030054///cell junction+++GO:0031594///neuromuscular junction+++GO:0043005///neuron projection+++GO:0045202///synapse+++GO:0045211///postsynapt…	GO:0004888///transmembrane signaling receptor activity+++GO:0005216///ion channel activity+++GO:0005230///extracellular ligand-gated ion channel activity+++GO:0005515///protein binding+++GO:0015464///acetylcholine receptor activity+++GO:0022848///acetylcholine-gated cation-selective channel activity+++GO:0030594///neurotransmitter receptor activity+++GO:0042166///acetylcholine binding+++GO:190431…	GO:0003009///skeletal muscle contraction+++GO:0006811///ion transport+++GO:0006812///cation transport+++GO:0007165///signal transduction+++GO:0007268///chemical synaptic transmission+++GO:0007271///synaptic transmission, cholinergic+++GO:0007274///neuromuscular synaptic transmission+++GO:0007528///neuromuscular junction development+++GO:0019228///neuronal action potential+++GO:0034220///ion trans…
114564	NM_033616.4	'Csprs'	4.97582	6.92e-05	0	1	1	39.47	23.34	9.18	0.666667	23.9967	GO:0005634///nucleus+++GO:0016020///membrane+++GO:0016021///integral component of membrane	GO:0004930///G protein-coupled receptor activity	GO:0007186///G protein-coupled receptor signaling pathway
114584	NM_033444.2	'Clic1'	2.57661	5.72e-46	117	168	180	1175	1123	817	155	1038.33	GO:0005634///nucleus+++GO:0005635///nuclear envelope+++GO:0005737///cytoplasm+++GO:0005739///mitochondrion+++GO:0005886///plasma membrane+++GO:0016020///membrane+++GO:0016021///integral component of membrane+++GO:0031965///nuclear membrane+++GO:0034707///chloride channel complex+++GO:0048471///perinuclear region of cytoplasm+++GO:0070062///extracellular exosome	GO:0005244///voltage-gated ion channel activity+++GO:0005254///chloride channel activity	GO:0006811///ion transport+++GO:0006821///chloride transport+++GO:0034220///ion transmembrane transport+++GO:0034765///regulation of ion transmembrane transport+++GO:0045669///positive regulation of osteoblast differentiation+++GO:0051726///regulation of cell cycle+++GO:0051881///regulation of mitochondrial membrane potential+++GO:1902476///chloride transmembrane transport
114601	URS00009B688D+++NM_001114595.1+++NM_001114596.1+++NM_001114597.1+++NM_053252.3+++XM_006531634.3+++XM_006531635.3+++XM_006531640.3+++XM_030250701.1+++XM_030250702.1+++XM_030250703.1+++XM_030250704.1+++XM_030250705.1+++XM_030250707.1	'Ehbp1l1'	1.27892	1.61e-15	167.99	225	182	494	579	497	191.663	523.333	GO:0005575///cellular_component+++GO:0005768///endosome+++GO:0005815///microtubule organizing center+++GO:0031941///filamentous actin+++GO:0055037///recycling endosome	GO:0003674///molecular_function	GO:0008150///biological_process+++GO:0030036///actin cytoskeleton organization
114643	URS00009B53CE+++NM_033541.4+++XM_006530118.1+++XM_006530120.1	'Oas1c'	1.45093	4.19e-05	13	24	24	73	63	51	20.3333	62.3333	GO:0005634///nucleus+++GO:0005654///nucleoplasm+++GO:0005829///cytosol+++GO:0016020///membrane	GO:0000166///nucleotide binding+++GO:0001730///2'-5'-oligoadenylate synthetase activity+++GO:0003723///RNA binding+++GO:0003725///double-stranded RNA binding+++GO:0005524///ATP binding+++GO:0016740///transferase activity+++GO:0016779///nucleotidyltransferase activity+++GO:0046872///metal ion binding	GO:0002376///immune system process+++GO:0006164///purine nucleotide biosynthetic process+++GO:0006955///immune response+++GO:0009615///response to virus+++GO:0045071///negative regulation of viral genome replication+++GO:0045087///innate immune response+++GO:0051607///defense response to virus+++GO:0060700///regulation of ribonuclease activity
114644	URS000076B484+++NM_054055.2	'Slc13a3'	1.13076	6.39e-12	193	240	254	678	551	466	229	565	GO:0005886///plasma membrane+++GO:0016020///membrane+++GO:0016021///integral component of membrane	GO:0005215///transporter activity+++GO:0005310///dicarboxylic acid transmembrane transporter activity+++GO:0005343///organic acid:sodium symporter activity+++GO:0015137///citrate transmembrane transporter activity+++GO:0015139///alpha-ketoglutarate transmembrane transporter activity+++GO:0015141///succinate transmembrane transporter activity+++GO:0015183///L-aspartate transmembrane transporter ac…	GO:0006811///ion transport+++GO:0006814///sodium ion transport+++GO:0006835///dicarboxylic acid transport+++GO:0015742///alpha-ketoglutarate transport+++GO:0015744///succinate transport+++GO:0015746///citrate transport+++GO:0015810///aspartate transmembrane transport+++GO:0055085///transmembrane transport+++GO:0070778///L-aspartate transmembrane transport+++GO:0071422///succinate transmembrane tr…
11472	NM_033268.4+++XM_011244263.3	'Actn2'	-1.0974	8.11e-07	215	229	212	87	128	131	218.667	115.333	GO:0005737///cytoplasm+++GO:0005865///striated muscle thin filament+++GO:0005886///plasma membrane+++GO:0005925///focal adhesion+++GO:0030017///sarcomere+++GO:0030018///Z disc+++GO:0030175///filopodium+++GO:0030864///cortical actin cytoskeleton+++GO:0098839///postsynaptic density membrane+++GO:0098978///glutamatergic synapse+++GO:0099092///postsynaptic density, intracellular component	GO:0003779///actin binding+++GO:0005509///calcium ion binding+++GO:0005515///protein binding+++GO:0005546///phosphatidylinositol-4,5-bisphosphate binding+++GO:0008092///cytoskeletal protein binding+++GO:0019904///protein domain specific binding+++GO:0030274///LIM domain binding+++GO:0030374///nuclear receptor transcription coactivator activity+++GO:0030375///thyroid hormone receptor coactivator a…	GO:0006936///muscle contraction+++GO:0030035///microspike assembly+++GO:0042391///regulation of membrane potential+++GO:0043267///negative regulation of potassium ion transport+++GO:0043268///positive regulation of potassium ion transport+++GO:0045214///sarcomere organization+++GO:0048041///focal adhesion assembly+++GO:0051695///actin filament uncapping+++GO:0055013///cardiac muscle cell developm…
114774	URS00009C4292+++NM_054056.2	'Pawr'	1.18544	8.97e-06	47.95	35.84	48.84	125.89	117.78	93.62	44.21	112.43	GO:0000790///nuclear chromatin+++GO:0005623///cell+++GO:0005634///nucleus+++GO:0005737///cytoplasm+++GO:0005884///actin filament+++GO:0005886///plasma membrane+++GO:0015629///actin cytoskeleton+++GO:0030424///axon+++GO:0043005///neuron projection+++GO:0043025///neuronal cell body	GO:0003779///actin binding+++GO:0005080///protein kinase C binding+++GO:0005515///protein binding+++GO:0008157///protein phosphatase 1 binding+++GO:0019899///enzyme binding+++GO:0043522///leucine zipper domain binding	GO:0000122///negative regulation of transcription by RNA polymerase II+++GO:0006915///apoptotic process+++GO:0010628///positive regulation of gene expression+++GO:0010629///negative regulation of gene expression+++GO:0010719///negative regulation of epithelial to mesenchymal transition+++GO:0030889///negative regulation of B cell proliferation+++GO:0032516///positive regulation of phosphoprotein …
11486	NM_001272052.1+++NM_007398.4	'Ada'	2.34726	7.05e-05	4	10	16	94	45	31	10	56.6667	GO:0005615///extracellular space+++GO:0005737///cytoplasm+++GO:0005764///lysosome+++GO:0005829///cytosol+++GO:0005886///plasma membrane+++GO:0009897///external side of plasma membrane+++GO:0009986///cell surface+++GO:0016020///membrane+++GO:0030054///cell junction+++GO:0031410///cytoplasmic vesicle+++GO:0032839///dendrite cytoplasm+++GO:0043025///neuronal cell body+++GO:0060205///cytoplasmic vesi…	GO:0001883///purine nucleoside binding+++GO:0004000///adenosine deaminase activity+++GO:0008270///zinc ion binding+++GO:0016787///hydrolase activity+++GO:0019239///deaminase activity+++GO:0046872///metal ion binding	GO:0001666///response to hypoxia+++GO:0001701///in utero embryonic development+++GO:0001821///histamine secretion+++GO:0001829///trophectodermal cell differentiation+++GO:0001889///liver development+++GO:0001890///placenta development+++GO:0002314///germinal center B cell differentiation+++GO:0002636///positive regulation of germinal center formation+++GO:0002686///negative regulation of leukocyt…
11488	NM_001110778.2+++NM_009613.3+++XM_006532014.2+++XM_006532015.3+++XM_006532016.2+++XM_006532017.4+++XM_006532018.2+++XM_006532019.2+++XM_006532020.3+++XM_017314225.2+++XM_030245479.1	'Adam11'	-1.10335	1.5e-07	3070	3270	3247	1175	1758	2086	3195.67	1673	GO:0016020///membrane+++GO:0016021///integral component of membrane	GO:0004222///metalloendopeptidase activity+++GO:0005515///protein binding+++GO:0008237///metallopeptidase activity	GO:0006508///proteolysis
11491	URS00009B6F01+++NR_102380.1+++NR_120376.1+++NM_001277266.1+++NM_001291871.1+++NM_009615.6+++XM_030246530.1	'Adam17'	1.77635	1.84e-40	250	288	282	1087	1175	909	273.333	1057	GO:0005576///extracellular region+++GO:0005737///cytoplasm+++GO:0005829///cytosol+++GO:0005886///plasma membrane+++GO:0005887///integral component of plasma membrane+++GO:0005911///cell-cell junction+++GO:0005925///focal adhesion+++GO:0009986///cell surface+++GO:0015629///actin cytoskeleton+++GO:0016020///membrane+++GO:0016021///integral component of membrane+++GO:0016324///apical plasma membrane…	GO:0004175///endopeptidase activity+++GO:0004222///metalloendopeptidase activity+++GO:0004252///serine-type endopeptidase activity+++GO:0005112///Notch binding+++GO:0005138///interleukin-6 receptor binding+++GO:0005178///integrin binding+++GO:0005515///protein binding+++GO:0008233///peptidase activity+++GO:0008237///metallopeptidase activity+++GO:0016787///hydrolase activity+++GO:0017124///SH3 do…	GO:0001666///response to hypoxia+++GO:0001934///positive regulation of protein phosphorylation+++GO:0002467///germinal center formation+++GO:0002532///production of molecular mediator involved in inflammatory response+++GO:0006508///proteolysis+++GO:0006509///membrane protein ectodomain proteolysis+++GO:0007155///cell adhesion+++GO:0007173///epidermal growth factor receptor signaling pathway+++GO…
11513	NM_001037723.3+++NM_001037724.4+++NM_001109756.1+++NM_007406.2+++XM_006530580.4+++XM_011248277.2+++XM_011248278.3+++XM_011248279.2+++XM_011248280.1+++XM_011248281.3+++XM_011248282.2+++XM_030243244.1+++XM_030243245.1	'Adcy7'	3.21282	4.75e-73	59	94	70	848	789	693	74.3333	776.667	GO:0005886///plasma membrane+++GO:0005887///integral component of plasma membrane+++GO:0016020///membrane+++GO:0016021///integral component of membrane	GO:0000166///nucleotide binding+++GO:0004016///adenylate cyclase activity+++GO:0005524///ATP binding+++GO:0016829///lyase activity+++GO:0016849///phosphorus-oxygen lyase activity+++GO:0046872///metal ion binding	GO:0002819///regulation of adaptive immune response+++GO:0006171///cAMP biosynthetic process+++GO:0007189///adenylate cyclase-activating G protein-coupled receptor signaling pathway+++GO:0007190///activation of adenylate cyclase activity+++GO:0009190///cyclic nucleotide biosynthetic process+++GO:0035556///intracellular signal transduction+++GO:0060135///maternal process involved in female pregnan…
11520	NM_007408.3+++XM_006537557.2+++XM_011249907.3	'Plin2'	2.82074	9.37e-44	69	77	88	642	741	481	78	621.333	GO:0005634///nucleus+++GO:0005737///cytoplasm+++GO:0005811///lipid droplet+++GO:0005829///cytosol+++GO:0005886///plasma membrane+++GO:0016020///membrane	GO:0005515///protein binding	GO:0010890///positive regulation of sequestering of triglyceride+++GO:0014070///response to organic cyclic compound+++GO:0015909///long-chain fatty acid transport+++GO:0019915///lipid storage+++GO:0042493///response to drug
11522	URS0000776B38+++URS00009B0EA7+++NM_007409.3	'Adh1'	1.5537	0.00190402	14	16	19	88	48	27	16.3333	54.3333	GO:0005622///intracellular+++GO:0005654///nucleoplasm+++GO:0005737///cytoplasm+++GO:0005739///mitochondrion+++GO:0005829///cytosol+++GO:0005886///plasma membrane	GO:0004022///alcohol dehydrogenase (NAD) activity+++GO:0004024///alcohol dehydrogenase activity, zinc-dependent+++GO:0004745///retinol dehydrogenase activity+++GO:0008144///drug binding+++GO:0008270///zinc ion binding+++GO:0016491///oxidoreductase activity+++GO:0035276///ethanol binding+++GO:0042802///identical protein binding+++GO:0046872///metal ion binding+++GO:0051287///NAD binding	GO:0001523///retinoid metabolic process+++GO:0006068///ethanol catabolic process+++GO:0006069///ethanol oxidation+++GO:0032526///response to retinoic acid+++GO:0033574///response to testosterone+++GO:0042572///retinol metabolic process+++GO:0042573///retinoic acid metabolic process+++GO:0046186///acetaldehyde biosynthetic process+++GO:0048149///behavioral response to ethanol+++GO:0048545///respon…
11535	NM_009627.2	'Adm'	1.09053	0.00437766	20	13	27	53	49	42	20	48	GO:0005576///extracellular region+++GO:0005615///extracellular space+++GO:0005623///cell+++GO:0005737///cytoplasm	GO:0005179///hormone activity+++GO:0031700///adrenomedullin receptor binding	GO:0001570///vasculogenesis+++GO:0001666///response to hypoxia+++GO:0001843///neural tube closure+++GO:0002026///regulation of the force of heart contraction+++GO:0002031///G protein-coupled receptor internalization+++GO:0003073///regulation of systemic arterial blood pressure+++GO:0007189///adenylate cyclase-activating G protein-coupled receptor signaling pathway+++GO:0007204///positive regulati…
11540	NM_001331095.1+++NM_001331096.1+++NM_009630.3+++XM_006513093.4+++XM_030244829.1	'Adora2a'	1.40388	2.65e-05	17	22	21	68	60	51	20	59.6667	GO:0005882///intermediate filament+++GO:0005886///plasma membrane+++GO:0005887///integral component of plasma membrane+++GO:0012505///endomembrane system+++GO:0014069///postsynaptic density+++GO:0016020///membrane+++GO:0016021///integral component of membrane+++GO:0030424///axon+++GO:0030425///dendrite+++GO:0030673///axolemma+++GO:0032279///asymmetric synapse+++GO:0042734///presynaptic membrane++…	GO:0001609///G protein-coupled adenosine receptor activity+++GO:0004930///G protein-coupled receptor activity+++GO:0005515///protein binding+++GO:0019899///enzyme binding+++GO:0031802///type 5 metabotropic glutamate receptor binding+++GO:0042802///identical protein binding+++GO:0044877///protein-containing complex binding+++GO:0051393///alpha-actinin binding	GO:0001963///synaptic transmission, dopaminergic+++GO:0001973///adenosine receptor signaling pathway+++GO:0001975///response to amphetamine+++GO:0006355///regulation of transcription, DNA-templated+++GO:0006469///negative regulation of protein kinase activity+++GO:0007165///signal transduction+++GO:0007186///G protein-coupled receptor signaling pathway+++GO:0007189///adenylate cyclase-activating …
11542	NM_009631.4	'Adora3'	2.94951	7.56e-18	14.7	24	13	145	182	118	17.2333	148.333	GO:0005886///plasma membrane+++GO:0005887///integral component of plasma membrane+++GO:0016020///membrane+++GO:0016021///integral component of membrane+++GO:0031594///neuromuscular junction+++GO:0042629///mast cell granule+++GO:0045202///synapse	GO:0001609///G protein-coupled adenosine receptor activity+++GO:0004930///G protein-coupled receptor activity	GO:0001973///adenosine receptor signaling pathway+++GO:0002553///histamine secretion by mast cell+++GO:0002687///positive regulation of leukocyte migration+++GO:0007165///signal transduction+++GO:0007186///G protein-coupled receptor signaling pathway+++GO:0008285///negative regulation of cell proliferation+++GO:0014068///positive regulation of phosphatidylinositol 3-kinase signaling+++GO:0030336/…
115485726	XM_030244920.1	'LOC115485726'	5.67843	2.84e-17	0	4	2	148.83	109.91	89.27	2	116.003
115486128	URS00007771CC+++XM_030252280.1	'LOC115486128'	1.80481	0.00037	10	6	10	36	43	24	8.66667	34.3333
115486430	URS00009B5873+++URS00009BA3B2+++URS00009BC523+++XM_030251631.1	'LOC115486430'	3.84536	0.00249105	0	1.05	1.13	8.34	11.64	13.76	0.726667	11.2467
115487367	XM_030245219.1	'Gm51753'	1.59108	0.00184465	12.14	11.04	20.13	64.95	59.47	23.51	14.4367	49.31
115487803	XM_030246467.1	'Gm51918'	2.90299	3.68e-15	11.89	10.36	12.13	113.79	86.97	80.08	11.46	93.6133
115488503	XM_030248868.1+++XM_030248869.1+++XM_030248870.1+++XM_030248871.1+++XM_030248872.1+++XM_030248873.1	'Gm52197'	2.18517	1.26e-10	12.88	23.44	22.14	113.08	103.23	75.04	19.4867	97.1167
115488633	XM_030249377.1+++XM_030251673.1+++XM_030251768.1	'Gm52241'	-1.5113	0.00172573	54.14	31.33	51.14	9.44	23.22	22.99	45.5367	18.55
115489097	XM_030251533.1	'Gm52417'	-1.72715	0.000422	24.21	34.75	37.66	6.41	11.91	15.66	32.2067	11.3267
115489129	XM_030251547.1	'Gm52439'	-1.50431	0.000117	46.08	57.2	48.49	13.95	28.34	19.74	50.59	20.6767
115489141	XM_030251551.1	'Gm52448'	-1.95543	2.9e-05	107.31	62.3	80.61	11.65	26.88	36.67	83.4067	25.0667
115489401	XM_030251783.1	'LOC115489401'	2.51946	4.25e-06	8	9.39	3.03	47.28	54.09	30.74	6.80667	44.0367
115489489	URS000075F869+++URS00009B3719+++URS00009B4303+++XM_030252296.1	'LOC115489489'	5.33155	0.000481	0	0	0	7	7	11	0	8.33333
115489888	XM_030253944.1	'Gm52666'	3.06695	0.000213	0.3	14.03	2.81	62.33	39.27	48.46	5.71333	50.02
115489986	URS00009B365C+++XM_030254000.1	'Gm52730'	6.19214	3.71e-15	2	2	1	237.41	93.64	87.66	1.66667	139.57
115490135	XM_030254965.1	'Gm52787'	1.56399	1.78e-06	30.7	28.92	25.87	104.09	109.26	66.09	28.4967	93.1467
11550	URS00009AEBE6+++URS00009AFFC6+++URS00009B2913+++URS00009B4BC0+++NM_013460.5	'Adra1d'	-1.17149	0.000232	903	1052	1071	245	582	675	1008.67	500.667	GO:0005623///cell+++GO:0005634///nucleus+++GO:0005737///cytoplasm+++GO:0005829///cytosol+++GO:0005886///plasma membrane+++GO:0005887///integral component of plasma membrane+++GO:0005901///caveola+++GO:0016020///membrane+++GO:0016021///integral component of membrane+++GO:0030018///Z disc+++GO:0030315///T-tubule+++GO:0031965///nuclear membrane+++GO:0098691///dopaminergic synapse+++GO:0098978///glut…	GO:0004930///G protein-coupled receptor activity+++GO:0004935///adrenergic receptor activity+++GO:0004937///alpha1-adrenergic receptor activity+++GO:0042802///identical protein binding+++GO:0046982///protein heterodimerization activity	GO:0001985///negative regulation of heart rate involved in baroreceptor response to increased systemic arterial blood pressure+++GO:0001986///negative regulation of the force of heart contraction involved in baroreceptor response to increased systemic arterial blood pressure+++GO:0001994///norepinephrine-epinephrine vasoconstriction involved in regulation of systemic arterial blood pressure+++GO:…
11555	NM_007420.3	'Adrb2'	1.04372	0.01895	15	14	34	59	52	34	21	48.3333	GO:0005623///cell+++GO:0005634///nucleus+++GO:0005737///cytoplasm+++GO:0005768///endosome+++GO:0005769///early endosome+++GO:0005886///plasma membrane+++GO:0005887///integral component of plasma membrane+++GO:0005901///caveola+++GO:0016020///membrane+++GO:0016021///integral component of membrane+++GO:0016324///apical plasma membrane+++GO:0030424///axon+++GO:0030425///dendrite+++GO:0032809///neuro…	GO:0001540///amyloid-beta binding+++GO:0001965///G-protein alpha-subunit binding+++GO:0004930///G protein-coupled receptor activity+++GO:0004935///adrenergic receptor activity+++GO:0004941///beta2-adrenergic receptor activity+++GO:0005515///protein binding+++GO:0008144///drug binding+++GO:0008179///adenylate cyclase binding+++GO:0015459///potassium channel regulator activity+++GO:0019899///enzyme…	GO:0001993///regulation of systemic arterial blood pressure by norepinephrine-epinephrine+++GO:0002024///diet induced thermogenesis+++GO:0002025///norepinephrine-epinephrine-mediated vasodilation involved in regulation of systemic arterial blood pressure+++GO:0002028///regulation of sodium ion transport+++GO:0002032///desensitization of G protein-coupled receptor signaling pathway by arrestin+++G…
11567	NM_009635.3+++XM_006513097.3+++XM_006513098.3+++XM_006513099.3+++XM_006513100.3+++XM_006513101.3+++XM_006513102.2	'Avil'	2.29523	0.00129722	1	6	4	18	17	25	3.66667	20	GO:0005737///cytoplasm+++GO:0005856///cytoskeleton+++GO:0005884///actin filament+++GO:0005925///focal adhesion+++GO:0015629///actin cytoskeleton+++GO:0030027///lamellipodium+++GO:0030054///cell junction+++GO:0030424///axon+++GO:0042995///cell projection+++GO:0043005///neuron projection	GO:0003779///actin binding+++GO:0005515///protein binding+++GO:0005546///phosphatidylinositol-4,5-bisphosphate binding+++GO:0051015///actin filament binding+++GO:0071933///Arp2/3 complex binding	GO:0007010///cytoskeleton organization+++GO:0007015///actin filament organization+++GO:0007399///nervous system development+++GO:0008154///actin polymerization or depolymerization+++GO:0010592///positive regulation of lamellipodium assembly+++GO:0010976///positive regulation of neuron projection development+++GO:0051014///actin filament severing+++GO:0051016///barbed-end actin filament capping+++…
11568	NM_001291857.2+++NM_009636.3	'Aebp1'	1.19884	3.03e-15	367	420	467	1286	1091	870	418	1082.33	GO:0005576///extracellular region+++GO:0005615///extracellular space+++GO:0005634///nucleus+++GO:0005737///cytoplasm	GO:0000977///RNA polymerase II regulatory region sequence-specific DNA binding+++GO:0001227///DNA-binding transcription repressor activity, RNA polymerase II-specific+++GO:0003677///DNA binding+++GO:0003714///transcription corepressor activity+++GO:0004180///carboxypeptidase activity+++GO:0004181///metallocarboxypeptidase activity+++GO:0005516///calmodulin binding+++GO:0005518///collagen binding+…	GO:0000122///negative regulation of transcription by RNA polymerase II+++GO:0006355///regulation of transcription, DNA-templated+++GO:0006508///proteolysis+++GO:0006518///peptide metabolic process+++GO:0016485///protein processing+++GO:1904026///regulation of collagen fibril organization
11576	URS00008C413F+++URS00009B58D0+++URS00009B9131+++URS00009B9C9E+++URS00009C064D+++NM_007423.4	'Afp'	4.72327	0.000896	0	0	1	8	13	11	0.333333	10.6667	GO:0005576///extracellular region+++GO:0005615///extracellular space+++GO:0005737///cytoplasm	GO:0004566///beta-glucuronidase activity+++GO:0005504///fatty acid binding+++GO:0008270///zinc ion binding+++GO:0046872///metal ion binding	GO:0001542///ovulation from ovarian follicle+++GO:0006810///transport+++GO:0019953///sexual reproduction+++GO:0042448///progesterone metabolic process+++GO:0060395///SMAD protein signal transduction
11593	NM_001005847.2+++NM_001205054.1+++XM_006509249.4	'Aga'	1.07083	2.09e-06	121	135	159	407	347	230	138.333	328	GO:0005615///extracellular space+++GO:0005737///cytoplasm+++GO:0005764///lysosome+++GO:0005783///endoplasmic reticulum	GO:0003948///N4-(beta-N-acetylglucosaminyl)-L-asparaginase activity+++GO:0008233///peptidase activity+++GO:0016787///hydrolase activity+++GO:0043621///protein self-association	GO:0006508///proteolysis+++GO:0006517///protein deglycosylation
11595	NM_001361500.1+++NM_007424.3	'Acan'	-1.12754	0.00178682	80	57	81	44	23	46	72.6667	37.6667	GO:0005576///extracellular region+++GO:0005604///basement membrane+++GO:0005615///extracellular space+++GO:0031012///extracellular matrix+++GO:0043005///neuron projection+++GO:0043025///neuronal cell body+++GO:0072534///perineuronal net+++GO:0098966///perisynaptic extracellular matrix+++GO:0098978///glutamatergic synapse+++GO:0098982///GABA-ergic synapse	GO:0005509///calcium ion binding+++GO:0005515///protein binding+++GO:0005540///hyaluronic acid binding+++GO:0030246///carbohydrate binding+++GO:0046872///metal ion binding	GO:0001501///skeletal system development+++GO:0001502///cartilage condensation+++GO:0002063///chondrocyte development+++GO:0007155///cell adhesion+++GO:0007417///central nervous system development+++GO:0007507///heart development+++GO:0030166///proteoglycan biosynthetic process+++GO:0030199///collagen fibril organization+++GO:0030336///negative regulation of cell migration
11596	NR_073173.1+++NR_073175.1+++NR_073176.1+++NM_001271422.1+++NM_001271423.1+++NM_001271424.1+++NM_007425.3+++XM_006523501.3	'Ager'	1.4735	0.0085149	8	5	7	23	22	18	6.66667	21	GO:0001650///fibrillar center+++GO:0005576///extracellular region+++GO:0005615///extracellular space+++GO:0005623///cell+++GO:0005634///nucleus+++GO:0005737///cytoplasm+++GO:0005829///cytosol+++GO:0005886///plasma membrane+++GO:0009897///external side of plasma membrane+++GO:0009925///basal plasma membrane+++GO:0009986///cell surface+++GO:0016020///membrane+++GO:0016021///integral component of me…	GO:0001540///amyloid-beta binding+++GO:0005515///protein binding+++GO:0008201///heparin binding+++GO:0038023///signaling receptor activity+++GO:0042802///identical protein binding+++GO:0044548///S100 protein binding+++GO:0044877///protein-containing complex binding+++GO:0070379///high mobility group box 1 binding+++GO:1904599///advanced glycation end-product binding	GO:0001666///response to hypoxia+++GO:0001774///microglial cell activation+++GO:0001914///regulation of T cell mediated cytotoxicity+++GO:0001933///negative regulation of protein phosphorylation+++GO:0001934///positive regulation of protein phosphorylation+++GO:0001937///negative regulation of endothelial cell proliferation+++GO:0006954///inflammatory response+++GO:0007162///negative regulation o…
11600	URS00009B46AA+++URS00009B7585+++URS00009B9E42+++URS00009C1C1A+++URS00009C2125+++URS00009C493F+++URS0000CBFFCD+++NM_001286062.1+++NM_009640.4+++XM_006520323.2	'Angpt1'	1.22036	1.56e-14	127	143	129	330	354	365	133	349.667	GO:0005576///extracellular region+++GO:0005615///extracellular space+++GO:0005886///plasma membrane+++GO:0005902///microvillus+++GO:0016020///membrane+++GO:0016021///integral component of membrane+++GO:0045121///membrane raft+++GO:0062023///collagen-containing extracellular matrix	GO:0005102///signaling receptor binding+++GO:0005172///vascular endothelial growth factor receptor binding+++GO:0005515///protein binding+++GO:0030971///receptor tyrosine kinase binding+++GO:0042802///identical protein binding	GO:0001525///angiogenesis+++GO:0001541///ovarian follicle development+++GO:0001569///branching involved in blood vessel morphogenesis+++GO:0001570///vasculogenesis+++GO:0001701///in utero embryonic development+++GO:0001933///negative regulation of protein phosphorylation+++GO:0001934///positive regulation of protein phosphorylation+++GO:0002040///sprouting angiogenesis+++GO:0002092///positive reg…
11610	URS00009B5892+++NM_001301281.1+++NM_009642.5	'Agtrap'	1.12325	3.13e-07	184	191	244	618	554	350	206.333	507.333	GO:0000139///Golgi membrane+++GO:0005654///nucleoplasm+++GO:0005783///endoplasmic reticulum+++GO:0005789///endoplasmic reticulum membrane+++GO:0005794///Golgi apparatus+++GO:0005829///cytosol+++GO:0005886///plasma membrane+++GO:0005938///cell cortex+++GO:0016020///membrane+++GO:0016021///integral component of membrane+++GO:0030659///cytoplasmic vesicle membrane+++GO:0031410///cytoplasmic vesicle+…	GO:0004945///angiotensin type II receptor activity+++GO:0005515///protein binding	GO:0001666///response to hypoxia+++GO:0008217///regulation of blood pressure+++GO:0038166///angiotensin-activated signaling pathway
11629	NM_001361501.1+++NM_001361502.1+++NM_019467.3+++XM_006523503.4	'Aif1'	3.53541	2.85e-47	37	78	54	815	813	574	56.3333	734	GO:0001726///ruffle+++GO:0001891///phagocytic cup+++GO:0005634///nucleus+++GO:0005737///cytoplasm+++GO:0005829///cytosol+++GO:0005856///cytoskeleton+++GO:0005884///actin filament+++GO:0005886///plasma membrane+++GO:0016020///membrane+++GO:0030027///lamellipodium+++GO:0032587///ruffle membrane+++GO:0042995///cell projection+++GO:0043204///perikaryon+++GO:0048471///perinuclear region of cytoplasm	GO:0003779///actin binding+++GO:0005509///calcium ion binding+++GO:0005515///protein binding+++GO:0046872///metal ion binding+++GO:0051015///actin filament binding	GO:0001774///microglial cell activation+++GO:0001934///positive regulation of protein phosphorylation+++GO:0006911///phagocytosis, engulfment+++GO:0006954///inflammatory response+++GO:0008284///positive regulation of cell proliferation+++GO:0010629///negative regulation of gene expression+++GO:0014739///positive regulation of muscle hyperplasia+++GO:0016601///Rac protein signal transduction+++GO:…
11630	URS00009B6CC7+++URS00009BC72A+++URS00009BC878+++URS00009BCA7F+++URS00009C3451+++NM_001368305.1+++NM_001368306.1+++NM_172393.2	'Crybg1'	2.69503	2.15e-14	12	46	40	257	250	197	32.6667	234.667	GO:0005575///cellular_component	GO:0003674///molecular_function	GO:0008150///biological_process
11668	URS00009BAB0F+++URS00009BF21D+++NM_001361503.1+++NM_001361504.1+++NM_001361505.1+++NM_001361506.1+++NM_013467.4	'Aldh1a1'	1.07797	4.58e-22	806	900	1004	2394	2207	1849	903.333	2150	GO:0005634///nucleus+++GO:0005737///cytoplasm+++GO:0005829///cytosol+++GO:0048471///perinuclear region of cytoplasm	GO:0001758///retinal dehydrogenase activity+++GO:0004028///3-chloroallyl aldehyde dehydrogenase activity+++GO:0004029///aldehyde dehydrogenase (NAD) activity+++GO:0016491///oxidoreductase activity+++GO:0016620///oxidoreductase activity, acting on the aldehyde or oxo group of donors, NAD or NADP as acceptor+++GO:0016918///retinal binding+++GO:0018479///benzaldehyde dehydrogenase (NAD+) activity+++…	GO:0001523///retinoid metabolic process+++GO:0001568///blood vessel development+++GO:0001822///kidney development+++GO:0001889///liver development+++GO:0001936///regulation of endothelial cell proliferation+++GO:0001947///heart looping+++GO:0002072///optic cup morphogenesis involved in camera-type eye development+++GO:0002138///retinoic acid biosynthetic process+++GO:0003007///heart morphogenesis…
116837	NM_001012623.2+++NM_001012624.2+++NM_001012625.2+++NM_053270.2+++NM_183018.3	'Rims1'	-1.00046	5.2e-07	2609	2738	2737	1181	1402	1964	2694.67	1515.67	GO:0005886///plasma membrane+++GO:0014069///postsynaptic density+++GO:0016020///membrane+++GO:0030054///cell junction+++GO:0031982///vesicle+++GO:0042734///presynaptic membrane+++GO:0042995///cell projection+++GO:0045202///synapse+++GO:0048786///presynaptic active zone+++GO:0048788///cytoskeleton of presynaptic active zone+++GO:0060077///inhibitory synapse+++GO:0098831///presynaptic active zone c…	GO:0005515///protein binding+++GO:0017124///SH3 domain binding+++GO:0017137///Rab GTPase binding+++GO:0019901///protein kinase binding+++GO:0044325///ion channel binding+++GO:0046872///metal ion binding+++GO:0098882///structural constituent of presynaptic active zone	GO:0006836///neurotransmitter transport+++GO:0006886///intracellular protein transport+++GO:0006887///exocytosis+++GO:0007269///neurotransmitter secretion+++GO:0010628///positive regulation of gene expression+++GO:0010808///positive regulation of synaptic vesicle priming+++GO:0016081///synaptic vesicle docking+++GO:0016082///synaptic vesicle priming+++GO:0030154///cell differentiation+++GO:004239…
11688	NM_009661.4	'Alox8'	-1.18318	3.08e-06	126	116	104	58	51	64.01	115.333	57.67	GO:0005737///cytoplasm+++GO:0005829///cytosol+++GO:0005856///cytoskeleton+++GO:0005886///plasma membrane+++GO:0016020///membrane+++GO:0019898///extrinsic component of membrane	GO:0005506///iron ion binding+++GO:0005509///calcium ion binding+++GO:0008289///lipid binding+++GO:0016165///linoleate 13S-lipoxygenase activity+++GO:0016491///oxidoreductase activity+++GO:0016702///oxidoreductase activity, acting on single donors with incorporation of molecular oxygen, incorporation of two atoms of oxygen+++GO:0036403///arachidonate 8(S)-lipoxygenase activity+++GO:0046872///meta…	GO:0006629///lipid metabolic process+++GO:0006644///phospholipid metabolic process+++GO:0008285///negative regulation of cell proliferation+++GO:0010744///positive regulation of macrophage derived foam cell differentiation+++GO:0019369///arachidonic acid metabolic process+++GO:0019372///lipoxygenase pathway+++GO:0034440///lipid oxidation+++GO:0035360///positive regulation of peroxisome proliferat…
11689	URS00009B90AA+++NM_009662.2	'Alox5'	1.24966	0.0119292	12	7	11	30	30	21	10	27	GO:0005634///nucleus+++GO:0005635///nuclear envelope+++GO:0005641///nuclear envelope lumen+++GO:0005654///nucleoplasm+++GO:0005737///cytoplasm+++GO:0005829///cytosol+++GO:0005886///plasma membrane+++GO:0016020///membrane+++GO:0016363///nuclear matrix+++GO:0030425///dendrite+++GO:0031965///nuclear membrane+++GO:0042383///sarcolemma+++GO:0048471///perinuclear region of cytoplasm	GO:0004051///arachidonate 5-lipoxygenase activity+++GO:0005506///iron ion binding+++GO:0005515///protein binding+++GO:0016491///oxidoreductase activity+++GO:0016702///oxidoreductase activity, acting on single donors with incorporation of molecular oxygen, incorporation of two atoms of oxygen+++GO:0046872///metal ion binding+++GO:0051213///dioxygenase activity	GO:0001937///negative regulation of endothelial cell proliferation+++GO:0002232///leukocyte chemotaxis involved in inflammatory response+++GO:0002523///leukocyte migration involved in inflammatory response+++GO:0002526///acute inflammatory response+++GO:0002540///leukotriene production involved in inflammatory response+++GO:0006691///leukotriene metabolic process+++GO:0006954///inflammatory respo…
11690	URS00008C4241+++NM_001308462.1+++NM_009663.2	'Alox5ap'	2.69938	3.02e-18	34	94	60	554	467	346	62.6667	455.667	GO:0005634///nucleus+++GO:0005635///nuclear envelope+++GO:0005783///endoplasmic reticulum+++GO:0005789///endoplasmic reticulum membrane+++GO:0005829///cytosol+++GO:0016020///membrane+++GO:0016021///integral component of membrane+++GO:0031965///nuclear membrane	GO:0004051///arachidonate 5-lipoxygenase activity+++GO:0004364///glutathione transferase activity+++GO:0004464///leukotriene-C4 synthase activity+++GO:0004602///glutathione peroxidase activity+++GO:0005515///protein binding+++GO:0008047///enzyme activator activity+++GO:0019899///enzyme binding+++GO:0042802///identical protein binding+++GO:0044877///protein-containing complex binding+++GO:0047485/…	GO:0002540///leukotriene production involved in inflammatory response+++GO:0002675///positive regulation of acute inflammatory response+++GO:0006691///leukotriene metabolic process+++GO:0019370///leukotriene biosynthetic process+++GO:0019372///lipoxygenase pathway+++GO:0043085///positive regulation of catalytic activity+++GO:0055114///oxidation-reduction process+++GO:0070207///protein homotrimeri…
117149	URS00009B928A+++URS00009C2A03+++URS0000AA47D3+++NM_001177845.1+++NM_001177846.1+++NM_001177847.1+++NM_054096.2+++XM_030244028.1	'Tirap'	1.30891	1.01e-07	46	54	54	178	135	118	51.3333	143.667	GO:0005737///cytoplasm+++GO:0005777///peroxisome+++GO:0005886///plasma membrane+++GO:0016020///membrane+++GO:0030139///endocytic vesicle+++GO:0032587///ruffle membrane	GO:0005080///protein kinase C binding+++GO:0005515///protein binding+++GO:0005546///phosphatidylinositol-4,5-bisphosphate binding+++GO:0035662///Toll-like receptor 4 binding+++GO:0035663///Toll-like receptor 2 binding+++GO:0042802///identical protein binding	GO:0002376///immune system process+++GO:0006954///inflammatory response+++GO:0007165///signal transduction+++GO:0007166///cell surface receptor signaling pathway+++GO:0007249///I-kappaB kinase/NF-kappaB signaling+++GO:0007250///activation of NF-kappaB-inducing kinase activity+++GO:0007257///activation of JUN kinase activity+++GO:0009617///response to bacterium+++GO:0030099///myeloid cell differen…
117167	NM_054098.3	'Steap4'	2.50506	6.99e-15	16	19	22	149	124	92	19	121.667	GO:0000139///Golgi membrane+++GO:0005654///nucleoplasm+++GO:0005768///endosome+++GO:0005794///Golgi apparatus+++GO:0005886///plasma membrane+++GO:0005887///integral component of plasma membrane+++GO:0016020///membrane+++GO:0016021///integral component of membrane+++GO:0031901///early endosome membrane	GO:0008823///cupric reductase activity+++GO:0009055///electron transfer activity+++GO:0016491///oxidoreductase activity+++GO:0020037///heme binding+++GO:0046872///metal ion binding+++GO:0052851///ferric-chelate reductase (NADPH) activity+++GO:0071949///FAD binding	GO:0006811///ion transport+++GO:0015677///copper ion import+++GO:0022900///electron transport chain+++GO:0045444///fat cell differentiation+++GO:0055072///iron ion homeostasis+++GO:0055114///oxidation-reduction process+++GO:0070207///protein homotrimerization+++GO:0098706///ferric iron import across cell outer membrane
11727	NM_001161731.2+++NM_007447.3	'Ang'	2.38649	1.29e-17	29	40.99	25	225.29	177.82	155.8	31.6633	186.303	GO:0005576///extracellular region+++GO:0005604///basement membrane+++GO:0005615///extracellular space+++GO:0005634///nucleus+++GO:0005730///nucleolus+++GO:0015629///actin cytoskeleton+++GO:0030426///growth cone+++GO:0031410///cytoplasmic vesicle+++GO:0032311///angiogenin-PRI complex+++GO:0043025///neuronal cell body	GO:0003676///nucleic acid binding+++GO:0003677///DNA binding+++GO:0003723///RNA binding+++GO:0003779///actin binding+++GO:0004518///nuclease activity+++GO:0004519///endonuclease activity+++GO:0004540///ribonuclease activity+++GO:0005102///signaling receptor binding+++GO:0005507///copper ion binding+++GO:0008201///heparin binding+++GO:0016787///hydrolase activity+++GO:0042277///peptide binding+++G…	GO:0001525///angiogenesis+++GO:0001666///response to hypoxia+++GO:0001878///response to yeast+++GO:0001938///positive regulation of endothelial cell proliferation+++GO:0006651///diacylglycerol biosynthetic process+++GO:0007202///activation of phospholipase C activity+++GO:0007275///multicellular organism development+++GO:0007417///central nervous system development+++GO:0009303///rRNA transcripti…
11745	URS00009B4EEE+++NM_013470.2	'Anxa3'	1.93428	2.85e-23	97	184	156	642	660	567	145.667	623	GO:0005737///cytoplasm+++GO:0005829///cytosol+++GO:0005886///plasma membrane+++GO:0016020///membrane+++GO:0030424///axon+++GO:0030425///dendrite+++GO:0030670///phagocytic vesicle membrane+++GO:0042581///specific granule+++GO:0043025///neuronal cell body+++GO:0062023///collagen-containing extracellular matrix	GO:0004859///phospholipase inhibitor activity+++GO:0005509///calcium ion binding+++GO:0005544///calcium-dependent phospholipid binding+++GO:0019834///phospholipase A2 inhibitor activity+++GO:0048306///calcium-dependent protein binding	GO:0006909///phagocytosis+++GO:0010595///positive regulation of endothelial cell migration+++GO:0021766///hippocampus development+++GO:0031100///animal organ regeneration+++GO:0042742///defense response to bacterium+++GO:0043086///negative regulation of catalytic activity+++GO:0043312///neutrophil degranulation+++GO:0045766///positive regulation of angiogenesis+++GO:0051054///positive regulation …
11746	URS00008C42AF+++URS00009AE2C8+++URS00009AF97B+++NM_001331120.1+++NM_013471.2+++XM_006505397.2+++XM_006505398.3+++XM_011241158.3+++XM_030255115.1	'Anxa4'	2.70314	9.35e-37	90	94	105	819	804	506	96.3333	709.667	GO:0005634///nucleus+++GO:0005737///cytoplasm+++GO:0005829///cytosol+++GO:0005886///plasma membrane+++GO:0009986///cell surface+++GO:0012506///vesicle membrane+++GO:0016324///apical plasma membrane+++GO:0031965///nuclear membrane+++GO:0048471///perinuclear region of cytoplasm+++GO:0062023///collagen-containing extracellular matrix	GO:0005509///calcium ion binding+++GO:0005544///calcium-dependent phospholipid binding+++GO:0008201///heparin binding+++GO:0035374///chondroitin sulfate binding+++GO:0042802///identical protein binding+++GO:0048306///calcium-dependent protein binding+++GO:0051059///NF-kappaB binding	GO:0001822///kidney development+++GO:0006357///regulation of transcription by RNA polymerase II+++GO:0007219///Notch signaling pathway+++GO:0030855///epithelial cell differentiation+++GO:0032088///negative regulation of NF-kappaB transcription factor activity+++GO:2000483///negative regulation of interleukin-8 secretion
11747	NM_009673.2	'Anxa5'	1.69805	7.37e-41	534	620	674	2433	2407	1845	609.333	2228.33	GO:0005615///extracellular space+++GO:0005622///intracellular+++GO:0005634///nucleus+++GO:0005737///cytoplasm+++GO:0005783///endoplasmic reticulum+++GO:0005829///cytosol+++GO:0005886///plasma membrane+++GO:0008021///synaptic vesicle+++GO:0009897///external side of plasma membrane+++GO:0014704///intercalated disc+++GO:0016020///membrane+++GO:0030018///Z disc+++GO:0030425///dendrite+++GO:0042383///…	GO:0005388///calcium-transporting ATPase activity+++GO:0005509///calcium ion binding+++GO:0005515///protein binding+++GO:0005544///calcium-dependent phospholipid binding+++GO:0008201///heparin binding+++GO:0017046///peptide hormone binding+++GO:0030971///receptor tyrosine kinase binding+++GO:0042802///identical protein binding	GO:0007596///blood coagulation+++GO:0007599///hemostasis+++GO:0010033///response to organic substance+++GO:0030195///negative regulation of blood coagulation+++GO:0043065///positive regulation of apoptotic process+++GO:0050819///negative regulation of coagulation+++GO:0051283///negative regulation of sequestering of calcium ion+++GO:0051592///response to calcium ion+++GO:0070588///calcium ion tra…
11758	NR_130150.1+++NM_001303408.1+++NM_007453.4+++XM_030243163.1	'Prdx6'	1.58866	7.33e-119	2489	2967	3174	9883	9928	9378	2876.67	9729.67	GO:0005623///cell+++GO:0005634///nucleus+++GO:0005737///cytoplasm+++GO:0005739///mitochondrion+++GO:0005764///lysosome+++GO:0005829///cytosol+++GO:0048471///perinuclear region of cytoplasm	GO:0003824///catalytic activity+++GO:0004601///peroxidase activity+++GO:0004602///glutathione peroxidase activity+++GO:0004623///phospholipase A2 activity+++GO:0005515///protein binding+++GO:0016209///antioxidant activity+++GO:0016491///oxidoreductase activity+++GO:0016787///hydrolase activity+++GO:0031625///ubiquitin protein ligase binding+++GO:0042802///identical protein binding+++GO:0047499///…	GO:0000302///response to reactive oxygen species+++GO:0006629///lipid metabolic process+++GO:0006979///response to oxidative stress+++GO:0008152///metabolic process+++GO:0016042///lipid catabolic process+++GO:0032060///bleb assembly+++GO:0042744///hydrogen peroxide catabolic process+++GO:0045454///cell redox homeostasis+++GO:0046475///glycerophospholipid catabolic process+++GO:0048026///positive …
117591	URS00009C5220+++NM_001012363.2+++NM_001102414.1+++NM_001102415.1+++NM_145559.2+++XM_006503683.4+++XM_006503684.4+++XM_006503685.4+++XM_006503686.4+++XM_006503687.4+++XM_011240689.3+++XM_011240690.2+++XM_011240691.2+++XM_030254075.1	'Slc2a9'	1.47431	3.05e-09	29	36	44	117	109	114	36.3333	113.333	GO:0005635///nuclear envelope+++GO:0005886///plasma membrane+++GO:0005887///integral component of plasma membrane+++GO:0016020///membrane+++GO:0016021///integral component of membrane+++GO:0016323///basolateral plasma membrane+++GO:0016324///apical plasma membrane	GO:0005215///transporter activity+++GO:0005355///glucose transmembrane transporter activity+++GO:0015143///urate transmembrane transporter activity+++GO:0022857///transmembrane transporter activity	GO:0015747///urate transport+++GO:0015755///fructose transmembrane transport+++GO:0046415///urate metabolic process+++GO:0055085///transmembrane transport+++GO:1904659///glucose transmembrane transport
117599	NM_080446.2+++XM_017313781.2	'Helb'	1.01028	9.01e-07	55	71	78	172	148	142	68	154	GO:0005622///intracellular+++GO:0005634///nucleus+++GO:0005662///DNA replication factor A complex+++GO:0005694///chromosome+++GO:0005737///cytoplasm+++GO:0035861///site of double-strand break	GO:0000166///nucleotide binding+++GO:0003678///DNA helicase activity+++GO:0003723///RNA binding+++GO:0004386///helicase activity+++GO:0005524///ATP binding+++GO:0016787///hydrolase activity+++GO:0017116///single-stranded DNA-dependent ATP-dependent DNA helicase activity+++GO:0043139///5'-3' DNA helicase activity+++GO:0044877///protein-containing complex binding	GO:0006260///DNA replication+++GO:0006261///DNA-dependent DNA replication+++GO:0006269///DNA replication, synthesis of RNA primer+++GO:0006974///cellular response to DNA damage stimulus+++GO:0032508///DNA duplex unwinding+++GO:1903775///regulation of DNA double-strand break processing+++GO:2000042///negative regulation of double-strand break repair via homologous recombination
11766	NM_001303502.1+++NM_007455.5	'Ap1g2'	1.16581	1.44e-06	68	48	68	168	166	134	61.3333	156	GO:0000139///Golgi membrane+++GO:0005737///cytoplasm+++GO:0005768///endosome+++GO:0005794///Golgi apparatus+++GO:0005798///Golgi-associated vesicle+++GO:0005802///trans-Golgi network+++GO:0010008///endosome membrane+++GO:0016020///membrane+++GO:0030117///membrane coat+++GO:0030121///AP-1 adaptor complex+++GO:0030133///transport vesicle+++GO:0030659///cytoplasmic vesicle membrane+++GO:0031410///cy…	GO:0005515///protein binding+++GO:0035615///clathrin adaptor activity	GO:0006886///intracellular protein transport+++GO:0006896///Golgi to vacuole transport+++GO:0006898///receptor-mediated endocytosis+++GO:0015031///protein transport+++GO:0016192///vesicle-mediated transport
11770	NM_024406.3+++XM_006530048.3	'Fabp4'	4.01541	0.000151	1	1	1	22	24	9	1	18.3333	GO:0005634///nucleus+++GO:0005654///nucleoplasm+++GO:0005737///cytoplasm+++GO:0005829///cytosol	GO:0005324///long-chain fatty acid transporter activity+++GO:0005504///fatty acid binding+++GO:0008289///lipid binding+++GO:0036041///long-chain fatty acid binding+++GO:0051427///hormone receptor binding	GO:0001816///cytokine production+++GO:0006469///negative regulation of protein kinase activity+++GO:0006631///fatty acid metabolic process+++GO:0008284///positive regulation of cell proliferation+++GO:0009617///response to bacterium+++GO:0015909///long-chain fatty acid transport+++GO:0042632///cholesterol homeostasis+++GO:0045892///negative regulation of transcription, DNA-templated+++GO:0050727/…
11796	URS00009B2CC4+++NM_007464.3+++XM_006509828.4+++XM_006509829.4+++XM_006509830.4+++XM_006509831.4+++XM_011242352.3+++XM_011242353.3	'Birc3'	3.31263	2.58e-36	22	32	47	435	398	291	33.6667	374.667	GO:0005634///nucleus+++GO:0005654///nucleoplasm+++GO:0005737///cytoplasm+++GO:0005829///cytosol+++GO:0032991///protein-containing complex+++GO:0045121///membrane raft	GO:0004842///ubiquitin-protein transferase activity+++GO:0005515///protein binding+++GO:0016740///transferase activity+++GO:0043027///cysteine-type endopeptidase inhibitor activity involved in apoptotic process+++GO:0044877///protein-containing complex binding+++GO:0046872///metal ion binding+++GO:0061630///ubiquitin protein ligase activity	GO:0006915///apoptotic process+++GO:0007283///spermatogenesis+++GO:0031398///positive regulation of protein ubiquitination+++GO:0042326///negative regulation of phosphorylation+++GO:0042981///regulation of apoptotic process+++GO:0043154///negative regulation of cysteine-type endopeptidase activity involved in apoptotic process+++GO:0060544///regulation of necroptotic process+++GO:0060546///negati…
11799	URS00009B60BC+++NM_001012273.1+++NM_009689.2	'Birc5'	1.40309	0.00615757	7	21	10	50	33	30	12.6667	37.6667	GO:0000228///nuclear chromosome+++GO:0000775///chromosome, centromeric region+++GO:0000776///kinetochore+++GO:0000777///condensed chromosome kinetochore+++GO:0005623///cell+++GO:0005634///nucleus+++GO:0005694///chromosome+++GO:0005737///cytoplasm+++GO:0005814///centriole+++GO:0005819///spindle+++GO:0005829///cytosol+++GO:0005856///cytoskeleton+++GO:0005874///microtubule+++GO:0005876///spindle mic…	GO:0004869///cysteine-type endopeptidase inhibitor activity+++GO:0005515///protein binding+++GO:0008017///microtubule binding+++GO:0008270///zinc ion binding+++GO:0008536///Ran GTPase binding+++GO:0015631///tubulin binding+++GO:0019899///enzyme binding+++GO:0030414///peptidase inhibitor activity+++GO:0042802///identical protein binding+++GO:0042803///protein homodimerization activity+++GO:0043027…	GO:0000086///G2/M transition of mitotic cell cycle+++GO:0000226///microtubule cytoskeleton organization+++GO:0000281///mitotic cytokinesis+++GO:0006468///protein phosphorylation+++GO:0006915///apoptotic process+++GO:0007049///cell cycle+++GO:0007059///chromosome segregation+++GO:0007094///mitotic spindle assembly checkpoint+++GO:0007346///regulation of mitotic cell cycle+++GO:0009790///embryo dev…
11801	NM_009690.2	'Cd5l'	4.93074	0.000366	1	0	0	11	14	12	0.333333	12.3333	GO:0005576///extracellular region+++GO:0005737///cytoplasm+++GO:0005886///plasma membrane+++GO:0009986///cell surface+++GO:0016020///membrane	GO:0004252///serine-type endopeptidase activity+++GO:0005044///scavenger receptor activity	GO:0002376///immune system process+++GO:0006897///endocytosis+++GO:0006915///apoptotic process+++GO:0006954///inflammatory response+++GO:0030449///regulation of complement activation+++GO:0031638///zymogen activation+++GO:1903661///positive regulation of complement-dependent cytotoxicity
11810	NM_001134391.1+++NM_031159.3+++XM_006505401.3+++XM_011241159.3	'Apobec1'	3.90464	2.26e-65	41	56	39	821	889	595	45.3333	768.333	GO:0005634///nucleus+++GO:0005737///cytoplasm	GO:0003723///RNA binding+++GO:0003729///mRNA binding+++GO:0003824///catalytic activity+++GO:0004126///cytidine deaminase activity+++GO:0004131///cytosine deaminase activity+++GO:0005515///protein binding+++GO:0008047///enzyme activator activity+++GO:0008270///zinc ion binding+++GO:0016787///hydrolase activity+++GO:0019904///protein domain specific binding+++GO:0035925///mRNA 3'-UTR AU-rich region…	GO:0006397///mRNA processing+++GO:0006641///triglyceride metabolic process+++GO:0006970///response to osmotic stress+++GO:0009972///cytidine deamination+++GO:0010043///response to zinc ion+++GO:0010332///response to gamma radiation+++GO:0016554///cytidine to uridine editing+++GO:0016556///mRNA modification+++GO:0032869///cellular response to insulin stimulus+++GO:0042127///regulation of cell prol…
11812	NM_001110009.2+++NM_007469.5	'Apoc1'	2.85307	1.47e-10	8	7	14	108	70	58	9.66667	78.6667	GO:0005576///extracellular region+++GO:0005783///endoplasmic reticulum+++GO:0034361///very-low-density lipoprotein particle+++GO:0034364///high-density lipoprotein particle	GO:0004859///phospholipase inhibitor activity+++GO:0005504///fatty acid binding+++GO:0055102///lipase inhibitor activity	GO:0006641///triglyceride metabolic process+++GO:0006869///lipid transport+++GO:0008203///cholesterol metabolic process+++GO:0010900///negative regulation of phosphatidylcholine catabolic process+++GO:0010916///negative regulation of very-low-density lipoprotein particle clearance+++GO:0032375///negative regulation of cholesterol transport+++GO:0033344///cholesterol efflux+++GO:0033700///phosphol…
11813	NM_001277944.1+++NM_001309795.1	'Apoc2'	8.27216	3.01e-11	0	1	0	139	168	70	0.333333	125.667	GO:0005576///extracellular region+++GO:0005615///extracellular space+++GO:0005829///cytosol+++GO:0034361///very-low-density lipoprotein particle+++GO:0034362///low-density lipoprotein particle+++GO:0034363///intermediate-density lipoprotein particle+++GO:0034364///high-density lipoprotein particle+++GO:0034366///spherical high-density lipoprotein particle+++GO:0042627///chylomicron	GO:0008047///enzyme activator activity+++GO:0008289///lipid binding+++GO:0016004///phospholipase activator activity+++GO:0043274///phospholipase binding+++GO:0055102///lipase inhibitor activity+++GO:0060230///lipoprotein lipase activator activity	GO:0006629///lipid metabolic process+++GO:0006869///lipid transport+++GO:0010518///positive regulation of phospholipase activity+++GO:0010898///positive regulation of triglyceride catabolic process+++GO:0010916///negative regulation of very-low-density lipoprotein particle clearance+++GO:0016042///lipid catabolic process+++GO:0032375///negative regulation of cholesterol transport+++GO:0033344///c…
11815	URS00009B589E+++URS00009B870D+++NM_001301353.1+++NM_001301354.1+++NM_007470.4	'Apod'	2.08975	3.23e-29	2243	2954	2744	16046	13069	9076	2647	12730.3	GO:0005576///extracellular region+++GO:0005615///extracellular space+++GO:0005622///intracellular+++GO:0005737///cytoplasm+++GO:0005783///endoplasmic reticulum+++GO:0022626///cytosolic ribosome+++GO:0030425///dendrite+++GO:0043025///neuronal cell body+++GO:0048471///perinuclear region of cytoplasm	GO:0008289///lipid binding+++GO:0015485///cholesterol binding	GO:0000302///response to reactive oxygen species+++GO:0006006///glucose metabolic process+++GO:0006629///lipid metabolic process+++GO:0006869///lipid transport+++GO:0007420///brain development+++GO:0007568///aging+++GO:0010642///negative regulation of platelet-derived growth factor receptor signaling pathway+++GO:0014012///peripheral nervous system axon regeneration+++GO:0042246///tissue regenera…
11816	NM_001305819.1+++NM_001305843.1+++NM_001305844.1+++NM_009696.4+++XM_030242015.1	'Apoe'	2.31418	1.55e-99	21874	25473	25551	129754	155722	123149	24299.3	136208	GO:0005576///extracellular region+++GO:0005615///extracellular space+++GO:0005623///cell+++GO:0005635///nuclear envelope+++GO:0005737///cytoplasm+++GO:0005764///lysosome+++GO:0005768///endosome+++GO:0005769///early endosome+++GO:0005770///late endosome+++GO:0005783///endoplasmic reticulum+++GO:0005794///Golgi apparatus+++GO:0005829///cytosol+++GO:0005874///microtubule+++GO:0005886///plasma membra…	GO:0001540///amyloid-beta binding+++GO:0005102///signaling receptor binding+++GO:0005319///lipid transporter activity+++GO:0005515///protein binding+++GO:0005543///phospholipid binding+++GO:0008201///heparin binding+++GO:0008289///lipid binding+++GO:0016209///antioxidant activity+++GO:0042802///identical protein binding+++GO:0042803///protein homodimerization activity+++GO:0043395///heparan sulfa…	GO:0001937///negative regulation of endothelial cell proliferation+++GO:0002021///response to dietary excess+++GO:0006629///lipid metabolic process+++GO:0006641///triglyceride metabolic process+++GO:0006707///cholesterol catabolic process+++GO:0006869///lipid transport+++GO:0006874///cellular calcium ion homeostasis+++GO:0006898///receptor-mediated endocytosis+++GO:0006979///response to oxidative…
11829	NM_001308641.1+++NM_001308642.1+++NM_001308643.1+++NM_001308644.1+++NM_001308645.1+++NM_001308646.1+++NM_001308647.2+++NM_001317729.1+++NM_009700.3	'Aqp4'	1.41597	5.36e-43	2622	3344	3014	8541	9431	9006	2993.33	8992.67	GO:0005576///extracellular region+++GO:0005623///cell+++GO:0005737///cytoplasm+++GO:0005768///endosome+++GO:0005886///plasma membrane+++GO:0005887///integral component of plasma membrane+++GO:0005911///cell-cell junction+++GO:0009897///external side of plasma membrane+++GO:0009925///basal plasma membrane+++GO:0010008///endosome membrane+++GO:0016020///membrane+++GO:0016021///integral component of…	GO:0005515///protein binding+++GO:0015250///water channel activity+++GO:0015267///channel activity+++GO:0015288///porin activity+++GO:0042802///identical protein binding	GO:0006833///water transport+++GO:0007605///sensory perception of sound+++GO:0009992///cellular water homeostasis+++GO:0010574///regulation of vascular endothelial growth factor production+++GO:0015670///carbon dioxide transport+++GO:0030104///water homeostasis+++GO:0032691///negative regulation of interleukin-1 beta production+++GO:0032715///negative regulation of interleukin-6 production+++GO:0…
11837	NM_007475.5	'Rplp0'	1.13488	6e-17	2801	3469	3408	9550	7885	6551	3226	7995.33	GO:0005622///intracellular+++GO:0005634///nucleus+++GO:0005737///cytoplasm+++GO:0005783///endoplasmic reticulum+++GO:0005829///cytosol+++GO:0005840///ribosome+++GO:0014069///postsynaptic density+++GO:0016020///membrane+++GO:0022625///cytosolic large ribosomal subunit+++GO:0030425///dendrite+++GO:0036464///cytoplasmic ribonucleoprotein granule+++GO:0045202///synapse+++GO:0098794///postsynapse+++GO…	GO:0003735///structural constituent of ribosome+++GO:0042277///peptide binding+++GO:0070180///large ribosomal subunit rRNA binding	GO:0000027///ribosomal large subunit assembly+++GO:0002181///cytoplasmic translation+++GO:0007595///lactation+++GO:0010269///response to selenium ion+++GO:0042254///ribosome biogenesis+++GO:0071320///cellular response to cAMP+++GO:0071353///cellular response to interleukin-4+++GO:1904401///cellular response to Thyroid stimulating hormone+++GO:1904628///cellular response to phorbol 13-acetate 12-m…
11853	NM_001291859.1+++NM_007484.2	'Rhoc'	1.11543	1.08e-07	131	174	209	496	443	311	171.333	416.667	GO:0005622///intracellular+++GO:0005634///nucleus+++GO:0005737///cytoplasm+++GO:0005829///cytosol+++GO:0005886///plasma membrane+++GO:0005938///cell cortex+++GO:0016020///membrane+++GO:0031410///cytoplasmic vesicle+++GO:0032153///cell division site+++GO:0032154///cleavage furrow+++GO:0032420///stereocilium+++GO:0043005///neuron projection+++GO:0043231///intracellular membrane-bounded organelle	GO:0000166///nucleotide binding+++GO:0003924///GTPase activity+++GO:0005515///protein binding+++GO:0005525///GTP binding+++GO:0019901///protein kinase binding	GO:0000281///mitotic cytokinesis+++GO:0007015///actin filament organization+++GO:0007163///establishment or maintenance of cell polarity+++GO:0007264///small GTPase mediated signal transduction+++GO:0007266///Rho protein signal transduction+++GO:0008360///regulation of cell shape+++GO:0016477///cell migration+++GO:0030334///regulation of cell migration+++GO:0030335///positive regulation of cell m…
11854	NM_001329989.1+++NM_007485.5+++XM_006531644.3	'Rhod'	1.92099	1.13e-05	17	15	29	109	105	46	20.3333	86.6667	GO:0001750///photoreceptor outer segment+++GO:0001917///photoreceptor inner segment+++GO:0005622///intracellular+++GO:0005737///cytoplasm+++GO:0005768///endosome+++GO:0005769///early endosome+++GO:0005794///Golgi apparatus+++GO:0005886///plasma membrane+++GO:0005887///integral component of plasma membrane+++GO:0005911///cell-cell junction+++GO:0005938///cell cortex+++GO:0016020///membrane+++GO:00…	GO:0000166///nucleotide binding+++GO:0003924///GTPase activity+++GO:0004930///G protein-coupled receptor activity+++GO:0005502///11-cis retinal binding+++GO:0005515///protein binding+++GO:0005525///GTP binding+++GO:0008020///G protein-coupled photoreceptor activity+++GO:0009881///photoreceptor activity+++GO:0016918///retinal binding+++GO:0019901///protein kinase binding+++GO:0030507///spectrin bi…	GO:0006468///protein phosphorylation+++GO:0006605///protein targeting+++GO:0007015///actin filament organization+++GO:0007163///establishment or maintenance of cell polarity+++GO:0007165///signal transduction+++GO:0007186///G protein-coupled receptor signaling pathway+++GO:0007264///small GTPase mediated signal transduction+++GO:0007266///Rho protein signal transduction+++GO:0007601///visual perc…
11857	URS00009B7159+++URS00009C22C4+++NM_001301301.1+++NM_001301303.1+++NM_001301305.1+++NM_001301308.1+++NM_001301309.1+++NM_007486.5+++XM_006505404.4+++XM_030255116.1+++XM_030255117.1+++XM_030255118.1	'Arhgdib'	2.92967	1.74e-50	141	221	168	1719	1664	1172	176.667	1518.33	GO:0005737///cytoplasm+++GO:0005829///cytosol+++GO:0016020///membrane	GO:0003924///GTPase activity+++GO:0005094///Rho GDP-dissociation inhibitor activity+++GO:0005096///GTPase activator activity+++GO:0048365///Rac GTPase binding	GO:0007266///Rho protein signal transduction+++GO:0035023///regulation of Rho protein signal transduction+++GO:0043547///positive regulation of GTPase activity+++GO:0050790///regulation of catalytic activity+++GO:0071461///cellular response to redox state+++GO:1901164///negative regulation of trophoblast cell migration+++GO:2000249///regulation of actin cytoskeleton reorganization
11867	NM_023142.2	'Arpc1b'	2.81799	1.77e-57	199	289	261	2226	2198	1524	249.667	1982.67	GO:0005634///nucleus+++GO:0005737///cytoplasm+++GO:0005856///cytoskeleton+++GO:0005885///Arp2/3 protein complex+++GO:0015629///actin cytoskeleton+++GO:0036284///tubulobulbar complex	GO:0003779///actin binding+++GO:0005200///structural constituent of cytoskeleton+++GO:0044877///protein-containing complex binding+++GO:0051015///actin filament binding	GO:0030833///regulation of actin filament polymerization+++GO:0032355///response to estradiol+++GO:0034314///Arp2/3 complex-mediated actin nucleation+++GO:0043627///response to estrogen
11872	URS00009C3FDE+++NM_019915.3+++XM_006507256.3+++XM_017321951.2	'Art2b'	5.79534	3.25e-15	0	2	3	117	125	70	1.66667	104	GO:0005886///plasma membrane+++GO:0016020///membrane+++GO:0019897///extrinsic component of plasma membrane+++GO:0031225///anchored component of membrane+++GO:0031362///anchored component of external side of plasma membrane+++GO:0046658///anchored component of plasma membrane	GO:0003950///NAD+ ADP-ribosyltransferase activity+++GO:0003956///NAD(P)+-protein-arginine ADP-ribosyltransferase activity+++GO:0016740///transferase activity+++GO:0016757///transferase activity, transferring glycosyl groups+++GO:0016787///hydrolase activity+++GO:0016798///hydrolase activity, acting on glycosyl bonds+++GO:0061810///NAD glycohydrolase activity	GO:0006471///protein ADP-ribosylation+++GO:0018120///peptidyl-arginine ADP-ribosylation+++GO:0019677///NAD catabolic process
11886	URS00009BC112+++URS00009BC5A2+++NM_019734.3+++XM_017312527.2+++XM_017312528.2+++XM_017312530.2+++XM_017312531.2+++XM_017312532.2+++XM_017312533.1+++XM_017312534.1+++XM_017312535.1+++XM_017312536.1+++XM_030243253.1+++XM_030243254.1+++XM_030243255.1+++XM_030243256.1	'Asah1'	1.36285	3.22e-32	773.95	983.71	1011.76	2817.78	2887.98	2302.03	923.14	2669.26	GO:0005576///extracellular region+++GO:0005615///extracellular space+++GO:0005634///nucleus+++GO:0005764///lysosome	GO:0003714///transcription corepressor activity+++GO:0016787///hydrolase activity+++GO:0016810///hydrolase activity, acting on carbon-nitrogen (but not peptide) bonds+++GO:0016811///hydrolase activity, acting on carbon-nitrogen (but not peptide) bonds, in linear amides+++GO:0016922///nuclear receptor binding+++GO:0017040///N-acylsphingosine amidohydrolase activity+++GO:0102121///ceramidase activi…	GO:0006629///lipid metabolic process+++GO:0006665///sphingolipid metabolic process+++GO:0010033///response to organic substance+++GO:0030216///keratinocyte differentiation+++GO:0030324///lung development+++GO:0046512///sphingosine biosynthetic process+++GO:0046513///ceramide biosynthetic process+++GO:0046514///ceramide catabolic process+++GO:0050810///regulation of steroid biosynthetic process+++…
11890	NM_001313925.1+++NM_001313926.1+++NM_001313927.1+++NM_007493.3	'Asgr2'	3.4954	0.0137263	0	0	2	10	11	4	0.666667	8.33333	GO:0016020///membrane+++GO:0016021///integral component of membrane+++GO:0044322///endoplasmic reticulum quality control compartment+++GO:0048471///perinuclear region of cytoplasm	GO:0030246///carbohydrate binding	GO:0006897///endocytosis+++GO:0009100///glycoprotein metabolic process+++GO:0030282///bone mineralization+++GO:0031647///regulation of protein stability+++GO:0055088///lipid homeostasis
11891	URS00009ACEF0+++URS00009BA972+++URS00009C5E4E+++NM_001301230.1+++NM_001301232.1+++NM_023635.6+++XM_006510780.4	'Rab27a'	1.04337	1.56e-08	125	168	136	387	329	283	143	333	GO:0001750///photoreceptor outer segment+++GO:0005622///intracellular+++GO:0005623///cell+++GO:0005764///lysosome+++GO:0005768///endosome+++GO:0005770///late endosome+++GO:0005794///Golgi apparatus+++GO:0012505///endomembrane system+++GO:0016020///membrane+++GO:0016324///apical plasma membrane+++GO:0030141///secretory granule+++GO:0030425///dendrite+++GO:0030667///secretory granule membrane+++GO:…	GO:0000166///nucleotide binding+++GO:0003924///GTPase activity+++GO:0005515///protein binding+++GO:0005525///GTP binding+++GO:0016787///hydrolase activity+++GO:0019003///GDP binding+++GO:0019904///protein domain specific binding+++GO:0031489///myosin V binding	GO:0006605///protein targeting+++GO:0006886///intracellular protein transport+++GO:0006887///exocytosis+++GO:0007596///blood coagulation+++GO:0010628///positive regulation of gene expression+++GO:0016192///vesicle-mediated transport+++GO:0019882///antigen processing and presentation+++GO:0030318///melanocyte differentiation+++GO:0032400///melanosome localization+++GO:0032402///melanosome transpor…
11898	NM_007494.3	'Ass1'	1.12884	3.39e-23	414	561	530	1336	1198	1168	501.667	1234	GO:0005634///nucleus+++GO:0005737///cytoplasm+++GO:0005739///mitochondrion+++GO:0005741///mitochondrial outer membrane+++GO:0005764///lysosome+++GO:0005783///endoplasmic reticulum+++GO:0005829///cytosol+++GO:0043005///neuron projection+++GO:0043025///neuronal cell body+++GO:0043204///perikaryon+++GO:0043209///myelin sheath+++GO:0070852///cell body fiber	GO:0000166///nucleotide binding+++GO:0004055///argininosuccinate synthase activity+++GO:0005515///protein binding+++GO:0005524///ATP binding+++GO:0015643///toxic substance binding+++GO:0016597///amino acid binding+++GO:0016874///ligase activity+++GO:0042802///identical protein binding	GO:0000050///urea cycle+++GO:0000052///citrulline metabolic process+++GO:0000053///argininosuccinate metabolic process+++GO:0001822///kidney development+++GO:0001889///liver development+++GO:0006526///arginine biosynthetic process+++GO:0006531///aspartate metabolic process+++GO:0006953///acute-phase response+++GO:0007494///midgut development+++GO:0007568///aging+++GO:0007584///response to nutrien…
11906	URS0000781991+++URS00009AEF9C+++URS00009AF206+++URS00009AF7A9+++URS00009AFBF0+++URS00009AFC5D+++URS00009B0323+++URS00009B0B97+++URS00009B1AB4+++URS00009B265A+++URS00009B31B1+++URS00009B3BEA+++URS00009B417B+++URS00009B4429+++URS00009B6B36+++URS00009B748D+++URS00009B7859+++URS00009B8188+++URS00009B91EE+++URS00009B9B0B+++URS00009BA9EE+++URS00009BB5FD+++URS00009BD1F2+++URS00009BD8D2+++URS00009BEBA8++…	'Zfhx3'	1.62221	1.1e-06	79	75	96	461	201	211	83.3333	291	GO:0005634///nucleus+++GO:0005667///transcription factor complex+++GO:0005737///cytoplasm+++GO:0005739///mitochondrion+++GO:0016020///membrane+++GO:0016021///integral component of membrane+++GO:0016604///nuclear body	GO:0000976///transcription regulatory region sequence-specific DNA binding+++GO:0000978///RNA polymerase II proximal promoter sequence-specific DNA binding+++GO:0001227///DNA-binding transcription repressor activity, RNA polymerase II-specific+++GO:0003676///nucleic acid binding+++GO:0003677///DNA binding+++GO:0008270///zinc ion binding+++GO:0019899///enzyme binding+++GO:0043565///sequence-specif…	GO:0000122///negative regulation of transcription by RNA polymerase II+++GO:0006355///regulation of transcription, DNA-templated+++GO:0007050///cell cycle arrest+++GO:0007420///brain development+++GO:0007517///muscle organ development+++GO:0032922///circadian regulation of gene expression+++GO:0045662///negative regulation of myoblast differentiation+++GO:0045663///positive regulation of myoblast…
11910	NM_007498.3	'Atf3'	3.53938	3.76e-34	13	21	16	220	249	186	16.6667	218.333	GO:0005634///nucleus+++GO:0005654///nucleoplasm+++GO:0005730///nucleolus+++GO:1990622///CHOP-ATF3 complex	GO:0000976///transcription regulatory region sequence-specific DNA binding+++GO:0000977///RNA polymerase II regulatory region sequence-specific DNA binding+++GO:0000978///RNA polymerase II proximal promoter sequence-specific DNA binding+++GO:0000981///DNA-binding transcription factor activity, RNA polymerase II-specific+++GO:0001227///DNA-binding transcription repressor activity, RNA polymerase I…	GO:0000122///negative regulation of transcription by RNA polymerase II+++GO:0006094///gluconeogenesis+++GO:0006355///regulation of transcription, DNA-templated+++GO:0006357///regulation of transcription by RNA polymerase II+++GO:0008284///positive regulation of cell proliferation+++GO:0010628///positive regulation of gene expression+++GO:0030968///endoplasmic reticulum unfolded protein response++…
11922	NM_009717.2	'Neurod6'	-1.13738	6.76e-11	3571	4166	4232	1536	2276	2296	3989.67	2036	GO:0005634///nucleus	GO:0000978///RNA polymerase II proximal promoter sequence-specific DNA binding+++GO:0001228///DNA-binding transcription activator activity, RNA polymerase II-specific+++GO:0003677///DNA binding+++GO:0046983///protein dimerization activity	GO:0006355///regulation of transcription, DNA-templated+++GO:0007275///multicellular organism development+++GO:0007399///nervous system development+++GO:0021542///dentate gyrus development+++GO:0030154///cell differentiation+++GO:0045944///positive regulation of transcription by RNA polymerase II
11924	NM_009718.3+++XM_030252394.1	'Neurog2'	-1.78353	0.00386563	19	15	21	3	8	7	18.3333	6	GO:0005634///nucleus	GO:0003677///DNA binding+++GO:0005515///protein binding+++GO:0043565///sequence-specific DNA binding+++GO:0046983///protein dimerization activity+++GO:0070888///E-box binding	GO:0001764///neuron migration+++GO:0006355///regulation of transcription, DNA-templated+++GO:0007275///multicellular organism development+++GO:0007399///nervous system development+++GO:0007411///axon guidance+++GO:0021954///central nervous system neuron development+++GO:0022008///neurogenesis+++GO:0030154///cell differentiation+++GO:0030182///neuron differentiation+++GO:0030900///forebrain develo…
11974	NM_025272.2	'Atp6v0e'	1.37467	4.08e-09	247	272	368	1120	894	576	295.667	863.333	GO:0016020///membrane+++GO:0016021///integral component of membrane+++GO:0033179///proton-transporting V-type ATPase, V0 domain	GO:0015078///proton transmembrane transporter activity+++GO:0016787///hydrolase activity+++GO:0046961///proton-transporting ATPase activity, rotational mechanism	GO:0006811///ion transport+++GO:0055085///transmembrane transport+++GO:1902600///proton transmembrane transport
11988	URS00009B4022+++URS00009B8487+++NM_001044740.2+++NM_007514.3+++XM_006509250.4+++XM_006509251.4+++XM_006509252.4+++XM_006509253.4	'Slc7a2'	1.12219	2.85e-28	587	596	666	1465	1503	1569	616.333	1512.33	GO:0005886///plasma membrane+++GO:0016020///membrane+++GO:0016021///integral component of membrane+++GO:0030054///cell junction	GO:0000064///L-ornithine transmembrane transporter activity+++GO:0005289///high-affinity arginine transmembrane transporter activity+++GO:0005292///high-affinity lysine transmembrane transporter activity+++GO:0015171///amino acid transmembrane transporter activity+++GO:0015181///arginine transmembrane transporter activity+++GO:0015189///L-lysine transmembrane transporter activity+++GO:0022857///t…	GO:0002537///nitric oxide production involved in inflammatory response+++GO:0006809///nitric oxide biosynthetic process+++GO:0006865///amino acid transport+++GO:0015809///arginine transport+++GO:0042116///macrophage activation+++GO:0043030///regulation of macrophage activation+++GO:0050727///regulation of inflammatory response+++GO:0055085///transmembrane transport+++GO:0097638///L-arginine impor…
12010	NM_009735.3	'B2m'	3.70014	1.24e-13	1600	4783	2326	50486	46073	30256	2903	42271.7	GO:0005576///extracellular region+++GO:0005615///extracellular space+++GO:0005794///Golgi apparatus+++GO:0005829///cytosol+++GO:0005886///plasma membrane+++GO:0009897///external side of plasma membrane+++GO:0030670///phagocytic vesicle membrane+++GO:0042612///MHC class I protein complex+++GO:0042824///MHC class I peptide loading complex+++GO:1990712///HFE-transferrin receptor complex	GO:0005515///protein binding+++GO:0042802///identical protein binding+++GO:0042803///protein homodimerization activity	GO:0001916///positive regulation of T cell mediated cytotoxicity+++GO:0002237///response to molecule of bacterial origin+++GO:0002376///immune system process+++GO:0002474///antigen processing and presentation of peptide antigen via MHC class I+++GO:0002481///antigen processing and presentation of exogenous protein antigen via MHC class Ib, TAP-dependent+++GO:0002726///positive regulation of T cel…
12013	URS00009C0BB7+++URS00009C206E+++NM_007520.2+++XM_006522879.3+++XM_030248939.1	'Bach1'	1.29367	6.38e-24	205	192	218	581	569	553	205	567.667	GO:0005634///nucleus	GO:0000978///RNA polymerase II proximal promoter sequence-specific DNA binding+++GO:0001227///DNA-binding transcription repressor activity, RNA polymerase II-specific+++GO:0001228///DNA-binding transcription activator activity, RNA polymerase II-specific+++GO:0003677///DNA binding+++GO:0003700///DNA-binding transcription factor activity+++GO:0005515///protein binding	GO:0000083///regulation of transcription involved in G1/S transition of mitotic cell cycle+++GO:0000117///regulation of transcription involved in G2/M transition of mitotic cell cycle+++GO:0000122///negative regulation of transcription by RNA polymerase II+++GO:0006281///DNA repair+++GO:0006355///regulation of transcription, DNA-templated+++GO:0006357///regulation of transcription by RNA polymera…
12018	NR_149749.1+++NM_007523.3	'Bak1'	1.33717	1.28e-20	234	272	282	809	818	619	262.667	748.667	GO:0005622///intracellular+++GO:0005623///cell+++GO:0005739///mitochondrion+++GO:0005741///mitochondrial outer membrane+++GO:0005783///endoplasmic reticulum+++GO:0005829///cytosol+++GO:0016020///membrane+++GO:0016021///integral component of membrane+++GO:0031307///integral component of mitochondrial outer membrane+++GO:0031966///mitochondrial membrane+++GO:0046930///pore complex+++GO:0097136///Bc…	GO:0005515///protein binding+++GO:0031072///heat shock protein binding+++GO:0042802///identical protein binding+++GO:0042803///protein homodimerization activity+++GO:0044325///ion channel binding+++GO:0044877///protein-containing complex binding+++GO:0046872///metal ion binding+++GO:0046982///protein heterodimerization activity+++GO:0051087///chaperone binding+++GO:0051400///BH domain binding	GO:0001776///leukocyte homeostasis+++GO:0001782///B cell homeostasis+++GO:0001783///B cell apoptotic process+++GO:0001836///release of cytochrome c from mitochondria+++GO:0001974///blood vessel remodeling+++GO:0002262///myeloid cell homeostasis+++GO:0002352///B cell negative selection+++GO:0006915///apoptotic process+++GO:0006919///activation of cysteine-type endopeptidase activity involved in ap…
12043	URS0000765654+++URS0000777DCE+++URS00009AD1D6+++URS00009B3088+++URS00009B4880+++URS00009BAB48+++URS00009C4D7D+++URS00009C5B4F+++NM_009741.5+++NM_177410.3	'Bcl2'	1.20879	1.71e-26	220	259	258	671	638	611	245.667	640	GO:0005622///intracellular+++GO:0005623///cell+++GO:0005634///nucleus+++GO:0005654///nucleoplasm+++GO:0005737///cytoplasm+++GO:0005739///mitochondrion+++GO:0005741///mitochondrial outer membrane+++GO:0005783///endoplasmic reticulum+++GO:0005789///endoplasmic reticulum membrane+++GO:0005829///cytosol+++GO:0016020///membrane+++GO:0016021///integral component of membrane+++GO:0030061///mitochondrial…	GO:0002020///protease binding+++GO:0005515///protein binding+++GO:0008134///transcription factor binding+++GO:0015267///channel activity+++GO:0016248///channel inhibitor activity+++GO:0019903///protein phosphatase binding+++GO:0031625///ubiquitin protein ligase binding+++GO:0042802///identical protein binding+++GO:0042803///protein homodimerization activity+++GO:0043565///sequence-specific DNA bi…	GO:0000209///protein polyubiquitination+++GO:0000902///cell morphogenesis+++GO:0001101///response to acid chemical+++GO:0001503///ossification+++GO:0001541///ovarian follicle development+++GO:0001656///metanephros development+++GO:0001657///ureteric bud development+++GO:0001658///branching involved in ureteric bud morphogenesis+++GO:0001662///behavioral fear response+++GO:0001776///leukocyte home…
12044	NM_009742.3	'Bcl2a1a'	3.86898	1.08e-07	0	10.67	3.6	85.67	91.38	36.13	4.75667	71.06	GO:0005737///cytoplasm+++GO:0005741///mitochondrial outer membrane	GO:0005515///protein binding+++GO:0042803///protein homodimerization activity+++GO:0044877///protein-containing complex binding+++GO:0046982///protein heterodimerization activity+++GO:0051400///BH domain binding	GO:0001782///B cell homeostasis+++GO:0002903///negative regulation of B cell apoptotic process+++GO:0006915///apoptotic process+++GO:0008630///intrinsic apoptotic signaling pathway in response to DNA damage+++GO:0042981///regulation of apoptotic process+++GO:0043066///negative regulation of apoptotic process+++GO:0097192///extrinsic apoptotic signaling pathway in absence of ligand
12045	NM_007534.3	'Bcl2a1b'	4.69727	1.65e-35	5.73	16	10	364.44	330.06	211.05	10.5767	301.85	GO:0005741///mitochondrial outer membrane	GO:0042803///protein homodimerization activity+++GO:0044877///protein-containing complex binding+++GO:0046982///protein heterodimerization activity+++GO:0051400///BH domain binding	GO:0008630///intrinsic apoptotic signaling pathway in response to DNA damage+++GO:0042981///regulation of apoptotic process+++GO:0043066///negative regulation of apoptotic process+++GO:0097192///extrinsic apoptotic signaling pathway in absence of ligand
12046	NM_007535.2	'Bcl2a1c'	2.89478	0.016436	0	2	1	12	8	5	1	8.33333	GO:0005741///mitochondrial outer membrane	GO:0042803///protein homodimerization activity+++GO:0046982///protein heterodimerization activity	GO:0008630///intrinsic apoptotic signaling pathway in response to DNA damage+++GO:0042981///regulation of apoptotic process+++GO:0043066///negative regulation of apoptotic process+++GO:0097192///extrinsic apoptotic signaling pathway in absence of ligand
12047	URS000078193E+++NM_007536.2	'Bcl2a1d'	4.39913	2.12e-11	2.27	5.33	2.4	87.88	90.56	38.81	3.33333	72.4167	GO:0005741///mitochondrial outer membrane	GO:0042803///protein homodimerization activity+++GO:0043027///cysteine-type endopeptidase inhibitor activity involved in apoptotic process+++GO:0044877///protein-containing complex binding+++GO:0046982///protein heterodimerization activity+++GO:0051400///BH domain binding	GO:0008630///intrinsic apoptotic signaling pathway in response to DNA damage+++GO:0030217///T cell differentiation+++GO:0042981///regulation of apoptotic process+++GO:0043066///negative regulation of apoptotic process+++GO:0043154///negative regulation of cysteine-type endopeptidase activity involved in apoptotic process+++GO:0050852///T cell receptor signaling pathway+++GO:0097192///extrinsic ap…
12051	URS00009AF40E+++URS00009B3353+++URS00009BF3E7+++NM_033601.3+++XM_006539487.4	'Bcl3'	4.39696	1.55e-33	8	19	8	316	314	203	11.6667	277.667	GO:0005634///nucleus+++GO:0005654///nucleoplasm+++GO:0005737///cytoplasm+++GO:0005829///cytosol+++GO:0005886///plasma membrane+++GO:0030496///midbody+++GO:0032991///protein-containing complex+++GO:0032996///Bcl3-Bcl10 complex+++GO:0033257///Bcl3/NF-kappaB2 complex+++GO:0043231///intracellular membrane-bounded organelle+++GO:0048471///perinuclear region of cytoplasm	GO:0000978///RNA polymerase II proximal promoter sequence-specific DNA binding+++GO:0003700///DNA-binding transcription factor activity+++GO:0005515///protein binding+++GO:0008134///transcription factor binding	GO:0002268///follicular dendritic cell differentiation+++GO:0002315///marginal zone B cell differentiation+++GO:0002455///humoral immune response mediated by circulating immunoglobulin+++GO:0002467///germinal center formation+++GO:0006351///transcription, DNA-templated+++GO:0006974///cellular response to DNA damage stimulus+++GO:0007249///I-kappaB kinase/NF-kappaB signaling+++GO:0009615///respons…
12064	URS00009B636B+++URS0000AA122A+++NM_001048139.1+++NM_001048141.1+++NM_001048142.1+++NM_001285416.1+++NM_001285417.1+++NM_001285418.1+++NM_001285419.1+++NM_001285420.1+++NM_001285421.1+++NM_001285422.1+++NM_001316310.1+++NM_007540.4	'Bdnf'	-1.04211	1.54e-08	613	636	759	292	359	443	669.333	364.667	GO:0005576///extracellular region+++GO:0005615///extracellular space+++GO:0005737///cytoplasm+++GO:0005739///mitochondrion+++GO:0005788///endoplasmic reticulum lumen+++GO:0008021///synaptic vesicle+++GO:0016607///nuclear speck+++GO:0030061///mitochondrial crista+++GO:0030141///secretory granule+++GO:0030424///axon+++GO:0030425///dendrite+++GO:0031410///cytoplasmic vesicle+++GO:0043025///neuronal …	GO:0005102///signaling receptor binding+++GO:0005163///nerve growth factor receptor binding+++GO:0005169///neurotrophin TRKB receptor binding+++GO:0005515///protein binding+++GO:0008083///growth factor activity	GO:0001657///ureteric bud development+++GO:0001662///behavioral fear response+++GO:0006120///mitochondrial electron transport, NADH to ubiquinone+++GO:0007165///signal transduction+++GO:0007169///transmembrane receptor protein tyrosine kinase signaling pathway+++GO:0007214///gamma-aminobutyric acid signaling pathway+++GO:0007399///nervous system development+++GO:0007406///negative regulation of n…
12111	NM_007542.5+++XM_006527758.4	'Bgn'	1.49204	1e-23	391	451	469	1638	1415	1112	437	1388.33	GO:0005576///extracellular region+++GO:0005615///extracellular space+++GO:0005622///intracellular+++GO:0009986///cell surface+++GO:0030133///transport vesicle+++GO:0031012///extracellular matrix+++GO:0042383///sarcolemma+++GO:0062023///collagen-containing extracellular matrix	GO:0005539///glycosaminoglycan binding+++GO:0030021///extracellular matrix structural constituent conferring compression resistance+++GO:0050840///extracellular matrix binding	GO:0001974///blood vessel remodeling+++GO:0019800///peptide cross-linking via chondroitin 4-sulfate glycosaminoglycan+++GO:0060348///bone development+++GO:0061975///articular cartilage development
12123	NM_007545.2	'Hrk'	-1.14792	0.000308	821	852	824	227	410	628	832.333	421.667	GO:0005739///mitochondrion+++GO:0016020///membrane+++GO:0016021///integral component of membrane		GO:0006915///apoptotic process+++GO:0031334///positive regulation of protein complex assembly+++GO:0042981///regulation of apoptotic process+++GO:0043065///positive regulation of apoptotic process+++GO:0043525///positive regulation of neuron apoptotic process+++GO:0051365///cellular response to potassium ion starvation+++GO:0090200///positive regulation of release of cytochrome c from mitochondria
12125	URS00009B6380+++URS00009BA066+++NM_001284410.2+++NM_001291016.1+++NM_009754.3+++NM_207680.2+++NM_207681.2+++XM_006498614.3+++XM_006498615.3+++XM_006498616.3+++XM_006498617.3	'Bcl2l11'	1.5031	3.18e-14	99	98	87	358	292	264	94.6667	304.667	GO:0005737///cytoplasm+++GO:0005739///mitochondrion+++GO:0005829///cytosol+++GO:0005874///microtubule+++GO:0016020///membrane+++GO:0019898///extrinsic component of membrane+++GO:0043231///intracellular membrane-bounded organelle+++GO:0097136///Bcl-2 family protein complex+++GO:0097140///BIM-BCL-xl complex+++GO:0097141///BIM-BCL-2 complex	GO:0005515///protein binding+++GO:0008017///microtubule binding+++GO:0019901///protein kinase binding+++GO:0070840///dynein complex binding	GO:0001701///in utero embryonic development+++GO:0001776///leukocyte homeostasis+++GO:0001782///B cell homeostasis+++GO:0001783///B cell apoptotic process+++GO:0001822///kidney development+++GO:0002260///lymphocyte homeostasis+++GO:0002262///myeloid cell homeostasis+++GO:0006915///apoptotic process+++GO:0006919///activation of cysteine-type endopeptidase activity involved in apoptotic process+++G…
12142	NM_007548.4+++XM_006512502.4+++XM_006512503.3+++XM_006512504.3+++XM_006512505.2+++XM_011243109.2	'Prdm1'	3.73793	7.66e-22	7	13	20	278	154	165	13.3333	199	GO:0005634///nucleus+++GO:0005737///cytoplasm	GO:0000977///RNA polymerase II regulatory region sequence-specific DNA binding+++GO:0000978///RNA polymerase II proximal promoter sequence-specific DNA binding+++GO:0001227///DNA-binding transcription repressor activity, RNA polymerase II-specific+++GO:0003676///nucleic acid binding+++GO:0003677///DNA binding+++GO:0003700///DNA-binding transcription factor activity+++GO:0005515///protein binding+…	GO:0000122///negative regulation of transcription by RNA polymerase II+++GO:0001701///in utero embryonic development+++GO:0001763///morphogenesis of a branching structure+++GO:0001892///embryonic placenta development+++GO:0001893///maternal placenta development+++GO:0002250///adaptive immune response+++GO:0002376///immune system process+++GO:0003170///heart valve development+++GO:0003279///cardia…
12143	URS00009B0D72+++URS00009B6405+++NM_007549.2	'Blk'	3.58623	0.0108194	0	1	1	16	8	3	0.666667	9	GO:0005829///cytosol+++GO:0005886///plasma membrane+++GO:0016020///membrane+++GO:0031234///extrinsic component of cytoplasmic side of plasma membrane	GO:0000166///nucleotide binding+++GO:0004672///protein kinase activity+++GO:0004713///protein tyrosine kinase activity+++GO:0004715///non-membrane spanning protein tyrosine kinase activity+++GO:0005102///signaling receptor binding+++GO:0005515///protein binding+++GO:0005524///ATP binding+++GO:0016301///kinase activity+++GO:0016740///transferase activity	GO:0006468///protein phosphorylation+++GO:0007169///transmembrane receptor protein tyrosine kinase signaling pathway+++GO:0016310///phosphorylation+++GO:0018108///peptidyl-tyrosine phosphorylation+++GO:0030154///cell differentiation+++GO:0032024///positive regulation of insulin secretion+++GO:0038083///peptidyl-tyrosine autophosphorylation+++GO:0042127///regulation of cell proliferation+++GO:0050…
12145	NM_007551.3	'Cxcr5'	6.17196	2.22e-06	0	0	1	41	28	19	0.333333	29.3333	GO:0005623///cell+++GO:0005886///plasma membrane+++GO:0009897///external side of plasma membrane+++GO:0016020///membrane+++GO:0016021///integral component of membrane	GO:0004930///G protein-coupled receptor activity+++GO:0016493///C-C chemokine receptor activity+++GO:0016494///C-X-C chemokine receptor activity+++GO:0019956///chemokine binding+++GO:0019957///C-C chemokine binding	GO:0006935///chemotaxis+++GO:0006955///immune response+++GO:0007165///signal transduction+++GO:0007186///G protein-coupled receptor signaling pathway+++GO:0007204///positive regulation of cytosolic calcium ion concentration+++GO:0019722///calcium-mediated signaling+++GO:0030595///leukocyte chemotaxis+++GO:0032467///positive regulation of cytokinesis+++GO:0042113///B cell activation+++GO:0048535//…
12182	URS00009B74FD+++NM_009763.3+++XM_006503706.3	'Bst1'	3.67717	1.07e-10	3	6	4	84	65	39	4.33333	62.6667	GO:0001931///uropod+++GO:0005886///plasma membrane+++GO:0016020///membrane+++GO:0019898///extrinsic component of membrane+++GO:0031225///anchored component of membrane	GO:0003953///NAD+ nucleosidase activity+++GO:0016740///transferase activity+++GO:0016787///hydrolase activity+++GO:0016849///phosphorus-oxygen lyase activity+++GO:0050135///NAD(P)+ nucleosidase activity+++GO:0061809///NAD+ nucleotidase, cyclic ADP-ribose generating+++GO:0061811///ADP-ribosyl cyclase activity+++GO:0061812///cyclic ADP-ribose hydrolase	GO:0001952///regulation of cell-matrix adhesion+++GO:0008284///positive regulation of cell proliferation+++GO:0030890///positive regulation of B cell proliferation+++GO:0032956///regulation of actin cytoskeleton organization+++GO:0050727///regulation of inflammatory response+++GO:0050730///regulation of peptidyl-tyrosine phosphorylation+++GO:0050848///regulation of calcium-mediated signaling+++GO…
12192	URS00009B4CA5+++URS00009C2A3D+++NM_007564.5	'Zfp36l1'	1.32566	7.94e-21	640	729	781	2303	2173	1607	716.667	2027.67	GO:0000126///transcription factor TFIIIB complex+++GO:0000932///P-body+++GO:0005634///nucleus+++GO:0005737///cytoplasm+++GO:0005829///cytosol+++GO:1990904///ribonucleoprotein complex	GO:0001006///RNA polymerase III type 3 promoter sequence-specific DNA binding+++GO:0003677///DNA binding+++GO:0003723///RNA binding+++GO:0003729///mRNA binding+++GO:0005515///protein binding+++GO:0008134///transcription factor binding+++GO:0017025///TBP-class protein binding+++GO:0035925///mRNA 3'-UTR AU-rich region binding+++GO:0046872///metal ion binding+++GO:0071889///14-3-3 protein binding	GO:0000165///MAPK cascade+++GO:0000288///nuclear-transcribed mRNA catabolic process, deadenylation-dependent decay+++GO:0001570///vasculogenesis+++GO:0003342///proepicardium development+++GO:0006352///DNA-templated transcription, initiation+++GO:0006355///regulation of transcription, DNA-templated+++GO:0006397///mRNA processing+++GO:0006402///mRNA catabolic process+++GO:0006417///regulation of tr…
12193	NM_001001806.2	'Zfp36l2'	1.41501	1.84e-26	487	574	521	1776	1658	1338	527.333	1590.67	GO:0000126///transcription factor TFIIIB complex+++GO:0005634///nucleus+++GO:0005737///cytoplasm	GO:0001006///RNA polymerase III type 3 promoter sequence-specific DNA binding+++GO:0001032///RNA polymerase III type 3 promoter DNA binding+++GO:0003677///DNA binding+++GO:0003723///RNA binding+++GO:0008134///transcription factor binding+++GO:0035925///mRNA 3'-UTR AU-rich region binding+++GO:0046872///metal ion binding	GO:0000165///MAPK cascade+++GO:0000288///nuclear-transcribed mRNA catabolic process, deadenylation-dependent decay+++GO:0006352///DNA-templated transcription, initiation+++GO:0006355///regulation of transcription, DNA-templated+++GO:0006359///regulation of transcription by RNA polymerase III+++GO:0006402///mRNA catabolic process+++GO:0007275///multicellular organism development+++GO:0009611///res…
12217	URS00009B860B+++URS00009BA071+++URS00009BA1D2+++NM_007567.2+++XM_006511634.4	'Bsn'	-1.0902	1.95e-05	8167	7867	8112	2617	4507	5644	8048.67	4256	GO:0005737///cytoplasm+++GO:0005798///Golgi-associated vesicle+++GO:0005802///trans-Golgi network+++GO:0005856///cytoskeleton+++GO:0008021///synaptic vesicle+++GO:0009986///cell surface+++GO:0014069///postsynaptic density+++GO:0016020///membrane+++GO:0016021///integral component of membrane+++GO:0019898///extrinsic component of membrane+++GO:0030054///cell junction+++GO:0030424///axon+++GO:003042…	GO:0001222///transcription corepressor binding+++GO:0005515///protein binding+++GO:0045503///dynein light chain binding+++GO:0046872///metal ion binding+++GO:0098882///structural constituent of presynaptic active zone	GO:0007416///synapse assembly+++GO:0008088///axo-dendritic transport+++GO:0008090///retrograde axonal transport+++GO:0035418///protein localization to synapse+++GO:0048790///maintenance of presynaptic active zone structure+++GO:0050808///synapse organization+++GO:0098693///regulation of synaptic vesicle cycle+++GO:0099526///presynapse to nucleus signaling pathway+++GO:1904071///presynaptic active…
12226	URS00009B0661+++NM_007569.2	'Btg1'	1.00824	4.99e-17	595	677	707	1668	1561	1264	659.667	1497.67	GO:0005634///nucleus+++GO:0005737///cytoplasm	GO:0005515///protein binding+++GO:0019899///enzyme binding	GO:0006479///protein methylation+++GO:0008285///negative regulation of cell proliferation+++GO:0043085///positive regulation of catalytic activity+++GO:0045603///positive regulation of endothelial cell differentiation+++GO:0045663///positive regulation of myoblast differentiation+++GO:0045766///positive regulation of angiogenesis+++GO:0045930///negative regulation of mitotic cell cycle+++GO:20002…
12229	URS00009C4A43+++NM_013482.2+++XM_006528483.4+++XM_006528484.4+++XM_006528485.4	'Btk'	3.39344	5.33e-24	9	31	17	232	246	193	19	223.667	GO:0005634///nucleus+++GO:0005737///cytoplasm+++GO:0005829///cytosol+++GO:0005886///plasma membrane+++GO:0016020///membrane+++GO:0031410///cytoplasmic vesicle+++GO:0042629///mast cell granule+++GO:0045121///membrane raft+++GO:0048471///perinuclear region of cytoplasm	GO:0000166///nucleotide binding+++GO:0004672///protein kinase activity+++GO:0004713///protein tyrosine kinase activity+++GO:0004715///non-membrane spanning protein tyrosine kinase activity+++GO:0005515///protein binding+++GO:0005524///ATP binding+++GO:0005547///phosphatidylinositol-3,4,5-trisphosphate binding+++GO:0008289///lipid binding+++GO:0016301///kinase activity+++GO:0016740///transferase a…	GO:0001805///positive regulation of type III hypersensitivity+++GO:0001812///positive regulation of type I hypersensitivity+++GO:0001818///negative regulation of cytokine production+++GO:0002250///adaptive immune response+++GO:0002344///B cell affinity maturation+++GO:0002376///immune system process+++GO:0002553///histamine secretion by mast cell+++GO:0006468///protein phosphorylation+++GO:000691…
12257	NM_009775.4	'Tspo'	2.65041	6.9e-17	40	80	84	557	587	287	68	477	GO:0005739///mitochondrion+++GO:0005741///mitochondrial outer membrane+++GO:0005783///endoplasmic reticulum+++GO:0016020///membrane+++GO:0016021///integral component of membrane+++GO:0031966///mitochondrial membrane	GO:0005497///androgen binding+++GO:0008503///benzodiazepine receptor activity+++GO:0015485///cholesterol binding+++GO:0044325///ion channel binding	GO:0006694///steroid biosynthetic process+++GO:0006811///ion transport+++GO:0006821///chloride transport+++GO:0006869///lipid transport+++GO:0007568///aging+++GO:0008347///glial cell migration+++GO:0010042///response to manganese ion+++GO:0010266///response to vitamin B1+++GO:0010823///negative regulation of mitochondrion organization+++GO:0010940///positive regulation of necrotic cell death+++GO…
12258	NM_009776.3+++XM_006498623.3	'Serping1'	3.54121	1.79e-38	151	375	246	3731	3849	2474	257.333	3351.33	GO:0005576///extracellular region+++GO:0005615///extracellular space+++GO:0062023///collagen-containing extracellular matrix	GO:0001848///complement binding+++GO:0004867///serine-type endopeptidase inhibitor activity+++GO:0030414///peptidase inhibitor activity	GO:0001869///negative regulation of complement activation, lectin pathway+++GO:0002376///immune system process+++GO:0006958///complement activation, classical pathway+++GO:0007568///aging+++GO:0007596///blood coagulation+++GO:0007599///hemostasis+++GO:0010466///negative regulation of peptidase activity+++GO:0010951///negative regulation of endopeptidase activity+++GO:0030193///regulation of blood…
12259	NM_007572.2	'C1qa'	4.00296	1.52e-67	521	1113	756	14747	16530	11633	796.667	14303.3	GO:0005576///extracellular region+++GO:0005581///collagen trimer+++GO:0005615///extracellular space+++GO:0005623///cell+++GO:0045202///synapse+++GO:0098794///postsynapse	GO:0005515///protein binding	GO:0001774///microglial cell activation+++GO:0002376///immune system process+++GO:0006958///complement activation, classical pathway+++GO:0007568///aging+++GO:0010039///response to iron ion+++GO:0016322///neuron remodeling+++GO:0045087///innate immune response+++GO:0048143///astrocyte activation+++GO:0050808///synapse organization+++GO:0098883///synapse pruning+++GO:0150062///complement-mediated …
12260	NM_009777.3	'C1qb'	3.88329	1.24e-55	504	1091	627	12902	13905	10023	740.667	12276.7	GO:0005576///extracellular region+++GO:0005581///collagen trimer+++GO:0005602///complement component C1 complex+++GO:0005615///extracellular space+++GO:0005623///cell+++GO:0045202///synapse+++GO:0098794///postsynapse	GO:0042802///identical protein binding	GO:0002376///immune system process+++GO:0006958///complement activation, classical pathway+++GO:0045087///innate immune response+++GO:0048839///inner ear development+++GO:0098883///synapse pruning
12262	NM_007574.2+++XM_017319927.2	'C1qc'	3.69069	2.52e-57	516	1104	732	11499	13123	9393	784	11338.3	GO:0005576///extracellular region+++GO:0005581///collagen trimer+++GO:0005615///extracellular space+++GO:0005623///cell+++GO:0045202///synapse+++GO:0098794///postsynapse		GO:0002376///immune system process+++GO:0006958///complement activation, classical pathway+++GO:0030853///negative regulation of granulocyte differentiation+++GO:0045087///innate immune response+++GO:0045650///negative regulation of macrophage differentiation+++GO:0098883///synapse pruning
12263	NM_013484.2	'C2'	4.01101	3.81e-44	13	28	22	417	435	290	21	380.667	GO:0005576///extracellular region+++GO:0005615///extracellular space	GO:0004252///serine-type endopeptidase activity+++GO:0008233///peptidase activity+++GO:0008236///serine-type peptidase activity+++GO:0016787///hydrolase activity+++GO:0046872///metal ion binding	GO:0002376///immune system process+++GO:0006508///proteolysis+++GO:0006956///complement activation+++GO:0006958///complement activation, classical pathway+++GO:0007584///response to nutrient+++GO:0045087///innate immune response+++GO:2000427///positive regulation of apoptotic cell clearance
12265	URS00009AF553+++URS00009C1702+++NM_001243760.2+++NM_001243761.2+++NM_001302618.1+++NM_001302619.1+++NM_007575.4+++XM_006521724.2+++XM_006521726.4+++XM_011245810.3+++XM_030248943.1	'Ciita'	4.62289	1.39e-48	16.4	33.88	24.49	785.56	810.86	431.24	24.9233	675.887	GO:0005634///nucleus+++GO:0005654///nucleoplasm+++GO:0005829///cytosol+++GO:0009986///cell surface+++GO:0016605///PML body	GO:0000166///nucleotide binding+++GO:0000976///transcription regulatory region sequence-specific DNA binding+++GO:0005524///ATP binding+++GO:0005525///GTP binding+++GO:0008022///protein C-terminus binding+++GO:0016301///kinase activity+++GO:0016740///transferase activity+++GO:0016746///transferase activity, transferring acyl groups+++GO:0033613///activating transcription factor binding+++GO:00442…	GO:0000122///negative regulation of transcription by RNA polymerase II+++GO:0006355///regulation of transcription, DNA-templated+++GO:0006954///inflammatory response+++GO:0007568///aging+++GO:0016310///phosphorylation+++GO:0034341///response to interferon-gamma+++GO:0045345///positive regulation of MHC class I biosynthetic process+++GO:0045348///positive regulation of MHC class II biosynthetic pr…
12266	NM_009778.3+++XM_011246258.2	'C3'	5.97122	2.46e-36	43	160	123	8148	9102	5382	108.667	7544	GO:0005576///extracellular region+++GO:0005615///extracellular space+++GO:0009986///cell surface+++GO:0032991///protein-containing complex	GO:0004866///endopeptidase inhibitor activity+++GO:0005515///protein binding+++GO:0008289///lipid binding+++GO:0031715///C5L2 anaphylatoxin chemotactic receptor binding+++GO:0048037///cofactor binding	GO:0001798///positive regulation of type IIa hypersensitivity+++GO:0001934///positive regulation of protein phosphorylation+++GO:0001970///positive regulation of activation of membrane attack complex+++GO:0002376///immune system process+++GO:0006629///lipid metabolic process+++GO:0006631///fatty acid metabolic process+++GO:0006954///inflammatory response+++GO:0006956///complement activation+++GO:…
12267	NM_009779.2	'C3ar1'	4.96488	5.79e-121	32	45	27	1245	1371	1056	34.6667	1224	GO:0005623///cell+++GO:0005886///plasma membrane+++GO:0016020///membrane+++GO:0016021///integral component of membrane	GO:0001850///complement component C3a binding+++GO:0004875///complement receptor activity+++GO:0004876///complement component C3a receptor activity+++GO:0004930///G protein-coupled receptor activity	GO:0002430///complement receptor mediated signaling pathway+++GO:0002462///tolerance induction to nonself antigen+++GO:0006935///chemotaxis+++GO:0006954///inflammatory response+++GO:0007165///signal transduction+++GO:0007186///G protein-coupled receptor signaling pathway+++GO:0007200///phospholipase C-activating G protein-coupled receptor signaling pathway+++GO:0007204///positive regulation of cy…
12268	NM_009780.2+++XM_006523531.4+++XM_006523532.4+++XM_030249459.1	'C4b'	3.35793	2.38e-13	536.73	1573.75	780.74	10516.1	12303.1	10238.8	963.74	11019.3	GO:0005576///extracellular region+++GO:0005615///extracellular space+++GO:0030054///cell junction+++GO:0030424///axon+++GO:0030425///dendrite+++GO:0043025///neuronal cell body+++GO:0044216///other organism cell+++GO:0045202///synapse	GO:0001848///complement binding+++GO:0001849///complement component C1q binding+++GO:0004866///endopeptidase inhibitor activity+++GO:0030246///carbohydrate binding	GO:0006954///inflammatory response+++GO:0006956///complement activation+++GO:0006958///complement activation, classical pathway+++GO:0016064///immunoglobulin mediated immune response+++GO:0045087///innate immune response
12273	NM_001173550.1+++NM_007577.4	'C5ar1'	3.70734	2.48e-18	8	8	6	139	101	86	7.33333	108.667	GO:0005623///cell+++GO:0005886///plasma membrane+++GO:0009986///cell surface+++GO:0016020///membrane+++GO:0016021///integral component of membrane+++GO:0016323///basolateral plasma membrane+++GO:0031410///cytoplasmic vesicle+++GO:0043231///intracellular membrane-bounded organelle+++GO:0045177///apical part of cell	GO:0001856///complement component C5a binding+++GO:0004875///complement receptor activity+++GO:0004878///complement component C5a receptor activity+++GO:0004930///G protein-coupled receptor activity	GO:0001774///microglial cell activation+++GO:0002430///complement receptor mediated signaling pathway+++GO:0006915///apoptotic process+++GO:0006935///chemotaxis+++GO:0006954///inflammatory response+++GO:0007165///signal transduction+++GO:0007186///G protein-coupled receptor signaling pathway+++GO:0007200///phospholipase C-activating G protein-coupled receptor signaling pathway+++GO:0007204///posi…
12274	NM_016704.2+++XM_006519957.3+++XM_006519958.1+++XM_006519959.3	'C6'	3.38532	0.000198	2	0	3	21	26	12	1.66667	19.6667	GO:0005579///membrane attack complex+++GO:0005615///extracellular space		GO:0001701///in utero embryonic development+++GO:0001970///positive regulation of activation of membrane attack complex+++GO:0006955///immune response+++GO:0006956///complement activation+++GO:0043065///positive regulation of apoptotic process+++GO:0045766///positive regulation of angiogenesis+++GO:0045917///positive regulation of complement activation
12288	URS00009AECA4+++URS00009AEE87+++URS00009B2558+++URS00009B3A4E+++URS00009B6ABA+++URS00009B9D23+++URS00009BA034+++URS00009BA179+++URS00009BCB1F+++URS00009BD5E7+++URS00009BE93E+++URS00009C29C5+++NM_001159533.2+++NM_001159534.2+++NM_001159535.2+++NM_001255997.2+++NM_001255998.2+++NM_001255999.2+++NM_001256000.2+++NM_001256001.2+++NM_001256002.2+++NM_001290335.1+++NM_009781.4+++XM_006505415.4+++XM_006…	'Cacna1c'	-1.18921	1.32e-07	1660	1635	1765	568	866	1062	1686.67	832	GO:0002095///caveolar macromolecular signaling complex+++GO:0005623///cell+++GO:0005737///cytoplasm+++GO:0005886///plasma membrane+++GO:0005887///integral component of plasma membrane+++GO:0005891///voltage-gated calcium channel complex+++GO:0009986///cell surface+++GO:0014069///postsynaptic density+++GO:0016020///membrane+++GO:0016021///integral component of membrane+++GO:0030018///Z disc+++GO:0…	GO:0005216///ion channel activity+++GO:0005244///voltage-gated ion channel activity+++GO:0005245///voltage-gated calcium channel activity+++GO:0005262///calcium channel activity+++GO:0005515///protein binding+++GO:0005516///calmodulin binding+++GO:0008331///high voltage-gated calcium channel activity+++GO:0019899///enzyme binding+++GO:0019904///protein domain specific binding+++GO:0031369///trans…	GO:0002520///immune system development+++GO:0006811///ion transport+++GO:0006816///calcium ion transport+++GO:0006874///cellular calcium ion homeostasis+++GO:0006939///smooth muscle contraction+++GO:0007204///positive regulation of cytosolic calcium ion concentration+++GO:0007268///chemical synaptic transmission+++GO:0007507///heart development+++GO:0007628///adult walking behavior+++GO:0008217//…
12292	URS0000811AFE+++URS00009B5DB5+++NM_001081023.2+++NM_014193.3+++XM_006529106.3	'Cacna1s'	2.79827	1.03e-07	5	9	12	108	48	47	8.66667	67.6667	GO:0005737///cytoplasm+++GO:0005886///plasma membrane+++GO:0005891///voltage-gated calcium channel complex+++GO:0016020///membrane+++GO:0016021///integral component of membrane+++GO:0016529///sarcoplasmic reticulum+++GO:0030315///T-tubule+++GO:0031674///I band+++GO:0042383///sarcolemma+++GO:0044327///dendritic spine head+++GO:1990454///L-type voltage-gated calcium channel complex	GO:0005216///ion channel activity+++GO:0005244///voltage-gated ion channel activity+++GO:0005245///voltage-gated calcium channel activity+++GO:0005262///calcium channel activity+++GO:0005516///calmodulin binding+++GO:0008331///high voltage-gated calcium channel activity+++GO:0046872///metal ion binding	GO:0001501///skeletal system development+++GO:0002074///extraocular skeletal muscle development+++GO:0006811///ion transport+++GO:0006816///calcium ion transport+++GO:0006936///muscle contraction+++GO:0006941///striated muscle contraction+++GO:0007029///endoplasmic reticulum organization+++GO:0007519///skeletal muscle tissue development+++GO:0007520///myoblast fusion+++GO:0007528///neuromuscular …
12304	NM_001368756.1+++NM_009787.2	'Pdia4'	1.12217	1.34e-13	786	915	911	2601	2129	1699	870.667	2143	GO:0005615///extracellular space+++GO:0005623///cell+++GO:0005783///endoplasmic reticulum+++GO:0005788///endoplasmic reticulum lumen+++GO:0005790///smooth endoplasmic reticulum+++GO:0009986///cell surface+++GO:0034663///endoplasmic reticulum chaperone complex+++GO:0042470///melanosome	GO:0003756///protein disulfide isomerase activity+++GO:0015037///peptide disulfide oxidoreductase activity+++GO:0016853///isomerase activity	GO:0006457///protein folding+++GO:0034976///response to endoplasmic reticulum stress+++GO:0045454///cell redox homeostasis+++GO:0055114///oxidation-reduction process+++GO:0061077///chaperone-mediated protein folding+++GO:1903334///positive regulation of protein folding
12306	URS000076139F+++NM_007585.3+++XM_006510796.3	'Anxa2'	2.18671	4.82e-25	112	161	118	707	788	517	130.333	670.667	GO:0001725///stress fiber+++GO:0001726///ruffle+++GO:0005576///extracellular region+++GO:0005604///basement membrane+++GO:0005615///extracellular space+++GO:0005623///cell+++GO:0005634///nucleus+++GO:0005737///cytoplasm+++GO:0005765///lysosomal membrane+++GO:0005768///endosome+++GO:0005769///early endosome+++GO:0005811///lipid droplet+++GO:0005829///cytosol+++GO:0005886///plasma membrane+++GO:000…	GO:0001786///phosphatidylserine binding+++GO:0002020///protease binding+++GO:0004859///phospholipase inhibitor activity+++GO:0004867///serine-type endopeptidase inhibitor activity+++GO:0005262///calcium channel activity+++GO:0005509///calcium ion binding+++GO:0005515///protein binding+++GO:0005544///calcium-dependent phospholipid binding+++GO:0005546///phosphatidylinositol-4,5-bisphosphate bindin…	GO:0001525///angiogenesis+++GO:0001765///membrane raft assembly+++GO:0001921///positive regulation of receptor recycling+++GO:0001934///positive regulation of protein phosphorylation+++GO:0006900///vesicle budding from membrane+++GO:0007589///body fluid secretion+++GO:0010951///negative regulation of endopeptidase activity+++GO:0030199///collagen fibril organization+++GO:0031214///biomineral tiss…
12316	NM_009791.4+++XM_006529108.4+++XM_017312957.2	'Aspm'	1.9548	7.19e-06	12	13	7	49	52	40	10.6667	47	GO:0000922///spindle pole+++GO:0005634///nucleus+++GO:0005737///cytoplasm+++GO:0005813///centrosome+++GO:0005819///spindle+++GO:0005856///cytoskeleton+++GO:0005874///microtubule+++GO:0016324///apical plasma membrane+++GO:0030496///midbody+++GO:0036449///microtubule minus-end+++GO:0072687///meiotic spindle+++GO:0097431///mitotic spindle pole	GO:0005516///calmodulin binding	GO:0001764///neuron migration+++GO:0002052///positive regulation of neuroblast proliferation+++GO:0007049///cell cycle+++GO:0007051///spindle organization+++GO:0007283///spermatogenesis+++GO:0007420///brain development+++GO:0008584///male gonad development+++GO:0021873///forebrain neuroblast division+++GO:0021987///cerebral cortex development+++GO:0045665///negative regulation of neuron different…
12319	URS00009BA426+++NM_007592.3	'Car8'	1.00988	0.00100128	76	109	118	191	163	325	101	226.333	GO:0005737///cytoplasm	GO:0004089///carbonate dehydratase activity+++GO:0005515///protein binding+++GO:0008270///zinc ion binding+++GO:0016836///hydro-lyase activity+++GO:0046872///metal ion binding	GO:0006730///one-carbon metabolic process+++GO:0048015///phosphatidylinositol-mediated signaling
12322	URS00009B0BC6+++NM_001286809.1+++NM_009792.3+++NM_177407.4+++XM_006525541.4+++XM_017317805.2	'Camk2a'	-1.12207	3.77e-08	71443	73252	75669	27874	37094	48911	73454.7	37959.7	GO:0005634///nucleus+++GO:0005737///cytoplasm+++GO:0005739///mitochondrion+++GO:0005829///cytosol+++GO:0005954///calcium- and calmodulin-dependent protein kinase complex+++GO:0014069///postsynaptic density+++GO:0016020///membrane+++GO:0030054///cell junction+++GO:0030424///axon+++GO:0030425///dendrite+++GO:0032839///dendrite cytoplasm+++GO:0042995///cell projection+++GO:0043005///neuron projectio…	GO:0000166///nucleotide binding+++GO:0004672///protein kinase activity+++GO:0004674///protein serine/threonine kinase activity+++GO:0004683///calmodulin-dependent protein kinase activity+++GO:0005515///protein binding+++GO:0005516///calmodulin binding+++GO:0005524///ATP binding+++GO:0009931///calcium-dependent protein serine/threonine kinase activity+++GO:0016301///kinase activity+++GO:0016740///…	GO:0000082///G1/S transition of mitotic cell cycle+++GO:0002931///response to ischemia+++GO:0006468///protein phosphorylation+++GO:0006816///calcium ion transport+++GO:0010666///positive regulation of cardiac muscle cell apoptotic process+++GO:0016310///phosphorylation+++GO:0018105///peptidyl-serine phosphorylation+++GO:0035235///ionotropic glutamate receptor signaling pathway+++GO:0038166///angi…
12323	NM_001174053.1+++NM_001174054.1+++NM_007595.5+++XM_006514464.3+++XM_006514465.3+++XM_006514467.3+++XM_006514469.3+++XM_006514470.4+++XM_006514475.2+++XM_006514476.2+++XM_006514477.2+++XM_006514479.3+++XM_017314237.2+++XM_017314238.2+++XM_017314239.2+++XM_017314240.2+++XM_017314241.2+++XM_030245501.1+++XM_030245502.1+++XM_030245503.1+++XM_030245504.1+++XM_030245505.1+++XM_030245506.1+++XM_03024550…	'Camk2b'	-1.15865	2.02e-10	18367	18878	19900	7702	8946	12148	19048.3	9598.67	GO:0005737///cytoplasm+++GO:0005815///microtubule organizing center+++GO:0005829///cytosol+++GO:0005856///cytoskeleton+++GO:0005954///calcium- and calmodulin-dependent protein kinase complex+++GO:0014069///postsynaptic density+++GO:0016020///membrane+++GO:0016021///integral component of membrane+++GO:0016529///sarcoplasmic reticulum+++GO:0030054///cell junction+++GO:0030425///dendrite+++GO:003301…	GO:0000166///nucleotide binding+++GO:0004672///protein kinase activity+++GO:0004674///protein serine/threonine kinase activity+++GO:0004683///calmodulin-dependent protein kinase activity+++GO:0005515///protein binding+++GO:0005516///calmodulin binding+++GO:0005524///ATP binding+++GO:0016301///kinase activity+++GO:0016740///transferase activity+++GO:0019901///protein kinase binding+++GO:0042802///…	GO:0000082///G1/S transition of mitotic cell cycle+++GO:0002030///inhibitory G protein-coupled receptor phosphorylation+++GO:0006468///protein phosphorylation+++GO:0006816///calcium ion transport+++GO:0007399///nervous system development+++GO:0010976///positive regulation of neuron projection development+++GO:0016310///phosphorylation+++GO:0018105///peptidyl-serine phosphorylation+++GO:0030154///…
12326	URS00009AD276+++URS00009AE562+++URS00009B2363+++URS00009B59F2+++URS00009B6420+++URS00009B9A1D+++URS00009BE16A+++URS00009BED1A+++URS00009C27B9+++URS00009C3204+++URS00009C5D5E+++NM_009793.3+++XM_006525543.3+++XM_006525544.4+++XM_006525546.4+++XM_030250297.1+++XM_030250298.1	'Camk4'	-1.0129	6.87e-09	2710	2884	3064	1284	1559	1979	2886	1607.33	GO:0001650///fibrillar center+++GO:0005634///nucleus+++GO:0005654///nucleoplasm+++GO:0005737///cytoplasm+++GO:0005829///cytosol+++GO:0098794///postsynapse+++GO:0098978///glutamatergic synapse+++GO:0098982///GABA-ergic synapse	GO:0000166///nucleotide binding+++GO:0004672///protein kinase activity+++GO:0004674///protein serine/threonine kinase activity+++GO:0004683///calmodulin-dependent protein kinase activity+++GO:0005515///protein binding+++GO:0005516///calmodulin binding+++GO:0005524///ATP binding+++GO:0009931///calcium-dependent protein serine/threonine kinase activity+++GO:0016301///kinase activity+++GO:0016740///…	GO:0002250///adaptive immune response+++GO:0002376///immune system process+++GO:0006468///protein phosphorylation+++GO:0006913///nucleocytoplasmic transport+++GO:0006954///inflammatory response+++GO:0007165///signal transduction+++GO:0007270///neuron-neuron synaptic transmission+++GO:0007616///long-term memory+++GO:0016310///phosphorylation+++GO:0018105///peptidyl-serine phosphorylation+++GO:0035…
12332	NM_001042534.3+++NM_001271395.1+++NM_001271415.1+++NM_007599.4+++XM_017321370.1+++XM_030255128.1	'Capg'	4.00121	9.41e-48	22	46	31	682	670	433	33	595	GO:0001726///ruffle+++GO:0005634///nucleus+++GO:0005654///nucleoplasm+++GO:0005730///nucleolus+++GO:0005737///cytoplasm+++GO:0005814///centriole+++GO:0015629///actin cytoskeleton+++GO:0030027///lamellipodium+++GO:0042470///melanosome+++GO:0042995///cell projection+++GO:0045335///phagocytic vesicle+++GO:0072686///mitotic spindle+++GO:0090543///Flemming body	GO:0003779///actin binding+++GO:0005546///phosphatidylinositol-4,5-bisphosphate binding+++GO:0019904///protein domain specific binding+++GO:0044877///protein-containing complex binding+++GO:0051015///actin filament binding	GO:0007417///central nervous system development+++GO:0008154///actin polymerization or depolymerization+++GO:0030031///cell projection assembly+++GO:0051014///actin filament severing+++GO:0051016///barbed-end actin filament capping+++GO:0051693///actin filament capping+++GO:0071346///cellular response to interferon-gamma
12338	URS00009BC8B7+++URS00009C0915+++NM_007603.3	'Capn6'	1.00147	0.0132757	56	46	59	148	164	55	53.6667	122.333	GO:0005622///intracellular+++GO:0005737///cytoplasm+++GO:0005819///spindle+++GO:0005856///cytoskeleton+++GO:0005874///microtubule+++GO:0005876///spindle microtubule+++GO:0048471///perinuclear region of cytoplasm	GO:0004198///calcium-dependent cysteine-type endopeptidase activity+++GO:0005515///protein binding+++GO:0008017///microtubule binding	GO:0001578///microtubule bundle formation+++GO:0006508///proteolysis+++GO:0051493///regulation of cytoskeleton organization
12340	URS0000811B66+++URS0000812059+++NM_001355044.1+++NM_009797.3	'Capza1'	1.04072	2.32e-17	716	793	819	2015	1891	1506	776	1804	GO:0005737///cytoplasm+++GO:0005856///cytoskeleton+++GO:0005903///brush border+++GO:0005911///cell-cell junction+++GO:0008290///F-actin capping protein complex+++GO:0016020///membrane+++GO:0030479///actin cortical patch+++GO:0030863///cortical cytoskeleton+++GO:0071203///WASH complex	GO:0003779///actin binding+++GO:0005515///protein binding+++GO:0051015///actin filament binding	GO:0030036///actin cytoskeleton organization+++GO:0034329///cell junction assembly+++GO:0051016///barbed-end actin filament capping+++GO:0051693///actin filament capping
12351	NM_007607.2+++XM_006532095.4	'Car4'	-1.0781	7.7e-12	525	689	650	278	357	356	621.333	330.333	GO:0005791///rough endoplasmic reticulum+++GO:0005793///endoplasmic reticulum-Golgi intermediate compartment+++GO:0005794///Golgi apparatus+++GO:0005802///trans-Golgi network+++GO:0005886///plasma membrane+++GO:0009986///cell surface+++GO:0016020///membrane+++GO:0016324///apical plasma membrane+++GO:0016529///sarcoplasmic reticulum+++GO:0030658///transport vesicle membrane+++GO:0030667///secretor…	GO:0004089///carbonate dehydratase activity+++GO:0005515///protein binding+++GO:0008270///zinc ion binding+++GO:0016829///lyase activity+++GO:0016836///hydro-lyase activity+++GO:0046872///metal ion binding	GO:0006730///one-carbon metabolic process+++GO:0006885///regulation of pH+++GO:0015670///carbon dioxide transport+++GO:0015701///bicarbonate transport
12362	NM_009807.2	'Casp1'	3.0633	9.52e-23	22	44	24	305	337	207	30	283	GO:0005576///extracellular region+++GO:0005634///nucleus+++GO:0005737///cytoplasm+++GO:0005739///mitochondrion+++GO:0005829///cytosol+++GO:0005886///plasma membrane+++GO:0016020///membrane+++GO:0032991///protein-containing complex+++GO:0043005///neuron projection+++GO:0072557///IPAF inflammasome complex+++GO:0072558///NLRP1 inflammasome complex+++GO:0072559///NLRP3 inflammasome complex+++GO:00971…	GO:0004175///endopeptidase activity+++GO:0004197///cysteine-type endopeptidase activity+++GO:0005515///protein binding+++GO:0008233///peptidase activity+++GO:0008234///cysteine-type peptidase activity+++GO:0016787///hydrolase activity+++GO:0019900///kinase binding+++GO:0042802///identical protein binding+++GO:0050700///CARD domain binding+++GO:0097110///scaffold protein binding+++GO:0097153///cys…	GO:0001666///response to hypoxia+++GO:0001774///microglial cell activation+++GO:0006508///proteolysis+++GO:0006915///apoptotic process+++GO:0006919///activation of cysteine-type endopeptidase activity involved in apoptotic process+++GO:0007520///myoblast fusion+++GO:0007613///memory+++GO:0009617///response to bacterium+++GO:0010506///regulation of autophagy+++GO:0014070///response to organic cycl…
12363	NM_007609.3+++XM_006509837.3+++XM_006509838.3+++XM_006509839.2	'Casp4'	4.05223	5.22e-05	3	24	2	189	228	123	9.66667	180	GO:0005576///extracellular region+++GO:0005737///cytoplasm+++GO:0005739///mitochondrion+++GO:0005783///endoplasmic reticulum+++GO:0005789///endoplasmic reticulum membrane+++GO:0005829///cytosol+++GO:0005886///plasma membrane+++GO:0016020///membrane+++GO:0032991///protein-containing complex+++GO:0043005///neuron projection+++GO:0043025///neuronal cell body+++GO:0061702///inflammasome complex+++GO:…	GO:0004197///cysteine-type endopeptidase activity+++GO:0005515///protein binding+++GO:0008233///peptidase activity+++GO:0008234///cysteine-type peptidase activity+++GO:0016787///hydrolase activity+++GO:0050700///CARD domain binding+++GO:0097110///scaffold protein binding+++GO:0097153///cysteine-type endopeptidase activity involved in apoptotic process+++GO:0097199///cysteine-type endopeptidase ac…	GO:0002376///immune system process+++GO:0006508///proteolysis+++GO:0006915///apoptotic process+++GO:0006919///activation of cysteine-type endopeptidase activity involved in apoptotic process+++GO:0006954///inflammatory response+++GO:0007015///actin filament organization+++GO:0012501///programmed cell death+++GO:0035234///ectopic germ cell programmed cell death+++GO:0042981///regulation of apoptot…
12364	NM_009808.4+++XM_006509840.2	'Casp12'	3.64181	2.88e-23	9	21	11	208	230	139	13.6667	192.333	GO:0005634///nucleus+++GO:0005737///cytoplasm+++GO:0005783///endoplasmic reticulum+++GO:0005829///cytosol+++GO:0043231///intracellular membrane-bounded organelle+++GO:0072557///IPAF inflammasome complex+++GO:0072559///NLRP3 inflammasome complex+++GO:0097169///AIM2 inflammasome complex	GO:0002020///protease binding+++GO:0004175///endopeptidase activity+++GO:0004197///cysteine-type endopeptidase activity+++GO:0005515///protein binding+++GO:0008233///peptidase activity+++GO:0008234///cysteine-type peptidase activity+++GO:0016787///hydrolase activity+++GO:0097153///cysteine-type endopeptidase activity involved in apoptotic process+++GO:0097199///cysteine-type endopeptidase activit…	GO:0006508///proteolysis+++GO:0006915///apoptotic process+++GO:0006919///activation of cysteine-type endopeptidase activity involved in apoptotic process+++GO:0010663///positive regulation of striated muscle cell apoptotic process+++GO:0016540///protein autoprocessing+++GO:0030968///endoplasmic reticulum unfolded protein response+++GO:0042981///regulation of apoptotic process+++GO:0043065///posit…
12367	URS00009B37BE+++NM_001284409.1+++NM_009810.3+++XM_017312543.2+++XM_030243266.1	'Casp3'	1.05404	5.92e-12	135	156	184	349	406	353	158.333	369.333	GO:0005634///nucleus+++GO:0005737///cytoplasm+++GO:0005829///cytosol+++GO:0031264///death-inducing signaling complex+++GO:0043025///neuronal cell body+++GO:0045121///membrane raft	GO:0002020///protease binding+++GO:0004190///aspartic-type endopeptidase activity+++GO:0004197///cysteine-type endopeptidase activity+++GO:0004861///cyclin-dependent protein serine/threonine kinase inhibitor activity+++GO:0005123///death receptor binding+++GO:0005515///protein binding+++GO:0008233///peptidase activity+++GO:0008234///cysteine-type peptidase activity+++GO:0016005///phospholipase A2…	GO:0001554///luteolysis+++GO:0001666///response to hypoxia+++GO:0001782///B cell homeostasis+++GO:0006508///proteolysis+++GO:0006915///apoptotic process+++GO:0006974///cellular response to DNA damage stimulus+++GO:0007413///axonal fasciculation+++GO:0007507///heart development+++GO:0007605///sensory perception of sound+++GO:0007611///learning or memory+++GO:0008627///intrinsic apoptotic signaling…
12368	URS00009BD765+++NM_009811.4	'Casp6'	1.63708	3.7e-09	30	40	62	177	156	126	44	153	GO:0005634///nucleus+++GO:0005654///nucleoplasm+++GO:0005737///cytoplasm+++GO:0005829///cytosol+++GO:0030424///axon+++GO:0043025///neuronal cell body	GO:0004175///endopeptidase activity+++GO:0004197///cysteine-type endopeptidase activity+++GO:0005515///protein binding+++GO:0008233///peptidase activity+++GO:0008234///cysteine-type peptidase activity+++GO:0016787///hydrolase activity+++GO:0042802///identical protein binding+++GO:0097153///cysteine-type endopeptidase activity involved in apoptotic process+++GO:0097200///cysteine-type endopeptidas…	GO:0002525///acute inflammatory response to non-antigenic stimulus+++GO:0006508///proteolysis+++GO:0006915///apoptotic process+++GO:0007413///axonal fasciculation+++GO:0009749///response to glucose+++GO:0010039///response to iron ion+++GO:0030855///epithelial cell differentiation+++GO:0034097///response to cytokine+++GO:0042542///response to hydrogen peroxide+++GO:0042981///regulation of apoptoti…
12369	URS00009B821D+++URS00009B8520+++URS00009BD6D3+++URS000196BC88+++NM_007611.2+++XM_006526616.4	'Casp7'	2.18257	5.43e-12	24	50	29	202	193	132	34.3333	175.667	GO:0005634///nucleus+++GO:0005737///cytoplasm+++GO:0005829///cytosol+++GO:0043231///intracellular membrane-bounded organelle	GO:0004190///aspartic-type endopeptidase activity+++GO:0004197///cysteine-type endopeptidase activity+++GO:0005515///protein binding+++GO:0008233///peptidase activity+++GO:0008234///cysteine-type peptidase activity+++GO:0016787///hydrolase activity+++GO:0097153///cysteine-type endopeptidase activity involved in apoptotic process+++GO:0097200///cysteine-type endopeptidase activity involved in exec…	GO:0006508///proteolysis+++GO:0006915///apoptotic process+++GO:0007507///heart development+++GO:0007568///aging+++GO:0009411///response to UV+++GO:0016485///protein processing+++GO:0051146///striated muscle cell differentiation+++GO:0051402///neuron apoptotic process+++GO:0071887///leukocyte apoptotic process+++GO:0072734///cellular response to staurosporine+++GO:0097194///execution phase of apop…
12370	URS00009AF1BA+++NM_001080126.1+++NM_001277926.1+++NM_009812.2+++XM_006495634.4	'Casp8'	2.22647	3.23e-21	53	79	61	352	405	262	64.3333	339.667	GO:0005634///nucleus+++GO:0005654///nucleoplasm+++GO:0005737///cytoplasm+++GO:0005739///mitochondrion+++GO:0005829///cytosol+++GO:0005886///plasma membrane+++GO:0030690///Noc1p-Noc2p complex+++GO:0031264///death-inducing signaling complex+++GO:0031265///CD95 death-inducing signaling complex+++GO:0032991///protein-containing complex+++GO:0043005///neuron projection+++GO:0044297///cell body+++GO:00…	GO:0004175///endopeptidase activity+++GO:0004197///cysteine-type endopeptidase activity+++GO:0005123///death receptor binding+++GO:0005164///tumor necrosis factor receptor binding+++GO:0005515///protein binding+++GO:0008233///peptidase activity+++GO:0008234///cysteine-type peptidase activity+++GO:0016787///hydrolase activity+++GO:0031625///ubiquitin protein ligase binding+++GO:0035877///death eff…	GO:0001525///angiogenesis+++GO:0001841///neural tube formation+++GO:0006508///proteolysis+++GO:0006915///apoptotic process+++GO:0006919///activation of cysteine-type endopeptidase activity involved in apoptotic process+++GO:0007507///heart development+++GO:0008625///extrinsic apoptotic signaling pathway via death domain receptors+++GO:0030225///macrophage differentiation+++GO:0032731///positive r…
12380	URS00009C2481+++URS00009C3EE0+++NM_001301153.1+++NM_001301155.1+++NM_001301156.1+++NM_001301157.1+++NM_001301158.1+++NM_001301160.1+++NM_001301181.1+++NM_009817.4+++XM_006517056.2+++XM_006517059.1+++XM_011244466.3+++XM_011244467.3+++XM_011244469.3+++XM_017315374.1	'Cast'	1.29173	2.8e-12	162.97	175.58	217.43	609.44	524.78	396.02	185.327	510.08	GO:0005634///nucleus+++GO:0005737///cytoplasm+++GO:0005783///endoplasmic reticulum+++GO:0005829///cytosol+++GO:0014069///postsynaptic density+++GO:0016020///membrane	GO:0002020///protease binding+++GO:0004869///cysteine-type endopeptidase inhibitor activity+++GO:0010859///calcium-dependent cysteine-type endopeptidase inhibitor activity+++GO:0030414///peptidase inhibitor activity	GO:0007343///egg activation+++GO:0010466///negative regulation of peptidase activity+++GO:0030163///protein catabolic process+++GO:0043086///negative regulation of catalytic activity+++GO:0071157///negative regulation of cell cycle arrest+++GO:0097340///inhibition of cysteine-type endopeptidase activity+++GO:2000675///negative regulation of type B pancreatic cell apoptotic process
12394	URS00009AE63B+++URS00009AEEA6+++URS00009B3775+++URS00009B878B+++URS00009B9CB9+++URS00009B9E1B+++URS00009BEEDC+++URS00009C074C+++NM_001111021.2+++NM_001111022.2+++NM_001111023.2+++NM_009821.3	'Runx1'	3.57862	4.34e-33	12	19	14	205	227	174	15	202	GO:0005604///basement membrane+++GO:0005634///nucleus+++GO:0005654///nucleoplasm+++GO:0016513///core-binding factor complex+++GO:0032991///protein-containing complex+++GO:0043231///intracellular membrane-bounded organelle	GO:0000976///transcription regulatory region sequence-specific DNA binding+++GO:0000977///RNA polymerase II regulatory region sequence-specific DNA binding+++GO:0000978///RNA polymerase II proximal promoter sequence-specific DNA binding+++GO:0000981///DNA-binding transcription factor activity, RNA polymerase II-specific+++GO:0001228///DNA-binding transcription activator activity, RNA polymerase I…	GO:0000122///negative regulation of transcription by RNA polymerase II+++GO:0001501///skeletal system development+++GO:0001503///ossification+++GO:0001701///in utero embryonic development+++GO:0001889///liver development+++GO:0002062///chondrocyte differentiation+++GO:0002318///myeloid progenitor cell differentiation+++GO:0002667///regulation of T cell anergy+++GO:0006355///regulation of transcri…
12399	NM_001369050.1+++NM_019732.2+++XM_006538506.4	'Runx3'	6.3923	1.17e-26	0	4	3	219	263	179	2.33333	220.333	GO:0000790///nuclear chromatin+++GO:0005634///nucleus+++GO:0005654///nucleoplasm+++GO:0005730///nucleolus+++GO:0005737///cytoplasm+++GO:0005829///cytosol+++GO:0016513///core-binding factor complex+++GO:0043231///intracellular membrane-bounded organelle	GO:0000977///RNA polymerase II regulatory region sequence-specific DNA binding+++GO:0000981///DNA-binding transcription factor activity, RNA polymerase II-specific+++GO:0003677///DNA binding+++GO:0003700///DNA-binding transcription factor activity+++GO:0005515///protein binding+++GO:0005524///ATP binding+++GO:0042826///histone deacetylase binding+++GO:0046332///SMAD binding	GO:0000122///negative regulation of transcription by RNA polymerase II+++GO:0001503///ossification+++GO:0002062///chondrocyte differentiation+++GO:0006355///regulation of transcription, DNA-templated+++GO:0006357///regulation of transcription by RNA polymerase II+++GO:0006468///protein phosphorylation+++GO:0007411///axon guidance+++GO:0030097///hemopoiesis+++GO:0030182///neuron differentiation+++…
12406	NM_001111043.1+++NM_001111044.1+++NM_001285776.1+++NM_009825.2+++XM_006507278.4+++XM_006507279.4	'Serpinh1'	1.02786	1.14e-05	328	373	427	1062	996	540	376	866	GO:0005615///extracellular space+++GO:0005737///cytoplasm+++GO:0005783///endoplasmic reticulum+++GO:0005788///endoplasmic reticulum lumen+++GO:0005793///endoplasmic reticulum-Golgi intermediate compartment+++GO:0045121///membrane raft+++GO:0062023///collagen-containing extracellular matrix	GO:0004867///serine-type endopeptidase inhibitor activity+++GO:0005515///protein binding+++GO:0005518///collagen binding+++GO:0051082///unfolded protein binding	GO:0003433///chondrocyte development involved in endochondral bone morphogenesis+++GO:0010951///negative regulation of endopeptidase activity+++GO:0030199///collagen fibril organization+++GO:0032964///collagen biosynthetic process+++GO:0051604///protein maturation
12428	URS00009B0E02+++NM_009828.3	'Ccna2'	1.42761	9.83e-07	31.48	47.48	39.4	139.82	130.89	86.29	39.4533	119	GO:0000307///cyclin-dependent protein kinase holoenzyme complex+++GO:0001939///female pronucleus+++GO:0001940///male pronucleus+++GO:0005576///extracellular region+++GO:0005634///nucleus+++GO:0005654///nucleoplasm+++GO:0005737///cytoplasm+++GO:0005829///cytosol+++GO:0031012///extracellular matrix+++GO:0042025///host cell nucleus+++GO:0062023///collagen-containing extracellular matrix+++GO:0097124…	GO:0005178///integrin binding+++GO:0005515///protein binding+++GO:0005520///insulin-like growth factor binding+++GO:0008201///heparin binding+++GO:0016538///cyclin-dependent protein serine/threonine kinase regulator activity+++GO:0019838///growth factor binding+++GO:0019901///protein kinase binding+++GO:0019904///protein domain specific binding+++GO:0050840///extracellular matrix binding+++GO:009…	GO:0000079///regulation of cyclin-dependent protein serine/threonine kinase activity+++GO:0000086///G2/M transition of mitotic cell cycle+++GO:0001649///osteoblast differentiation+++GO:0001934///positive regulation of protein phosphorylation+++GO:0002041///intussusceptive angiogenesis+++GO:0003181///atrioventricular valve morphogenesis+++GO:0003278///apoptotic process involved in heart morphogene…
12442	NM_007630.2	'Ccnb2'	1.7434	0.000305	12	9	7	43	36	28	9.33333	35.6667	GO:0000307///cyclin-dependent protein kinase holoenzyme complex+++GO:0005634///nucleus+++GO:0005737///cytoplasm+++GO:0005813///centrosome+++GO:0005829///cytosol+++GO:0015630///microtubule cytoskeleton+++GO:0016020///membrane+++GO:0042025///host cell nucleus	GO:0005515///protein binding+++GO:0016538///cyclin-dependent protein serine/threonine kinase regulator activity+++GO:0019901///protein kinase binding	GO:0000079///regulation of cyclin-dependent protein serine/threonine kinase activity+++GO:0001701///in utero embryonic development+++GO:0006468///protein phosphorylation+++GO:0007049///cell cycle+++GO:0007057///spindle assembly involved in female meiosis I+++GO:0008315///G2/MI transition of meiotic cell cycle+++GO:0040008///regulation of growth+++GO:0043029///T cell homeostasis+++GO:0044772///mit…
12458	NM_001190333.1+++NM_001190334.1+++NM_001190335.1+++NM_001190336.1+++NM_001190337.1+++NM_001190338.1+++NM_009835.4+++XM_006523286.4+++XM_006523288.4+++XM_006523291.2+++XM_006523292.4+++XM_011246186.3+++XM_011246188.2+++XM_017317218.2+++XM_017317219.2+++XM_017317220.2	'Ccr6'	5.69366	1.7e-05	0	0	1	28	16	19	0.333333	21	GO:0005623///cell+++GO:0005886///plasma membrane+++GO:0009897///external side of plasma membrane+++GO:0009986///cell surface+++GO:0016020///membrane+++GO:0016021///integral component of membrane+++GO:0036126///sperm flagellum+++GO:0097225///sperm midpiece+++GO:0097228///sperm principal piece+++GO:0097524///sperm plasma membrane	GO:0004930///G protein-coupled receptor activity+++GO:0004950///chemokine receptor activity+++GO:0005515///protein binding+++GO:0016493///C-C chemokine receptor activity+++GO:0019956///chemokine binding+++GO:0019957///C-C chemokine binding	GO:0002523///leukocyte migration involved in inflammatory response+++GO:0006935///chemotaxis+++GO:0006955///immune response+++GO:0007165///signal transduction+++GO:0007186///G protein-coupled receptor signaling pathway+++GO:0007204///positive regulation of cytosolic calcium ion concentration+++GO:0010634///positive regulation of epithelial cell migration+++GO:0019722///calcium-mediated signaling+…
12475	NM_009841.4	'Cd14'	1.94982	1.35e-16	28	39	38	148	160	148	35	152	GO:0005576///extracellular region+++GO:0005615///extracellular space+++GO:0005794///Golgi apparatus+++GO:0005886///plasma membrane+++GO:0009897///external side of plasma membrane+++GO:0009986///cell surface+++GO:0016020///membrane+++GO:0031225///anchored component of membrane+++GO:0031362///anchored component of external side of plasma membrane+++GO:0045121///membrane raft+++GO:0046696///lipopoly…	GO:0001530///lipopolysaccharide binding+++GO:0070891///lipoteichoic acid binding+++GO:0071723///lipopeptide binding	GO:0002237///response to molecule of bacterial origin+++GO:0002376///immune system process+++GO:0006898///receptor-mediated endocytosis+++GO:0006954///inflammatory response+++GO:0009408///response to heat+++GO:0009617///response to bacterium+++GO:0031663///lipopolysaccharide-mediated signaling pathway+++GO:0032026///response to magnesium ion+++GO:0032481///positive regulation of type I interferon…
12476	NM_001111049.1+++NM_001111050.1+++NM_009842.3	'Cd151'	1.35197	1.17e-20	315	359	395	1128	1121	828	356.333	1025.67	GO:0005604///basement membrane+++GO:0005887///integral component of plasma membrane+++GO:0009986///cell surface+++GO:0016020///membrane+++GO:0016021///integral component of membrane	GO:0005178///integrin binding+++GO:0005515///protein binding	GO:0016477///cell migration+++GO:0030335///positive regulation of cell migration+++GO:0042098///T cell proliferation+++GO:0044319///wound healing, spreading of cells+++GO:0045807///positive regulation of endocytosis
12477	NM_001281976.1+++NM_009843.4	'Ctla4'	8.388	2.47e-11	0	0	0	100	64	46	0	70	GO:0005794///Golgi apparatus+++GO:0005886///plasma membrane+++GO:0005887///integral component of plasma membrane+++GO:0009897///external side of plasma membrane+++GO:0016020///membrane+++GO:0016021///integral component of membrane+++GO:0045334///clathrin-coated endocytic vesicle+++GO:0048471///perinuclear region of cytoplasm+++GO:0098636///protein complex involved in cell adhesion		GO:0002250///adaptive immune response+++GO:0002376///immune system process+++GO:0006955///immune response+++GO:0006974///cellular response to DNA damage stimulus+++GO:0030889///negative regulation of B cell proliferation+++GO:0042129///regulation of T cell proliferation+++GO:0042130///negative regulation of T cell proliferation+++GO:0043065///positive regulation of apoptotic process+++GO:0045590/…
12478	NM_001357091.1+++NM_009844.2+++XM_006507283.3+++XM_030242039.1+++XM_030242040.1+++XM_030242041.1+++XM_030242042.1	'Cd19'	5.33201	3.83e-07	0	3	0	78	36	23	1	45.6667	GO:0005623///cell+++GO:0005886///plasma membrane+++GO:0005887///integral component of plasma membrane+++GO:0009897///external side of plasma membrane+++GO:0016020///membrane+++GO:0016021///integral component of membrane+++GO:0032991///protein-containing complex+++GO:0045121///membrane raft	GO:0005515///protein binding	GO:0001923///B-1 B cell differentiation+++GO:0002250///adaptive immune response+++GO:0002322///B cell proliferation involved in immune response+++GO:0002376///immune system process+++GO:0016064///immunoglobulin mediated immune response+++GO:0019724///B cell mediated immunity+++GO:0043552///positive regulation of phosphatidylinositol 3-kinase activity+++GO:0050851///antigen receptor-mediated signa…
12479	URS00009AE0DF+++URS00009B796C+++NM_007639.3+++XM_006500958.3+++XM_030252403.1+++XM_030252404.1	'Cd1d1'	1.21388	0.0135204	12	10	11	37	31	19	11	29	GO:0005615///extracellular space+++GO:0005737///cytoplasm+++GO:0005764///lysosome+++GO:0005765///lysosomal membrane+++GO:0005768///endosome+++GO:0005769///early endosome+++GO:0005770///late endosome+++GO:0005783///endoplasmic reticulum+++GO:0005886///plasma membrane+++GO:0009897///external side of plasma membrane+++GO:0009986///cell surface+++GO:0010008///endosome membrane+++GO:0016020///membrane…	GO:0005515///protein binding+++GO:0030882///lipid antigen binding+++GO:0030883///endogenous lipid antigen binding+++GO:0030884///exogenous lipid antigen binding+++GO:0042393///histone binding+++GO:0042608///T cell receptor binding+++GO:0050839///cell adhesion molecule binding+++GO:0071723///lipopeptide binding	GO:0001865///NK T cell differentiation+++GO:0001916///positive regulation of T cell mediated cytotoxicity+++GO:0002376///immune system process+++GO:0006955///immune response+++GO:0019882///antigen processing and presentation+++GO:0033084///regulation of immature T cell proliferation in thymus+++GO:0042102///positive regulation of T cell proliferation+++GO:0043032///positive regulation of macropha…
12481	NM_013486.2	'Cd2'	5.17572	2.15e-05	0	10	1	153	192	97	3.66667	147.333	GO:0005576///extracellular region+++GO:0005886///plasma membrane+++GO:0005911///cell-cell junction+++GO:0009897///external side of plasma membrane+++GO:0009898///cytoplasmic side of plasma membrane+++GO:0009986///cell surface+++GO:0016020///membrane+++GO:0016021///integral component of membrane+++GO:0032991///protein-containing complex+++GO:0045121///membrane raft+++GO:0046658///anchored componen…	GO:0005102///signaling receptor binding+++GO:0005515///protein binding+++GO:0019901///protein kinase binding+++GO:0030971///receptor tyrosine kinase binding+++GO:0042802///identical protein binding+++GO:0043621///protein self-association	GO:0007155///cell adhesion+++GO:0032760///positive regulation of tumor necrosis factor production+++GO:0034113///heterotypic cell-cell adhesion+++GO:0042110///T cell activation+++GO:0098609///cell-cell adhesion+++GO:1902715///positive regulation of interferon-gamma secretion+++GO:2000484///positive regulation of interleukin-8 secretion
12482	NM_007641.6	'Ms4a1'	5.03217	3.29e-06	1	1	1	65	36	11	1	37.3333	GO:0005623///cell+++GO:0005654///nucleoplasm+++GO:0005886///plasma membrane+++GO:0005887///integral component of plasma membrane+++GO:0009897///external side of plasma membrane+++GO:0009986///cell surface+++GO:0016020///membrane+++GO:0016021///integral component of membrane+++GO:0044853///plasma membrane raft	GO:0005154///epidermal growth factor receptor binding+++GO:0005515///protein binding+++GO:0019865///immunoglobulin binding	GO:0002115///store-operated calcium entry+++GO:0009617///response to bacterium+++GO:0030183///B cell differentiation+++GO:0042113///B cell activation+++GO:0050853///B cell receptor signaling pathway+++GO:0051262///protein tetramerization+++GO:1902656///calcium ion import into cytosol
12483	URS0000777F2F+++NR_102722.1+++NR_102723.1+++NM_001043317.2+++NM_009845.3+++XM_006539489.4+++XM_006539490.1+++XM_006539491.3+++XM_006539492.4+++XM_006539493.1+++XM_006539494.3+++XM_030242043.1	'Cd22'	7.01324	2.18e-43	1	6	2	429	474	406	3	436.333	GO:0005769///early endosome+++GO:0005886///plasma membrane+++GO:0005887///integral component of plasma membrane+++GO:0009897///external side of plasma membrane+++GO:0009986///cell surface+++GO:0016020///membrane+++GO:0016021///integral component of membrane+++GO:0032809///neuronal cell body membrane+++GO:0055037///recycling endosome	GO:0005515///protein binding+++GO:0015026///coreceptor activity+++GO:0019903///protein phosphatase binding+++GO:0030246///carbohydrate binding+++GO:0033691///sialic acid binding+++GO:0042609///CD4 receptor binding	GO:0007155///cell adhesion+++GO:0007166///cell surface receptor signaling pathway+++GO:0030100///regulation of endocytosis+++GO:0030888///regulation of B cell proliferation+++GO:0042113///B cell activation+++GO:0050776///regulation of immune response+++GO:0050849///negative regulation of calcium-mediated signaling+++GO:0050859///negative regulation of B cell receptor signaling pathway+++GO:005102…
12484	URS00009AFB67+++NM_009846.2	'Cd24a'	1.09343	4.15e-07	195	266	309	805	573	467	256.667	615	GO:0005623///cell+++GO:0005886///plasma membrane+++GO:0009897///external side of plasma membrane+++GO:0009986///cell surface+++GO:0016020///membrane+++GO:0031225///anchored component of membrane+++GO:0031362///anchored component of external side of plasma membrane+++GO:0031528///microvillus membrane+++GO:0045121///membrane raft+++GO:0045202///synapse+++GO:0060170///ciliary membrane+++GO:0098793//…	GO:0005515///protein binding+++GO:0019901///protein kinase binding+++GO:0030246///carbohydrate binding+++GO:0030296///protein tyrosine kinase activator activity+++GO:0030544///Hsp70 protein binding+++GO:0051879///Hsp90 protein binding	GO:0001666///response to hypoxia+++GO:0001775///cell activation+++GO:0001959///regulation of cytokine-mediated signaling pathway+++GO:0002237///response to molecule of bacterial origin+++GO:0002329///pre-B cell differentiation+++GO:0002376///immune system process+++GO:0002523///leukocyte migration involved in inflammatory response+++GO:0002842///positive regulation of T cell mediated immune respo…
12487	URS00009ADBFA+++NM_007642.4	'Cd28'	4.5646	2.45e-20	2	5	6	143	110	93	4.33333	115.333	GO:0001772///immunological synapse+++GO:0005886///plasma membrane+++GO:0009897///external side of plasma membrane+++GO:0009986///cell surface+++GO:0016020///membrane+++GO:0016021///integral component of membrane+++GO:0045121///membrane raft+++GO:0098636///protein complex involved in cell adhesion	GO:0002020///protease binding+++GO:0005070///SH3/SH2 adaptor activity+++GO:0019901///protein kinase binding+++GO:0042802///identical protein binding	GO:0002376///immune system process+++GO:0002863///positive regulation of inflammatory response to antigenic stimulus+++GO:0006955///immune response+++GO:0010628///positive regulation of gene expression+++GO:0010629///negative regulation of gene expression+++GO:0014068///positive regulation of phosphatidylinositol 3-kinase signaling+++GO:0031295///T cell costimulation+++GO:0032733///positive regul…
12489	URS00009AD6ED+++NM_001111058.1+++NM_021293.3+++XM_006540590.3	'Cd33'	2.59548	1.69e-53	70	73	63	483	483	442	68.6667	469.333	GO:0005886///plasma membrane+++GO:0009897///external side of plasma membrane+++GO:0016020///membrane+++GO:0016021///integral component of membrane	GO:0030246///carbohydrate binding+++GO:0033691///sialic acid binding	GO:0007155///cell adhesion
12491	URS00009B21E3+++URS00009B8C60+++URS00009BD3F3+++NM_001159555.1+++NM_001159556.1+++NM_001159557.1+++NM_001159558.1+++NM_007643.4+++XM_006535620.3+++XM_006535621.3+++XM_006535622.3+++XM_006535623.3+++XM_006535624.3+++XM_006535625.2+++XM_030254088.1	'Cd36'	2.1526	1.52e-09	19	45	25	154	183	108	29.6667	148.333	GO:0005623///cell+++GO:0005739///mitochondrion+++GO:0005783///endoplasmic reticulum+++GO:0005794///Golgi apparatus+++GO:0005886///plasma membrane+++GO:0005901///caveola+++GO:0009897///external side of plasma membrane+++GO:0009986///cell surface+++GO:0016020///membrane+++GO:0016021///integral component of membrane+++GO:0016324///apical plasma membrane+++GO:0031526///brush border membrane+++GO:0032…	GO:0001540///amyloid-beta binding+++GO:0005041///low-density lipoprotein particle receptor activity+++GO:0005044///scavenger receptor activity+++GO:0005515///protein binding+++GO:0008035///high-density lipoprotein particle binding+++GO:0008289///lipid binding+++GO:0030169///low-density lipoprotein particle binding+++GO:0035325///Toll-like receptor binding+++GO:0044877///protein-containing complex…	GO:0000122///negative regulation of transcription by RNA polymerase II+++GO:0001676///long-chain fatty acid metabolic process+++GO:0001954///positive regulation of cell-matrix adhesion+++GO:0003085///negative regulation of systemic arterial blood pressure+++GO:0006631///fatty acid metabolic process+++GO:0006641///triglyceride metabolic process+++GO:0006898///receptor-mediated endocytosis+++GO:000…
12493	NM_001290802.1+++NM_001290804.1+++NM_007645.4+++XM_006540592.4+++XM_006540593.4	'Cd37'	3.48655	4.44e-58	44	83	58	830	859	644	61.6667	777.667	GO:0001772///immunological synapse+++GO:0005887///integral component of plasma membrane+++GO:0016020///membrane+++GO:0016021///integral component of membrane		GO:0002639///positive regulation of immunoglobulin production+++GO:0002920///regulation of humoral immune response+++GO:0008285///negative regulation of cell proliferation+++GO:0030886///negative regulation of myeloid dendritic cell activation+++GO:0042832///defense response to protozoan+++GO:0050688///regulation of defense response to virus
12494	URS00008116E9+++URS00009B577D+++URS00009B98E9+++URS00009BA74D+++URS00009C5E79+++NM_007646.5	'Cd38'	1.54089	1.46e-19	109	132	135	484	400	350	125.333	411.333	GO:0005623///cell+++GO:0005634///nucleus+++GO:0005886///plasma membrane+++GO:0009986///cell surface+++GO:0016020///membrane+++GO:0016021///integral component of membrane+++GO:0016323///basolateral plasma membrane+++GO:0030667///secretory granule membrane+++GO:0043231///intracellular membrane-bounded organelle	GO:0003953///NAD+ nucleosidase activity+++GO:0016740///transferase activity+++GO:0016787///hydrolase activity+++GO:0016798///hydrolase activity, acting on glycosyl bonds+++GO:0016849///phosphorus-oxygen lyase activity+++GO:0042802///identical protein binding+++GO:0050135///NAD(P)+ nucleosidase activity+++GO:0061809///NAD+ nucleotidase, cyclic ADP-ribose generating	GO:0001666///response to hypoxia+++GO:0007204///positive regulation of cytosolic calcium ion concentration+++GO:0007565///female pregnancy+++GO:0008284///positive regulation of cell proliferation+++GO:0009725///response to hormone+++GO:0010977///negative regulation of neuron projection development+++GO:0014824///artery smooth muscle contraction+++GO:0030307///positive regulation of cell growth+++…
12495	URS00009B038A+++URS00009B2C3B+++URS00009BAE29+++URS00009C0CE4+++URS00009C1EBB+++URS00009C443E+++URS00009C5CCC+++URS0000E69F3A+++NM_001304721.1+++NM_009848.4+++XM_006526618.4+++XM_006526619.4+++XM_006526620.4+++XM_017318047.1	'Entpd1'	2.54005	5.97e-57	208	261	217	1665	1625	1224	228.667	1504.67	GO:0005604///basement membrane+++GO:0005615///extracellular space+++GO:0008021///synaptic vesicle+++GO:0009986///cell surface+++GO:0014069///postsynaptic density+++GO:0016020///membrane+++GO:0016021///integral component of membrane+++GO:0016323///basolateral plasma membrane+++GO:0043005///neuron projection+++GO:0043025///neuronal cell body+++GO:0097060///synaptic membrane	GO:0000166///nucleotide binding+++GO:0005524///ATP binding+++GO:0016787///hydrolase activity+++GO:0016887///ATPase activity+++GO:0017110///nucleoside-diphosphatase activity+++GO:0017111///nucleoside-triphosphatase activity+++GO:0042802///identical protein binding+++GO:0043262///adenosine-diphosphatase activity+++GO:0102485///dATP phosphohydrolase activity+++GO:0102486///dCTP phosphohydrolase acti…	GO:0007186///G protein-coupled receptor signaling pathway+++GO:0009181///purine ribonucleoside diphosphate catabolic process+++GO:0030168///platelet activation+++GO:0033602///negative regulation of dopamine secretion+++GO:2001170///negative regulation of ATP biosynthetic process
12500	NM_013487.3+++XM_006509965.1	'Cd3d'	5.49304	4.55e-14	0	1	4	77	101	74	1.66667	84	GO:0009897///external side of plasma membrane+++GO:0016020///membrane+++GO:0016021///integral component of membrane+++GO:0042101///T cell receptor complex+++GO:0042105///alpha-beta T cell receptor complex	GO:0003713///transcription coactivator activity+++GO:0004888///transmembrane signaling receptor activity+++GO:0005515///protein binding+++GO:0042802///identical protein binding+++GO:0046982///protein heterodimerization activity	GO:0002250///adaptive immune response+++GO:0002376///immune system process+++GO:0007166///cell surface receptor signaling pathway+++GO:0030217///T cell differentiation+++GO:0042110///T cell activation+++GO:0045059///positive thymic T cell selection+++GO:0045944///positive regulation of transcription by RNA polymerase II+++GO:0065003///protein-containing complex assembly
12501	URS00009C2FD1+++URS00009C3352+++URS0000A8285C+++NM_007648.5+++XM_006509966.4	'Cd3e'	5.10656	1.3e-17	2	4	3	126	151	73	3	116.667	GO:0001772///immunological synapse+++GO:0005886///plasma membrane+++GO:0005911///cell-cell junction+++GO:0009897///external side of plasma membrane+++GO:0016020///membrane+++GO:0016021///integral component of membrane+++GO:0042101///T cell receptor complex+++GO:0042105///alpha-beta T cell receptor complex+++GO:0043197///dendritic spine+++GO:0044297///cell body	GO:0004888///transmembrane signaling receptor activity+++GO:0005515///protein binding+++GO:0017124///SH3 domain binding+++GO:0042802///identical protein binding+++GO:0046982///protein heterodimerization activity	GO:0001954///positive regulation of cell-matrix adhesion+++GO:0002250///adaptive immune response+++GO:0002376///immune system process+++GO:0002669///positive regulation of T cell anergy+++GO:0007166///cell surface receptor signaling pathway+++GO:0007584///response to nutrient+++GO:0010628///positive regulation of gene expression+++GO:0010629///negative regulation of gene expression+++GO:0016358//…
12502	NM_009850.2	'Cd3g'	5.33671	2.71e-06	0	13	3	246	322	147	5.33333	238.333	GO:0005829///cytosol+++GO:0005886///plasma membrane+++GO:0009897///external side of plasma membrane+++GO:0016020///membrane+++GO:0016021///integral component of membrane+++GO:0042105///alpha-beta T cell receptor complex	GO:0004888///transmembrane signaling receptor activity+++GO:0005515///protein binding+++GO:0042802///identical protein binding+++GO:0046982///protein heterodimerization activity	GO:0002250///adaptive immune response+++GO:0002376///immune system process+++GO:0007163///establishment or maintenance of cell polarity+++GO:0007166///cell surface receptor signaling pathway+++GO:0015031///protein transport+++GO:0030217///T cell differentiation+++GO:0045059///positive thymic T cell selection+++GO:0070228///regulation of lymphocyte apoptotic process
12503	URS000078228B+++URS0000811D8B+++URS00009AD1CB+++URS00009AD756+++URS00009B3E60+++URS00009B4BE8+++URS00009C2A0C+++NR_103716.1+++NM_001113391.2+++NM_001113392.2+++NM_001113393.2+++NM_031162.4+++XM_011238745.3+++XM_011238746.2+++XM_017313285.2	'Cd247'	3.0773	1.26e-11	8.06	23.54	17.49	171.28	204.59	79.03	16.3633	151.633	GO:0005737///cytoplasm+++GO:0005886///plasma membrane+++GO:0016020///membrane+++GO:0016021///integral component of membrane+++GO:0042101///T cell receptor complex+++GO:0042105///alpha-beta T cell receptor complex	GO:0004888///transmembrane signaling receptor activity+++GO:0005515///protein binding+++GO:0042802///identical protein binding+++GO:1990782///protein tyrosine kinase binding	GO:0002250///adaptive immune response+++GO:0002376///immune system process+++GO:0007166///cell surface receptor signaling pathway+++GO:0032623///interleukin-2 production+++GO:0050852///T cell receptor signaling pathway+++GO:2000010///positive regulation of protein localization to cell surface
12504	NM_013488.3+++XM_006505461.4+++XM_006505462.2	'Cd4'	4.71262	6.16e-39	3	15	15	345	374	248	11	322.333	GO:0005623///cell+++GO:0005788///endoplasmic reticulum lumen+++GO:0005789///endoplasmic reticulum membrane+++GO:0005886///plasma membrane+++GO:0005887///integral component of plasma membrane+++GO:0009897///external side of plasma membrane+++GO:0009986///cell surface+++GO:0016020///membrane+++GO:0016021///integral component of membrane+++GO:0045121///membrane raft	GO:0005102///signaling receptor binding+++GO:0005515///protein binding+++GO:0008270///zinc ion binding+++GO:0015026///coreceptor activity+++GO:0019865///immunoglobulin binding+++GO:0019899///enzyme binding+++GO:0019901///protein kinase binding+++GO:0042011///interleukin-16 binding+++GO:0042012///interleukin-16 receptor activity+++GO:0042289///MHC class II protein binding+++GO:0042802///identical …	GO:0001816///cytokine production+++GO:0001934///positive regulation of protein phosphorylation+++GO:0002250///adaptive immune response+++GO:0002376///immune system process+++GO:0006948///induction by virus of host cell-cell fusion+++GO:0006955///immune response+++GO:0007155///cell adhesion+++GO:0007165///signal transduction+++GO:0007166///cell surface receptor signaling pathway+++GO:0010524///pos…
12505	NM_001039150.1+++NM_001039151.1+++NM_001177785.1+++NM_001177786.1+++NM_001177787.1+++NM_009851.2+++XM_006498645.2+++XM_006498646.2+++XM_006498647.2+++XM_006498648.2+++XM_006498649.2	'Cd44'	3.26921	6.91e-51	48	95	91	859	963	700	78	840.667	GO:0005634///nucleus+++GO:0005794///Golgi apparatus+++GO:0005829///cytosol+++GO:0005886///plasma membrane+++GO:0005902///microvillus+++GO:0009897///external side of plasma membrane+++GO:0009986///cell surface+++GO:0016020///membrane+++GO:0016021///integral component of membrane+++GO:0016323///basolateral plasma membrane+++GO:0016324///apical plasma membrane+++GO:0031258///lamellipodium membrane++…	GO:0004888///transmembrane signaling receptor activity+++GO:0004896///cytokine receptor activity+++GO:0005114///type II transforming growth factor beta receptor binding+++GO:0005154///epidermal growth factor receptor binding+++GO:0005515///protein binding+++GO:0005540///hyaluronic acid binding+++GO:0019901///protein kinase binding+++GO:0019955///cytokine binding+++GO:0051219///phosphoprotein bind…	GO:0001558///regulation of cell growth+++GO:0001658///branching involved in ureteric bud morphogenesis+++GO:0002246///wound healing involved in inflammatory response+++GO:0002821///positive regulation of adaptive immune response+++GO:0002906///negative regulation of mature B cell apoptotic process+++GO:0006954///inflammatory response+++GO:0007155///cell adhesion+++GO:0010628///positive regulation…
12506	URS00009B8BCA+++URS00009BA8E1+++URS00009BFF81+++NM_001360767.1+++NM_007649.5+++XM_006496636.2+++XM_006496637.3+++XM_030244776.1	'Cd48'	4.32492	1.68e-51	16	29	15	493	511	355	20	453	GO:0005886///plasma membrane+++GO:0009897///external side of plasma membrane+++GO:0016020///membrane+++GO:0031225///anchored component of membrane+++GO:0032991///protein-containing complex+++GO:0045121///membrane raft+++GO:0046658///anchored component of plasma membrane	GO:0003823///antigen binding+++GO:0005515///protein binding+++GO:0038023///signaling receptor activity	GO:0002819///regulation of adaptive immune response+++GO:0007165///signal transduction+++GO:0042110///T cell activation+++GO:0045576///mast cell activation
12507	NM_007650.3+++XM_006526621.2	'Cd5'	4.80856	1.8e-18	0	5	5	115	114	85	3.33333	104.667	GO:0005886///plasma membrane+++GO:0009897///external side of plasma membrane+++GO:0016020///membrane+++GO:0016021///integral component of membrane+++GO:0044214///spanning component of plasma membrane	GO:0005044///scavenger receptor activity+++GO:0005515///protein binding	GO:0006897///endocytosis+++GO:0031295///T cell costimulation+++GO:0097190///apoptotic signaling pathway
12508	NM_007651.3	'Cd53'	3.24267	5.84e-79	85	120	107	1197	1225	906	104	1109.33	GO:0001772///immunological synapse+++GO:0005886///plasma membrane+++GO:0005887///integral component of plasma membrane+++GO:0005911///cell-cell junction+++GO:0009986///cell surface+++GO:0016020///membrane+++GO:0016021///integral component of membrane+++GO:0030054///cell junction		GO:0045661///regulation of myoblast differentiation+++GO:0098609///cell-cell adhesion+++GO:1901741///positive regulation of myoblast fusion
12511	URS00009B7825+++NM_001037801.2+++NM_009852.3+++XM_006526622.3	'Cd6'	3.8021	2.67e-22	5	16	6	157	136	131	9	141.333	GO:0001772///immunological synapse+++GO:0005886///plasma membrane+++GO:0016020///membrane+++GO:0016021///integral component of membrane+++GO:0031226///intrinsic component of plasma membrane+++GO:0042101///T cell receptor complex+++GO:0044214///spanning component of plasma membrane	GO:0001530///lipopolysaccharide binding+++GO:0005044///scavenger receptor activity+++GO:0005515///protein binding+++GO:0019901///protein kinase binding+++GO:0042802///identical protein binding+++GO:0070891///lipoteichoic acid binding	GO:0001771///immunological synapse formation+++GO:0001934///positive regulation of protein phosphorylation+++GO:0002438///acute inflammatory response to antigenic stimulus+++GO:0006897///endocytosis+++GO:0007155///cell adhesion+++GO:0007157///heterophilic cell-cell adhesion via plasma membrane cell adhesion molecules+++GO:0031663///lipopolysaccharide-mediated signaling pathway+++GO:0032496///resp…
12512	NM_001042580.1+++NM_001282966.1+++NM_007653.3+++XM_030244851.1+++XM_030244852.1	'Cd63'	1.71368	1.23e-22	764	874	1101	3825	3788	2490	913	3367.67	GO:0005576///extracellular region+++GO:0005615///extracellular space+++GO:0005737///cytoplasm+++GO:0005764///lysosome+++GO:0005765///lysosomal membrane+++GO:0005768///endosome+++GO:0005770///late endosome+++GO:0005771///multivesicular body+++GO:0005886///plasma membrane+++GO:0005887///integral component of plasma membrane+++GO:0009986///cell surface+++GO:0010008///endosome membrane+++GO:0016020//…	GO:0005515///protein binding+++GO:0044877///protein-containing complex binding	GO:0002092///positive regulation of receptor internalization+++GO:0007160///cell-matrix adhesion+++GO:0010633///negative regulation of epithelial cell migration+++GO:0015031///protein transport+++GO:0016477///cell migration+++GO:0030855///epithelial cell differentiation+++GO:0034613///cellular protein localization+++GO:0035646///endosome to melanosome transport+++GO:0043473///pigmentation+++GO:00…
12514	NR_110993.1+++NM_001291058.1	'Cd68'	3.98881	4.4e-145	149	201	164	2829	3537	2831	171.333	3065.67	GO:0005623///cell+++GO:0005764///lysosome+++GO:0005765///lysosomal membrane+++GO:0005768///endosome+++GO:0005886///plasma membrane+++GO:0010008///endosome membrane+++GO:0016020///membrane+++GO:0016021///integral component of membrane+++GO:0031902///late endosome membrane		GO:0002437///inflammatory response to antigenic stimulus+++GO:0002605///negative regulation of dendritic cell antigen processing and presentation+++GO:0007568///aging+++GO:0031669///cellular response to nutrient levels+++GO:0035425///autocrine signaling+++GO:0071222///cellular response to lipopolysaccharide+++GO:0071310///cellular response to organic substance+++GO:0072594///establishment of prot…
12515	NM_001033122.4+++XM_006505463.2	'Cd69'	4.34725	4.85e-12	1	6	3	90	95	44	3.33333	76.3333	GO:0009897///external side of plasma membrane+++GO:0009986///cell surface+++GO:0016020///membrane+++GO:0016021///integral component of membrane+++GO:0032991///protein-containing complex	GO:0005509///calcium ion binding+++GO:0030246///carbohydrate binding+++GO:0042802///identical protein binding	GO:0035690///cellular response to drug
12516	URS000076BDCB+++URS00009B4380+++NM_009854.2	'Cd7'	4.01127	8.52e-10	4	5	1	64	85	35	3.33333	61.3333	GO:0016020///membrane+++GO:0016021///integral component of membrane	GO:0038023///signaling receptor activity	GO:0002250///adaptive immune response+++GO:0002376///immune system process+++GO:0048873///homeostasis of number of cells within a tissue
12517	NM_001110320.1+++NM_001110321.1+++NM_001110322.1+++NM_007654.2+++XM_006537576.4+++XM_006537577.4+++XM_006537578.4+++XM_006537579.4+++XM_006537580.4+++XM_006537581.2+++XM_006537582.2+++XM_030253123.1+++XM_030253124.1+++XM_030253125.1+++XM_030253126.1+++XM_030253127.1+++XM_030253128.1+++XM_030253129.1+++XM_030253130.1+++XM_030253131.1	'Cd72'	4.103	2.31e-37	11.02	29.18	14.04	344.06	416.56	284.3	18.08	348.307	GO:0005887///integral component of plasma membrane+++GO:0016020///membrane+++GO:0016021///integral component of membrane	GO:0004888///transmembrane signaling receptor activity+++GO:0030246///carbohydrate binding
12518	NM_007655.4	'Cd79a'	6.67802	9.43e-22	3	3	1	456	134	228	2.33333	272.667	GO:0005771///multivesicular body+++GO:0005886///plasma membrane+++GO:0009897///external side of plasma membrane+++GO:0016020///membrane+++GO:0016021///integral component of membrane+++GO:0019815///B cell receptor complex+++GO:0045121///membrane raft	GO:0004888///transmembrane signaling receptor activity+++GO:0005515///protein binding+++GO:0042802///identical protein binding	GO:0002250///adaptive immune response+++GO:0002376///immune system process+++GO:0007166///cell surface receptor signaling pathway+++GO:0030183///B cell differentiation+++GO:0042100///B cell proliferation+++GO:0042113///B cell activation+++GO:0050853///B cell receptor signaling pathway
12519	URS00009B7993+++URS00009BB9C1+++NM_001359898.1+++NM_009855.2+++XM_006521737.4+++XM_030248944.1+++XM_030248945.1	'Cd80'	1.78374	1.05e-06	13	23	15	79	60	59	17	66	GO:0009897///external side of plasma membrane+++GO:0009986///cell surface+++GO:0016020///membrane+++GO:0016021///integral component of membrane+++GO:0098636///protein complex involved in cell adhesion	GO:0005515///protein binding+++GO:0015026///coreceptor activity	GO:0006955///immune response+++GO:0007165///signal transduction+++GO:0007166///cell surface receptor signaling pathway+++GO:0031295///T cell costimulation+++GO:0042102///positive regulation of T cell proliferation+++GO:0042130///negative regulation of T cell proliferation+++GO:0046641///positive regulation of alpha-beta T cell proliferation+++GO:0050731///positive regulation of peptidyl-tyrosine …
12521	URS00009ADF10+++URS00009AE354+++URS00009B50D0+++URS00009B592C+++URS00009BA1FF+++URS00009BF691+++URS00009BF941+++URS00009C099F+++URS00009C2AF7+++NM_001136055.2+++NM_001271430.1+++NM_001271431.1+++NM_001271432.1+++NM_001271461.1+++NM_001271462.1+++NM_007656.5+++XM_030247042.1	'Cd82'	1.21193	1.18e-07	423	360	554	1368	1341	790	445.667	1166.33	GO:0005886///plasma membrane+++GO:0005887///integral component of plasma membrane+++GO:0016020///membrane+++GO:0016021///integral component of membrane
12522	NM_001289915.1+++NM_009856.3	'Cd83'	1.51371	2.22e-16	172	253	196	640	782	576	207	666	GO:0009897///external side of plasma membrane+++GO:0016020///membrane+++GO:0016021///integral component of membrane		GO:0014070///response to organic cyclic compound+++GO:0032713///negative regulation of interleukin-4 production+++GO:0032733///positive regulation of interleukin-10 production+++GO:0032743///positive regulation of interleukin-2 production+++GO:0043372///positive regulation of CD4-positive, alpha-beta T cell differentiation
12523	URS00009BAFDE+++NM_001252472.1+++NM_001289470.1+++NM_013489.3+++XM_011238747.3+++XM_030244793.1	'Cd84'	3.32804	2.95e-89	77	119	117	1134	1331	1061	104.333	1175.33	GO:0005886///plasma membrane+++GO:0016020///membrane+++GO:0016021///integral component of membrane+++GO:0043231///intracellular membrane-bounded organelle	GO:0042802///identical protein binding	GO:0002250///adaptive immune response+++GO:0002376///immune system process+++GO:0006914///autophagy+++GO:0007155///cell adhesion+++GO:0031664///regulation of lipopolysaccharide-mediated signaling pathway+++GO:0032685///negative regulation of granulocyte macrophage colony-stimulating factor production+++GO:0032701///negative regulation of interleukin-18 production+++GO:0033004///negative regulatio…
12524	URS00009B378F+++NM_019388.3+++XM_006521741.1+++XM_011245812.2	'Cd86'	3.59264	1.69e-46	27	58	35	525	626	476	40	542.333	GO:0005886///plasma membrane+++GO:0009897///external side of plasma membrane+++GO:0009986///cell surface+++GO:0016020///membrane+++GO:0016021///integral component of membrane+++GO:0043231///intracellular membrane-bounded organelle+++GO:0070062///extracellular exosome	GO:0005102///signaling receptor binding	GO:0002224///toll-like receptor signaling pathway+++GO:0002250///adaptive immune response+++GO:0002376///immune system process+++GO:0002668///negative regulation of T cell anergy+++GO:0006955///immune response+++GO:0007165///signal transduction+++GO:0007166///cell surface receptor signaling pathway+++GO:0031295///T cell costimulation+++GO:0034138///toll-like receptor 3 signaling pathway+++GO:0042…
12525	NM_001081110.2+++NM_009857.1	'Cd8a'	4.80044	4.17e-18	1	16	6	213	350	151	7.66667	238	GO:0005886///plasma membrane+++GO:0009897///external side of plasma membrane+++GO:0009986///cell surface+++GO:0016020///membrane+++GO:0016021///integral component of membrane+++GO:0044853///plasma membrane raft	GO:0005515///protein binding+++GO:0019901///protein kinase binding+++GO:0023024///MHC class I protein complex binding+++GO:0042802///identical protein binding	GO:0002250///adaptive immune response+++GO:0002376///immune system process+++GO:0002456///T cell mediated immunity+++GO:0007166///cell surface receptor signaling pathway+++GO:0042110///T cell activation+++GO:0045065///cytotoxic T cell differentiation+++GO:0050850///positive regulation of calcium-mediated signaling+++GO:0051607///defense response to virus
12526	NM_009858.3	'Cd8b1'	5.74445	3.95e-16	0	4	2	109	171	81	2	120.333	GO:0005886///plasma membrane+++GO:0009897///external side of plasma membrane+++GO:0009986///cell surface+++GO:0016020///membrane+++GO:0016021///integral component of membrane	GO:0005515///protein binding+++GO:0015026///coreceptor activity+++GO:0042288///MHC class I protein binding	GO:0002250///adaptive immune response+++GO:0002376///immune system process+++GO:0050776///regulation of immune response
12527	URS000078446F+++URS00009AE01B+++URS00009AF610+++URS00009B20A3+++URS00009B535C+++URS00009B727C+++URS00009B7A17+++URS00009B84E1+++URS00009BB75B+++URS00009BDBF2+++URS00009C005B+++URS00009C23E6+++URS00009C4553+++NM_007657.4	'Cd9'	1.81336	8.34e-54	679	842	951	3420	3513	2826	824	3253	GO:0005576///extracellular region+++GO:0005886///plasma membrane+++GO:0005887///integral component of plasma membrane+++GO:0009897///external side of plasma membrane+++GO:0009986///cell surface+++GO:0016020///membrane+++GO:0016021///integral component of membrane+++GO:0016324///apical plasma membrane+++GO:0032991///protein-containing complex+++GO:0070062///extracellular exosome	GO:0005178///integrin binding+++GO:0005515///protein binding	GO:0007155///cell adhesion+++GO:0007338///single fertilization+++GO:0007342///fusion of sperm to egg plasma membrane involved in single fertilization+++GO:0007420///brain development+++GO:0008285///negative regulation of cell proliferation+++GO:0008347///glial cell migration+++GO:0009414///response to water deprivation+++GO:0014003///oligodendrocyte development+++GO:0014905///myoblast fusion invo…
12534	URS00009C3BD3+++NM_007659.4	'Cdk1'	2.79107	1.21e-08	7	7	5	48	61	40	6.33333	49.6667	GO:0000307///cyclin-dependent protein kinase holoenzyme complex+++GO:0005634///nucleus+++GO:0005654///nucleoplasm+++GO:0005737///cytoplasm+++GO:0005739///mitochondrion+++GO:0005759///mitochondrial matrix+++GO:0005813///centrosome+++GO:0005815///microtubule organizing center+++GO:0005819///spindle+++GO:0005829///cytosol+++GO:0005856///cytoskeleton+++GO:0005876///spindle microtubule+++GO:0030496///…	GO:0000166///nucleotide binding+++GO:0003682///chromatin binding+++GO:0004672///protein kinase activity+++GO:0004674///protein serine/threonine kinase activity+++GO:0004693///cyclin-dependent protein serine/threonine kinase activity+++GO:0005515///protein binding+++GO:0005524///ATP binding+++GO:0008353///RNA polymerase II CTD heptapeptide repeat kinase activity+++GO:0016301///kinase activity+++GO…	GO:0000086///G2/M transition of mitotic cell cycle+++GO:0000278///mitotic cell cycle+++GO:0006468///protein phosphorylation+++GO:0006915///apoptotic process+++GO:0007049///cell cycle+++GO:0007095///mitotic G2 DNA damage checkpoint+++GO:0007569///cell aging+++GO:0008283///cell proliferation+++GO:0009636///response to toxic substance+++GO:0010243///response to organonitrogen compound+++GO:0010628//…
12550	URS00009B0107+++NM_009864.3	'Cdh1'	1.31202	0.0023389	10	40	25	74	66	67	25	69	GO:0005737///cytoplasm+++GO:0005768///endosome+++GO:0005794///Golgi apparatus+++GO:0005802///trans-Golgi network+++GO:0005886///plasma membrane+++GO:0005911///cell-cell junction+++GO:0005912///adherens junction+++GO:0009898///cytoplasmic side of plasma membrane+++GO:0009986///cell surface+++GO:0015629///actin cytoskeleton+++GO:0016020///membrane+++GO:0016021///integral component of membrane+++GO:…	GO:0005509///calcium ion binding+++GO:0005515///protein binding+++GO:0008013///beta-catenin binding+++GO:0008092///cytoskeletal protein binding+++GO:0019903///protein phosphatase binding+++GO:0019904///protein domain specific binding+++GO:0030506///ankyrin binding+++GO:0032794///GTPase activating protein binding+++GO:0042802///identical protein binding+++GO:0045294///alpha-catenin binding+++GO:00…	GO:0000902///cell morphogenesis+++GO:0001701///in utero embryonic development+++GO:0001829///trophectodermal cell differentiation+++GO:0003382///epithelial cell morphogenesis+++GO:0007043///cell-cell junction assembly+++GO:0007155///cell adhesion+++GO:0007156///homophilic cell adhesion via plasma membrane adhesion molecules+++GO:0007275///multicellular organism development+++GO:0007416///synapse …
12564	URS000075AA74+++URS00009AE976+++URS00009AF6A9+++URS00009B34B7+++URS00009BA604+++URS00009BC1C2+++URS00009BCEE0+++NR_133570.1+++NM_001039154.2+++NM_001285913.1+++NM_001285914.1+++NM_007667.3+++XM_006530631.3+++XM_006530634.4+++XM_017312551.2+++XM_030243274.1	'Cdh8'	-1.05751	1.41e-13	1504	1487	1591	775	750	959	1527.33	828	GO:0005886///plasma membrane+++GO:0005912///adherens junction+++GO:0009986///cell surface+++GO:0016020///membrane+++GO:0016021///integral component of membrane+++GO:0016342///catenin complex+++GO:0043083///synaptic cleft+++GO:0043679///axon terminus+++GO:0097060///synaptic membrane+++GO:0098978///glutamatergic synapse	GO:0005509///calcium ion binding+++GO:0008092///cytoskeletal protein binding+++GO:0042802///identical protein binding+++GO:0045296///cadherin binding+++GO:0046872///metal ion binding	GO:0000902///cell morphogenesis+++GO:0007043///cell-cell junction assembly+++GO:0007155///cell adhesion+++GO:0007156///homophilic cell adhesion via plasma membrane adhesion molecules+++GO:0007268///chemical synaptic transmission+++GO:0007275///multicellular organism development+++GO:0009409///response to cold+++GO:0016339///calcium-dependent cell-cell adhesion via plasma membrane cell adhesion mo…
12565	URS00009B9290+++URS00009C2AA1+++URS0000CC42E9+++NM_009869.2+++XM_006520020.4+++XM_011245337.3	'Cdh9'	-1.75698	1.5e-07	637	720	873	126	233	375	743.333	244.667	GO:0005886///plasma membrane+++GO:0005912///adherens junction+++GO:0009986///cell surface+++GO:0016020///membrane+++GO:0016021///integral component of membrane+++GO:0016342///catenin complex+++GO:0030424///axon+++GO:0030425///dendrite+++GO:0098686///hippocampal mossy fiber to CA3 synapse+++GO:0098978///glutamatergic synapse+++GO:0099055///integral component of postsynaptic membrane+++GO:0099056//…	GO:0005509///calcium ion binding+++GO:0008092///cytoskeletal protein binding+++GO:0042802///identical protein binding+++GO:0045296///cadherin binding+++GO:0046872///metal ion binding+++GO:0098641///cadherin binding involved in cell-cell adhesion	GO:0000902///cell morphogenesis+++GO:0007043///cell-cell junction assembly+++GO:0007155///cell adhesion+++GO:0007156///homophilic cell adhesion via plasma membrane adhesion molecules+++GO:0007275///multicellular organism development+++GO:0007416///synapse assembly+++GO:0016339///calcium-dependent cell-cell adhesion via plasma membrane cell adhesion molecules+++GO:0034332///adherens junction organ…
12566	NM_016756.4+++NM_183417.3+++XM_006513162.3+++XM_011243321.3+++XM_030244853.1+++XM_030244854.1	'Cdk2'	1.28425	3.2e-08	39	48	43	121	122	114	43.3333	119	GO:0000307///cyclin-dependent protein kinase holoenzyme complex+++GO:0000781///chromosome, telomeric region+++GO:0000793///condensed chromosome+++GO:0000805///X chromosome+++GO:0000806///Y chromosome+++GO:0005634///nucleus+++GO:0005654///nucleoplasm+++GO:0005667///transcription factor complex+++GO:0005737///cytoplasm+++GO:0005768///endosome+++GO:0005813///centrosome+++GO:0005815///microtubule org…	GO:0000166///nucleotide binding+++GO:0000287///magnesium ion binding+++GO:0004672///protein kinase activity+++GO:0004674///protein serine/threonine kinase activity+++GO:0004693///cyclin-dependent protein serine/threonine kinase activity+++GO:0005515///protein binding+++GO:0005524///ATP binding+++GO:0016301///kinase activity+++GO:0016740///transferase activity+++GO:0019904///protein domain specifi…	GO:0000082///G1/S transition of mitotic cell cycle+++GO:0000122///negative regulation of transcription by RNA polymerase II+++GO:0006281///DNA repair+++GO:0006468///protein phosphorylation+++GO:0006813///potassium ion transport+++GO:0006974///cellular response to DNA damage stimulus+++GO:0007049///cell cycle+++GO:0007099///centriole replication+++GO:0007265///Ras protein signal transduction+++GO:…
12571	URS00008118BE+++URS0000811FA4+++URS00009AE262+++URS00009B2736+++URS00009B2CC1+++URS00009B2FD6+++URS00009C2650+++URS00009C2DC6+++URS00009C4BE0+++NM_009873.3+++XM_030254091.1	'Cdk6'	1.32268	6.19e-08	56	49	63	163	186	126	56	158.333	GO:0000307///cyclin-dependent protein kinase holoenzyme complex+++GO:0001726///ruffle+++GO:0005634///nucleus+++GO:0005654///nucleoplasm+++GO:0005737///cytoplasm+++GO:0005813///centrosome+++GO:0005815///microtubule organizing center+++GO:0005829///cytosol+++GO:0005856///cytoskeleton+++GO:0042995///cell projection+++GO:0097132///cyclin D2-CDK6 complex	GO:0000166///nucleotide binding+++GO:0004672///protein kinase activity+++GO:0004674///protein serine/threonine kinase activity+++GO:0004693///cyclin-dependent protein serine/threonine kinase activity+++GO:0005515///protein binding+++GO:0005524///ATP binding+++GO:0016301///kinase activity+++GO:0016740///transferase activity+++GO:0030332///cyclin binding+++GO:0098770///FBXO family protein binding	GO:0000122///negative regulation of transcription by RNA polymerase II+++GO:0001954///positive regulation of cell-matrix adhesion+++GO:0002244///hematopoietic progenitor cell differentiation+++GO:0003323///type B pancreatic cell development+++GO:0006468///protein phosphorylation+++GO:0007049///cell cycle+++GO:0007219///Notch signaling pathway+++GO:0009615///response to virus+++GO:0010468///regula…
12575	URS00009B1FB0+++NM_001111099.2+++NM_007669.5	'Cdkn1a'	2.55125	5.14e-53	190	257	222	1745	1491	1192	223	1476	GO:0000307///cyclin-dependent protein kinase holoenzyme complex+++GO:0005634///nucleus+++GO:0005654///nucleoplasm+++GO:0005730///nucleolus+++GO:0005737///cytoplasm+++GO:0005829///cytosol+++GO:0016604///nuclear body+++GO:0032991///protein-containing complex+++GO:0048471///perinuclear region of cytoplasm+++GO:0070557///PCNA-p21 complex	GO:0004860///protein kinase inhibitor activity+++GO:0004861///cyclin-dependent protein serine/threonine kinase inhibitor activity+++GO:0005515///protein binding+++GO:0016301///kinase activity+++GO:0019901///protein kinase binding+++GO:0019912///cyclin-dependent protein kinase activating kinase activity+++GO:0030332///cyclin binding+++GO:0031625///ubiquitin protein ligase binding+++GO:0044877///pr…	GO:0000079///regulation of cyclin-dependent protein serine/threonine kinase activity+++GO:0000082///G1/S transition of mitotic cell cycle+++GO:0000086///G2/M transition of mitotic cell cycle+++GO:0006606///protein import into nucleus+++GO:0006974///cellular response to DNA damage stimulus+++GO:0006977///DNA damage response, signal transduction by p53 class mediator resulting in cell cycle arrest+…
12578	NM_001040654.1+++NM_009877.2	'Cdkn2a'	5.31847	0.00057	0	0	0	11	9	5	0	8.33333	GO:0001652///granular component+++GO:0005634///nucleus+++GO:0005654///nucleoplasm+++GO:0005730///nucleolus+++GO:0005737///cytoplasm+++GO:0005739///mitochondrion+++GO:0016020///membrane+++GO:0016021///integral component of membrane+++GO:0016604///nuclear body+++GO:0032991///protein-containing complex+++GO:0035985///senescence-associated heterochromatin focus	GO:0002039///p53 binding+++GO:0003677///DNA binding+++GO:0004861///cyclin-dependent protein serine/threonine kinase inhibitor activity+++GO:0005515///protein binding+++GO:0008134///transcription factor binding+++GO:0016301///kinase activity+++GO:0019789///SUMO transferase activity+++GO:0019901///protein kinase binding+++GO:0047485///protein N-terminus binding+++GO:0051059///NF-kappaB binding+++GO…	GO:0000079///regulation of cyclin-dependent protein serine/threonine kinase activity+++GO:0000082///G1/S transition of mitotic cell cycle+++GO:0000209///protein polyubiquitination+++GO:0000422///autophagy of mitochondrion+++GO:0001953///negative regulation of cell-matrix adhesion+++GO:0006364///rRNA processing+++GO:0006469///negative regulation of protein kinase activity+++GO:0006915///apoptotic …
12580	URS00009B22D2+++URS00009BAC11+++NM_001301368.1+++NM_007671.3	'Cdkn2c'	1.05137	6.51e-05	36	43	38	103	93	78	39	91.3333	GO:0005634///nucleus+++GO:0005737///cytoplasm	GO:0004861///cyclin-dependent protein serine/threonine kinase inhibitor activity+++GO:0019901///protein kinase binding	GO:0000079///regulation of cyclin-dependent protein serine/threonine kinase activity+++GO:0000082///G1/S transition of mitotic cell cycle+++GO:0007049///cell cycle+++GO:0007050///cell cycle arrest+++GO:0008285///negative regulation of cell proliferation+++GO:0030308///negative regulation of cell growth+++GO:0042326///negative regulation of phosphorylation+++GO:0045736///negative regulation of cyc…
12606	URS00009C60B3+++NM_001287514.1+++NM_001287515.1+++NM_001287521.1+++NM_001287523.1+++NM_007678.3	'Cebpa'	1.98257	2.79e-65	274	272	305	1215	1356	1223	283.667	1264.67	GO:0005634///nucleus+++GO:0005654///nucleoplasm+++GO:0005667///transcription factor complex+++GO:0005730///nucleolus+++GO:0016363///nuclear matrix+++GO:0032991///protein-containing complex+++GO:0035189///Rb-E2F complex+++GO:0036488///CHOP-C/EBP complex+++GO:0043231///intracellular membrane-bounded organelle+++GO:0090575///RNA polymerase II transcription factor complex	GO:0000976///transcription regulatory region sequence-specific DNA binding+++GO:0000978///RNA polymerase II proximal promoter sequence-specific DNA binding+++GO:0000981///DNA-binding transcription factor activity, RNA polymerase II-specific+++GO:0001013///RNA polymerase I regulatory region DNA binding+++GO:0001163///RNA polymerase I regulatory region sequence-specific DNA binding+++GO:0001228///D…	GO:0000050///urea cycle+++GO:0000122///negative regulation of transcription by RNA polymerase II+++GO:0001889///liver development+++GO:0001892///embryonic placenta development+++GO:0006351///transcription, DNA-templated+++GO:0006355///regulation of transcription, DNA-templated+++GO:0006357///regulation of transcription by RNA polymerase II+++GO:0006360///transcription by RNA polymerase I+++GO:000…
12609	NM_007679.4	'Cebpd'	1.08242	1.66e-13	203.57	261.64	245.35	556.6	637.43	498.85	236.853	564.293	GO:0005634///nucleus+++GO:0005654///nucleoplasm	GO:0000976///transcription regulatory region sequence-specific DNA binding+++GO:0000978///RNA polymerase II proximal promoter sequence-specific DNA binding+++GO:0001228///DNA-binding transcription activator activity, RNA polymerase II-specific+++GO:0003677///DNA binding+++GO:0003700///DNA-binding transcription factor activity+++GO:0005515///protein binding+++GO:0042802///identical protein binding…	GO:0002244///hematopoietic progenitor cell differentiation+++GO:0006355///regulation of transcription, DNA-templated+++GO:0006357///regulation of transcription by RNA polymerase II+++GO:0045444///fat cell differentiation+++GO:0045669///positive regulation of osteoblast differentiation+++GO:0045892///negative regulation of transcription, DNA-templated+++GO:0045944///positive regulation of transcri…
12615	URS00009C3E9A+++NR_126074.1+++NM_001302129.1+++NM_001302130.1+++NM_001302131.1+++NM_001302132.1+++NM_007681.3+++XM_011240699.3+++XM_030254094.1	'Cenpa'	1.60282	0.000516	7	12	20	49	51	32	13	44	GO:0000775///chromosome, centromeric region+++GO:0000776///kinetochore+++GO:0000777///condensed chromosome kinetochore+++GO:0000778///condensed nuclear chromosome kinetochore+++GO:0000780///condensed nuclear chromosome, centromeric region+++GO:0000786///nucleosome+++GO:0000788///nuclear nucleosome+++GO:0000939///condensed chromosome inner kinetochore+++GO:0005623///cell+++GO:0005634///nucleus+++G…	GO:0003677///DNA binding+++GO:0046982///protein heterodimerization activity	GO:0000132///establishment of mitotic spindle orientation+++GO:0000281///mitotic cytokinesis+++GO:0051382///kinetochore assembly+++GO:0071459///protein localization to chromosome, centromeric region
12628	URS00009AE963+++NM_009888.3	'Cfh'	1.53217	5.95e-31	496	644.33	651	2047.17	2154.16	1627.98	597.11	1943.1	GO:0005576///extracellular region+++GO:0005615///extracellular space+++GO:0005634///nucleus+++GO:0005737///cytoplasm+++GO:0005739///mitochondrion+++GO:0005886///plasma membrane+++GO:0009897///external side of plasma membrane+++GO:0030424///axon+++GO:0043025///neuronal cell body	GO:0001851///complement component C3b binding+++GO:0005515///protein binding+++GO:0008201///heparin binding+++GO:0042802///identical protein binding+++GO:0043395///heparan sulfate proteoglycan binding	GO:0001525///angiogenesis+++GO:0001780///neutrophil homeostasis+++GO:0001822///kidney development+++GO:0001905///activation of membrane attack complex+++GO:0002021///response to dietary excess+++GO:0002251///organ or tissue specific immune response+++GO:0002376///immune system process+++GO:0002434///immune complex clearance+++GO:0003406///retinal pigment epithelium development+++GO:0006954///infl…
12633	URS00009C0C95+++URS00009C5129+++NR_149255.1+++NR_149256.1+++NR_149257.1+++NR_149258.1+++NM_001289704.3+++NM_001293804.2+++NM_001293805.2+++NM_001355056.1+++NM_009805.4+++NM_207653.6+++XM_006495635.4+++XM_011238420.3+++XM_011238421.3+++XM_011238422.1+++XM_011238423.3+++XM_017313559.1+++XM_030244988.1	'Cflar'	1.33853	8.57e-18	308	325	346	986	1069	744	326.333	933	GO:0005737///cytoplasm+++GO:0031264///death-inducing signaling complex+++GO:0031265///CD95 death-inducing signaling complex+++GO:0045121///membrane raft+++GO:0097342///ripoptosome	GO:0002020///protease binding+++GO:0004197///cysteine-type endopeptidase activity+++GO:0005123///death receptor binding+++GO:0005515///protein binding+++GO:0008047///enzyme activator activity+++GO:0008234///cysteine-type peptidase activity+++GO:0016504///peptidase activator activity+++GO:0044877///protein-containing complex binding+++GO:0097153///cysteine-type endopeptidase activity involved in a…	GO:0001666///response to hypoxia+++GO:0006508///proteolysis+++GO:0006915///apoptotic process+++GO:0006919///activation of cysteine-type endopeptidase activity involved in apoptotic process+++GO:0007519///skeletal muscle tissue development+++GO:0009617///response to bacterium+++GO:0010667///negative regulation of cardiac muscle cell apoptotic process+++GO:0010976///positive regulation of neuron pr…
12642	URS00009B5289+++URS00009B72D6+++URS00009B9A8D+++NM_009890.2	'Ch25h'	3.44604	6.26e-16	6	13	7	129	115	76	8.66667	106.667	GO:0005783///endoplasmic reticulum+++GO:0005789///endoplasmic reticulum membrane+++GO:0016020///membrane+++GO:0016021///integral component of membrane	GO:0000254///C-4 methylsterol oxidase activity+++GO:0001567///cholesterol 25-hydroxylase activity+++GO:0004497///monooxygenase activity+++GO:0005506///iron ion binding+++GO:0008395///steroid hydroxylase activity+++GO:0016491///oxidoreductase activity+++GO:0046872///metal ion binding	GO:0006629///lipid metabolic process+++GO:0006694///steroid biosynthetic process+++GO:0008202///steroid metabolic process+++GO:0008203///cholesterol metabolic process+++GO:0008610///lipid biosynthetic process+++GO:0016126///sterol biosynthetic process+++GO:0035754///B cell chemotaxis+++GO:0055114///oxidation-reduction process
12653	URS00009BF88E+++NM_007694.5	'Chgb'	-1.40043	6.95e-37	7355	7763	7650	3128	3073	3539	7589.33	3246.67	GO:0005576///extracellular region+++GO:0005615///extracellular space+++GO:0030141///secretory granule	GO:0005515///protein binding
12654	NM_007695.3+++XM_006529111.4+++XM_006529112.4	'Chil1'	1.24605	2.09e-18	124	157	149	407	379	363	143.333	383	GO:0005576///extracellular region+++GO:0005615///extracellular space+++GO:0005737///cytoplasm+++GO:0005783///endoplasmic reticulum	GO:0004568///chitinase activity+++GO:0005515///protein binding+++GO:0008061///chitin binding	GO:0005975///carbohydrate metabolic process+++GO:0006032///chitin catabolic process+++GO:0006915///apoptotic process+++GO:0006954///inflammatory response+++GO:0007250///activation of NF-kappaB-inducing kinase activity+++GO:0009612///response to mechanical stimulus+++GO:0010800///positive regulation of peptidyl-threonine phosphorylation+++GO:0030324///lung development+++GO:0034612///response to tu…
12655	NM_009892.3	'Chil3'	3.44709	0.000798	2	1	1	23	21	6	1.33333	16.6667	GO:0005576///extracellular region+++GO:0005634///nucleus+++GO:0005635///nuclear envelope+++GO:0005737///cytoplasm+++GO:0005783///endoplasmic reticulum+++GO:0031410///cytoplasmic vesicle+++GO:0048237///rough endoplasmic reticulum lumen	GO:0004563///beta-N-acetylhexosaminidase activity+++GO:0004568///chitinase activity+++GO:0008061///chitin binding+++GO:0016787///hydrolase activity+++GO:0016798///hydrolase activity, acting on glycosyl bonds+++GO:0030246///carbohydrate binding+++GO:0102148///N-acetyl-beta-D-galactosaminidase activity	GO:0000272///polysaccharide catabolic process+++GO:0005975///carbohydrate metabolic process+++GO:0006032///chitin catabolic process+++GO:0006954///inflammatory response+++GO:0008152///metabolic process
12669	URS00009B36C3+++NM_001112697.1+++NM_007698.3	'Chrm1'	-1.08348	2.32e-05	4194	4321	4434	1382	2479	3004	4316.33	2288.33	GO:0005886///plasma membrane+++GO:0005887///integral component of plasma membrane+++GO:0014069///postsynaptic density+++GO:0016020///membrane+++GO:0016021///integral component of membrane+++GO:0030054///cell junction+++GO:0030425///dendrite+++GO:0032279///asymmetric synapse+++GO:0043679///axon terminus+++GO:0045202///synapse+++GO:0045211///postsynaptic membrane+++GO:0098685///Schaffer collateral …	GO:0004930///G protein-coupled receptor activity+++GO:0004993///G protein-coupled serotonin receptor activity+++GO:0016907///G protein-coupled acetylcholine receptor activity+++GO:0030594///neurotransmitter receptor activity+++GO:0099529///neurotransmitter receptor activity involved in regulation of postsynaptic membrane potential	GO:0007165///signal transduction+++GO:0007186///G protein-coupled receptor signaling pathway+++GO:0007187///G protein-coupled receptor signaling pathway, coupled to cyclic nucleotide second messenger+++GO:0007197///adenylate cyclase-inhibiting G protein-coupled acetylcholine receptor signaling pathway+++GO:0007213///G protein-coupled acetylcholine receptor signaling pathway+++GO:0007268///chemica…
12683	NM_007702.2	'Cidea'	-1.11102	2.43e-06	81	111	106	52	50	53	99.3333	51.6667	GO:0005622///intracellular+++GO:0005634///nucleus+++GO:0005737///cytoplasm+++GO:0005739///mitochondrion+++GO:0005740///mitochondrial envelope+++GO:0005811///lipid droplet	GO:0005515///protein binding+++GO:0042803///protein homodimerization activity	GO:0001659///temperature homeostasis+++GO:0006629///lipid metabolic process+++GO:0006915///apoptotic process+++GO:0008219///cell death+++GO:0010890///positive regulation of sequestering of triglyceride+++GO:0019915///lipid storage+++GO:0030512///negative regulation of transforming growth factor beta receptor signaling pathway+++GO:0032720///negative regulation of tumor necrosis factor production+…
12684	NM_009894.3	'Cideb'	1.1878	0.0131796	9.39	13.96	19.1	37.39	23.96	44.22	14.15	35.19	GO:0005622///intracellular+++GO:0005829///cytosol+++GO:0048471///perinuclear region of cytoplasm	GO:0042802///identical protein binding	GO:0006915///apoptotic process+++GO:0010942///positive regulation of cell death+++GO:0042981///regulation of apoptotic process+++GO:0090200///positive regulation of release of cytochrome c from mitochondria+++GO:0097194///execution phase of apoptosis+++GO:0097202///activation of cysteine-type endopeptidase activity
12700	URS00009ADF0A+++URS00009BABFD+++NM_001317354.1+++NM_009895.4+++XM_006511635.2	'Cish'	1.37845	0.000286	55	57	101	294	223	105	71	207.333	GO:0005886///plasma membrane+++GO:0005942///phosphatidylinositol 3-kinase complex	GO:0005515///protein binding+++GO:0046935///1-phosphatidylinositol-3-kinase regulator activity	GO:0007205///protein kinase C-activating G protein-coupled receptor signaling pathway+++GO:0009968///negative regulation of signal transduction+++GO:0016567///protein ubiquitination+++GO:0035556///intracellular signal transduction+++GO:0040008///regulation of growth+++GO:0043551///regulation of phosphatidylinositol 3-kinase activity+++GO:0046854///phosphatidylinositol phosphorylation
12702	URS00009B029C+++NM_007707.3+++XM_011248707.3+++XM_030245509.1	'Socs3'	3.72109	9.64e-36	19	27	36	424	509	280	27.3333	404.333	GO:0005737///cytoplasm+++GO:0005829///cytosol+++GO:0005942///phosphatidylinositol 3-kinase complex	GO:0001784///phosphotyrosine residue binding+++GO:0005515///protein binding+++GO:0046935///1-phosphatidylinositol-3-kinase regulator activity	GO:0001932///regulation of protein phosphorylation+++GO:0007165///signal transduction+++GO:0007259///JAK-STAT cascade+++GO:0009968///negative regulation of signal transduction+++GO:0016567///protein ubiquitination+++GO:0035556///intracellular signal transduction+++GO:0040008///regulation of growth+++GO:0042532///negative regulation of tyrosine phosphorylation of STAT protein+++GO:0043066///negati…
12703	NM_001271603.1+++NM_009896.2	'Socs1'	3.09538	1.33e-12	10	36	14	206	241	129	20	192	GO:0005634///nucleus+++GO:0005654///nucleoplasm+++GO:0005737///cytoplasm+++GO:0005829///cytosol+++GO:0005942///phosphatidylinositol 3-kinase complex+++GO:0031410///cytoplasmic vesicle+++GO:0036464///cytoplasmic ribonucleoprotein granule	GO:0005159///insulin-like growth factor receptor binding+++GO:0005515///protein binding+++GO:0019210///kinase inhibitor activity+++GO:0019901///protein kinase binding+++GO:0046935///1-phosphatidylinositol-3-kinase regulator activity	GO:0001932///regulation of protein phosphorylation+++GO:0007259///JAK-STAT cascade+++GO:0009968///negative regulation of signal transduction+++GO:0010533///regulation of activation of Janus kinase activity+++GO:0016567///protein ubiquitination+++GO:0019221///cytokine-mediated signaling pathway+++GO:0033673///negative regulation of kinase activity+++GO:0035556///intracellular signal transduction++…
12722	URS00009B93C9+++URS00009BE398+++NR_130895.1+++NM_009899.4+++XM_006500965.4+++XM_006500968.4+++XM_011240004.1	'Clca3a1'	1.74963	0.000417	7	9.66	8	29.8	37.96	25	8.22	30.92	GO:0005576///extracellular region+++GO:0005615///extracellular space+++GO:0005886///plasma membrane+++GO:0005887///integral component of plasma membrane+++GO:0005902///microvillus+++GO:0016020///membrane+++GO:0016021///integral component of membrane+++GO:0030141///secretory granule+++GO:0042589///zymogen granule membrane	GO:0005229///intracellular calcium activated chloride channel activity+++GO:0005254///chloride channel activity+++GO:0008233///peptidase activity+++GO:0008237///metallopeptidase activity+++GO:0016787///hydrolase activity+++GO:0046872///metal ion binding	GO:0006508///proteolysis+++GO:0006811///ion transport+++GO:0006816///calcium ion transport+++GO:0006821///chloride transport+++GO:0071456///cellular response to hypoxia+++GO:1902476///chloride transmembrane transport
12723	NM_001363712.1+++NM_013491.3+++XM_006505476.3	'Clcn1'	-1.16819	0.00677594	25.96	25.92	36.39	17.72	12.39	14.58	29.4233	14.8967	GO:0005886///plasma membrane+++GO:0005887///integral component of plasma membrane+++GO:0016020///membrane+++GO:0016021///integral component of membrane+++GO:0034707///chloride channel complex+++GO:0042383///sarcolemma	GO:0005244///voltage-gated ion channel activity+++GO:0005247///voltage-gated chloride channel activity+++GO:0005254///chloride channel activity+++GO:0042803///protein homodimerization activity	GO:0006811///ion transport+++GO:0006821///chloride transport+++GO:0006936///muscle contraction+++GO:0019227///neuronal action potential propagation+++GO:0034765///regulation of ion transmembrane transport+++GO:0055085///transmembrane transport+++GO:1902476///chloride transmembrane transport
12752	NM_001146311.2+++NM_001329789.1+++NM_009907.4+++XM_006507288.4+++XM_006507289.2+++XM_006507292.2+++XM_006507293.4+++XM_017321963.2+++XM_030242057.1+++XM_030242058.1+++XM_030242059.1	'Cln3'	1.25169	9.19e-18	140	165	151	432.14	425.2	369.73	152	409.023	GO:0000139///Golgi membrane+++GO:0005623///cell+++GO:0005634///nucleus+++GO:0005737///cytoplasm+++GO:0005764///lysosome+++GO:0005765///lysosomal membrane+++GO:0005768///endosome+++GO:0005769///early endosome+++GO:0005770///late endosome+++GO:0005773///vacuole+++GO:0005776///autophagosome+++GO:0005783///endoplasmic reticulum+++GO:0005794///Golgi apparatus+++GO:0005795///Golgi stack+++GO:0005802///…	GO:0005515///protein binding+++GO:0048306///calcium-dependent protein binding+++GO:0051861///glycolipid binding+++GO:0120146///sulfatide binding	GO:0001508///action potential+++GO:0001934///positive regulation of protein phosphorylation+++GO:0006865///amino acid transport+++GO:0006897///endocytosis+++GO:0006898///receptor-mediated endocytosis+++GO:0007040///lysosome organization+++GO:0007042///lysosomal lumen acidification+++GO:0007611///learning or memory+++GO:0008306///associative learning+++GO:0009992///cellular water homeostasis+++GO:…
12763	URS000076A1DF+++URS0000775A59+++URS00009AFD42+++URS00009B7064+++URS00009B8FC0+++URS00009C3981+++URS0000BCE26E+++NM_001111110.2+++NM_001284519.1+++NM_001284520.1+++NM_007717.5+++XM_011244265.3+++XM_011244266.3+++XM_011244274.3	'Cmah'	1.36724	5.1e-07	109	121	129.9	475	223	348.01	119.967	348.67	GO:0005737///cytoplasm+++GO:0005783///endoplasmic reticulum	GO:0016491///oxidoreductase activity+++GO:0030338///CMP-N-acetylneuraminate monooxygenase activity+++GO:0046872///metal ion binding+++GO:0051536///iron-sulfur cluster binding+++GO:0051537///2 iron, 2 sulfur cluster binding	GO:0006054///N-acetylneuraminate metabolic process+++GO:0046381///CMP-N-acetylneuraminate metabolic process+++GO:0055114///oxidation-reduction process
12766	NM_009910.3	'Cxcr3'	4.82787	5.94e-23	1	9	6	230	153	127	5.33333	170	GO:0005623///cell+++GO:0005886///plasma membrane+++GO:0009897///external side of plasma membrane+++GO:0009986///cell surface+++GO:0016020///membrane+++GO:0016021///integral component of membrane	GO:0004930///G protein-coupled receptor activity+++GO:0004950///chemokine receptor activity+++GO:0016493///C-C chemokine receptor activity+++GO:0016494///C-X-C chemokine receptor activity+++GO:0019956///chemokine binding+++GO:0019957///C-C chemokine binding+++GO:0019958///C-X-C chemokine binding+++GO:0038023///signaling receptor activity+++GO:0042802///identical protein binding	GO:0001525///angiogenesis+++GO:0001937///negative regulation of endothelial cell proliferation+++GO:0002685///regulation of leukocyte migration+++GO:0006935///chemotaxis+++GO:0006954///inflammatory response+++GO:0006955///immune response+++GO:0007165///signal transduction+++GO:0007166///cell surface receptor signaling pathway+++GO:0007186///G protein-coupled receptor signaling pathway+++GO:000718…
12767	NM_001356509.1+++NM_009911.3+++XM_006529114.2	'Cxcr4'	3.09842	3.63e-44	51	56	77	694	635	445	61.3333	591.333	GO:0005623///cell+++GO:0005634///nucleus+++GO:0005737///cytoplasm+++GO:0005764///lysosome+++GO:0005768///endosome+++GO:0005769///early endosome+++GO:0005770///late endosome+++GO:0005886///plasma membrane+++GO:0005911///cell-cell junction+++GO:0009897///external side of plasma membrane+++GO:0009986///cell surface+++GO:0016020///membrane+++GO:0016021///integral component of membrane+++GO:0030054///…	GO:0003779///actin binding+++GO:0004930///G protein-coupled receptor activity+++GO:0004950///chemokine receptor activity+++GO:0005515///protein binding+++GO:0008144///drug binding+++GO:0016493///C-C chemokine receptor activity+++GO:0016494///C-X-C chemokine receptor activity+++GO:0019955///cytokine binding+++GO:0019956///chemokine binding+++GO:0019957///C-C chemokine binding+++GO:0031625///ubiqui…	GO:0001569///branching involved in blood vessel morphogenesis+++GO:0001666///response to hypoxia+++GO:0001667///ameboidal-type cell migration+++GO:0001764///neuron migration+++GO:0001934///positive regulation of protein phosphorylation+++GO:0002064///epithelial cell development+++GO:0003281///ventricular septum development+++GO:0006935///chemotaxis+++GO:0006955///immune response+++GO:0007165///si…
12769	URS00009B5EDB+++URS00009BCA66+++URS00009C29DE+++NM_001166625.1+++NM_009913.6	'Ccr9'	1.88658	0.00617859	6	2	7	31	18	14	5	21	GO:0005623///cell+++GO:0005886///plasma membrane+++GO:0009897///external side of plasma membrane+++GO:0009986///cell surface+++GO:0016020///membrane+++GO:0016021///integral component of membrane	GO:0004930///G protein-coupled receptor activity+++GO:0004950///chemokine receptor activity+++GO:0005515///protein binding+++GO:0016493///C-C chemokine receptor activity+++GO:0019956///chemokine binding+++GO:0019957///C-C chemokine binding	GO:0002305///CD8-positive, gamma-delta intraepithelial T cell differentiation+++GO:0006935///chemotaxis+++GO:0006955///immune response+++GO:0007165///signal transduction+++GO:0007186///G protein-coupled receptor signaling pathway+++GO:0007204///positive regulation of cytosolic calcium ion concentration+++GO:0019722///calcium-mediated signaling+++GO:0060326///cell chemotaxis+++GO:0070098///chemoki…
12772	NM_009915.2+++XM_006512428.2+++XM_011243063.1+++XM_011243064.3	'Ccr2'	3.3564	3.78e-09	3	35	11	216	206	136	16.3333	186	GO:0005623///cell+++GO:0005737///cytoplasm+++GO:0005829///cytosol+++GO:0005886///plasma membrane+++GO:0005887///integral component of plasma membrane+++GO:0009897///external side of plasma membrane+++GO:0016020///membrane+++GO:0016021///integral component of membrane+++GO:0030425///dendrite+++GO:0043025///neuronal cell body+++GO:0043204///perikaryon+++GO:0048471///perinuclear region of cytoplasm	GO:0004930///G protein-coupled receptor activity+++GO:0004950///chemokine receptor activity+++GO:0005515///protein binding+++GO:0016493///C-C chemokine receptor activity+++GO:0019955///cytokine binding+++GO:0019956///chemokine binding+++GO:0019957///C-C chemokine binding+++GO:0031727///CCR2 chemokine receptor binding+++GO:0035715///chemokine (C-C motif) ligand 2 binding+++GO:0035716///chemokine (…	GO:0001525///angiogenesis+++GO:0001974///blood vessel remodeling+++GO:0002246///wound healing involved in inflammatory response+++GO:0002548///monocyte chemotaxis+++GO:0002724///regulation of T cell cytokine production+++GO:0002827///positive regulation of T-helper 1 type immune response+++GO:0002829///negative regulation of type 2 immune response+++GO:0006874///cellular calcium ion homeostasis++…
12773	NM_009916.2+++XM_006511932.4+++XM_006511933.2+++XM_006511934.4+++XM_011242933.3	'Ccr4'	4.10539	0.00753636	0	1	0	9	8	4	0.333333	7	GO:0005623///cell+++GO:0005886///plasma membrane+++GO:0009897///external side of plasma membrane+++GO:0016020///membrane+++GO:0016021///integral component of membrane+++GO:0043025///neuronal cell body	GO:0004930///G protein-coupled receptor activity+++GO:0004950///chemokine receptor activity+++GO:0016493///C-C chemokine receptor activity+++GO:0019956///chemokine binding+++GO:0019957///C-C chemokine binding	GO:0001764///neuron migration+++GO:0002507///tolerance induction+++GO:0006935///chemotaxis+++GO:0006954///inflammatory response+++GO:0006955///immune response+++GO:0007165///signal transduction+++GO:0007204///positive regulation of cytosolic calcium ion concentration+++GO:0009314///response to radiation+++GO:0009617///response to bacterium+++GO:0019722///calcium-mediated signaling+++GO:0046677///…
12774	URS00009AE8AC+++NM_009917.5	'Ccr5'	2.70814	4.74e-49	80	116	108	803	834	599	101.333	745.333	GO:0005623///cell+++GO:0005737///cytoplasm+++GO:0005768///endosome+++GO:0005886///plasma membrane+++GO:0009897///external side of plasma membrane+++GO:0009986///cell surface+++GO:0016020///membrane+++GO:0016021///integral component of membrane	GO:0003779///actin binding+++GO:0004930///G protein-coupled receptor activity+++GO:0004950///chemokine receptor activity+++GO:0016493///C-C chemokine receptor activity+++GO:0019901///protein kinase binding+++GO:0019956///chemokine binding+++GO:0019957///C-C chemokine binding+++GO:0042802///identical protein binding+++GO:0071791///chemokine (C-C motif) ligand 5 binding	GO:0000165///MAPK cascade+++GO:0006816///calcium ion transport+++GO:0006935///chemotaxis+++GO:0006952///defense response+++GO:0006954///inflammatory response+++GO:0006955///immune response+++GO:0007165///signal transduction+++GO:0007186///G protein-coupled receptor signaling pathway+++GO:0007204///positive regulation of cytosolic calcium ion concentration+++GO:0007267///cell-cell signaling+++GO:0…
12775	NM_001301713.1+++NM_007719.2	'Ccr7'	4.52481	2.61e-11	0	10	1	116	97	71	3.66667	94.6667	GO:0005623///cell+++GO:0005739///mitochondrion+++GO:0005886///plasma membrane+++GO:0009897///external side of plasma membrane+++GO:0009986///cell surface+++GO:0016020///membrane+++GO:0016021///integral component of membrane	GO:0004930///G protein-coupled receptor activity+++GO:0004950///chemokine receptor activity+++GO:0005515///protein binding+++GO:0016493///C-C chemokine receptor activity+++GO:0019956///chemokine binding+++GO:0019957///C-C chemokine binding+++GO:0035757///chemokine (C-C motif) ligand 19 binding+++GO:0035758///chemokine (C-C motif) ligand 21 binding+++GO:0038117///C-C motif chemokine 19 receptor ac…	GO:0001768///establishment of T cell polarity+++GO:0002408///myeloid dendritic cell chemotaxis+++GO:0002518///lymphocyte chemotaxis across high endothelial venule+++GO:0002606///positive regulation of dendritic cell antigen processing and presentation+++GO:0002649///regulation of tolerance induction to self antigen+++GO:0002885///positive regulation of hypersensitivity+++GO:0002922///positive reg…
12776	URS00009C5ECA+++NM_007720.2	'Ccr8'	5.03693	0.00028	0	1	0	16	15	9	0.333333	13.3333	GO:0005623///cell+++GO:0005886///plasma membrane+++GO:0009897///external side of plasma membrane+++GO:0016020///membrane+++GO:0016021///integral component of membrane	GO:0004930///G protein-coupled receptor activity+++GO:0004950///chemokine receptor activity+++GO:0005515///protein binding+++GO:0016493///C-C chemokine receptor activity+++GO:0019956///chemokine binding+++GO:0019957///C-C chemokine binding	GO:0006935///chemotaxis+++GO:0006955///immune response+++GO:0007165///signal transduction+++GO:0007186///G protein-coupled receptor signaling pathway+++GO:0007204///positive regulation of cytosolic calcium ion concentration+++GO:0019722///calcium-mediated signaling+++GO:0060326///cell chemotaxis+++GO:0070098///chemokine-mediated signaling pathway
12798	NM_007725.2	'Cnn2'	1.79652	8.78e-18	83	139	121	522	460	357	114.333	446.333	GO:0001725///stress fiber+++GO:0005856///cytoskeleton	GO:0003779///actin binding+++GO:0005516///calmodulin binding	GO:0007010///cytoskeleton organization+++GO:0010628///positive regulation of gene expression+++GO:0030097///hemopoiesis+++GO:0030336///negative regulation of cell migration+++GO:0031032///actomyosin structure organization+++GO:0032970///regulation of actin filament-based process+++GO:0042060///wound healing+++GO:0042127///regulation of cell proliferation+++GO:0050765///negative regulation of phag…
12802	NM_001305278.1+++NM_009924.4	'Cnr2'	4.05501	2.14e-14	3	10	1	97	86	80	4.66667	87.6667	GO:0005737///cytoplasm+++GO:0005783///endoplasmic reticulum+++GO:0005886///plasma membrane+++GO:0016020///membrane+++GO:0016021///integral component of membrane+++GO:0030425///dendrite+++GO:0031234///extrinsic component of cytoplasmic side of plasma membrane+++GO:0042995///cell projection+++GO:0043005///neuron projection+++GO:0043025///neuronal cell body+++GO:0043204///perikaryon	GO:0004930///G protein-coupled receptor activity+++GO:0004949///cannabinoid receptor activity+++GO:0005515///protein binding	GO:0006954///inflammatory response+++GO:0007165///signal transduction+++GO:0007186///G protein-coupled receptor signaling pathway+++GO:0007189///adenylate cyclase-activating G protein-coupled receptor signaling pathway+++GO:0019222///regulation of metabolic process+++GO:0019233///sensory perception of pain+++GO:0030595///leukocyte chemotaxis+++GO:0032229///negative regulation of synaptic transmis…
12803	NM_170786.2	'Cntf'	2.74913	7.65e-13	8	20	9	100	91	89	12.3333	93.3333	GO:0005615///extracellular space+++GO:0005634///nucleus+++GO:0005737///cytoplasm+++GO:0005829///cytosol+++GO:0030424///axon+++GO:0032838///plasma membrane bounded cell projection cytoplasm+++GO:0043025///neuronal cell body	GO:0005125///cytokine activity+++GO:0005127///ciliary neurotrophic factor receptor binding+++GO:0005138///interleukin-6 receptor binding+++GO:0008083///growth factor activity+++GO:0044877///protein-containing complex binding	GO:0007259///JAK-STAT cascade+++GO:0007275///multicellular organism development+++GO:0007399///nervous system development+++GO:0008284///positive regulation of cell proliferation+++GO:0010628///positive regulation of gene expression+++GO:0014068///positive regulation of phosphatidylinositol 3-kinase signaling+++GO:0030154///cell differentiation+++GO:0030307///positive regulation of cell growth+++…
12817	URS00009B13A2+++URS00009B1A8A+++NM_001304757.1+++NM_007731.3+++XM_006513170.3+++XM_006513171.4+++XM_011243322.2+++XM_011243323.2+++XM_011243324.2+++XM_011243325.3+++XM_011243326.3+++XM_011243327.2+++XM_011243328.2+++XM_011243329.2+++XM_011243330.2+++XM_011243331.2+++XM_011243332.3+++XM_011243333.2+++XM_011243335.2+++XM_011243336.2+++XM_011243337.2+++XM_011243339.2+++XM_011243341.2+++XM_011243342.…	'Col13a1'	1.26328	0.000102	19	31	32	87	77	57	27.3333	73.6667	GO:0005581///collagen trimer+++GO:0005615///extracellular space+++GO:0005886///plasma membrane+++GO:0005911///cell-cell junction+++GO:0016020///membrane+++GO:0016021///integral component of membrane+++GO:0030054///cell junction+++GO:0031012///extracellular matrix+++GO:0045202///synapse+++GO:0045211///postsynaptic membrane+++GO:0062023///collagen-containing extracellular matrix	GO:0005201///extracellular matrix structural constituent+++GO:0008201///heparin binding+++GO:0030020///extracellular matrix structural constituent conferring tensile strength	GO:0001503///ossification+++GO:0001763///morphogenesis of a branching structure+++GO:0001958///endochondral ossification+++GO:0007155///cell adhesion+++GO:0007160///cell-matrix adhesion+++GO:0007275///multicellular organism development+++GO:0030154///cell differentiation+++GO:0030198///extracellular matrix organization+++GO:0098609///cell-cell adhesion
12819	URS0000766F00+++URS00009B87D6+++NM_009928.3+++XM_006537601.2	'Col15a1'	1.64547	8.42e-11	62	69	52	220	262	168	61	216.667	GO:0005576///extracellular region+++GO:0005581///collagen trimer+++GO:0005604///basement membrane+++GO:0005615///extracellular space+++GO:0031012///extracellular matrix+++GO:0062023///collagen-containing extracellular matrix	GO:0005198///structural molecule activity+++GO:0005201///extracellular matrix structural constituent+++GO:0030020///extracellular matrix structural constituent conferring tensile strength	GO:0007155///cell adhesion+++GO:0030198///extracellular matrix organization
12822	NM_001109991.1+++NM_009929.3+++XM_006513173.4+++XM_006513174.3+++XM_006513176.3+++XM_011243346.3+++XM_011243347.3	'Col18a1'	1.17752	7.17e-05	141	93	148	410	368	206	127.333	328	GO:0005576///extracellular region+++GO:0005581///collagen trimer+++GO:0005604///basement membrane+++GO:0005615///extracellular space+++GO:0031012///extracellular matrix+++GO:0062023///collagen-containing extracellular matrix	GO:0005201///extracellular matrix structural constituent+++GO:0030020///extracellular matrix structural constituent conferring tensile strength+++GO:0042802///identical protein binding+++GO:0046872///metal ion binding	GO:0001525///angiogenesis+++GO:0001886///endothelial cell morphogenesis+++GO:0007155///cell adhesion+++GO:0008284///positive regulation of cell proliferation+++GO:0030198///extracellular matrix organization+++GO:0030335///positive regulation of cell migration+++GO:2000353///positive regulation of endothelial cell apoptotic process
12825	NM_009930.2	'Col3a1'	1.75447	2.74e-11	64	93	55	288	313	210	70.6667	270.333	GO:0005576///extracellular region+++GO:0005581///collagen trimer+++GO:0005586///collagen type III trimer+++GO:0005615///extracellular space+++GO:0031012///extracellular matrix+++GO:0062023///collagen-containing extracellular matrix	GO:0002020///protease binding+++GO:0005178///integrin binding+++GO:0005201///extracellular matrix structural constituent+++GO:0030020///extracellular matrix structural constituent conferring tensile strength+++GO:0046332///SMAD binding+++GO:0046872///metal ion binding+++GO:0048407///platelet-derived growth factor binding	GO:0001501///skeletal system development+++GO:0001568///blood vessel development+++GO:0007160///cell-matrix adhesion+++GO:0007179///transforming growth factor beta receptor signaling pathway+++GO:0007229///integrin-mediated signaling pathway+++GO:0007507///heart development+++GO:0009314///response to radiation+++GO:0009612///response to mechanical stimulus+++GO:0018149///peptide cross-linking+++G…
12830	URS00009B9B5C+++URS00009BA9BA+++NM_001163155.1+++NM_007736.4+++XM_006528696.3+++XM_006528697.4+++XM_017318372.2	'Col4a5'	1.36819	1.02e-06	89	74	134	333	334	196	99	287.667	GO:0005581///collagen trimer+++GO:0005587///collagen type IV trimer+++GO:0005604///basement membrane+++GO:0005615///extracellular space+++GO:0031012///extracellular matrix+++GO:0031594///neuromuscular junction+++GO:0062023///collagen-containing extracellular matrix	GO:0005201///extracellular matrix structural constituent+++GO:0030020///extracellular matrix structural constituent conferring tensile strength	GO:0007528///neuromuscular junction development+++GO:0030198///extracellular matrix organization+++GO:0038063///collagen-activated tyrosine kinase receptor signaling pathway
12835	URS00009AFB05+++URS00009C4E94+++NM_001243008.1+++NM_001243009.1+++XM_030245436.1+++XM_030245437.1+++XM_030245438.1+++XM_030245451.1	'Col6a3'	1.31873	0.000883	35	39	40	175	79	69	38	107.667	GO:0005581///collagen trimer+++GO:0005615///extracellular space+++GO:0031012///extracellular matrix+++GO:0042383///sarcolemma+++GO:0062023///collagen-containing extracellular matrix	GO:0004867///serine-type endopeptidase inhibitor activity+++GO:0030020///extracellular matrix structural constituent conferring tensile strength	GO:0003429///growth plate cartilage chondrocyte morphogenesis+++GO:0010951///negative regulation of endopeptidase activity
12840	NM_007741.2	'Col9a2'	1.04308	0.000664	37	56	54	157	94	90	49	113.667	GO:0005576///extracellular region+++GO:0005581///collagen trimer+++GO:0005594///collagen type IX trimer+++GO:0005615///extracellular space+++GO:0031012///extracellular matrix+++GO:0062023///collagen-containing extracellular matrix	GO:0005201///extracellular matrix structural constituent+++GO:0030020///extracellular matrix structural constituent conferring tensile strength	GO:0030198///extracellular matrix organization
12842	URS00009B7880+++NM_007742.4	'Col1a1'	1.10117	2.19e-11	162	210	167	491	421	395	179.667	435.667	GO:0005576///extracellular region+++GO:0005581///collagen trimer+++GO:0005584///collagen type I trimer+++GO:0005615///extracellular space+++GO:0005737///cytoplasm+++GO:0005783///endoplasmic reticulum+++GO:0005794///Golgi apparatus+++GO:0030141///secretory granule+++GO:0031012///extracellular matrix+++GO:0062023///collagen-containing extracellular matrix	GO:0002020///protease binding+++GO:0005201///extracellular matrix structural constituent+++GO:0005515///protein binding+++GO:0030020///extracellular matrix structural constituent conferring tensile strength+++GO:0042802///identical protein binding+++GO:0046872///metal ion binding+++GO:0048407///platelet-derived growth factor binding	GO:0001501///skeletal system development+++GO:0001503///ossification+++GO:0001568///blood vessel development+++GO:0001649///osteoblast differentiation+++GO:0001957///intramembranous ossification+++GO:0001958///endochondral ossification+++GO:0007584///response to nutrient+++GO:0007601///visual perception+++GO:0007605///sensory perception of sound+++GO:0009612///response to mechanical stimulus+++GO…
12843	URS00009B6DC8+++NM_007743.3	'Col1a2'	1.2614	9.74e-13	260	311	327	991	821	618	299.333	810	GO:0005576///extracellular region+++GO:0005581///collagen trimer+++GO:0005584///collagen type I trimer+++GO:0005615///extracellular space+++GO:0005783///endoplasmic reticulum+++GO:0031012///extracellular matrix+++GO:0062023///collagen-containing extracellular matrix	GO:0002020///protease binding+++GO:0005201///extracellular matrix structural constituent+++GO:0005515///protein binding+++GO:0030020///extracellular matrix structural constituent conferring tensile strength+++GO:0030674///protein binding, bridging+++GO:0042802///identical protein binding+++GO:0046332///SMAD binding+++GO:0046872///metal ion binding+++GO:0048407///platelet-derived growth factor bin…	GO:0001501///skeletal system development+++GO:0001568///blood vessel development+++GO:0007179///transforming growth factor beta receptor signaling pathway+++GO:0007266///Rho protein signal transduction+++GO:0008217///regulation of blood pressure+++GO:0030198///extracellular matrix organization+++GO:0030199///collagen fibril organization+++GO:0030282///bone mineralization+++GO:0032963///collagen m…
12865	NM_009944.3	'Cox7a1'	1.16533	0.0117196	15	11	14	47	29	26	13.3333	34	GO:0005739///mitochondrion+++GO:0005743///mitochondrial inner membrane+++GO:0005746///mitochondrial respiratory chain+++GO:0016020///membrane+++GO:0016021///integral component of membrane	GO:0004129///cytochrome-c oxidase activity+++GO:0009055///electron transfer activity+++GO:0016491///oxidoreductase activity	GO:0002082///regulation of oxidative phosphorylation+++GO:0006119///oxidative phosphorylation+++GO:0022900///electron transport chain+++GO:0055114///oxidation-reduction process+++GO:0097250///mitochondrial respiratory chain supercomplex assembly+++GO:1902600///proton transmembrane transport
12870	NM_001276248.1+++NM_001276250.1+++NM_007752.3+++XM_006535381.4+++XM_011249655.3+++XM_017319446.2	'Cp'	2.08031	3.68e-41	306	358	421	1799	1982	1380	361.667	1720.33	GO:0005576///extracellular region+++GO:0005615///extracellular space+++GO:0005623///cell+++GO:0005886///plasma membrane+++GO:0016020///membrane+++GO:0016021///integral component of membrane+++GO:0046658///anchored component of plasma membrane	GO:0004322///ferroxidase activity+++GO:0005507///copper ion binding+++GO:0016491///oxidoreductase activity+++GO:0046872///metal ion binding+++GO:0051087///chaperone binding	GO:0006811///ion transport+++GO:0006825///copper ion transport+++GO:0006826///iron ion transport+++GO:0006879///cellular iron ion homeostasis+++GO:0046688///response to copper ion+++GO:0055072///iron ion homeostasis+++GO:0055114///oxidation-reduction process
12873	URS00009C1B92+++NM_007753.2+++XM_006535382.4	'Cpa3'	4.91702	0.00451756	0	0	0	12	3	4	0	6.33333	GO:0005615///extracellular space+++GO:0030133///transport vesicle+++GO:0031410///cytoplasmic vesicle	GO:0004180///carboxypeptidase activity+++GO:0004181///metallocarboxypeptidase activity+++GO:0008233///peptidase activity+++GO:0008237///metallopeptidase activity+++GO:0008270///zinc ion binding+++GO:0016787///hydrolase activity+++GO:0046872///metal ion binding	GO:0002002///regulation of angiotensin levels in blood+++GO:0006508///proteolysis
12890	URS00009B00A4+++URS0000BCA96D+++URS0000BD36F8+++URS0000BDBB86+++NR_155492.1+++NM_001362218.1+++NM_009946.3+++XM_017315376.2	'Cplx2'	-1.18768	1.3e-07	24072	26164	27039	8659	12571	16826	25758.3	12685.3	GO:0005634///nucleus+++GO:0005737///cytoplasm+++GO:0005829///cytosol+++GO:0030054///cell junction+++GO:0030425///dendrite+++GO:0031201///SNARE complex+++GO:0042629///mast cell granule+++GO:0042995///cell projection+++GO:0043025///neuronal cell body+++GO:0043195///terminal bouton+++GO:0043204///perikaryon+++GO:0044305///calyx of Held+++GO:0045202///synapse+++GO:0070033///synaptobrevin 2-SNAP-25-sy…	GO:0000149///SNARE binding+++GO:0017075///syntaxin-1 binding+++GO:0019905///syntaxin binding+++GO:0048306///calcium-dependent protein binding	GO:0006836///neurotransmitter transport+++GO:0006887///exocytosis+++GO:0007399///nervous system development+++GO:0016079///synaptic vesicle exocytosis+++GO:0030154///cell differentiation+++GO:0031630///regulation of synaptic vesicle fusion to presynaptic active zone membrane+++GO:0031915///positive regulation of synaptic plasticity+++GO:0043303///mast cell degranulation+++GO:0046928///regulation …
12891	NM_001136057.3+++NM_001146183.2+++NM_001360193.1+++NM_009947.4	'Cpne6'	-1.21298	2.43e-05	6929	7682	7751	1929	3997	4880	7454	3602	GO:0005737///cytoplasm+++GO:0005768///endosome+++GO:0005886///plasma membrane+++GO:0016020///membrane+++GO:0030136///clathrin-coated vesicle+++GO:0030424///axon+++GO:0030425///dendrite+++GO:0031410///cytoplasmic vesicle+++GO:0042995///cell projection+++GO:0043204///perikaryon+++GO:0045334///clathrin-coated endocytic vesicle	GO:0001786///phosphatidylserine binding+++GO:0005515///protein binding+++GO:0005544///calcium-dependent phospholipid binding+++GO:0046872///metal ion binding	GO:0030154///cell differentiation+++GO:0071277///cellular response to calcium ion+++GO:1903861///positive regulation of dendrite extension
12925	URS00009B63DB+++NM_007763.3	'Crip1'	1.75474	2.02e-10	35	53	46	213	172	125	44.6667	170	GO:0005737///cytoplasm	GO:0003680///AT DNA binding+++GO:0008270///zinc ion binding+++GO:0008301///DNA binding, bending+++GO:0042277///peptide binding+++GO:0046872///metal ion binding	GO:0008630///intrinsic apoptotic signaling pathway in response to DNA damage+++GO:0010043///response to zinc ion+++GO:0010468///regulation of gene expression+++GO:0071236///cellular response to antibiotic+++GO:0071493///cellular response to UV-B
12931	URS00009C1FDC+++NM_018827.3+++XM_006509540.4+++XM_006509541.2+++XM_006509542.1+++XM_030243277.1+++XM_030243278.1	'Crlf1'	-2.34564	1.13e-09	398	396	402	36	93	135	398.667	88	GO:0005576///extracellular region+++GO:0005615///extracellular space+++GO:0009897///external side of plasma membrane+++GO:0043235///receptor complex+++GO:0097058///CRLF-CLCF1 complex	GO:0004896///cytokine receptor activity+++GO:0005125///cytokine activity+++GO:0005127///ciliary neurotrophic factor receptor binding+++GO:0019955///cytokine binding	GO:0001657///ureteric bud development+++GO:0008284///positive regulation of cell proliferation+++GO:0019221///cytokine-mediated signaling pathway+++GO:0042531///positive regulation of tyrosine phosphorylation of STAT protein+++GO:0043524///negative regulation of neuron apoptotic process+++GO:2000672///negative regulation of motor neuron apoptotic process
12955	NM_001289782.1+++NM_001289784.1+++NM_001289785.1+++NM_009964.3+++XM_006509970.4+++XM_030244036.1	'Cryab'	1.03075	4.82e-09	1592	1452.57	1689	4370	3913.07	2698	1577.86	3660.36	GO:0005634///nucleus+++GO:0005737///cytoplasm+++GO:0005739///mitochondrion+++GO:0005794///Golgi apparatus+++GO:0005829///cytosol+++GO:0005886///plasma membrane+++GO:0009986///cell surface+++GO:0014069///postsynaptic density+++GO:0015630///microtubule cytoskeleton+++GO:0030018///Z disc+++GO:0030424///axon+++GO:0031430///M band+++GO:0031674///I band+++GO:0032432///actin filament bundle+++GO:0032991…	GO:0001540///amyloid-beta binding+++GO:0005198///structural molecule activity+++GO:0005212///structural constituent of eye lens+++GO:0005515///protein binding+++GO:0008017///microtubule binding+++GO:0008092///cytoskeletal protein binding+++GO:0042802///identical protein binding+++GO:0042803///protein homodimerization activity+++GO:0044877///protein-containing complex binding+++GO:0046872///metal …	GO:0001666///response to hypoxia+++GO:0002088///lens development in camera-type eye+++GO:0006457///protein folding+++GO:0007021///tubulin complex assembly+++GO:0007517///muscle organ development+++GO:0007568///aging+++GO:0010259///multicellular organism aging+++GO:0010629///negative regulation of gene expression+++GO:0010941///regulation of cell death+++GO:0030308///negative regulation of cell gr…
12959	NM_001312884.1+++NM_021351.2+++XM_006534749.4	'Cryba4'	3.64196	2.97e-15	4	6	7	95	79	65	5.66667	79.6667		GO:0005212///structural constituent of eye lens+++GO:0042802///identical protein binding	GO:0002088///lens development in camera-type eye+++GO:0007601///visual perception+++GO:0043010///camera-type eye development
12960	NM_001312893.1+++NM_001312894.1+++NM_001312895.1+++NM_023695.3+++XM_006534752.3+++XM_006534753.4+++XM_006534754.4+++XM_006534755.3+++XM_006534756.3+++XM_006534757.2	'Crybb1'	2.41763	6.28e-20	24	48	32	238	196	191	34.6667	208.333		GO:0005212///structural constituent of eye lens+++GO:0005515///protein binding	GO:0002088///lens development in camera-type eye+++GO:0007601///visual perception
12977	NM_001113529.1+++NM_001113530.1+++NM_007778.4	'Csf1'	1.38554	2.42e-37	510	641	652	1704	1929	1663	601	1765.33	GO:0005576///extracellular region+++GO:0005615///extracellular space+++GO:0005886///plasma membrane+++GO:0016020///membrane+++GO:0016021///integral component of membrane+++GO:0016604///nuclear body+++GO:0048471///perinuclear region of cytoplasm+++GO:1990682///CSF1-CSF1R complex	GO:0005125///cytokine activity+++GO:0005157///macrophage colony-stimulating factor receptor binding+++GO:0005515///protein binding+++GO:0008083///growth factor activity+++GO:0042802///identical protein binding+++GO:0042803///protein homodimerization activity	GO:0001503///ossification+++GO:0001954///positive regulation of cell-matrix adhesion+++GO:0002158///osteoclast proliferation+++GO:0002376///immune system process+++GO:0002931///response to ischemia+++GO:0003006///developmental process involved in reproduction+++GO:0006954///inflammatory response+++GO:0007165///signal transduction+++GO:0007169///transmembrane receptor protein tyrosine kinase signa…
12978	NM_001037859.2	'Csf1r'	2.29766	1.46e-85	1129	1442	1312	6553	7842	7090	1294.33	7161.67	GO:0005654///nucleoplasm+++GO:0005886///plasma membrane+++GO:0005887///integral component of plasma membrane+++GO:0009986///cell surface+++GO:0016020///membrane+++GO:0016021///integral component of membrane+++GO:0043231///intracellular membrane-bounded organelle+++GO:0043235///receptor complex+++GO:1990682///CSF1-CSF1R complex	GO:0000166///nucleotide binding+++GO:0004672///protein kinase activity+++GO:0004713///protein tyrosine kinase activity+++GO:0004714///transmembrane receptor protein tyrosine kinase activity+++GO:0005011///macrophage colony-stimulating factor receptor activity+++GO:0005515///protein binding+++GO:0005524///ATP binding+++GO:0016301///kinase activity+++GO:0016740///transferase activity+++GO:0019838//…	GO:0001934///positive regulation of protein phosphorylation+++GO:0002244///hematopoietic progenitor cell differentiation+++GO:0002376///immune system process+++GO:0002931///response to ischemia+++GO:0006468///protein phosphorylation+++GO:0006954///inflammatory response+++GO:0007169///transmembrane receptor protein tyrosine kinase signaling pathway+++GO:0007275///multicellular organism development…
12982	NM_009970.2+++XM_011247130.3+++XM_011247131.3+++XM_011247132.3+++XM_011247134.3+++XM_017318052.2+++XM_030250735.1+++XM_030250736.1	'Csf2ra'	1.28704	6.6e-30	302.04	328.68	330.54	935.26	913.85	798.11	320.42	882.407	GO:0005886///plasma membrane+++GO:0009897///external side of plasma membrane+++GO:0016020///membrane+++GO:0016021///integral component of membrane+++GO:0043235///receptor complex	GO:0004896///cytokine receptor activity+++GO:0004902///granulocyte colony-stimulating factor receptor activity+++GO:0019955///cytokine binding+++GO:0051916///granulocyte colony-stimulating factor binding	GO:0019221///cytokine-mediated signaling pathway+++GO:0038158///granulocyte colony-stimulating factor signaling pathway+++GO:0097011///cellular response to granulocyte macrophage colony-stimulating factor stimulus
12983	NM_001358854.1+++NM_007780.4	'Csf2rb'	4.45332	6.43e-74	20	36.39	24	742.86	704.03	531.08	26.7967	659.323	GO:0016020///membrane+++GO:0016021///integral component of membrane	GO:0004896///cytokine receptor activity+++GO:0005515///protein binding	GO:0001558///regulation of cell growth+++GO:0019221///cytokine-mediated signaling pathway
12984	NM_001287389.1+++NM_007781.3	'Csf2rb2'	3.16905	3.6e-45	36	56.61	40	451.14	514.97	374.92	44.2033	447.01	GO:0005886///plasma membrane+++GO:0016020///membrane+++GO:0016021///integral component of membrane	GO:0004896///cytokine receptor activity	GO:0019221///cytokine-mediated signaling pathway
12986	NR_045561.1+++NM_001252651.1+++NM_007782.3+++XM_006502708.4+++XM_006502709.2+++XM_006502710.4+++XM_006502711.4+++XM_006502712.4+++XM_006502713.3+++XM_006502714.2+++XM_006502716.4+++XM_006502717.2+++XM_006502718.3+++XM_006502719.3+++XM_011240421.3+++XM_011240422.3+++XM_011240423.3+++XM_017319944.2+++XM_017319945.2+++XM_030253157.1+++XM_030253158.1+++XM_030253159.1+++XM_030253160.1+++XM_030253161.1…	'Csf3r'	3.41576	3.67e-102	104	125	109	1404	1523	1149	112.667	1358.67	GO:0009897///external side of plasma membrane+++GO:0016020///membrane+++GO:0016021///integral component of membrane+++GO:0043235///receptor complex	GO:0004896///cytokine receptor activity+++GO:0005515///protein binding+++GO:0019955///cytokine binding+++GO:0051916///granulocyte colony-stimulating factor binding	GO:0007155///cell adhesion+++GO:0019221///cytokine-mediated signaling pathway+++GO:0030593///neutrophil chemotaxis+++GO:0045637///regulation of myeloid cell differentiation+++GO:0097186///amelogenesis
12988	URS00009BC869+++NM_001304761.1+++NM_007783.3+++XM_006510801.4+++XM_006510802.4+++XM_011242659.3+++XM_030244037.1+++XM_030244038.1+++XM_030244039.1	'Csk'	1.09262	2.21e-22	439	468	453	1179	1107	995	453.333	1093.67	GO:0005737///cytoplasm+++GO:0005886///plasma membrane+++GO:0005911///cell-cell junction+++GO:0016020///membrane+++GO:0045121///membrane raft	GO:0000166///nucleotide binding+++GO:0004672///protein kinase activity+++GO:0004713///protein tyrosine kinase activity+++GO:0004715///non-membrane spanning protein tyrosine kinase activity+++GO:0005515///protein binding+++GO:0005524///ATP binding+++GO:0016301///kinase activity+++GO:0016740///transferase activity+++GO:0019903///protein phosphatase binding+++GO:0034236///protein kinase A catalytic …	GO:0002250///adaptive immune response+++GO:0002376///immune system process+++GO:0006468///protein phosphorylation+++GO:0007420///brain development+++GO:0008285///negative regulation of cell proliferation+++GO:0010989///negative regulation of low-density lipoprotein particle clearance+++GO:0016310///phosphorylation+++GO:0018108///peptidyl-tyrosine phosphorylation+++GO:0032715///negative regulation…
13011	NM_009977.3	'Cst7'	7.62643	1.19e-07	0	27	3	2331	2496	1725	10	2184	GO:0005576///extracellular region+++GO:0005615///extracellular space+++GO:0005737///cytoplasm+++GO:0005764///lysosome+++GO:0005768///endosome+++GO:0005770///late endosome+++GO:0005771///multivesicular body+++GO:0005783///endoplasmic reticulum+++GO:0005794///Golgi apparatus+++GO:0016021///integral component of membrane+++GO:0031410///cytoplasmic vesicle	GO:0004869///cysteine-type endopeptidase inhibitor activity+++GO:0030414///peptidase inhibitor activity+++GO:0042803///protein homodimerization activity	GO:0006955///immune response+++GO:0010466///negative regulation of peptidase activity+++GO:0010951///negative regulation of endopeptidase activity+++GO:0031643///positive regulation of myelination+++GO:0097340///inhibition of cysteine-type endopeptidase activity+++GO:1903979///negative regulation of microglial cell activation
13014	NM_007793.3	'Cstb'	1.38987	1.15e-18	252	301	315	986	903	677	289.333	855.333	GO:0005615///extracellular space+++GO:0005622///intracellular+++GO:0005634///nucleus+++GO:0005730///nucleolus+++GO:0005737///cytoplasm+++GO:0005829///cytosol+++GO:0062023///collagen-containing extracellular matrix	GO:0002020///protease binding+++GO:0004866///endopeptidase inhibitor activity+++GO:0004869///cysteine-type endopeptidase inhibitor activity+++GO:0030414///peptidase inhibitor activity	GO:0008344///adult locomotory behavior+++GO:0010466///negative regulation of peptidase activity+++GO:0010951///negative regulation of endopeptidase activity+++GO:0045861///negative regulation of proteolysis
13019	NM_001301282.1+++NM_001301283.1+++NM_007795.2+++XM_006507316.4+++XM_030242071.1+++XM_030242072.1+++XM_030242073.1+++XM_030242074.1	'Ctf1'	1.11778	0.000926	20	25	36	69	77	51	27	65.6667	GO:0005576///extracellular region+++GO:0005615///extracellular space	GO:0005125///cytokine activity+++GO:0005146///leukemia inhibitory factor receptor binding	GO:0007166///cell surface receptor signaling pathway+++GO:0007399///nervous system development+++GO:0042531///positive regulation of tyrosine phosphorylation of STAT protein+++GO:0048666///neuron development+++GO:0048861///leukemia inhibitory factor signaling pathway
13025	NM_001145801.1+++NM_007797.1+++XM_011244472.1	'Ctla2b'	3.38945	4.19e-15	7	7	6	84	87	66	6.66667	79		GO:0004869///cysteine-type endopeptidase inhibitor activity+++GO:0005515///protein binding	GO:0010951///negative regulation of endopeptidase activity
13030	NM_007798.3+++XM_017315833.1	'Ctsb'	1.98661	1.2e-74	7491.71	9171.13	9087.3	38652.7	42957.4	33352.5	8583.38	38320.8	GO:0005576///extracellular region+++GO:0005615///extracellular space+++GO:0005730///nucleolus+++GO:0005737///cytoplasm+++GO:0005739///mitochondrion+++GO:0005764///lysosome+++GO:0005886///plasma membrane+++GO:0005901///caveola+++GO:0009897///external side of plasma membrane+++GO:0009986///cell surface+++GO:0016020///membrane+++GO:0016324///apical plasma membrane+++GO:0042383///sarcolemma+++GO:0042…	GO:0004175///endopeptidase activity+++GO:0004197///cysteine-type endopeptidase activity+++GO:0005518///collagen binding+++GO:0008233///peptidase activity+++GO:0008234///cysteine-type peptidase activity+++GO:0016787///hydrolase activity+++GO:0030984///kininogen binding+++GO:0042277///peptide binding+++GO:0043394///proteoglycan binding+++GO:0043621///protein self-association+++GO:0044877///protein-…	GO:0006508///proteolysis+++GO:0006590///thyroid hormone generation+++GO:0030574///collagen catabolic process+++GO:0030855///epithelial cell differentiation+++GO:0046697///decidualization+++GO:0046718///viral entry into host cell+++GO:0050790///regulation of catalytic activity+++GO:0051603///proteolysis involved in cellular protein catabolic process+++GO:0060548///negative regulation of cell death…
13032	URS00009B2D48+++URS00009BEF44+++URS0000A87C2B+++NM_001311790.1+++NM_009982.5+++XM_006507320.4	'Ctsc'	2.87906	8.94e-42	293	446	379	3461	3676	2130	372.667	3089	GO:0005615///extracellular space+++GO:0005654///nucleoplasm+++GO:0005737///cytoplasm+++GO:0005764///lysosome+++GO:0005783///endoplasmic reticulum+++GO:0005794///Golgi apparatus+++GO:0005813///centrosome+++GO:0043231///intracellular membrane-bounded organelle+++GO:0062023///collagen-containing extracellular matrix	GO:0004197///cysteine-type endopeptidase activity+++GO:0004252///serine-type endopeptidase activity+++GO:0008233///peptidase activity+++GO:0008234///cysteine-type peptidase activity+++GO:0016505///peptidase activator activity involved in apoptotic process+++GO:0016787///hydrolase activity+++GO:0019902///phosphatase binding+++GO:0031404///chloride ion binding+++GO:0042802///identical protein bindi…	GO:0001913///T cell mediated cytotoxicity+++GO:0006508///proteolysis+++GO:0006915///apoptotic process+++GO:0007568///aging+++GO:0010033///response to organic substance+++GO:0031642///negative regulation of myelination+++GO:0051603///proteolysis involved in cellular protein catabolic process+++GO:1903052///positive regulation of proteolysis involved in cellular protein catabolic process+++GO:19039…
13033	URS00009BE7A7+++NM_009983.3	'Ctsd'	2.87263	8.41e-114	5080	6008	6778	48474	56971	41641	5955.33	49028.7	GO:0005576///extracellular region+++GO:0005615///extracellular space+++GO:0005739///mitochondrion+++GO:0005764///lysosome+++GO:0005765///lysosomal membrane+++GO:0010008///endosome membrane+++GO:0042470///melanosome+++GO:0045121///membrane raft+++GO:0062023///collagen-containing extracellular matrix	GO:0004175///endopeptidase activity+++GO:0004190///aspartic-type endopeptidase activity+++GO:0005515///protein binding+++GO:0008233///peptidase activity+++GO:0016787///hydrolase activity+++GO:0042277///peptide binding+++GO:0070001///aspartic-type peptidase activity	GO:0000045///autophagosome assembly+++GO:0006508///proteolysis+++GO:0030163///protein catabolic process+++GO:0042159///lipoprotein catabolic process+++GO:0043065///positive regulation of apoptotic process+++GO:0043280///positive regulation of cysteine-type endopeptidase activity involved in apoptotic process+++GO:0060441///epithelial tube branching involved in lung morphogenesis+++GO:0070201///re…
13034	URS00009C378E+++NM_007799.3	'Ctse'	6.46973	3.98e-09	0	2	0	89	48	63	0.666667	66.6667	GO:0005768///endosome	GO:0004190///aspartic-type endopeptidase activity+++GO:0008233///peptidase activity+++GO:0016787///hydrolase activity+++GO:0042802///identical protein binding	GO:0006508///proteolysis+++GO:0016540///protein autoprocessing+++GO:0019886///antigen processing and presentation of exogenous peptide antigen via MHC class II+++GO:0030163///protein catabolic process
13036	NM_001312649.1+++NM_007801.3+++XM_011242660.1	'Ctsh'	3.42542	5.91e-61	149	262	192	2694	2729	1868	201	2430.33	GO:0001520///outer dense fiber+++GO:0001669///acrosomal vesicle+++GO:0005615///extracellular space+++GO:0005764///lysosome+++GO:0005829///cytosol+++GO:0005930///axoneme+++GO:0036464///cytoplasmic ribonucleoprotein granule+++GO:0043231///intracellular membrane-bounded organelle+++GO:0097208///alveolar lamellar body	GO:0004175///endopeptidase activity+++GO:0004177///aminopeptidase activity+++GO:0004197///cysteine-type endopeptidase activity+++GO:0004252///serine-type endopeptidase activity+++GO:0008233///peptidase activity+++GO:0008234///cysteine-type peptidase activity+++GO:0008656///cysteine-type endopeptidase activator activity involved in apoptotic process+++GO:0016505///peptidase activator activity invo…	GO:0001656///metanephros development+++GO:0001913///T cell mediated cytotoxicity+++GO:0002250///adaptive immune response+++GO:0002764///immune response-regulating signaling pathway+++GO:0006508///proteolysis+++GO:0006915///apoptotic process+++GO:0006919///activation of cysteine-type endopeptidase activity involved in apoptotic process+++GO:0008284///positive regulation of cell proliferation+++GO:…
13038	NM_007802.4+++XM_006500974.4	'Ctsk'	1.13393	0.00297817	18	18	37	62	70	47	24.3333	59.6667	GO:0005576///extracellular region+++GO:0005615///extracellular space+++GO:0005654///nucleoplasm+++GO:0005737///cytoplasm+++GO:0005764///lysosome+++GO:0005886///plasma membrane+++GO:0009897///external side of plasma membrane+++GO:0016020///membrane+++GO:0016324///apical plasma membrane+++GO:0043231///intracellular membrane-bounded organelle	GO:0001968///fibronectin binding+++GO:0004197///cysteine-type endopeptidase activity+++GO:0005518///collagen binding+++GO:0008233///peptidase activity+++GO:0008234///cysteine-type peptidase activity+++GO:0016787///hydrolase activity+++GO:0043394///proteoglycan binding	GO:0001957///intramembranous ossification+++GO:0006508///proteolysis+++GO:0006590///thyroid hormone generation+++GO:0006955///immune response+++GO:0030574///collagen catabolic process+++GO:0045453///bone resorption+++GO:0051603///proteolysis involved in cellular protein catabolic process+++GO:0061037///negative regulation of cartilage development
13039	URS00009B5D72+++URS00009C1A20+++URS0000BD6607+++NM_009984.4+++XM_006517080.2	'Ctsl'	1.2169	5.12e-20	1110	1264	1458	3476	3803	2747	1277.33	3342	GO:0005615///extracellular space+++GO:0005634///nucleus+++GO:0005730///nucleolus+++GO:0005737///cytoplasm+++GO:0005764///lysosome+++GO:0005773///vacuole+++GO:0005886///plasma membrane+++GO:0005902///microvillus+++GO:0009897///external side of plasma membrane+++GO:0016020///membrane+++GO:0016324///apical plasma membrane+++GO:0030141///secretory granule+++GO:0031410///cytoplasmic vesicle+++GO:00430…	GO:0004175///endopeptidase activity+++GO:0004177///aminopeptidase activity+++GO:0004197///cysteine-type endopeptidase activity+++GO:0005515///protein binding+++GO:0008233///peptidase activity+++GO:0008234///cysteine-type peptidase activity+++GO:0016787///hydrolase activity+++GO:0016807///cysteine-type carboxypeptidase activity+++GO:0030984///kininogen binding+++GO:0042277///peptide binding+++GO:0…	GO:0006508///proteolysis+++GO:0006590///thyroid hormone generation+++GO:0007154///cell communication+++GO:0007283///spermatogenesis+++GO:0008584///male gonad development+++GO:0009267///cellular response to starvation+++GO:0009749///response to glucose+++GO:0010259///multicellular organism aging+++GO:0010839///negative regulation of keratinocyte proliferation+++GO:0014070///response to organic cyc…
13040	URS00009BD532+++NM_001267695.2+++NM_021281.3+++XM_006500975.3	'Ctss'	4.17376	4.01e-74	655	1332	853	18988	22675	15845	946.667	19169.3	GO:0005576///extracellular region+++GO:0005615///extracellular space+++GO:0005764///lysosome+++GO:0005770///late endosome+++GO:0009986///cell surface+++GO:0016020///membrane+++GO:0031905///early endosome lumen+++GO:0043231///intracellular membrane-bounded organelle	GO:0001968///fibronectin binding+++GO:0004197///cysteine-type endopeptidase activity+++GO:0005518///collagen binding+++GO:0008233///peptidase activity+++GO:0008234///cysteine-type peptidase activity+++GO:0016787///hydrolase activity+++GO:0043236///laminin binding+++GO:0043394///proteoglycan binding	GO:0002250///adaptive immune response+++GO:0006508///proteolysis+++GO:0006955///immune response+++GO:0010447///response to acidic pH+++GO:0016485///protein processing+++GO:0030574///collagen catabolic process+++GO:0034769///basement membrane disassembly+++GO:0045453///bone resorption+++GO:0048002///antigen processing and presentation of peptide antigen+++GO:0050729///positive regulation of inflam…
13041	URS00009C26C0+++NM_009985.5+++XM_006531661.4	'Ctsw'	4.32626	4.43e-16	3	9	2	97	139	81	4.66667	105.667	GO:0005615///extracellular space+++GO:0005764///lysosome+++GO:0005783///endoplasmic reticulum	GO:0004197///cysteine-type endopeptidase activity+++GO:0008233///peptidase activity+++GO:0008234///cysteine-type peptidase activity+++GO:0016787///hydrolase activity	GO:0006508///proteolysis+++GO:0051603///proteolysis involved in cellular protein catabolic process
13051	NM_009987.4+++XM_011242934.1	'Cx3cr1'	2.03486	4.69e-72	690	909	857	3493	3997	3817	818.667	3769	GO:0005623///cell+++GO:0005886///plasma membrane+++GO:0009897///external side of plasma membrane+++GO:0009986///cell surface+++GO:0016020///membrane+++GO:0016021///integral component of membrane+++GO:0032809///neuronal cell body membrane+++GO:0043005///neuron projection+++GO:0048471///perinuclear region of cytoplasm+++GO:0097447///dendritic tree	GO:0004896///cytokine receptor activity+++GO:0004930///G protein-coupled receptor activity+++GO:0004950///chemokine receptor activity+++GO:0016493///C-C chemokine receptor activity+++GO:0016495///C-X3-C chemokine receptor activity+++GO:0019956///chemokine binding+++GO:0019957///C-C chemokine binding+++GO:0019960///C-X3-C chemokine binding	GO:0001774///microglial cell activation+++GO:0002052///positive regulation of neuroblast proliferation+++GO:0002282///microglial cell activation involved in immune response+++GO:0002881///negative regulation of chronic inflammatory response to non-antigenic stimulus+++GO:0002931///response to ischemia+++GO:0006935///chemotaxis+++GO:0006955///immune response+++GO:0007155///cell adhesion+++GO:00071…
13057	URS00009BA777+++NM_001301284.1+++NM_007806.3	'Cyba'	4.03584	6.23e-54	54	114	58	1528	1531	1121	75.3333	1393.33	GO:0001725///stress fiber+++GO:0005623///cell+++GO:0005634///nucleus+++GO:0005737///cytoplasm+++GO:0005739///mitochondrion+++GO:0005768///endosome+++GO:0005794///Golgi apparatus+++GO:0005886///plasma membrane+++GO:0005925///focal adhesion+++GO:0016020///membrane+++GO:0016021///integral component of membrane+++GO:0016324///apical plasma membrane+++GO:0030425///dendrite+++GO:0043020///NADPH oxidase…	GO:0005515///protein binding+++GO:0009055///electron transfer activity+++GO:0016175///superoxide-generating NADPH oxidase activity+++GO:0016491///oxidoreductase activity+++GO:0017124///SH3 domain binding+++GO:0020037///heme binding+++GO:0046872///metal ion binding+++GO:0046982///protein heterodimerization activity	GO:0001666///response to hypoxia+++GO:0001938///positive regulation of endothelial cell proliferation+++GO:0003106///negative regulation of glomerular filtration by angiotensin+++GO:0006801///superoxide metabolic process+++GO:0006954///inflammatory response+++GO:0014823///response to activity+++GO:0014895///smooth muscle hypertrophy+++GO:0017004///cytochrome complex assembly+++GO:0022900///electr…
13058	URS00009B299B+++URS00009BD99D+++NM_007807.5+++XM_006527565.3	'Cybb'	6.12301	6.59e-27	20	83	33	3898	4070	2621	45.3333	3529.67	GO:0005635///nuclear envelope+++GO:0005737///cytoplasm+++GO:0005739///mitochondrion+++GO:0005783///endoplasmic reticulum+++GO:0005791///rough endoplasmic reticulum+++GO:0005794///Golgi apparatus+++GO:0005886///plasma membrane+++GO:0005887///integral component of plasma membrane+++GO:0016020///membrane+++GO:0016021///integral component of membrane+++GO:0030425///dendrite+++GO:0043020///NADPH oxida…	GO:0005244///voltage-gated ion channel activity+++GO:0005515///protein binding+++GO:0009055///electron transfer activity+++GO:0016175///superoxide-generating NADPH oxidase activity+++GO:0016491///oxidoreductase activity+++GO:0020037///heme binding+++GO:0046872///metal ion binding+++GO:0046982///protein heterodimerization activity+++GO:0050660///flavin adenine dinucleotide binding	GO:0006801///superoxide metabolic process+++GO:0006811///ion transport+++GO:0006952///defense response+++GO:0006954///inflammatory response+++GO:0007584///response to nutrient+++GO:0022900///electron transport chain+++GO:0034220///ion transmembrane transport+++GO:0034765///regulation of ion transmembrane transport+++GO:0042493///response to drug+++GO:0042535///positive regulation of tumor necrosi…
13070	URS00007839B8+++URS00009AFC77+++URS00009B57B2+++NM_001346787.1+++NM_019779.4	'Cyp11a1'	-1.00766	0.00100334	100	95	78	43	45	66	91	51.3333	GO:0005739///mitochondrion+++GO:0005743///mitochondrial inner membrane+++GO:0016020///membrane+++GO:0030061///mitochondrial crista+++GO:0043204///perikaryon	GO:0004497///monooxygenase activity+++GO:0005506///iron ion binding+++GO:0008386///cholesterol monooxygenase (side-chain-cleaving) activity+++GO:0015485///cholesterol binding+++GO:0016491///oxidoreductase activity+++GO:0016705///oxidoreductase activity, acting on paired donors, with incorporation or reduction of molecular oxygen+++GO:0020037///heme binding+++GO:0046872///metal ion binding	GO:0006629///lipid metabolic process+++GO:0006694///steroid biosynthetic process+++GO:0006700///C21-steroid hormone biosynthetic process+++GO:0006704///glucocorticoid biosynthetic process+++GO:0007617///mating behavior+++GO:0008202///steroid metabolic process+++GO:0008203///cholesterol metabolic process+++GO:0008207///C21-steroid hormone metabolic process+++GO:0034650///cortisol metabolic process…
13078	NM_001364889.1+++NM_009994.2	'Cyp1b1'	2.20449	4.85e-22	67	96	85	540	429	321	82.6667	430	GO:0005634///nucleus+++GO:0005739///mitochondrion+++GO:0005783///endoplasmic reticulum+++GO:0005789///endoplasmic reticulum membrane+++GO:0016020///membrane+++GO:0031090///organelle membrane+++GO:0043231///intracellular membrane-bounded organelle	GO:0004497///monooxygenase activity+++GO:0005506///iron ion binding+++GO:0016491///oxidoreductase activity+++GO:0016705///oxidoreductase activity, acting on paired donors, with incorporation or reduction of molecular oxygen+++GO:0016712///oxidoreductase activity, acting on paired donors, with incorporation or reduction of molecular oxygen, reduced flavin or flavoprotein as one donor, and incorpor…	GO:0001525///angiogenesis+++GO:0002930///trabecular meshwork development+++GO:0006304///DNA modification+++GO:0006629///lipid metabolic process+++GO:0006631///fatty acid metabolic process+++GO:0006725///cellular aromatic compound metabolic process+++GO:0006805///xenobiotic metabolic process+++GO:0006809///nitric oxide biosynthetic process+++GO:0007155///cell adhesion+++GO:0008202///steroid metabo…
13167	NM_001037999.2+++NM_007830.4	'Dbi'	1.02124	8.05e-10	1013	1259	1398	3438	2812	2137	1223.33	2795.67	GO:0005615///extracellular space+++GO:0005623///cell+++GO:0005634///nucleus+++GO:0005737///cytoplasm+++GO:0005739///mitochondrion+++GO:0005783///endoplasmic reticulum+++GO:0005794///Golgi apparatus+++GO:0005886///plasma membrane+++GO:0008021///synaptic vesicle+++GO:0032994///protein-lipid complex+++GO:0043292///contractile fiber+++GO:0097038///perinuclear endoplasmic reticulum	GO:0000062///fatty-acyl-CoA binding+++GO:0008289///lipid binding+++GO:0030156///benzodiazepine receptor binding+++GO:0036042///long-chain fatty acyl-CoA binding+++GO:0042802///identical protein binding	GO:0001662///behavioral fear response+++GO:0001942///hair follicle development+++GO:0006641///triglyceride metabolic process+++GO:0007611///learning or memory+++GO:0014009///glial cell proliferation+++GO:0021670///lateral ventricle development+++GO:0031999///negative regulation of fatty acid beta-oxidation+++GO:0032228///regulation of synaptic transmission, GABAergic+++GO:0036151///phosphatidylch…
13176	URS00009AD063+++URS00009ADB62+++URS00009AF0D2+++URS00009AF914+++URS00009AFDB2+++URS00009B0332+++URS00009B2187+++URS00009B4221+++URS00009B44F7+++URS00009B4970+++URS00009B5323+++URS00009B565A+++URS00009B9594+++URS00009B982D+++URS00009B9DEC+++URS00009BA4C7+++URS00009BB786+++URS00009BCCB0+++URS00009BD15C+++URS00009BF2E1+++URS00009BFE45+++URS00009C1A1E+++URS00009C1F78+++URS00009C2305+++URS00009C2F8E++…	'Dcc'	-1.02859	2.48e-06	608	570	621	242	338	414	599.667	331.333	GO:0005886///plasma membrane+++GO:0016020///membrane+++GO:0016021///integral component of membrane+++GO:0030424///axon+++GO:0032584///growth cone membrane+++GO:0045121///membrane raft+++GO:0098685///Schaffer collateral - CA1 synapse+++GO:0099061///integral component of postsynaptic density membrane	GO:0003713///transcription coactivator activity+++GO:0005042///netrin receptor activity+++GO:0005515///protein binding+++GO:0042802///identical protein binding	GO:0001764///neuron migration+++GO:0006915///apoptotic process+++GO:0007275///multicellular organism development+++GO:0007399///nervous system development+++GO:0007411///axon guidance+++GO:0010976///positive regulation of neuron projection development+++GO:0021965///spinal cord ventral commissure morphogenesis+++GO:0033563///dorsal/ventral axon guidance+++GO:0033564///anterior/posterior axon guid…
13345	URS0000763270+++URS0000778FA6+++NM_007855.3	'Twist2'	-1.35603	0.00495182	20	28	25	8	11	13	24.3333	10.6667	GO:0005634///nucleus+++GO:0005654///nucleoplasm+++GO:0005667///transcription factor complex+++GO:0005730///nucleolus+++GO:0005737///cytoplasm	GO:0000977///RNA polymerase II regulatory region sequence-specific DNA binding+++GO:0000981///DNA-binding transcription factor activity, RNA polymerase II-specific+++GO:0003677///DNA binding+++GO:0003682///chromatin binding+++GO:0003700///DNA-binding transcription factor activity+++GO:0005515///protein binding+++GO:0008134///transcription factor binding+++GO:0019904///protein domain specific bind…	GO:0000122///negative regulation of transcription by RNA polymerase II+++GO:0001649///osteoblast differentiation+++GO:0006357///regulation of transcription by RNA polymerase II+++GO:0007275///multicellular organism development+++GO:0008285///negative regulation of cell proliferation+++GO:0010838///positive regulation of keratinocyte proliferation+++GO:0030154///cell differentiation+++GO:0030335//…
13346	URS00007876F1+++NM_010043.2	'Des'	1.11114	0.00250377	26	26	28	93	55	48	26.6667	65.3333	GO:0005634///nucleus+++GO:0005737///cytoplasm+++GO:0005856///cytoskeleton+++GO:0005882///intermediate filament+++GO:0005886///plasma membrane+++GO:0005911///cell-cell junction+++GO:0005916///fascia adherens+++GO:0005921///gap junction+++GO:0014704///intercalated disc+++GO:0016020///membrane+++GO:0030018///Z disc+++GO:0031594///neuromuscular junction+++GO:0042383///sarcolemma+++GO:0043292///contra…	GO:0005200///structural constituent of cytoskeleton+++GO:0005515///protein binding+++GO:0008092///cytoskeletal protein binding+++GO:0042802///identical protein binding	GO:0007517///muscle organ development+++GO:0045109///intermediate filament organization
13349	NM_010045.2	'Ackr1'	1.13326	0.0025377	26.83	74.3	41.25	141.25	91.87	114.58	47.46	115.9	GO:0005768///endosome+++GO:0005769///early endosome+++GO:0016020///membrane+++GO:0016021///integral component of membrane+++GO:0055037///recycling endosome	GO:0004930///G protein-coupled receptor activity+++GO:0019956///chemokine binding+++GO:0019957///C-C chemokine binding	GO:0006954///inflammatory response+++GO:0007165///signal transduction+++GO:0007186///G protein-coupled receptor signaling pathway+++GO:0032642///regulation of chemokine production+++GO:0070098///chemokine-mediated signaling pathway
13384	URS00009B542F+++NM_007863.2+++XM_006532138.3+++XM_006532140.4+++XM_030245518.1	'Mpp3'	-1.26409	2.32e-11	656	760	720	261	332	407	712	333.333		GO:0016301///kinase activity+++GO:0030165///PDZ domain binding	GO:0016310///phosphorylation
13421	NM_007870.3+++XM_006517921.4	'Dnase1l3'	4.74663	4.78e-17	1	10	3	189	146	88	4.66667	141	GO:0005576///extracellular region+++GO:0005634///nucleus+++GO:0005783///endoplasmic reticulum	GO:0003677///DNA binding+++GO:0004518///nuclease activity+++GO:0004519///endonuclease activity+++GO:0004520///endodeoxyribonuclease activity+++GO:0004530///deoxyribonuclease I activity+++GO:0004536///deoxyribonuclease activity+++GO:0016787///hydrolase activity	GO:0000737///DNA catabolic process, endonucleolytic+++GO:0002283///neutrophil activation involved in immune response+++GO:0002673///regulation of acute inflammatory response+++GO:0006308///DNA catabolic process+++GO:0006309///apoptotic DNA fragmentation+++GO:0006915///apoptotic process+++GO:0010623///programmed cell death involved in cell development+++GO:0012501///programmed cell death+++GO:0070…
13423	NM_001368295.1+++NM_001368296.1+++NM_010062.4	'Dnase2a'	2.94296	1.37e-49	42	50	43	393	432	347	45	390.667	GO:0005764///lysosome	GO:0004518///nuclease activity+++GO:0004519///endonuclease activity+++GO:0004520///endodeoxyribonuclease activity+++GO:0004531///deoxyribonuclease II activity+++GO:0016787///hydrolase activity	GO:0000737///DNA catabolic process, endonucleolytic+++GO:0006259///DNA metabolic process+++GO:0006308///DNA catabolic process+++GO:0006309///apoptotic DNA fragmentation+++GO:0006915///apoptotic process+++GO:0007275///multicellular organism development+++GO:0030218///erythrocyte differentiation+++GO:0050776///regulation of immune response
13448	NM_001291799.1+++NM_010070.4+++XM_006505497.1+++XM_030255140.1	'Dok1'	2.21964	2.28e-19	31	33	29	179	168	143	31	163.333	GO:0005634///nucleus+++GO:0005737///cytoplasm+++GO:0005829///cytosol	GO:0005515///protein binding	GO:0007169///transmembrane receptor protein tyrosine kinase signaling pathway+++GO:0007265///Ras protein signal transduction+++GO:0035556///intracellular signal transduction+++GO:0038145///macrophage colony-stimulating factor signaling pathway+++GO:0043409///negative regulation of MAPK cascade
13449	NM_010071.2+++XM_011244943.3+++XM_017315834.2+++XM_030247633.1+++XM_030247634.1+++XM_030247635.1+++XM_030247636.1+++XM_030247637.1	'Dok2'	1.77928	3.52e-05	8	14	13	48	53	34	11.6667	45		GO:0005068///transmembrane receptor protein tyrosine kinase adaptor activity+++GO:0005515///protein binding	GO:0007169///transmembrane receptor protein tyrosine kinase signaling pathway+++GO:0007265///Ras protein signal transduction+++GO:0043409///negative regulation of MAPK cascade
13482	URS00009B758B+++URS00009BA226+++URS00009BF831+++NM_001159543.1+++NM_010074.3+++XM_006498691.4+++XM_006498692.4+++XM_011239274.3	'Dpp4'	1.74156	1.35e-11	32	45	30	141	129	134	35.6667	134.667	GO:0005576///extracellular region+++GO:0005783///endoplasmic reticulum+++GO:0005794///Golgi apparatus+++GO:0005886///plasma membrane+++GO:0009986///cell surface+++GO:0016020///membrane+++GO:0016021///integral component of membrane+++GO:0016324///apical plasma membrane+++GO:0030027///lamellipodium+++GO:0030054///cell junction+++GO:0030139///endocytic vesicle+++GO:0031258///lamellipodium membrane++…	GO:0001618///virus receptor activity+++GO:0002020///protease binding+++GO:0004177///aminopeptidase activity+++GO:0004252///serine-type endopeptidase activity+++GO:0005102///signaling receptor binding+++GO:0005518///collagen binding+++GO:0008233///peptidase activity+++GO:0008236///serine-type peptidase activity+++GO:0008239///dipeptidyl-peptidase activity+++GO:0016787///hydrolase activity+++GO:004…	GO:0001662///behavioral fear response+++GO:0001666///response to hypoxia+++GO:0002709///regulation of T cell mediated immunity+++GO:0006508///proteolysis+++GO:0007155///cell adhesion+++GO:0008284///positive regulation of cell proliferation+++GO:0010716///negative regulation of extracellular matrix disassembly+++GO:0031295///T cell costimulation+++GO:0033632///regulation of cell-cell adhesion medi…
13496	NM_001288625.1+++NM_001288626.1+++NM_007880.4+++XM_006513201.4+++XM_006513202.4	'Arid3a'	1.13943	3.25e-09	87	103	99	287	220	212	96.3333	239.667	GO:0005634///nucleus+++GO:0005654///nucleoplasm+++GO:0005737///cytoplasm+++GO:0005829///cytosol+++GO:0045121///membrane raft	GO:0000977///RNA polymerase II regulatory region sequence-specific DNA binding+++GO:0001228///DNA-binding transcription activator activity, RNA polymerase II-specific+++GO:0003677///DNA binding+++GO:0003682///chromatin binding+++GO:0003700///DNA-binding transcription factor activity+++GO:0005515///protein binding+++GO:0042802///identical protein binding	GO:0006355///regulation of transcription, DNA-templated+++GO:0045944///positive regulation of transcription by RNA polymerase II
13537	NM_010090.2	'Dusp2'	2.96903	4.56e-09	6	13	5	102	57	54	8	71	GO:0005634///nucleus+++GO:0005654///nucleoplasm+++GO:0005737///cytoplasm+++GO:0031965///nuclear membrane	GO:0004721///phosphoprotein phosphatase activity+++GO:0004725///protein tyrosine phosphatase activity+++GO:0005515///protein binding+++GO:0008138///protein tyrosine/serine/threonine phosphatase activity+++GO:0008330///protein tyrosine/threonine phosphatase activity+++GO:0016787///hydrolase activity+++GO:0016791///phosphatase activity+++GO:0017017///MAP kinase tyrosine/serine/threonine phosphatase…	GO:0000188///inactivation of MAPK activity+++GO:0001706///endoderm formation+++GO:0006470///protein dephosphorylation+++GO:0016311///dephosphorylation+++GO:0035335///peptidyl-tyrosine dephosphorylation+++GO:0035970///peptidyl-threonine dephosphorylation+++GO:1990264///peptidyl-tyrosine dephosphorylation involved in inactivation of protein kinase activity
13599	URS00009C38B0+++NM_001277925.1+++NM_021306.3+++XM_017314898.1+++XM_017314902.2+++XM_017314903.2	'Ecel1'	1.17125	0.0156957	41	53	61	250	68	77	51.6667	131.667	GO:0005887///integral component of plasma membrane+++GO:0016020///membrane+++GO:0016021///integral component of membrane	GO:0004222///metalloendopeptidase activity+++GO:0008233///peptidase activity+++GO:0008237///metallopeptidase activity+++GO:0016787///hydrolase activity+++GO:0046872///metal ion binding	GO:0003016///respiratory system process+++GO:0006508///proteolysis+++GO:0007218///neuropeptide signaling pathway+++GO:0035556///intracellular signal transduction
13601	NM_001252653.2+++NM_001355070.1+++NM_007899.3+++XM_006500984.3+++XM_011240008.3+++XM_011240009.2+++XM_017319449.2+++XM_017319450.2+++XM_030252413.1	'Ecm1'	1.79986	6.05e-24	76	91	101	384	373	294	89.3333	350.333	GO:0005576///extracellular region+++GO:0005615///extracellular space+++GO:0062023///collagen-containing extracellular matrix	GO:0002020///protease binding+++GO:0005134///interleukin-2 receptor binding+++GO:0005201///extracellular matrix structural constituent+++GO:0005515///protein binding+++GO:0008022///protein C-terminus binding+++GO:0019899///enzyme binding+++GO:0043236///laminin binding	GO:0001503///ossification+++GO:0001525///angiogenesis+++GO:0001938///positive regulation of endothelial cell proliferation+++GO:0001960///negative regulation of cytokine-mediated signaling pathway+++GO:0002063///chondrocyte development+++GO:0002828///regulation of type 2 immune response+++GO:0003416///endochondral bone growth+++GO:0006357///regulation of transcription by RNA polymerase II+++GO:00…
13603	URS00009B7F7C+++URS00009BC7C7+++NM_010098.3+++XM_006496642.3	'Opn3'	1.49169	0.000627	12	8	15	38	40	33	11.6667	37	GO:0001750///photoreceptor outer segment+++GO:0005887///integral component of plasma membrane+++GO:0016020///membrane+++GO:0016021///integral component of membrane	GO:0004930///G protein-coupled receptor activity+++GO:0008020///G protein-coupled photoreceptor activity+++GO:0009881///photoreceptor activity	GO:0007165///signal transduction+++GO:0007186///G protein-coupled receptor signaling pathway+++GO:0007602///phototransduction+++GO:0009584///detection of visible light+++GO:0018298///protein-chromophore linkage+++GO:0050896///response to stimulus+++GO:0071482///cellular response to light stimulus
13610	URS00009C327E+++NM_010101.4	'S1pr3'	2.47996	2.7e-71	149	186	171	1064	1175	944	168.667	1061	GO:0005737///cytoplasm+++GO:0005886///plasma membrane+++GO:0005887///integral component of plasma membrane+++GO:0016020///membrane+++GO:0016021///integral component of membrane	GO:0004930///G protein-coupled receptor activity+++GO:0005178///integrin binding+++GO:0038036///sphingosine-1-phosphate receptor activity	GO:0001816///cytokine production+++GO:0003376///sphingosine-1-phosphate receptor signaling pathway+++GO:0006954///inflammatory response+++GO:0007165///signal transduction+++GO:0007186///G protein-coupled receptor signaling pathway+++GO:0007189///adenylate cyclase-activating G protein-coupled receptor signaling pathway+++GO:0007193///adenylate cyclase-inhibiting G protein-coupled receptor signalin…
13611	NM_010102.2	'S1pr4'	1.76843	7.81e-05	12	13	7	48	39	37	10.6667	41.3333	GO:0005737///cytoplasm+++GO:0005739///mitochondrion+++GO:0005886///plasma membrane+++GO:0005887///integral component of plasma membrane+++GO:0016020///membrane+++GO:0016021///integral component of membrane	GO:0004930///G protein-coupled receptor activity+++GO:0038036///sphingosine-1-phosphate receptor activity	GO:0003376///sphingosine-1-phosphate receptor signaling pathway+++GO:0007165///signal transduction+++GO:0007186///G protein-coupled receptor signaling pathway+++GO:0007189///adenylate cyclase-activating G protein-coupled receptor signaling pathway+++GO:0019222///regulation of metabolic process
13654	NM_001347458.1+++NM_010118.3+++XM_006513208.4+++XM_006513209.3+++XM_006513210.3+++XM_006513211.3+++XM_006513213.4+++XM_011243367.3+++XM_011243368.3+++XM_030244870.1	'Egr2'	1.48827	9.91e-07	46	27	49	112	152	123	40.6667	129	GO:0005634///nucleus+++GO:0005654///nucleoplasm+++GO:0005737///cytoplasm+++GO:0043231///intracellular membrane-bounded organelle	GO:0000976///transcription regulatory region sequence-specific DNA binding+++GO:0000978///RNA polymerase II proximal promoter sequence-specific DNA binding+++GO:0000981///DNA-binding transcription factor activity, RNA polymerase II-specific+++GO:0001102///RNA polymerase II activating transcription factor binding+++GO:0001228///DNA-binding transcription activator activity, RNA polymerase II-specif…	GO:0006355///regulation of transcription, DNA-templated+++GO:0006357///regulation of transcription by RNA polymerase II+++GO:0006366///transcription by RNA polymerase II+++GO:0006611///protein export from nucleus+++GO:0007611///learning or memory+++GO:0007622///rhythmic behavior+++GO:0008045///motor neuron axon guidance+++GO:0010467///gene expression+++GO:0014037///Schwann cell differentiation+++…
13685	URS00009AE384+++NM_007918.3	'Eif4ebp1'	2.25161	4.18e-22	35	46	47	271	229	187	42.6667	229	GO:0005634///nucleus+++GO:0005737///cytoplasm+++GO:0005829///cytosol+++GO:0032991///protein-containing complex+++GO:0098978///glutamatergic synapse+++GO:0099524///postsynaptic cytosol	GO:0005515///protein binding+++GO:0008190///eukaryotic initiation factor 4E binding+++GO:0030371///translation repressor activity+++GO:0031369///translation initiation factor binding+++GO:0051721///protein phosphatase 2A binding	GO:0000082///G1/S transition of mitotic cell cycle+++GO:0002192///IRES-dependent translational initiation of linear mRNA+++GO:0002931///response to ischemia+++GO:0006417///regulation of translation+++GO:0006446///regulation of translational initiation+++GO:0008286///insulin receptor signaling pathway+++GO:0017148///negative regulation of translation+++GO:0030324///lung development+++GO:0031333///…
13709	URS00009C37B9+++NM_001286411.1+++NM_001286412.1+++NM_007920.4+++XM_011244946.2+++XM_011244947.2+++XM_011244948.3+++XM_030247638.1+++XM_030247639.1+++XM_030247640.1+++XM_030247641.1+++XM_030247642.1	'Elf1'	1.67226	1.26e-27	146	186	192	664	690	526	174.667	626.667	GO:0005634///nucleus	GO:0000978///RNA polymerase II proximal promoter sequence-specific DNA binding+++GO:0000981///DNA-binding transcription factor activity, RNA polymerase II-specific+++GO:0001228///DNA-binding transcription activator activity, RNA polymerase II-specific+++GO:0003677///DNA binding+++GO:0003700///DNA-binding transcription factor activity+++GO:0043565///sequence-specific DNA binding	GO:0001817///regulation of cytokine production+++GO:0006355///regulation of transcription, DNA-templated+++GO:0006357///regulation of transcription by RNA polymerase II+++GO:0030154///cell differentiation+++GO:0045893///positive regulation of transcription, DNA-templated+++GO:0045944///positive regulation of transcription by RNA polymerase II+++GO:0050860///negative regulation of T cell receptor …
13713	URS00009B198E+++URS00009B5C7A+++NM_001282967.1+++NM_001322265.1+++NM_001322268.1+++NM_013508.2+++XM_030244871.1+++XM_030244872.1	'Elk3'	1.52375	1.29e-30	164	179	201	614	624	525	181.333	587.667	GO:0005634///nucleus+++GO:0005654///nucleoplasm+++GO:0005737///cytoplasm+++GO:0005739///mitochondrion	GO:0000978///RNA polymerase II proximal promoter sequence-specific DNA binding+++GO:0000981///DNA-binding transcription factor activity, RNA polymerase II-specific+++GO:0001227///DNA-binding transcription repressor activity, RNA polymerase II-specific+++GO:0001228///DNA-binding transcription activator activity, RNA polymerase II-specific+++GO:0003677///DNA binding+++GO:0003700///DNA-binding trans…	GO:0000122///negative regulation of transcription by RNA polymerase II+++GO:0001525///angiogenesis+++GO:0006355///regulation of transcription, DNA-templated+++GO:0006357///regulation of transcription by RNA polymerase II+++GO:0030154///cell differentiation+++GO:0042060///wound healing+++GO:0045892///negative regulation of transcription, DNA-templated+++GO:0045893///positive regulation of transcri…
13730	NM_001288627.1+++NM_001288628.1+++NM_010128.4+++XM_006505502.1	'Emp1'	1.85511	1.03e-14	40	43	69	200	232	184	50.6667	205.333	GO:0005886///plasma membrane+++GO:0016020///membrane+++GO:0016021///integral component of membrane		GO:0008219///cell death+++GO:0016049///cell growth+++GO:0032060///bleb assembly
13732	NM_001146346.1+++NM_010129.2	'Emp3'	3.23344	8.43e-28	16	29	25	288	272	181	23.3333	247	GO:0005886///plasma membrane+++GO:0016020///membrane+++GO:0016021///integral component of membrane		GO:0008219///cell death+++GO:0016049///cell growth+++GO:0032060///bleb assembly
13733	URS00009B16A9+++NM_001355722.1+++NM_001355723.1+++NM_010130.4+++XM_006523602.2	'Adgre1'	3.84929	2.65e-119	72	111	83	1348	1557	1409	88.6667	1438	GO:0005886///plasma membrane+++GO:0005887///integral component of plasma membrane+++GO:0009897///external side of plasma membrane+++GO:0016020///membrane+++GO:0016021///integral component of membrane+++GO:0071944///cell periphery	GO:0004888///transmembrane signaling receptor activity+++GO:0004930///G protein-coupled receptor activity+++GO:0005509///calcium ion binding	GO:0002250///adaptive immune response+++GO:0002376///immune system process+++GO:0007165///signal transduction+++GO:0007166///cell surface receptor signaling pathway+++GO:0007186///G protein-coupled receptor signaling pathway+++GO:0007189///adenylate cyclase-activating G protein-coupled receptor signaling pathway
13803	NM_007930.4+++XM_030247137.1+++XM_030247138.1+++XM_030247139.1	'Enc1'	-1.17705	9.65e-09	12353	13613	13234	4581	6863	8046	13066.7	6496.67	GO:0000790///nuclear chromatin+++GO:0005634///nucleus+++GO:0005654///nucleoplasm+++GO:0005730///nucleolus+++GO:0005737///cytoplasm+++GO:0005856///cytoskeleton+++GO:0016363///nuclear matrix+++GO:0031463///Cul3-RING ubiquitin ligase complex+++GO:0043025///neuronal cell body	GO:0003779///actin binding	GO:0007275///multicellular organism development+++GO:0007399///nervous system development+++GO:0010499///proteasomal ubiquitin-independent protein catabolic process+++GO:0010976///positive regulation of neuron projection development+++GO:0016567///protein ubiquitination+++GO:0017148///negative regulation of translation
13813	URS0000A899DD+++NM_001164789.1+++NM_010136.3+++XM_006511940.4	'Eomes'	1.80841	0.00287568	34	16	15	167	63	37	21.6667	89	GO:0000790///nuclear chromatin+++GO:0005622///intracellular+++GO:0005634///nucleus	GO:0000977///RNA polymerase II regulatory region sequence-specific DNA binding+++GO:0001102///RNA polymerase II activating transcription factor binding+++GO:0001227///DNA-binding transcription repressor activity, RNA polymerase II-specific+++GO:0001228///DNA-binding transcription activator activity, RNA polymerase II-specific+++GO:0003677///DNA binding+++GO:0003682///chromatin binding+++GO:000370…	GO:0000122///negative regulation of transcription by RNA polymerase II+++GO:0001706///endoderm formation+++GO:0001707///mesoderm formation+++GO:0001708///cell fate specification+++GO:0001714///endodermal cell fate specification+++GO:0001824///blastocyst development+++GO:0001829///trophectodermal cell differentiation+++GO:0001947///heart looping+++GO:0002250///adaptive immune response+++GO:0002302…
13822	URS00009AD85E+++URS00009B05F1+++URS00009B1F89+++NM_001199265.1+++NM_001358751.1+++NM_001358753.1+++NM_001358754.1+++NM_001358755.1+++NM_013511.3+++XM_006512506.2+++XM_006512507.4+++XM_006512508.1+++XM_006512509.4+++XM_006512510.2+++XM_006512511.2+++XM_006512512.2+++XM_006512513.2+++XM_006512514.2+++XM_006512515.2+++XM_006512517.2+++XM_030244873.1+++XM_030244874.1+++XM_030244875.1	'Epb41l2'	1.19917	1.35e-44	1073	1191	1193	2897	3058	2996	1152.33	2983.67	GO:0005654///nucleoplasm+++GO:0005737///cytoplasm+++GO:0005856///cytoskeleton+++GO:0005886///plasma membrane+++GO:0005938///cell cortex+++GO:0008180///COP9 signalosome+++GO:0015629///actin cytoskeleton+++GO:0016020///membrane+++GO:0030054///cell junction+++GO:0099738///cell cortex region	GO:0003779///actin binding+++GO:0005198///structural molecule activity+++GO:0005515///protein binding+++GO:0008092///cytoskeletal protein binding+++GO:0030507///spectrin binding+++GO:0042731///PH domain binding	GO:0007049///cell cycle+++GO:0008360///regulation of cell shape+++GO:0030036///actin cytoskeleton organization+++GO:0030866///cortical actin cytoskeleton organization+++GO:0031032///actomyosin structure organization+++GO:0051301///cell division+++GO:1904778///positive regulation of protein localization to cell cortex
13830	NM_013515.2	'Stom'	1.52873	6.42e-32	209	283	244	841	810	742	245.333	797.667	GO:0005737///cytoplasm+++GO:0005739///mitochondrion+++GO:0005783///endoplasmic reticulum+++GO:0005856///cytoskeleton+++GO:0005886///plasma membrane+++GO:0005887///integral component of plasma membrane+++GO:0016020///membrane+++GO:0016021///integral component of membrane+++GO:0031410///cytoplasmic vesicle+++GO:0042470///melanosome+++GO:0045121///membrane raft+++GO:0048471///perinuclear region of c…	GO:0005515///protein binding+++GO:0042802///identical protein binding+++GO:0042803///protein homodimerization activity+++GO:0070063///RNA polymerase binding	GO:0034765///regulation of ion transmembrane transport+++GO:0044829///positive regulation by host of viral genome replication+++GO:0048524///positive regulation of viral process+++GO:0090314///positive regulation of protein targeting to membrane+++GO:1901585///regulation of acid-sensing ion channel activity
13836	NM_010139.3+++XM_006538528.4	'Epha2'	1.48121	2.52e-05	25	26	16	85	65	63	22.3333	71	GO:0005886///plasma membrane+++GO:0005887///integral component of plasma membrane+++GO:0005925///focal adhesion+++GO:0009986///cell surface+++GO:0016020///membrane+++GO:0016021///integral component of membrane+++GO:0030027///lamellipodium+++GO:0030054///cell junction+++GO:0031256///leading edge membrane+++GO:0031258///lamellipodium membrane+++GO:0032587///ruffle membrane+++GO:0042995///cell proje…	GO:0000166///nucleotide binding+++GO:0004672///protein kinase activity+++GO:0004713///protein tyrosine kinase activity+++GO:0004714///transmembrane receptor protein tyrosine kinase activity+++GO:0005003///ephrin receptor activity+++GO:0005005///transmembrane-ephrin receptor activity+++GO:0005515///protein binding+++GO:0005524///ATP binding+++GO:0016301///kinase activity+++GO:0016740///transferase…	GO:0001501///skeletal system development+++GO:0001525///angiogenesis+++GO:0001568///blood vessel development+++GO:0001570///vasculogenesis+++GO:0001649///osteoblast differentiation+++GO:0001818///negative regulation of cytokine production+++GO:0002043///blood vessel endothelial cell proliferation involved in sprouting angiogenesis+++GO:0006468///protein phosphorylation+++GO:0006915///apoptotic pr…
13838	URS00009ADA28+++URS00009B2DF7+++NM_007936.3+++XM_006496407.3+++XM_006496408.2	'Epha4'	-1.30413	2.78e-13	5729	5592	5946	2083	2583	3215	5755.67	2627	GO:0005737///cytoplasm+++GO:0005741///mitochondrial outer membrane+++GO:0005768///endosome+++GO:0005769///early endosome+++GO:0005783///endoplasmic reticulum+++GO:0005794///Golgi apparatus+++GO:0005886///plasma membrane+++GO:0005887///integral component of plasma membrane+++GO:0005912///adherens junction+++GO:0009986///cell surface+++GO:0014069///postsynaptic density+++GO:0016020///membrane+++GO:…	GO:0000166///nucleotide binding+++GO:0004672///protein kinase activity+++GO:0004713///protein tyrosine kinase activity+++GO:0004714///transmembrane receptor protein tyrosine kinase activity+++GO:0005003///ephrin receptor activity+++GO:0005004///GPI-linked ephrin receptor activity+++GO:0005005///transmembrane-ephrin receptor activity+++GO:0005515///protein binding+++GO:0005524///ATP binding+++GO:0…	GO:0006468///protein phosphorylation+++GO:0007155///cell adhesion+++GO:0007169///transmembrane receptor protein tyrosine kinase signaling pathway+++GO:0007275///multicellular organism development+++GO:0007399///nervous system development+++GO:0007411///axon guidance+++GO:0007628///adult walking behavior+++GO:0008045///motor neuron axon guidance+++GO:0008347///glial cell migration+++GO:0010977///n…
13840	URS000077E294+++URS000077EB9A+++URS00009ACFBA+++URS00009ADF07+++URS00009B124A+++URS00009B392A+++URS00009B6D67+++URS00009BB7ED+++URS00009BD614+++URS00009BF064+++URS00009C16C2+++URS00009C2815+++URS00009C3119+++NM_007938.2+++XM_006521787.3+++XM_011245826.3	'Epha6'	-1.03712	3.57e-06	3762	3708	3880.67	1406	2189	2631	3783.56	2075.33	GO:0005654///nucleoplasm+++GO:0005887///integral component of plasma membrane+++GO:0016020///membrane+++GO:0016021///integral component of membrane+++GO:0043005///neuron projection+++GO:0043235///receptor complex	GO:0000166///nucleotide binding+++GO:0004672///protein kinase activity+++GO:0004713///protein tyrosine kinase activity+++GO:0004714///transmembrane receptor protein tyrosine kinase activity+++GO:0005003///ephrin receptor activity+++GO:0005005///transmembrane-ephrin receptor activity+++GO:0005524///ATP binding+++GO:0016301///kinase activity+++GO:0016740///transferase activity	GO:0006468///protein phosphorylation+++GO:0007169///transmembrane receptor protein tyrosine kinase signaling pathway+++GO:0007275///multicellular organism development+++GO:0007411///axon guidance+++GO:0016310///phosphorylation+++GO:0018108///peptidyl-tyrosine phosphorylation+++GO:0033674///positive regulation of kinase activity+++GO:0048013///ephrin receptor signaling pathway
13841	URS000076A51F+++URS00009B5259+++URS00009BD49B+++URS00009C07E5+++NM_001122889.1+++NM_001290434.1+++NM_010141.4+++XM_006537606.4+++XM_006537607.4+++XM_017319954.2+++XM_017319955.2	'Epha7'	-1.27697	1.77e-16	2639	2682	3204	1151	1223	1577	2841.67	1317	GO:0005886///plasma membrane+++GO:0005887///integral component of plasma membrane+++GO:0016020///membrane+++GO:0016021///integral component of membrane+++GO:0030425///dendrite+++GO:0031594///neuromuscular junction+++GO:0043005///neuron projection+++GO:0043025///neuronal cell body+++GO:0043235///receptor complex+++GO:0045211///postsynaptic membrane+++GO:0098685///Schaffer collateral - CA1 synapse+…	GO:0000166///nucleotide binding+++GO:0004672///protein kinase activity+++GO:0004713///protein tyrosine kinase activity+++GO:0004714///transmembrane receptor protein tyrosine kinase activity+++GO:0005003///ephrin receptor activity+++GO:0005004///GPI-linked ephrin receptor activity+++GO:0005005///transmembrane-ephrin receptor activity+++GO:0005515///protein binding+++GO:0005524///ATP binding+++GO:0…	GO:0001934///positive regulation of protein phosphorylation+++GO:0006468///protein phosphorylation+++GO:0006915///apoptotic process+++GO:0007169///transmembrane receptor protein tyrosine kinase signaling pathway+++GO:0007275///multicellular organism development+++GO:0007399///nervous system development+++GO:0007411///axon guidance+++GO:0007420///brain development+++GO:0016310///phosphorylation+++…
13849	NM_001312918.1+++NM_010145.3	'Ephx1'	1.30974	1.87e-20	775	822	1035	2716	2644	1988	877.333	2449.33	GO:0005783///endoplasmic reticulum+++GO:0005789///endoplasmic reticulum membrane+++GO:0005886///plasma membrane+++GO:0016020///membrane+++GO:0016021///integral component of membrane+++GO:0031090///organelle membrane+++GO:0043231///intracellular membrane-bounded organelle	GO:0003824///catalytic activity+++GO:0004301///epoxide hydrolase activity+++GO:0016787///hydrolase activity+++GO:0019899///enzyme binding+++GO:0033961///cis-stilbene-oxide hydrolase activity	GO:0001889///liver development+++GO:0006725///cellular aromatic compound metabolic process+++GO:0009636///response to toxic substance+++GO:0014070///response to organic cyclic compound+++GO:0019369///arachidonic acid metabolic process+++GO:0019439///aromatic compound catabolic process+++GO:0034312///diol biosynthetic process+++GO:0071310///cellular response to organic substance+++GO:0071385///cel…
13857	NM_010149.3+++XM_006509998.1+++XM_017313130.1	'Epor'	-1.05534	3.74e-05	65	81	91	41	44	43	79	42.6667	GO:0005576///extracellular region+++GO:0005623///cell+++GO:0005737///cytoplasm+++GO:0005886///plasma membrane+++GO:0009897///external side of plasma membrane+++GO:0016020///membrane+++GO:0016021///integral component of membrane+++GO:0016607///nuclear speck	GO:0004888///transmembrane signaling receptor activity+++GO:0004896///cytokine receptor activity+++GO:0004900///erythropoietin receptor activity+++GO:0005515///protein binding+++GO:0042802///identical protein binding	GO:0003007///heart morphogenesis+++GO:0007165///signal transduction+++GO:0007204///positive regulation of cytosolic calcium ion concentration+++GO:0007420///brain development+++GO:0007507///heart development+++GO:0008284///positive regulation of cell proliferation+++GO:0009790///embryo development+++GO:0010976///positive regulation of neuron projection development+++GO:0016032///viral process+++G…
14011	URS000077CBD4+++URS00009B080F+++URS00009B0975+++URS00009B3E15+++URS00009B5B76+++URS00009B756D+++URS00009B7676+++URS00009C0501+++URS00009C0FA4+++URS00009C1B4A+++URS00009C3C4B+++URS00009C3CE6+++URS00009C5999+++URS0000AEC459+++NM_001303102.1+++NM_007961.4+++XM_011241206.3+++XM_011241207.3+++XM_011241208.3	'Etv6'	1.33782	8.23e-20	183	230	194	576	630	526	202.333	577.333	GO:0005634///nucleus+++GO:0005730///nucleolus+++GO:0005829///cytosol+++GO:0042025///host cell nucleus	GO:0000977///RNA polymerase II regulatory region sequence-specific DNA binding+++GO:0000978///RNA polymerase II proximal promoter sequence-specific DNA binding+++GO:0000981///DNA-binding transcription factor activity, RNA polymerase II-specific+++GO:0001227///DNA-binding transcription repressor activity, RNA polymerase II-specific+++GO:0001228///DNA-binding transcription activator activity, RNA p…	GO:0000122///negative regulation of transcription by RNA polymerase II+++GO:0006355///regulation of transcription, DNA-templated+++GO:0006357///regulation of transcription by RNA polymerase II+++GO:0007296///vitellogenesis+++GO:0022008///neurogenesis+++GO:0030154///cell differentiation+++GO:0045944///positive regulation of transcription by RNA polymerase II+++GO:0071425///hematopoietic stem cell …
140497	URS00009BFB11+++NM_134158.1+++XM_030245551.1	'Cd300c2'	3.80768	4.42e-59	20	44	32	524	548	438	32	503.333	GO:0005575///cellular_component+++GO:0005886///plasma membrane+++GO:0016020///membrane+++GO:0016021///integral component of membrane	GO:0003674///molecular_function+++GO:0005515///protein binding	GO:0002376///immune system process+++GO:0008150///biological_process+++GO:0050715///positive regulation of cytokine secretion
140570	URS00009C5D26+++NM_001159521.2+++NM_001284506.1+++NM_138749.3+++XM_006520412.2+++XM_006520413.2+++XM_011245449.1+++XM_011245450.3+++XM_011245451.3+++XM_030248318.1	'Plxnb2'	1.24079	1.13e-24	1257	1352	1504	3975	3970	3028	1371	3657.67	GO:0002116///semaphorin receptor complex+++GO:0005886///plasma membrane+++GO:0005887///integral component of plasma membrane+++GO:0016020///membrane+++GO:0016021///integral component of membrane+++GO:0062023///collagen-containing extracellular matrix	GO:0005515///protein binding+++GO:0017154///semaphorin receptor activity	GO:0001843///neural tube closure+++GO:0001932///regulation of protein phosphorylation+++GO:0007156///homophilic cell adhesion via plasma membrane adhesion molecules+++GO:0007162///negative regulation of cell adhesion+++GO:0007165///signal transduction+++GO:0007275///multicellular organism development+++GO:0007405///neuroblast proliferation+++GO:0007420///brain development+++GO:0008360///regulatio…
14058	NM_001242368.1+++NM_007972.4	'F10'	6.1327	9.36e-08	0	2	0	78	53	28	0.666667	53	GO:0005576///extracellular region+++GO:0005615///extracellular space+++GO:0005783///endoplasmic reticulum+++GO:0016020///membrane+++GO:0043231///intracellular membrane-bounded organelle	GO:0004252///serine-type endopeptidase activity+++GO:0005509///calcium ion binding+++GO:0005543///phospholipid binding+++GO:0008233///peptidase activity+++GO:0008236///serine-type peptidase activity+++GO:0016787///hydrolase activity	GO:0006508///proteolysis+++GO:0007596///blood coagulation+++GO:0007599///hemostasis+++GO:0051897///positive regulation of protein kinase B signaling
14063	NM_007974.4	'F2rl1'	3.41671	5.42e-06	4	3	1	38	43	17	2.66667	32.6667	GO:0005623///cell+++GO:0005769///early endosome+++GO:0005886///plasma membrane+++GO:0005887///integral component of plasma membrane+++GO:0016020///membrane+++GO:0016021///integral component of membrane+++GO:0031143///pseudopodium	GO:0001965///G-protein alpha-subunit binding+++GO:0004930///G protein-coupled receptor activity+++GO:0015057///thrombin-activated receptor activity+++GO:0031681///G-protein beta-subunit binding+++GO:0032795///heterotrimeric G-protein binding	GO:0002286///T cell activation involved in immune response+++GO:0002376///immune system process+++GO:0002690///positive regulation of leukocyte chemotaxis+++GO:0002741///positive regulation of cytokine secretion involved in immune response+++GO:0003104///positive regulation of glomerular filtration+++GO:0006954///inflammatory response+++GO:0007165///signal transduction+++GO:0007186///G protein-co…
14064	NM_010170.4	'F2rl2'	3.04068	0.00766889	1	2	0	9	10	9	1	9.33333	GO:0005623///cell+++GO:0005886///plasma membrane+++GO:0005887///integral component of plasma membrane+++GO:0016020///membrane+++GO:0016021///integral component of membrane+++GO:0016324///apical plasma membrane+++GO:0032991///protein-containing complex	GO:0004930///G protein-coupled receptor activity+++GO:0015057///thrombin-activated receptor activity	GO:0007165///signal transduction+++GO:0007186///G protein-coupled receptor signaling pathway+++GO:0007596///blood coagulation+++GO:0007599///hemostasis+++GO:0035025///positive regulation of Rho protein signal transduction+++GO:0051482///positive regulation of cytosolic calcium ion concentration involved in phospholipase C-activating G protein-coupled signaling pathway+++GO:0070493///thrombin-acti…
14068	NM_010172.4	'F7'	5.20354	0.000375	0	1	0	16	24	5	0.333333	15	GO:0005576///extracellular region+++GO:0005615///extracellular space+++GO:0031982///vesicle+++GO:1905286///serine-type peptidase complex	GO:0004175///endopeptidase activity+++GO:0004252///serine-type endopeptidase activity+++GO:0005102///signaling receptor binding+++GO:0005509///calcium ion binding+++GO:0008233///peptidase activity+++GO:0008236///serine-type peptidase activity+++GO:0016787///hydrolase activity	GO:0001666///response to hypoxia+++GO:0002690///positive regulation of leukocyte chemotaxis+++GO:0006508///proteolysis+++GO:0007596///blood coagulation+++GO:0007599///hemostasis+++GO:0007623///circadian rhythm+++GO:0009725///response to hormone+++GO:0010037///response to carbon dioxide+++GO:0010641///positive regulation of platelet-derived growth factor receptor signaling pathway+++GO:0014070///r…
14071	NM_001305797.1+++NM_007979.2+++XM_030251221.1	'F9'	2.51477	0.000166	1	4	7	22	31	23	4	25.3333	GO:0005576///extracellular region+++GO:0005615///extracellular space	GO:0004175///endopeptidase activity+++GO:0004252///serine-type endopeptidase activity+++GO:0005509///calcium ion binding+++GO:0008233///peptidase activity+++GO:0008236///serine-type peptidase activity+++GO:0016787///hydrolase activity+++GO:0046872///metal ion binding	GO:0006508///proteolysis+++GO:0007596///blood coagulation+++GO:0007599///hemostasis+++GO:0031638///zymogen activation
14073	URS00009AE11C+++NR_151700.1+++NM_010173.5	'Faah'	-1.08887	2.98e-08	1970	2048	2128	806	1095	1349	2048.67	1083.33	GO:0000139///Golgi membrane+++GO:0005783///endoplasmic reticulum+++GO:0005789///endoplasmic reticulum membrane+++GO:0005794///Golgi apparatus+++GO:0016020///membrane+++GO:0016021///integral component of membrane+++GO:0031090///organelle membrane	GO:0004040///amidase activity+++GO:0005543///phospholipid binding+++GO:0008289///lipid binding+++GO:0016787///hydrolase activity+++GO:0016788///hydrolase activity, acting on ester bonds+++GO:0017064///fatty acid amide hydrolase activity+++GO:0042802///identical protein binding+++GO:0047372///acylglycerol lipase activity+++GO:0102077///oleamide hydrolase activity+++GO:0103073///anandamide amidohyd…	GO:0006629///lipid metabolic process+++GO:0009062///fatty acid catabolic process+++GO:0016042///lipid catabolic process+++GO:0052651///monoacylglycerol catabolic process
140743	URS00009AE36F+++NM_080726.3	'Rem2'	-1.20088	1.05e-11	191	242	218	109	98	112	217	106.333	GO:0005886///plasma membrane+++GO:0016020///membrane	GO:0000166///nucleotide binding+++GO:0003924///GTPase activity+++GO:0005246///calcium channel regulator activity+++GO:0005525///GTP binding	GO:0007165///signal transduction+++GO:1901842///negative regulation of high voltage-gated calcium channel activity
140780	NM_080708.1+++XM_006534788.4+++XM_006534789.4	'Bmp2k'	1.3819	8.8e-36	311.92	334.94	337.08	1024.87	988.45	879.76	327.98	964.36	GO:0005634///nucleus+++GO:0005737///cytoplasm+++GO:0016607///nuclear speck	GO:0000166///nucleotide binding+++GO:0004672///protein kinase activity+++GO:0004674///protein serine/threonine kinase activity+++GO:0005524///ATP binding+++GO:0016301///kinase activity+++GO:0016740///transferase activity+++GO:0019208///phosphatase regulator activity+++GO:0035612///AP-2 adaptor complex binding	GO:0006468///protein phosphorylation+++GO:0016310///phosphorylation+++GO:0030500///regulation of bone mineralization+++GO:0045747///positive regulation of Notch signaling pathway+++GO:0050790///regulation of catalytic activity+++GO:2000369///regulation of clathrin-dependent endocytosis
140795	NM_001008497.2+++NM_001287119.1+++NM_001287120.1+++NM_001287121.1+++NM_001287122.1+++NM_001287123.1+++NM_001287124.1+++NM_133200.4	'P2ry14'	1.70243	1.51e-11	30	37	45	159	134	117	37.3333	136.667	GO:0005886///plasma membrane+++GO:0016020///membrane+++GO:0016021///integral component of membrane	GO:0004930///G protein-coupled receptor activity+++GO:0045028///G protein-coupled purinergic nucleotide receptor activity	GO:0006955///immune response+++GO:0007165///signal transduction+++GO:0007186///G protein-coupled receptor signaling pathway+++GO:0035589///G protein-coupled purinergic nucleotide receptor signaling pathway
14082	URS000077F751+++NM_010175.6	'Fadd'	1.04117	0.000225	41	51	45	136	102	81	45.6667	106.333	GO:0005634///nucleus+++GO:0005737///cytoplasm+++GO:0005829///cytosol+++GO:0005886///plasma membrane+++GO:0031264///death-inducing signaling complex+++GO:0031265///CD95 death-inducing signaling complex+++GO:0032991///protein-containing complex+++GO:0043005///neuron projection+++GO:0044297///cell body+++GO:0045121///membrane raft+++GO:0097342///ripoptosome	GO:0002020///protease binding+++GO:0005123///death receptor binding+++GO:0005164///tumor necrosis factor receptor binding+++GO:0005515///protein binding+++GO:0032813///tumor necrosis factor receptor superfamily binding+++GO:0033612///receptor serine/threonine kinase binding+++GO:0035877///death effector domain binding+++GO:0042802///identical protein binding+++GO:0044877///protein-containing comp…	GO:0001822///kidney development+++GO:0001916///positive regulation of T cell mediated cytotoxicity+++GO:0002376///immune system process+++GO:0002821///positive regulation of adaptive immune response+++GO:0006915///apoptotic process+++GO:0007165///signal transduction+++GO:0030217///T cell differentiation+++GO:0032729///positive regulation of interferon-gamma production+++GO:0032757///positive regu…
14087	URS00009BA9EB+++NM_016925.3+++XM_006530661.4+++XM_006530662.4+++XM_006530663.3+++XM_006530664.4+++XM_006530665.2+++XM_006530666.1	'Fanca'	1.04335	0.00323943	29.15	34.56	37.73	101.21	85.08	47.97	33.8133	78.0867	GO:0005634///nucleus+++GO:0005654///nucleoplasm+++GO:0005737///cytoplasm+++GO:0043240///Fanconi anaemia nuclear complex		GO:0006281///DNA repair+++GO:0006974///cellular response to DNA damage stimulus+++GO:0007140///male meiotic nuclear division+++GO:0008584///male gonad development+++GO:0008585///female gonad development+++GO:0036297///interstrand cross-link repair+++GO:0042127///regulation of cell proliferation+++GO:0045589///regulation of regulatory T cell differentiation+++GO:0050727///regulation of inflammator…
14102	NM_001146708.1+++NM_007987.2+++XM_030250746.1+++XM_030250747.1+++XM_030250748.1+++XM_030250749.1+++XM_030250750.1+++XM_030250751.1	'Fas'	2.82894	4.26e-16	15	20	22	155	198	103	19	152	GO:0005576///extracellular region+++GO:0005615///extracellular space+++GO:0005737///cytoplasm+++GO:0005829///cytosol+++GO:0005886///plasma membrane+++GO:0009897///external side of plasma membrane+++GO:0009986///cell surface+++GO:0016020///membrane+++GO:0016021///integral component of membrane+++GO:0016324///apical plasma membrane+++GO:0016604///nuclear body+++GO:0030141///secretory granule+++GO:0…	GO:0002020///protease binding+++GO:0004888///transmembrane signaling receptor activity+++GO:0005031///tumor necrosis factor-activated receptor activity+++GO:0005515///protein binding+++GO:0005516///calmodulin binding+++GO:0019900///kinase binding+++GO:0042802///identical protein binding+++GO:0044877///protein-containing complex binding	GO:0001934///positive regulation of protein phosphorylation+++GO:0002377///immunoglobulin production+++GO:0006915///apoptotic process+++GO:0006924///activation-induced cell death of T cells+++GO:0006925///inflammatory cell apoptotic process+++GO:0006955///immune response+++GO:0007165///signal transduction+++GO:0007623///circadian rhythm+++GO:0008625///extrinsic apoptotic signaling pathway via dea…
14103	NM_001205243.1+++NM_010177.4	'Fasl'	3.07143	3.53e-05	1	5	3	36	34	15	3	28.3333	GO:0005576///extracellular region+++GO:0005615///extracellular space+++GO:0005623///cell+++GO:0005634///nucleus+++GO:0005764///lysosome+++GO:0005886///plasma membrane+++GO:0005901///caveola+++GO:0009897///external side of plasma membrane+++GO:0009986///cell surface+++GO:0016020///membrane+++GO:0016021///integral component of membrane+++GO:0031410///cytoplasmic vesicle+++GO:0043202///lysosomal lum…	GO:0005123///death receptor binding+++GO:0005125///cytokine activity+++GO:0005164///tumor necrosis factor receptor binding	GO:0000122///negative regulation of transcription by RNA polymerase II+++GO:0006915///apoptotic process+++GO:0006919///activation of cysteine-type endopeptidase activity involved in apoptotic process+++GO:0006925///inflammatory cell apoptotic process+++GO:0006955///immune response+++GO:0007165///signal transduction+++GO:0008284///positive regulation of cell proliferation+++GO:0008625///extrinsic …
14109	NM_001160239.3+++NM_001190436.2+++NM_007990.4	'Fau'	1.03783	7.93e-13	1366	1561	1554	4232	3363	2813	1493.67	3469.33	GO:0005615///extracellular space+++GO:0005622///intracellular+++GO:0005840///ribosome+++GO:0022627///cytosolic small ribosomal subunit	GO:0003735///structural constituent of ribosome+++GO:0005515///protein binding	GO:0002227///innate immune response in mucosa+++GO:0006412///translation+++GO:0019731///antibacterial humoral response+++GO:0050830///defense response to Gram-positive bacterium+++GO:0061844///antimicrobial humoral immune response mediated by antimicrobial peptide
14127	NM_010185.4	'Fcer1g'	3.87042	1.02e-54	117	262	177	3383	3427	2305	185.333	3038.33	GO:0005886///plasma membrane+++GO:0005887///integral component of plasma membrane+++GO:0009897///external side of plasma membrane+++GO:0009986///cell surface+++GO:0016020///membrane+++GO:0016021///integral component of membrane+++GO:0032998///Fc-epsilon receptor I complex+++GO:0045121///membrane raft	GO:0004888///transmembrane signaling receptor activity+++GO:0005515///protein binding+++GO:0019767///IgE receptor activity+++GO:0019863///IgE binding+++GO:0019864///IgG binding+++GO:0042802///identical protein binding+++GO:0046872///metal ion binding	GO:0001798///positive regulation of type IIa hypersensitivity+++GO:0001805///positive regulation of type III hypersensitivity+++GO:0001812///positive regulation of type I hypersensitivity+++GO:0002283///neutrophil activation involved in immune response+++GO:0002292///T cell differentiation involved in immune response+++GO:0002376///immune system process+++GO:0002431///Fc receptor mediated stimula…
14129	NM_010186.5	'Fcgr1'	3.60676	1.05e-30	50	127	55	1083	1244	853	77.3333	1060	GO:0005886///plasma membrane+++GO:0005887///integral component of plasma membrane+++GO:0009897///external side of plasma membrane+++GO:0016020///membrane+++GO:0016021///integral component of membrane+++GO:0045121///membrane raft	GO:0004888///transmembrane signaling receptor activity+++GO:0019770///IgG receptor activity+++GO:0019864///IgG binding+++GO:0031774///leukotriene receptor binding	GO:0001788///antibody-dependent cellular cytotoxicity+++GO:0001798///positive regulation of type IIa hypersensitivity+++GO:0001805///positive regulation of type III hypersensitivity+++GO:0002376///immune system process+++GO:0006898///receptor-mediated endocytosis+++GO:0006910///phagocytosis, recognition+++GO:0006911///phagocytosis, engulfment+++GO:0007166///cell surface receptor signaling pathway…
14130	URS0000811CD7+++NM_001077189.1+++NM_010187.2	'Fcgr2b'	3.92377	1.57e-68	42	78	57	1140	1099	785	59	1008	GO:0005576///extracellular region+++GO:0005737///cytoplasm+++GO:0005856///cytoskeleton+++GO:0005886///plasma membrane+++GO:0005887///integral component of plasma membrane+++GO:0009897///external side of plasma membrane+++GO:0009986///cell surface+++GO:0016020///membrane+++GO:0016021///integral component of membrane+++GO:0043197///dendritic spine+++GO:0044297///cell body+++GO:0045121///membrane ra…	GO:0001540///amyloid-beta binding+++GO:0004888///transmembrane signaling receptor activity+++GO:0005515///protein binding+++GO:0019772///low-affinity IgG receptor activity+++GO:0019864///IgG binding+++GO:0019865///immunoglobulin binding+++GO:0044877///protein-containing complex binding	GO:0001811///negative regulation of type I hypersensitivity+++GO:0002434///immune complex clearance+++GO:0002638///negative regulation of immunoglobulin production+++GO:0002862///negative regulation of inflammatory response to antigenic stimulus+++GO:0002865///negative regulation of acute inflammatory response to antigenic stimulus+++GO:0002924///negative regulation of humoral immune response med…
14131	NM_001356511.1+++NM_010188.5+++XM_006496658.3+++XM_006496659.4+++XM_006496660.2+++XM_030247672.1+++XM_030247708.1	'Fcgr3'	3.29503	8.68e-47	143	271	178	2630	2223	1692	197.333	2181.67	GO:0005794///Golgi apparatus+++GO:0005886///plasma membrane+++GO:0005887///integral component of plasma membrane+++GO:0009897///external side of plasma membrane+++GO:0009986///cell surface+++GO:0016020///membrane+++GO:0016021///integral component of membrane	GO:0004888///transmembrane signaling receptor activity+++GO:0019770///IgG receptor activity+++GO:0019864///IgG binding+++GO:0034987///immunoglobulin receptor binding	GO:0001788///antibody-dependent cellular cytotoxicity+++GO:0001798///positive regulation of type IIa hypersensitivity+++GO:0001805///positive regulation of type III hypersensitivity+++GO:0001812///positive regulation of type I hypersensitivity+++GO:0001820///serotonin secretion+++GO:0006910///phagocytosis, recognition+++GO:0006911///phagocytosis, engulfment+++GO:0007166///cell surface receptor si…
14159	URS00009BD234+++NM_010194.2+++XM_006540604.4	'Fes'	3.07679	1.66e-56	39	59	51	517	490	409	49.6667	472	GO:0005737///cytoplasm+++GO:0005794///Golgi apparatus+++GO:0005829///cytosol+++GO:0005856///cytoskeleton+++GO:0005886///plasma membrane+++GO:0005925///focal adhesion+++GO:0015630///microtubule cytoskeleton+++GO:0016020///membrane+++GO:0030054///cell junction+++GO:0031234///extrinsic component of cytoplasmic side of plasma membrane+++GO:0031410///cytoplasmic vesicle	GO:0000166///nucleotide binding+++GO:0004672///protein kinase activity+++GO:0004713///protein tyrosine kinase activity+++GO:0004715///non-membrane spanning protein tyrosine kinase activity+++GO:0005102///signaling receptor binding+++GO:0005515///protein binding+++GO:0005524///ATP binding+++GO:0008017///microtubule binding+++GO:0008289///lipid binding+++GO:0016301///kinase activity+++GO:0016740///…	GO:0001578///microtubule bundle formation+++GO:0006468///protein phosphorylation+++GO:0006935///chemotaxis+++GO:0007098///centrosome cycle+++GO:0007155///cell adhesion+++GO:0007169///transmembrane receptor protein tyrosine kinase signaling pathway+++GO:0008360///regulation of cell shape+++GO:0010976///positive regulation of neuron projection development+++GO:0016310///phosphorylation+++GO:0016477…
[truncated: 1,773 more rows]
