# Supplementary material for: Astrocyte-derived SerpinA3N promotes neuroinflammation and epileptic seizures by activating the NF-κB signaling pathway in mice with temporal lobe epilepsy
Source: J Neuroinflammation. 2023 Jul 8;20:161. doi: 10.1186/s12974-023-02840-8 (PMC10329806; doi:10.1186/s12974-023-02840-8)
Supplement: Supplementary file 5 — Additional file 5: Table S4. Primer sequences used for qPCR. [file 12974_2023_2840_MOESM5_ESM.xlsx]

## Sheet: Table. S5
Table. S4: Primer sequences used for qPCR.
Gene	Primer sequences (5' to3')
Serpina3n-Forward primer	5’-GCCTCGTCAGGCCAAAAAG-3’
Serpina3n-Reverse primer	5’-TGAACGTGTCAAGAGGGTCAA-3’
Serpina1d-Forward primer	5’-CCCAAGGAAAGATAGTTGAGGCG-3’
Serpina1d-Reverse primer	5’-CTCGTCCACATGGAACTCAGCT-3’
Serpina1b-Forward primer	5’-CCCTGAAGCTCAGCAAGGC-3’
Serpina1b-Reverse primer	5’- GTGGTCGAAGCGCAGGATA-3’
Itih1-Forward primer	5'-CACGCTGTGGACACTTCAGT-3’
Itih1-Reverse primer	5’-GTGATGACGTAGTGGGCAAAG-3’
Tnf-α-Forward primer	5'-TTCTCATTCCTGCTTGTGG-3’
Tnf-α-Reverse primer	5’-CTTGGTGGTTTGCTACGAC-3’
Nf-kb-Forward primer	5’-GCGTACACATTCTGGGGAG-3’
Nf-kb-Reverse primer	5’-CCGAAGCAGGAGCTATCAA-3’
Il-1β-Forward primer	5’-AAGCCTCGTGCTGTCGGACC-3’
Il-1β-Reverse primer	5’-TGAGGCCCAAGGCCACAGGT-3’
Il-18-Forward primer	5’-GACAGCCTGTGTTCGAGGATATG-3’
Il-18-Reverse primer	5’-TGTTCTTACAGGAGAGGGTAGAC-3’
Il-6-mouse-Forward primer	5’-GGCGGATCGGATGTTGTGAT-3’
Il-6-mouse-Reverse primer	5’-GGACCCCAGACAATCGGTTG-3’
Il-10-mouse-Forward primer	5’-TGGGTTGCCAAGCCTTATCG-3’
Il-10-mouse-Reverse primer	5’-TTCAGCTTCTCACCCAGGGA-3’
Gapdh--Forward primer	5'-AGGTCGGTGTGAACGGATTTG-3'
Gapdh--Reverse primer	5'-TGTAGACCATGTAGTTGAGGTCA-3'
