# Supplementary material for: Astrocyte-derived SerpinA3N promotes neuroinflammation and epileptic seizures by activating the NF-κB signaling pathway in mice with temporal lobe epilepsy
Source: J Neuroinflammation. 2023 Jul 8;20:161. doi: 10.1186/s12974-023-02840-8 (PMC10329806; doi:10.1186/s12974-023-02840-8)
Supplement: Supplementary file 6 — Additional file 6: Table S5. GEO datasets for the serpina3n/serpina3 expression analysis. [file 12974_2023_2840_MOESM6_ESM.xlsx]

## Sheet: Sheet1
Table. S5: GEO datasets for the serpina3n/serpina3 expression analysis.
IL: ipsil.ateral
sham: saline was injected unilaterally into the dorsal hippocampus.
KA: kainic acid.
NA:not applicable or not available.
GSE	Organism	Platform	Tissue	Samples
				Control	KA
GSE73878	Mus musculus	GPL6885 (Illumina MouseRef-8 v2.0 expression beadchip)	hippocampus	GSM1904764 IL_Sham_7_rep1 GSM1904831 IL_Sham_7_rep2 GSM1904798 IL_Sham_7_rep3 GSM1904812 IL_Sham_7_rep4	GSM1904767 IL_KA_7_rep1 GSM1904774 IL_KA_7_rep2 GSM1904840 IL_KA_7_rep3 GSM1904796 IL_KA_7_rep4 GSM1904799 IL_KA_7_rep5 GSM1904809 IL_KA_7_rep6 GSM1904828 IL_KA_7_rep7 GSM1904830 IL_KA_7_rep8
				GSM1904763 IL_Sham_28_rep1 GSM1904787 IL_Sham_28_rep2 GSM1904795 IL_Sham_28_rep3 GSM1904819 IL_Sham_28_rep4 GSM1904824 IL_Sham_28_rep5	GSM1904761 IL_KA_28_rep1 GSM1904770 IL_KA_28_rep2 GSM1904779 IL_KA_28_rep3 GSM1904783 IL_KA_28_rep4 GSM1904837 IL_KA_28_rep5 GSM1904797 IL_KA_28_rep6 GSM1904802 IL_KA_28_rep7 GSM1904810 IL_KA_28_rep8 GSM1904813 IL_KA_28_rep9
				GSM1904765 IL_Sham_60_rep1 GSM1904789 IL_Sham_60_rep2 GSM1904808 IL_Sham_60_rep3 GSM1904811 IL_Sham_60_rep4 GSM1904820 IL_Sham_60_rep5	GSM1904762 IL_KA_60_rep1 GSM1904776 IL_KA_60_rep2 GSM1904836 IL_KA_60_rep3 GSM1904794 IL_KA_60_rep4 GSM1904805 IL_KA_60_rep5 GSM1904807 IL_KA_60_rep6 GSM1904821 IL_KA_60_rep7 GSM1904832 IL_KA_60_rep8 GSM1904835 IL_KA_60_rep9
GSE122228	Mus musculus	GPL11180 ([HT_MG-430_PM] Affymetrix HT MG-430 PM Array Plate)	hippocampus	GSM3461338 Input 14 days1 CTR 14 GSM3461339 Input 14 days2 CTR 14 GSM3461340 Input 14 days3 CTR 14	GSM3461341 Input 14 days1 KA 14 GSM3461342 Input 14 days1 KA 14 GSM3461343 Input 14 days1 KA 14
				mesial temporal lobe epilepsy	mesial temporal lobe epilepsy with hippocampal sclerosis
GSE71058	Homo sapiens		hippocampus	GSM1826296 dukeepi3169rep2 GSM1826297 dukeepi3169rep3 GSM1826300 dukeepi4000rep2 GSM1826301 dukeepi4000rep3 GSM1826304 dukeepi2213cap2 GSM1826306 dukeepi2953cap1 GSM1826307 dukeepi2953cap2 GSM1826308 dukeepi1895rep1 GSM1826309 dukeepi1895rep2 GSM1826310 dukeepi2948rep1 GSM1826311 dukeepi2948rep2 GSM1826312 dukeepi3956rep1 GSM1826313 dukeepi3956rep2	GSM1826292 dukeepi1513rep2 GSM1826293 dukeepi1513rep3 GSM1826294 dukeepi1930rep2 GSM1826295 dukeepi1930rep3 GSM1826298 dukeepi3949rep2 GSM1826299 dukeepi3949rep3 GSM1826302 dukeepi1046cap2 GSM1826305 dukeepi2638cap1
				temporal lobe epilepsy
GSE127871	Homo sapiens	GPL16791 (Illumina HiSeq 2500)	hippocampus	GSM3640335 Subject1 GSM3640336 Subject2 GSM3640337 Subject3 GSM3640338 Subject4 GSM3640339 Subject5 GSM3640340 Subject6 GSM3640341 Subject7 GSM3640342 Subject8 GSM3640343 Subject9 GSM3640344 Subject10 GSM3640345 Subject11 GSM3640346 Subject12
